# Supplementary material for: The role of selection and evolution in changing parturition date in a red deer population
Source: PLoS Biol. 2019 Nov 5;17(11):e3000493. doi: 10.1371/journal.pbio.3000493 (PMC6830748; doi:10.1371/journal.pbio.3000493)
Supplement: S1 Data — See README.txt for details. (ZIP) [file pbio.3000493.s011.zip]

Archive with 9 entries (8 files):
- DataArchive/
- DataArchive/violinegraph.R
- DataArchive/meltfitbirthMales.csv
- DataArchive/invAmatrix
- DataArchive/bdmeltedshrinkedLBS.txt
- DataArchive/birth_fit_data.txt
- DataArchive/birth_fit_data_AllLBS.txt
- DataArchive/bdbwmeltedshrinkedLBS.txt
- DataArchive/README.txt
