# Supplementary material for: The role of selection and evolution in changing parturition date in a red deer population
Source: PLoS Biol. 2019 Nov 5;17(11):e3000493. doi: 10.1371/journal.pbio.3000493 (PMC6830748; doi:10.1371/journal.pbio.3000493)
Supplement: S1 Data — See README.txt for details. (ZIP) [file pbio.3000493.s011.zip › DataArchive/violinegraph.R]

#' Violine polygon from a distribution
#'
#' Creates violine polygon from a distribution
#'
#' @param distri A vector containing the distribution to plot
#' @param color Color to fill the shape
#' @param ysh Shift on the y-axis
#' @param maxdensity NULL
#' @param transform Function
#' 
#' @return None
#'
#' @examples
#' distri <- rnorm(2000, 0,1)
#' plot(1, xlim=c(-3,3), type='n', ylim=c(-1,1))
#' distripolygonVioline(distri=distri, color="red")
#'
#' @export
distripolygonVioline <- function(distri, color, ysh=0, maxdensity=NULL, transform=identity, adjust=1)
{
  dd <- density(distri, from=min(distri), to=max(distri), adjust=adjust)
  dd$y <- transform(dd$y)
  
  if(is.null(maxdensity))
  {
    dd$y <- 0.9*dd$y/max(dd$y)
  }else{
    dd$y <- 0.9*dd$y/maxdensity
  }
  
  polygon(x=c(min(distri),
              dd$x,
              rev(dd$x),
              min(distri)),
          y=c(0,dd$y,rev(-dd$y),0)+ysh,
          fillOddEven = TRUE,
          col=color)
}#end function()

#' One-side polygon from a distribution
#'
#' Creates a polygon from a distribution
#'
#' @param distri A vector containing the distribution to plot
#' @param color Color to fill the shape
#' @param ysh Shift on the y-axis
#' @param maxdensity NULL
#' @param transform Function
#'
#' @return None
#'
#' @examples
#' distri <- rnorm(2000, 0,1)
#' plot(1, xlim=c(-3,3), type='n', ylim=c(-1,1))
#' distripolygonHill(distri=distri, color="red")
#'
#' @export
distripolygonHill <- function(distri, color, ysh=0, yax=FALSE, maxdensity=NULL, 
                              transform=identity, minden=0.6, adjust = 1)
{
  dd <- density(distri, cut=3, adjust = adjust)
  dd$y <- transform(dd$y)
  ddval <- dd$y
  
  if(is.null(maxdensity))
  {
    dd$y <- 0.9*dd$y/max(dd$y)
  }else{
    dd$y <- 0.9*dd$y/ifelse( (max(dd$y)/maxdensity)<minden, maxdensity*minden, maxdensity)
  }
  
  polygon(x=c(min(distri),
              dd$x,
              max(distri),
              min(distri)),
          y=unlist(c(0,dd$y,0,0))+ysh,
          fillOddEven = TRUE,
          col=color)
  if(yax)
  {
    rfac <- ceiling(-log(max(ddval), base=10))
    labaxis <- round(seq(from=0, to = 1.1*max(ddval), by = 10^(-rfac)), digits = rfac)
    if(length(labaxis)<3){labaxis <- round(seq(from=0, to = 1.1*max(ddval), by = 5*10^(-rfac-1)), digits = rfac+1)}
    labaxis <- labaxis[ labaxis<=ifelse(is.null(maxdensity), 1.1*max(ddval),maxdensity)]
    #if(length(labaxis)>6){labaxis <- labaxis[round(seq(from=1, to =length(labaxis), length.out = 6))]}

    labaxistrans <- labaxis
    
    if(is.null(maxdensity))
    {
      labaxistrans <- 0.9*labaxistrans/max(labaxistrans)
    }else{
      labaxistrans <- 0.9*labaxistrans/ifelse( (max(labaxistrans)/maxdensity)<minden, maxdensity*minden, maxdensity)
    }
    
    axis(side = 2, at = ysh + labaxistrans,line = 0,
       labels = labaxis, cex.axis=0.7, tck=-0.02)
  }
}#end function()


#' Switch between violine and one sided distribution
#'
#' Switches between violine and one sided distribution, for internal use
#'
#' @param violine Boolean, if TRUE (default) uses a violine distribution, otherwise, uses a one sided distribution
#'
#' @return distrifunction
#'
#' @export
PolyViolineSwitch <- function(violine=TRUE)
{
  if(violine)
  {
    distrifunction <- distripolygonVioline
  }else{
    distrifunction <- distripolygonHill
  }
  return(distrifunction)
}#end function()


#' Plots multiple density distributions
#'
#' To plot multiple density distributions
#'
#' @param distributions A vector containing the distribution to plot
#' @param distrilayout Color to fill the shape
#' @param xdis X-label 
#' @param violine Boolean. If TRUE draws a violine plot, otherwise, draws a one-sided distribution
#' @param transform Function. Transform on the y-axis (e.g. log).
#' @param dlegend Null or legend caption
#' @param globalmaxdensity Boolean
#' @param col Colors if specified Default is "rainbow" and creates colors based on a transparent raibow palette.
#'
#' @return None
#'
#' @examples
#' distri1 <- rnorm(2000, 0,1)
#' distri2 <- rnorm(2000, 1, 1)
#' plotdensities(distributions=list(distri1,distri2))
#'
#' @export
plotdensities <- function(distributions, 
                          violine=TRUE, rowleg = NULL, dlegend = NULL, globalmaxdensity=TRUE,
                          sublegend = NULL, cexsubl=1, sublegside = "left", btylegend ="o", blikefill=FALSE,
                          legendncol=1, transform=identity, adjust=1,
                          xshift=c(0,0), yshift=c(0,0), minden=0.6,
                          col="rainbow", rowtext=NULL, ...)
{
  nbdistr <- length(distributions)
  #nonna <- which(unlist(lapply(distributions, function(x){!is.na(x[1])})))
  # if(is.null(distrilayout))
  # {
  #   distrilayout <- matrix(1:nbdistr,nrow =nbdistr, ncol = 1)
  # }
  #take the global bounds on x-axis
  
  Xrange <- (xshift[2]+max(unlist(distributions), na.rm = TRUE)) - (xshift[1]+min(unlist(distributions), na.rm = TRUE))
  
  Xglobalmin <- xshift[1] + min(unlist(distributions), na.rm = TRUE)-0.1*Xrange 
  Xglobalmax <- xshift[2] + max(unlist(distributions), na.rm = TRUE) + 0.1*Xrange
  
  #take the global bounds on y-axis
  dmodes <- unlist(lapply(distributions, FUN = function(y){
    lapply(y,function(x){
      max(transform(density(x)$y), na.rm = TRUE)
    })
    }))
  
  if(globalmaxdensity)
  {
    Yglobalmax <- max(dmodes)
  }else{
    Yglobalmax <- NULL
  }
  
  #spreading the rows vertically
  nbrows <- length(distributions)#unique(distrilayout))
  ran <- seq((nbrows-1)/(2-violine), 
             -(nbrows-1)/(2-violine), 
             length.out = nbrows)
  
  legendspace <- ifelse(is.null(dlegend), 0, length(dlegend))/legendncol #- 2*max(0.35,violine)
  plot(0, xlim=c(Xglobalmin,Xglobalmax), type='n',
       ylim=c(min(ran)-0.75*violine + yshift[1], max(ran) + 0.9  + legendspace + yshift[2]),#+ 1/(2-violine)),
       yaxt="n",
       ...)
  #abline(v=0,)
  axis(side = 1, at = round(seq(Xglobalmin, Xglobalmax)), labels = NA, tck = -0.02)
  lines(x = c(0,0), y=c(-nbdistr, nbdistr+0.1))
  
  distrifunction <- PolyViolineSwitch(violine = violine)
  
  if(col[1]=="rainbow")
    {
      ldl <- lapply(distributions, length)
      allcol <-  rainbow(sum(unlist(ldl)), alpha = 0.4)
      transpColors <- list(length(ldl))
      poscol <- 1
      for (i in 1:length(ldl))
      {
        transpColors[[i]] <- allcol[poscol:(poscol-1+ldl[[i]])]
      }
    }else{
      transpColors <-  col
    }
  
  for (i in 1:length(distributions))#nbdistr)
  {
    yaxd <- which(unlist(lapply(distributions[[i]], max) )== max(unlist(lapply(distributions[[i]], max))))
    for(j in 1:length(distributions[[i]]))
    {
      distrifunction(distri = distributions[[i]][[j]], color = transpColors[[i]][[j]], 
                     ysh = ran[i], yax= (j==yaxd), minden=minden,
                     maxdensity = Yglobalmax, transform=transform, adjust=adjust)
    }
    abline(h=ran[i], col="gray")
  }
  
  if(!is.null(rowtext))
  {
    text(y=ran+max(dmodes)/4, x=Xglobalmin+0.05*(Xglobalmax-Xglobalmin), labels = rowtext)
  }
  
  if(!is.null(dlegend))
  {
    legend(x="topleft", legend = dlegend, fill = transpColors,
           ncol = legendncol, bg=rgb(1,1,1,1))
  }
  
  
  if(!is.null(sublegend))
  {
    if(length(sublegside) < length(sublegend))
    {
      sublegside <- rep(sublegside, length(sublegend))
    }
    for (i in 1:length(sublegend))
    {
      if(!is.null(sublegend[[i]]))
        if(sublegside[i]=="right")
        {legend(x=Xglobalmax, y=ran[i]+ifelse(globalmaxdensity, 0.9, max(dmodes)),legend = unlist(sublegend[[i]]),
                fill = unlist(transpColors[[i]]), cex = cexsubl, xjust = 1, yjust = 1,
                title = names(sublegend)[i], border = ifelse(blikefill,unlist(transpColors[[i]]), "black"), bty = btylegend)
        }else{
        legend(x=Xglobalmin, y=ran[i]+ifelse(globalmaxdensity, 0.9, max(dmodes)),legend = unlist(sublegend[[i]]),
              fill = unlist(transpColors[[i]]), cex = cexsubl, xjust = 0, yjust = 1,
              title = names(sublegend)[i], border = ifelse(blikefill,unlist(transpColors[[i]]), "black"), bty = btylegend)
      }
    }
  }
}#end function()
