# Supplementary material for: The role of selection and evolution in changing parturition date in a red deer population
Source: PLoS Biol. 2019 Nov 5;17(11):e3000493. doi: 10.1371/journal.pbio.3000493 (PMC6830748; doi:10.1371/journal.pbio.3000493)
Supplement: S1 Data — See README.txt for details. (ZIP) [file pbio.3000493.s011.zip › DataArchive/meltfitbirthMales.csv]

Code	BirthYear.x	Group	GGImm	MumCode	BirthYear.y	MumAge	MumAge2	MotherStatus	Inbreeding	variable	value	family	traits	type	animal
ABA14	2014	3	0.765625	0	0	0	0	Naive	NA	MaleLBS	0	poisson	MaleLBS	s	ABA14
ABS08	2008	1	0.453125	0	0	0	0	Naive	NA	MaleLBS	0	poisson	MaleLBS	s	ABS08
ABS14	2014	1	0.6875	0	0	0	0	Naive	NA	MaleLBS	0	poisson	MaleLBS	s	ABS14
ACA10	2010	3	0.58203125	0	0	0	0	Naive	NA	MaleLBS	0	poisson	MaleLBS	s	ACA10
ACA11	2011	3	0.58203125	0	0	0	0	Naive	NA	MaleLBS	0	poisson	MaleLBS	s	ACA11
ACC08	2008	1	0.328125	0	0	0	0	Naive	NA	MaleLBS	0	poisson	MaleLBS	s	ACC08
ADZ79	1979	1	0.25	0	0	0	0	Naive	NA	MaleLBS	0	poisson	MaleLBS	s	ADZ79
ADZ85	1985	1	0.375	0	0	0	0	Naive	NA	MaleLBS	0	poisson	MaleLBS	s	ADZ85
AIDAN	1997	1	0.5	STR96	2006	10	100	Trueyeld	0	MaleLBS	33	poisson	MaleLBS	s	AIDAN
ALB92	1992	1	0.3125	0	0	0	0	Naive	NA	MaleLBS	0	poisson	MaleLBS	s	ALB92
ALB95	1995	2	0.203125	0	0	0	0	Naive	NA	MaleLBS	0	poisson	MaleLBS	s	ALB95
ALB97	1997	1	0.5625	0	0	0	0	Naive	NA	MaleLBS	0	poisson	MaleLBS	s	ALB97
ALC91	1991	2	0.53125	PEP93	1999	6	36	Trueyeld	0	MaleLBS	2	poisson	MaleLBS	s	ALC91
ALCOC	1973	3	1	0	0	0	0	Naive	NA	MaleLBS	0	poisson	MaleLBS	s	ALCOC
ALD93	1993	1	0.5625	0	0	0	0	Naive	NA	MaleLBS	0	poisson	MaleLBS	s	ALD93
ALD96	1996	3	0.5625	0	0	0	0	Naive	NA	MaleLBS	0	poisson	MaleLBS	s	ALD96
ALD99	1999	1	0.3125	SEQ05	2012	7	49	Milk	0.0009765625	MaleLBS	10	poisson	MaleLBS	s	ALD99
ALFIE	2003	1	1	0	0	0	0	Naive	NA	MaleLBS	0	poisson	MaleLBS	s	ALFIE
ALI13	2013	3	0.83984375	0	0	0	0	Naive	NA	MaleLBS	0	poisson	MaleLBS	s	ALI13
ALL12	2012	3	0.203125	0	0	0	0	Naive	NA	MaleLBS	0	poisson	MaleLBS	s	ALL12
ALL15	2015	3	0.3359375	0	0	0	0	Naive	NA	MaleLBS	0	poisson	MaleLBS	s	ALL15
ALL16	2016	1	0.5234375	0	0	0	0	Naive	NA	MaleLBS	0	poisson	MaleLBS	s	ALL16
AMC16	2016	1	0.48828125	0	0	0	0	Naive	NA	MaleLBS	0	poisson	MaleLBS	s	AMC16
AME12	2012	1	0.84375	0	0	0	0	Naive	NA	MaleLBS	0	poisson	MaleLBS	s	AME12
AME13	2013	1	0.640625	0	0	0	0	Naive	NA	MaleLBS	0	poisson	MaleLBS	s	AME13
AME16	2016	1	0.7265625	0	0	0	0	Naive	NA	MaleLBS	0	poisson	MaleLBS	s	AME16
AND02	2002	3	0.328125	0	0	0	0	Naive	NA	MaleLBS	0	poisson	MaleLBS	s	AND02
ANK86	1986	1	0	0	0	0	0	Naive	NA	MaleLBS	0	poisson	MaleLBS	s	ANK86
ANK87	1987	3	0.25	BCL93	1996	3	9	Naive	0	MaleLBS	3	poisson	MaleLBS	s	ANK87
ANM04	2004	3	0.40625	STI02	2012	10	100	Milk	0.015625	MaleLBS	1	poisson	MaleLBS	s	ANM04
ANT00	2000	3	0.3515625	0	0	0	0	Naive	NA	MaleLBS	0	poisson	MaleLBS	s	ANT00
APA04	2004	1	0.546875	0	0	0	0	Naive	NA	MaleLBS	0	poisson	MaleLBS	s	APA04
APA07	2007	3	0.703125	0	0	0	0	Naive	NA	MaleLBS	0	poisson	MaleLBS	s	APA07
APA12	2012	3	0.609375	0	0	0	0	Naive	NA	MaleLBS	0	poisson	MaleLBS	s	APA12
APH90	1990	1	0.375	0	0	0	0	Naive	NA	MaleLBS	0	poisson	MaleLBS	s	APH90
APH92	1992	1	0.5	0	0	0	0	Naive	NA	MaleLBS	0	poisson	MaleLBS	s	APH92
APH99	1999	1	0.28125	0	0	0	0	Naive	NA	MaleLBS	0	poisson	MaleLBS	s	APH99
APN87	1987	1	0	0	0	0	0	Naive	NA	MaleLBS	0	poisson	MaleLBS	s	APN87
APR79	1979	2	0	0	0	0	0	Naive	NA	MaleLBS	0	poisson	MaleLBS	s	APR79
APR81	1981	1	0	0	0	0	0	Naive	NA	MaleLBS	0	poisson	MaleLBS	s	APR81
AQU83	1983	2	0.0625	0	0	0	0	Naive	NA	MaleLBS	0	poisson	MaleLBS	s	AQU83
AQU89	1989	1	0.3125	0	0	0	0	Naive	NA	MaleLBS	0	poisson	MaleLBS	s	AQU89
AQU92	1992	2	0.0625	0	0	0	0	Naive	NA	MaleLBS	0	poisson	MaleLBS	s	AQU92
ARA06	2006	1	0.484375	0	0	0	0	Naive	NA	MaleLBS	0	poisson	MaleLBS	s	ARA06
ARA13	2013	1	0.46875	0	0	0	0	Naive	NA	MaleLBS	0	poisson	MaleLBS	s	ARA13
ARB06	2006	3	0.390625	0	0	0	0	Naive	NA	MaleLBS	0	poisson	MaleLBS	s	ARB06
ARCHI	2003	1	1	0	0	0	0	Naive	NA	MaleLBS	0	poisson	MaleLBS	s	ARCHI
ARD02	2002	3	0.84375	0	0	0	0	Naive	NA	MaleLBS	0	poisson	MaleLBS	s	ARD02
ARD04	2004	3	0.75	0	0	0	0	Naive	NA	MaleLBS	0	poisson	MaleLBS	s	ARD04
ARDBG	2006	1	1	0	0	0	0	Naive	NA	MaleLBS	0	poisson	MaleLBS	s	ARDBG
ARE16	2016	3	0.6875	0	0	0	0	Naive	NA	MaleLBS	0	poisson	MaleLBS	s	ARE16
ARI91	1991	3	0.6875	0	0	0	0	Naive	NA	MaleLBS	0	poisson	MaleLBS	s	ARI91
ARI93	1993	3	0.8125	0	0	0	0	Naive	NA	MaleLBS	0	poisson	MaleLBS	s	ARI93
ARI94	1994	1	0.8125	0	0	0	0	Naive	NA	MaleLBS	0	poisson	MaleLBS	s	ARI94
ART00	2000	1	0.28125	OXY06	2012	6	36	Trueyeld	0.0078125	MaleLBS	10	poisson	MaleLBS	s	ART00
ART99	1999	1	0.5	0	0	0	0	Naive	NA	MaleLBS	0	poisson	MaleLBS	s	ART99
ASB14	2014	3	0.453125	0	0	0	0	Naive	NA	MaleLBS	0	poisson	MaleLBS	s	ASB14
ASB16	2016	3	0.65625	0	0	0	0	Naive	NA	MaleLBS	0	poisson	MaleLBS	s	ASB16
ASH76	1976	2	0	0	0	0	0	Naive	NA	MaleLBS	0	poisson	MaleLBS	s	ASH76
ASP77	1977	1	0.25	FUL85	1989	4	16	Naive	0	MaleLBS	3	poisson	MaleLBS	s	ASP77
ASP82	1982	1	0	0	0	0	0	Naive	NA	MaleLBS	0	poisson	MaleLBS	s	ASP82
ASP83	1983	1	0	0	0	0	0	Naive	NA	MaleLBS	0	poisson	MaleLBS	s	ASP83
AST89	1989	1	0.25	0	0	0	0	Naive	NA	MaleLBS	0	poisson	MaleLBS	s	AST89
AST91	1991	1	0	GRA93	1997	4	16	Naive	0	MaleLBS	13	poisson	MaleLBS	s	AST91
AST93	1993	1	0.1875	0	0	0	0	Naive	NA	MaleLBS	0	poisson	MaleLBS	s	AST93
AST95	1995	1	0.5	RUM01	2004	3	9	Naive	0	MaleLBS	2	poisson	MaleLBS	s	AST95
AST97	1997	3	0	0	0	0	0	Naive	NA	MaleLBS	0	poisson	MaleLBS	s	AST97
ATA10	2010	3	0.8203125	0	0	0	0	Naive	NA	MaleLBS	0	poisson	MaleLBS	s	ATA10
ATH85	1985	1	0.125	0	0	0	0	Naive	NA	MaleLBS	0	poisson	MaleLBS	s	ATH85
ATH91	1991	3	0.375	PEP93	2000	7	49	Winteryeld	0	MaleLBS	19	poisson	MaleLBS	s	ATH91
ATH94	1994	1	0.25	0	0	0	0	Naive	NA	MaleLBS	0	poisson	MaleLBS	s	ATH94
AUGUS	1995	2	1	0	0	0	0	Naive	NA	MaleLBS	0	poisson	MaleLBS	s	AUGUS
AUR88	1988	1	0	0	0	0	0	Naive	NA	MaleLBS	0	poisson	MaleLBS	s	AUR88
AVO83	1983	1	0.25	0	0	0	0	Naive	NA	MaleLBS	0	poisson	MaleLBS	s	AVO83
AVO84	1984	1	0.5	VER79	1992	13	169	Winteryeld	0	MaleLBS	27	poisson	MaleLBS	s	AVO84
AVO85	1985	1	0.5	0	0	0	0	Naive	NA	MaleLBS	0	poisson	MaleLBS	s	AVO85
AVO86	1986	1	0	0	0	0	0	Naive	NA	MaleLBS	0	poisson	MaleLBS	s	AVO86
AVO87	1987	2	0.25	0	0	0	0	Naive	NA	MaleLBS	1	poisson	MaleLBS	s	AVO87
AVO91	1991	1	0	0	0	0	0	Naive	NA	MaleLBS	0	poisson	MaleLBS	s	AVO91
AVO92	1992	1	0.125	0	0	0	0	Naive	NA	MaleLBS	0	poisson	MaleLBS	s	AVO92
AXISS	1978	2	1	NOB76	1987	11	121	Milk	0	MaleLBS	3	poisson	MaleLBS	s	AXISS
AXL07	2007	1	0.140625	0	0	0	0	Naive	NA	MaleLBS	0	poisson	MaleLBS	s	AXL07
AXL10	2010	3	0.140625	0	0	0	0	Naive	NA	MaleLBS	0	poisson	MaleLBS	s	AXL10
AXL11	2011	1	0.140625	0	0	0	0	Naive	NA	MaleLBS	0	poisson	MaleLBS	s	AXL11
AYE07	2007	3	0.734375	0	0	0	0	Naive	NA	MaleLBS	0	poisson	MaleLBS	s	AYE07
AYE15	2015	3	0.734375	0	0	0	0	Naive	NA	MaleLBS	0	poisson	MaleLBS	s	AYE15
AYE16	2016	1	0.375	0	0	0	0	Naive	NA	MaleLBS	0	poisson	MaleLBS	s	AYE16
AZU10	2010	1	0.5	0	0	0	0	Naive	NA	MaleLBS	0	poisson	MaleLBS	s	AZU10
BAC03	2003	1	0.4375	0	0	0	0	Naive	NA	MaleLBS	0	poisson	MaleLBS	s	BAC03
BAC97	1997	1	0.5625	0	0	0	0	Naive	NA	MaleLBS	0	poisson	MaleLBS	s	BAC97
BAC99	1999	1	0.5625	0	0	0	0	Naive	NA	MaleLBS	0	poisson	MaleLBS	s	BAC99
BAN90	1990	2	0.3125	0	0	0	0	Naive	NA	MaleLBS	0	poisson	MaleLBS	s	BAN90
BAN92	1992	2	0.3125	0	0	0	0	Naive	NA	MaleLBS	0	poisson	MaleLBS	s	BAN92
BAN93	1993	3	0.3125	0	0	0	0	Naive	NA	MaleLBS	0	poisson	MaleLBS	s	BAN93
BAR75	1975	1	0	REDYE	1981	12	144	Trueyeld	0	MaleLBS	1	poisson	MaleLBS	s	BAR75
BAR76	1976	3	0	0	0	0	0	Naive	NA	MaleLBS	0	poisson	MaleLBS	s	BAR76
BAR77	1977	1	0.25	0	0	0	0	Naive	NA	MaleLBS	0	poisson	MaleLBS	s	BAR77
BAR78	1978	1	0	0	0	0	0	Naive	NA	MaleLBS	0	poisson	MaleLBS	s	BAR78
BAR81	1981	1	0.25	0	0	0	0	Naive	NA	MaleLBS	0	poisson	MaleLBS	s	BAR81
BAR82	1982	1	0.5	YTA74	1987	13	169	Milk	0	MaleLBS	10	poisson	MaleLBS	s	BAR82
BAR85	1985	1	0.25	0	0	0	0	Naive	NA	MaleLBS	0	poisson	MaleLBS	s	BAR85
BARBE	1984	2	1	0	0	0	0	Naive	NA	MaleLBS	0	poisson	MaleLBS	s	BARBE
BARKE	1973	2	1	0	0	0	0	Naive	NA	MaleLBS	0	poisson	MaleLBS	s	BARKE
BASIL	1988	1	1	GAL89	1997	8	64	Trueyeld	0	MaleLBS	37	poisson	MaleLBS	s	BASIL
BATTS	1988	2	1	0	0	0	0	Naive	NA	MaleLBS	0	poisson	MaleLBS	s	BATTS
BAU16	2016	3	0.6875	0	0	0	0	Naive	NA	MaleLBS	0	poisson	MaleLBS	s	BAU16
BBG15	2015	3	0.28125	0	0	0	0	Naive	NA	MaleLBS	0	poisson	MaleLBS	s	BBG15
BBG16	2016	3	0.28125	0	0	0	0	Naive	NA	MaleLBS	0	poisson	MaleLBS	s	BBG16
BCA16	2016	3	0.9140625	0	0	0	0	Naive	NA	MaleLBS	0	poisson	MaleLBS	s	BCA16
BCL86	1986	1	0.3125	0	0	0	0	Naive	NA	MaleLBS	0	poisson	MaleLBS	s	BCL86
BCL90	1990	1	0.1875	CAL84	1998	14	196	Milk	0	MaleLBS	5	poisson	MaleLBS	s	BCL90
BCL91	1991	1	0.1875	0	0	0	0	Naive	NA	MaleLBS	0	poisson	MaleLBS	s	BCL91
BDLFT	1973	1	0	0	0	0	0	Naive	NA	MaleLBS	0	poisson	MaleLBS	s	BDLFT
BEA02	2002	2	0	0	0	0	0	Naive	NA	MaleLBS	0	poisson	MaleLBS	s	BEA02
BED12	2012	3	0.609375	0	0	0	0	Naive	NA	MaleLBS	0	poisson	MaleLBS	s	BED12
BED14	2014	1	0.640625	0	0	0	0	Naive	NA	MaleLBS	0	poisson	MaleLBS	s	BED14
BEE88	1988	1	0.3125	0	0	0	0	Naive	NA	MaleLBS	0	poisson	MaleLBS	s	BEE88
BEE89	1989	1	0.5625	0	0	0	0	Naive	NA	MaleLBS	0	poisson	MaleLBS	s	BEE89
BEL08	2008	3	0.609375	0	0	0	0	Naive	NA	MaleLBS	1	poisson	MaleLBS	s	BEL08
BERTI	1993	1	0.625	SEQ95	2002	7	49	Trueyeld	0	MaleLBS	3	poisson	MaleLBS	s	BERTI
BET74	1974	1	0	0	0	0	0	Naive	NA	MaleLBS	0	poisson	MaleLBS	s	BET74
BET75	1975	1	0	0	0	0	0	Naive	NA	MaleLBS	0	poisson	MaleLBS	s	BET75
BET76	1976	1	0	CRT76	1985	9	81	Milk	0	MaleLBS	5	poisson	MaleLBS	s	BET76
BET78	1978	3	0	0	0	0	0	Naive	NA	MaleLBS	0	poisson	MaleLBS	s	BET78
BGR74	1974	3	0.5	0	0	0	0	Naive	NA	MaleLBS	0	poisson	MaleLBS	s	BGR74
BHN04	2004	3	0.53125	0	0	0	0	Naive	NA	MaleLBS	0	poisson	MaleLBS	s	BHN04
BIE00	2000	1	0.1875	0	0	0	0	Naive	NA	MaleLBS	0	poisson	MaleLBS	s	BIE00
BIE02	2002	1	0.59375	0	0	0	0	Naive	NA	MaleLBS	0	poisson	MaleLBS	s	BIE02
BIE03	2003	1	0.59375	0	0	0	0	Naive	NA	MaleLBS	0	poisson	MaleLBS	s	BIE03
BIE04	2004	1	0.59375	0	0	0	0	Naive	NA	MaleLBS	0	poisson	MaleLBS	s	BIE04
BIE99	1999	1	0.28125	0	0	0	0	Naive	NA	MaleLBS	0	poisson	MaleLBS	s	BIE99
BIG74	1974	1	0	0	0	0	0	Naive	NA	MaleLBS	0	poisson	MaleLBS	s	BIG74
BIG78	1978	1	0	0	0	0	0	Naive	NA	MaleLBS	0	poisson	MaleLBS	s	BIG78
BIGGL	1994	2	1	0	0	0	0	Naive	NA	MaleLBS	0	poisson	MaleLBS	s	BIGGL
BIGPA	1984	2	1	0	0	0	0	Naive	NA	MaleLBS	0	poisson	MaleLBS	s	BIGPA
BIJ13	2013	1	0.546875	0	0	0	0	Naive	NA	MaleLBS	0	poisson	MaleLBS	s	BIJ13
BIL85	1985	3	0.25	LAM83	1993	10	100	Trueyeld	0	MaleLBS	1	poisson	MaleLBS	s	BIL85
BILLY	2000	1	1	0	0	0	0	Naive	NA	MaleLBS	0	poisson	MaleLBS	s	BILLY
BIS84	1984	1	0	0	0	0	0	Naive	NA	MaleLBS	0	poisson	MaleLBS	s	BIS84
BIT03	2003	3	0.640625	0	0	0	0	Naive	NA	MaleLBS	0	poisson	MaleLBS	s	BIT03
BITES	1978	1	1	VER78	1988	10	100	Winteryeld	0	MaleLBS	9	poisson	MaleLBS	s	BITES
BKNST	1973	2	1	0	0	0	0	Naive	NA	MaleLBS	0	poisson	MaleLBS	s	BKNST
BLAST	1990	2	1	0	0	0	0	Naive	NA	MaleLBS	0	poisson	MaleLBS	s	BLAST
BLC80	1980	1	0	0	0	0	0	Naive	NA	MaleLBS	0	poisson	MaleLBS	s	BLC80
BLC81	1981	1	0.5	CFU82	1992	10	100	Winteryeld	0	MaleLBS	3	poisson	MaleLBS	s	BLC81
BLC82	1982	1	0.25	0	0	0	0	Naive	NA	MaleLBS	0	poisson	MaleLBS	s	BLC82
BLC85	1985	1	0	0	0	0	0	Naive	NA	MaleLBS	0	poisson	MaleLBS	s	BLC85
BLINK	2005	1	1	0	0	0	0	Naive	NA	MaleLBS	0	poisson	MaleLBS	s	BLINK
BLIPS	1982	2	1	0	0	0	0	Naive	NA	MaleLBS	0	poisson	MaleLBS	s	BLIPS
BLO77	1977	2	0	0	0	0	0	Naive	NA	MaleLBS	0	poisson	MaleLBS	s	BLO77
BLO78	1978	2	0	0	0	0	0	Naive	NA	MaleLBS	0	poisson	MaleLBS	s	BLO78
BLO85	1985	1	0	0	0	0	0	Naive	NA	MaleLBS	0	poisson	MaleLBS	s	BLO85
BLOGG	1987	2	1	0	0	0	0	Naive	NA	MaleLBS	0	poisson	MaleLBS	s	BLOGG
BLT76	1976	1	0	0	0	0	0	Naive	NA	MaleLBS	0	poisson	MaleLBS	s	BLT76
BLT78	1978	1	0	0	0	0	0	Naive	NA	MaleLBS	0	poisson	MaleLBS	s	BLT78
BMA11	2011	3	0.8046875	0	0	0	0	Naive	NA	MaleLBS	0	poisson	MaleLBS	s	BMA11
BMA12	2012	3	0.8984375	0	0	0	0	Naive	NA	MaleLBS	0	poisson	MaleLBS	s	BMA12
BMA13	2013	3	0.7734375	0	0	0	0	Naive	NA	MaleLBS	0	poisson	MaleLBS	s	BMA13
BMB14	2014	1	0.095703125	0	0	0	0	Naive	NA	MaleLBS	0	poisson	MaleLBS	s	BMB14
BNJ03	2003	1	0.09375	0	0	0	0	Naive	NA	MaleLBS	0	poisson	MaleLBS	s	BNJ03
BNN02	2002	1	0.375	0	0	0	0	Naive	NA	MaleLBS	0	poisson	MaleLBS	s	BNN02
BNS05	2005	3	0.125	0	0	0	0	Naive	NA	MaleLBS	0	poisson	MaleLBS	s	BNS05
BNS10	2010	3	0.328125	0	0	0	0	Naive	NA	MaleLBS	0	poisson	MaleLBS	s	BNS10
BNT15	2015	3	0.5791015625	0	0	0	0	Naive	NA	MaleLBS	0	poisson	MaleLBS	s	BNT15
BNT16	2016	3	0.7041015625	0	0	0	0	Naive	NA	MaleLBS	0	poisson	MaleLBS	s	BNT16
BNX96	1996	1	0.5	SEQ99	2004	5	25	Naive	0.0703125	MaleLBS	5	poisson	MaleLBS	s	BNX96
BNX97	1997	2	0.25	0	0	0	0	Naive	NA	MaleLBS	0	poisson	MaleLBS	s	BNX97
BNX98	1998	1	0.25	0	0	0	0	Naive	NA	MaleLBS	0	poisson	MaleLBS	s	BNX98
BNX99	1999	1	0.25	0	0	0	0	Naive	NA	MaleLBS	0	poisson	MaleLBS	s	BNX99
BOARR	1995	2	1	0	0	0	0	Naive	NA	MaleLBS	0	poisson	MaleLBS	s	BOARR
BOBBY	2007	3	1	CHN03	2015	12	144	Milk	0.0322265625	MaleLBS	6	poisson	MaleLBS	s	BOBBY
BOM04	2004	3	0.3828125	0	0	0	0	Naive	NA	MaleLBS	0	poisson	MaleLBS	s	BOM04
BOM06	2006	3	0.3203125	TSU10	2014	4	16	Naive	0	MaleLBS	4	poisson	MaleLBS	s	BOM06
BOM07	2007	3	0.0703125	0	0	0	0	Naive	NA	MaleLBS	0	poisson	MaleLBS	s	BOM07
BOM08	2008	3	0.0703125	0	0	0	0	Naive	NA	MaleLBS	0	poisson	MaleLBS	s	BOM08
BON83	1983	1	0.5	FLA85	1992	7	49	Trueyeld	0	MaleLBS	2	poisson	MaleLBS	s	BON83
BOO10	2010	3	0.80859375	0	0	0	0	Naive	NA	MaleLBS	0	poisson	MaleLBS	s	BOO10
BOO12	2012	1	0.80859375	0	0	0	0	Naive	NA	MaleLBS	0	poisson	MaleLBS	s	BOO12
BOOMG	1995	2	1	0	0	0	0	Naive	NA	MaleLBS	0	poisson	MaleLBS	s	BOOMG
BORIS	2000	1	1	0	0	0	0	Naive	NA	MaleLBS	0	poisson	MaleLBS	s	BORIS
BOT84	1984	1	0	0	0	0	0	Naive	NA	MaleLBS	0	poisson	MaleLBS	s	BOT84
BOT85	1985	1	0	0	0	0	0	Naive	NA	MaleLBS	0	poisson	MaleLBS	s	BOT85
BOWLS	1976	2	1	0	0	0	0	Naive	NA	MaleLBS	0	poisson	MaleLBS	s	BOWLS
BR278	1978	1	0	0	0	0	0	Naive	NA	MaleLBS	0	poisson	MaleLBS	s	BR278
BR280	1980	1	0	0	0	0	0	Naive	NA	MaleLBS	0	poisson	MaleLBS	s	BR280
BR281	1981	1	0	0	0	0	0	Naive	NA	MaleLBS	0	poisson	MaleLBS	s	BR281
BRA74	1974	3	0	0	0	0	0	Naive	NA	MaleLBS	0	poisson	MaleLBS	s	BRA74
BRA76	1976	1	0	0	0	0	0	Naive	NA	MaleLBS	0	poisson	MaleLBS	s	BRA76
BRAVO	2002	1	1	RPP08	2012	4	16	Naive	0	MaleLBS	13	poisson	MaleLBS	s	BRAVO
BRC76	1976	3	0	0	0	0	0	Naive	NA	MaleLBS	0	poisson	MaleLBS	s	BRC76
BRC78	1978	3	0	0	0	0	0	Naive	NA	MaleLBS	0	poisson	MaleLBS	s	BRC78
BRC80	1980	1	0	0	0	0	0	Naive	NA	MaleLBS	0	poisson	MaleLBS	s	BRC80
BRC82	1982	3	0.5	0	0	0	0	Naive	NA	MaleLBS	0	poisson	MaleLBS	s	BRC82
BRE94	1994	2	0.5	0	0	0	0	Naive	NA	MaleLBS	0	poisson	MaleLBS	s	BRE94
BREAK	1998	2	1	0	0	0	0	Naive	NA	MaleLBS	0	poisson	MaleLBS	s	BREAK
BRENT	1992	2	1	0	0	0	0	Naive	NA	MaleLBS	0	poisson	MaleLBS	s	BRENT
BRF74	1974	1	0	0	0	0	0	Naive	NA	MaleLBS	0	poisson	MaleLBS	s	BRF74
BRF76	1976	1	0	SAF80	1989	9	81	Trueyeld	0	MaleLBS	16	poisson	MaleLBS	s	BRF76
BRF77	1977	2	0	0	0	0	0	Naive	NA	MaleLBS	0	poisson	MaleLBS	s	BRF77
BRF82	1982	1	0	0	0	0	0	Naive	NA	MaleLBS	0	poisson	MaleLBS	s	BRF82
BRG90	1990	1	0.5	CPS97	2004	7	49	Milk	0	MaleLBS	3	poisson	MaleLBS	s	BRG90
BRG92	1992	3	0.375	0	0	0	0	Naive	NA	MaleLBS	0	poisson	MaleLBS	s	BRG92
BRG95	1995	1	0.25	0	0	0	0	Naive	NA	MaleLBS	0	poisson	MaleLBS	s	BRG95
BRG96	1996	1	0.625	0	0	0	0	Naive	NA	MaleLBS	0	poisson	MaleLBS	s	BRG96
BRG98	1998	1	0.625	0	0	0	0	Naive	NA	MaleLBS	0	poisson	MaleLBS	s	BRG98
BRI85	1985	2	0	0	0	0	0	Naive	NA	MaleLBS	0	poisson	MaleLBS	s	BRI85
BRIAN	1995	2	1	0	0	0	0	Naive	NA	MaleLBS	0	poisson	MaleLBS	s	BRIAN
BRIGH	1974	2	1	0	0	0	0	Naive	NA	MaleLBS	0	poisson	MaleLBS	s	BRIGH
BRIMS	2003	1	0.65625	0	0	0	0	Naive	NA	MaleLBS	0	poisson	MaleLBS	s	BRIMS
BRN94	1994	2	0.1875	0	0	0	0	Naive	NA	MaleLBS	0	poisson	MaleLBS	s	BRN94
BRNCH	1984	2	1	RHY88	1995	7	49	Milk	0	MaleLBS	7	poisson	MaleLBS	s	BRNCH
BROAD	2007	2	1	RBY02	2016	14	196	Summeryeld	0.01953125	MaleLBS	6	poisson	MaleLBS	s	BROAD
BROWN	2002	1	1	YOG06	2010	4	16	Naive	0.001953125	MaleLBS	16	poisson	MaleLBS	s	BROWN
BRS99	1999	1	0.375	0	0	0	0	Naive	NA	MaleLBS	0	poisson	MaleLBS	s	BRS99
BRUNS	1992	2	1	0	0	0	0	Naive	NA	MaleLBS	0	poisson	MaleLBS	s	BRUNS
BRY06	2006	1	0.3125	0	0	0	0	Naive	NA	MaleLBS	0	poisson	MaleLBS	s	BRY06
BRY07	2007	3	0.53125	0	0	0	0	Naive	NA	MaleLBS	0	poisson	MaleLBS	s	BRY07
BRY09	2009	3	0.3125	0	0	0	0	Naive	NA	MaleLBS	0	poisson	MaleLBS	s	BRY09
BRY11	2011	3	0.453125	LEI12	2016	4	16	Naive	0.02001953125	MaleLBS	2	poisson	MaleLBS	s	BRY11
BRY12	2012	3	0.15625	0	0	0	0	Naive	NA	MaleLBS	0	poisson	MaleLBS	s	BRY12
BRY13	2013	1	0.375	0	0	0	0	Naive	NA	MaleLBS	0	poisson	MaleLBS	s	BRY13
BRY14	2014	3	0.5	0	0	0	0	Naive	NA	MaleLBS	0	poisson	MaleLBS	s	BRY14
BRY15	2015	3	0.65625	0	0	0	0	Naive	NA	MaleLBS	0	poisson	MaleLBS	s	BRY15
BSG15	2015	1	0.6875	0	0	0	0	Naive	NA	MaleLBS	0	poisson	MaleLBS	s	BSG15
BSG16	2016	3	0.515625	0	0	0	0	Naive	NA	MaleLBS	0	poisson	MaleLBS	s	BSG16
BST74	1974	1	0	POL79	1983	4	16	Naive	0	MaleLBS	1	poisson	MaleLBS	s	BST74
BST75	1975	1	0	0	0	0	0	Naive	NA	MaleLBS	0	poisson	MaleLBS	s	BST75
BSY02	2002	3	0.828125	RUF02	2010	8	64	Winteryeld	0.0087890625	MaleLBS	9	poisson	MaleLBS	s	BSY02
BSY06	2006	3	0.71875	0	0	0	0	Naive	NA	MaleLBS	0	poisson	MaleLBS	s	BSY06
BSY08	2008	3	0.328125	0	0	0	0	Naive	NA	MaleLBS	0	poisson	MaleLBS	s	BSY08
BTT09	2009	1	0.40625	0	0	0	0	Naive	NA	MaleLBS	0	poisson	MaleLBS	s	BTT09
BUC87	1987	1	0.375	0	0	0	0	Naive	NA	MaleLBS	0	poisson	MaleLBS	s	BUC87
BUC88	1988	1	0.375	0	0	0	0	Naive	NA	MaleLBS	0	poisson	MaleLBS	s	BUC88
BUCKS	1987	2	1	0	0	0	0	Naive	NA	MaleLBS	0	poisson	MaleLBS	s	BUCKS
BULBY	1996	1	1	SAM94	2004	10	100	Milk	0.0078125	MaleLBS	13	poisson	MaleLBS	s	BULBY
BUM04	2004	1	0.515625	0	0	0	0	Naive	NA	MaleLBS	0	poisson	MaleLBS	s	BUM04
BUM09	2009	1	0.453125	0	0	0	0	Naive	NA	MaleLBS	0	poisson	MaleLBS	s	BUM09
BUR80	1980	2	0.5	0	0	0	0	Naive	NA	MaleLBS	0	poisson	MaleLBS	s	BUR80
BUSTE	1985	2	1	0	0	0	0	Naive	NA	MaleLBS	0	poisson	MaleLBS	s	BUSTE
BUT01	2001	2	0.71875	0	0	0	0	Naive	NA	MaleLBS	0	poisson	MaleLBS	s	BUT01
BUT04	2004	1	0.515625	0	0	0	0	Naive	NA	MaleLBS	0	poisson	MaleLBS	s	BUT04
BUT05	2005	1	0.515625	0	0	0	0	Naive	NA	MaleLBS	0	poisson	MaleLBS	s	BUT05
BUZZA	1992	1	0.625	BNX93	2001	8	64	Trueyeld	0.03125	MaleLBS	15	poisson	MaleLBS	s	BUZZA
CAI73	1973	1	0	0	0	0	0	Naive	NA	MaleLBS	0	poisson	MaleLBS	s	CAI73
CAI74	1974	3	0	0	0	0	0	Naive	NA	MaleLBS	0	poisson	MaleLBS	s	CAI74
CAM11	2011	3	0.8515625	0	0	0	0	Naive	NA	MaleLBS	0	poisson	MaleLBS	s	CAM11
CAM12	2012	3	0.7578125	0	0	0	0	Naive	NA	MaleLBS	0	poisson	MaleLBS	s	CAM12
CAM13	2013	3	0.9453125	0	0	0	0	Naive	NA	MaleLBS	0	poisson	MaleLBS	s	CAM13
CAM14	2014	1	0.7265625	0	0	0	0	Naive	NA	MaleLBS	0	poisson	MaleLBS	s	CAM14
CAM15	2015	3	0.9453125	0	0	0	0	Naive	NA	MaleLBS	0	poisson	MaleLBS	s	CAM15
CAN77	1977	1	0	0	0	0	0	Naive	NA	MaleLBS	0	poisson	MaleLBS	s	CAN77
CAN79	1979	1	0	0	0	0	0	Naive	NA	MaleLBS	0	poisson	MaleLBS	s	CAN79
CAN81	1981	1	0.25	0	0	0	0	Naive	NA	MaleLBS	0	poisson	MaleLBS	s	CAN81
CAN85	1985	2	0	0	0	0	0	Naive	NA	MaleLBS	0	poisson	MaleLBS	s	CAN85
CAN89	1989	1	0	0	0	0	0	Naive	NA	MaleLBS	0	poisson	MaleLBS	s	CAN89
CAP82	1982	1	0.5	0	0	0	0	Naive	NA	MaleLBS	0	poisson	MaleLBS	s	CAP82
CAP88	1988	3	0.75	0	0	0	0	Naive	NA	MaleLBS	0	poisson	MaleLBS	s	CAP88
CAR81	1981	2	0	0	0	0	0	Naive	NA	MaleLBS	0	poisson	MaleLBS	s	CAR81
CAR84	1984	2	0	0	0	0	0	Naive	NA	MaleLBS	0	poisson	MaleLBS	s	CAR84
CAR85	1985	1	0	0	0	0	0	Naive	NA	MaleLBS	0	poisson	MaleLBS	s	CAR85
CASPR	2001	1	1	0	0	0	0	Naive	NA	MaleLBS	0	poisson	MaleLBS	s	CASPR
CAY02	2002	1	0.9375	0	0	0	0	Naive	NA	MaleLBS	0	poisson	MaleLBS	s	CAY02
CAY03	2003	3	0.6875	0	0	0	0	Naive	NA	MaleLBS	0	poisson	MaleLBS	s	CAY03
CAY04	2004	3	0.6875	0	0	0	0	Naive	NA	MaleLBS	0	poisson	MaleLBS	s	CAY04
CAY05	2005	3	0.9375	0	0	0	0	Naive	NA	MaleLBS	0	poisson	MaleLBS	s	CAY05
CBH11	2011	3	0.546875	0	0	0	0	Naive	NA	MaleLBS	0	poisson	MaleLBS	s	CBH11
CBH15	2015	3	0.703125	0	0	0	0	Naive	NA	MaleLBS	0	poisson	MaleLBS	s	CBH15
CBL09	2009	1	0.875	0	0	0	0	Naive	NA	MaleLBS	0	poisson	MaleLBS	s	CBL09
CBS11	2011	3	0.828125	0	0	0	0	Naive	NA	MaleLBS	0	poisson	MaleLBS	s	CBS11
CBT14	2014	3	0.7890625	0	0	0	0	Naive	NA	MaleLBS	0	poisson	MaleLBS	s	CBT14
CCH10	2010	3	0.59375	0	0	0	0	Naive	NA	MaleLBS	0	poisson	MaleLBS	s	CCH10
CCH12	2012	2	0.3203125	0	0	0	0	Naive	NA	MaleLBS	0	poisson	MaleLBS	s	CCH12
CCH15	2015	3	0.6875	0	0	0	0	Naive	NA	MaleLBS	0	poisson	MaleLBS	s	CCH15
CCH16	2016	3	0.6875	0	0	0	0	Naive	NA	MaleLBS	0	poisson	MaleLBS	s	CCH16
CCL07	2007	1	0.46875	0	0	0	0	Naive	NA	MaleLBS	0	poisson	MaleLBS	s	CCL07
CCO91	1991	1	0.6875	0	0	0	0	Naive	NA	MaleLBS	0	poisson	MaleLBS	s	CCO91
CCO93	1993	2	0.3125	SRL91	2001	10	100	Trueyeld	0.015625	MaleLBS	3	poisson	MaleLBS	s	CCO93
CCO94	1994	1	0.1875	0	0	0	0	Naive	NA	MaleLBS	0	poisson	MaleLBS	s	CCO94
CCO95	1995	3	0.4375	0	0	0	0	Naive	NA	MaleLBS	0	poisson	MaleLBS	s	CCO95
CCO97	1997	1	0.4375	0	0	0	0	Naive	NA	MaleLBS	0	poisson	MaleLBS	s	CCO97
CDN11	2011	1	0.2265625	0	0	0	0	Naive	NA	MaleLBS	0	poisson	MaleLBS	s	CDN11
CDN13	2013	1	0.4453125	0	0	0	0	Naive	NA	MaleLBS	0	poisson	MaleLBS	s	CDN13
CDN15	2015	3	0.7265625	0	0	0	0	Naive	NA	MaleLBS	0	poisson	MaleLBS	s	CDN15
CDN16	2016	1	0.546875	0	0	0	0	Naive	NA	MaleLBS	0	poisson	MaleLBS	s	CDN16
CEDRI	1995	1	0.6875	HED01	2006	5	25	Summeryeld	0.013671875	MaleLBS	22	poisson	MaleLBS	s	CEDRI
CEE99	1999	2	0.21875	0	0	0	0	Naive	NA	MaleLBS	0	poisson	MaleLBS	s	CEE99
CEL01	2001	1	0.125	0	0	0	0	Naive	NA	MaleLBS	0	poisson	MaleLBS	s	CEL01
CEL94	1994	1	0.125	0	0	0	0	Naive	NA	MaleLBS	0	poisson	MaleLBS	s	CEL94
CEL97	1997	3	0.4375	SPL98	2005	7	49	Milk	0	MaleLBS	7	poisson	MaleLBS	s	CEL97
CEL99	1999	1	0.4375	0	0	0	0	Naive	NA	MaleLBS	0	poisson	MaleLBS	s	CEL99
CER08	2008	3	0.890625	0	0	0	0	Naive	NA	MaleLBS	0	poisson	MaleLBS	s	CER08
CER09	2009	3	0.453125	0	0	0	0	Naive	NA	MaleLBS	0	poisson	MaleLBS	s	CER09
CER12	2012	3	0.453125	0	0	0	0	Naive	NA	MaleLBS	0	poisson	MaleLBS	s	CER12
CET08	2008	1	0.296875	0	0	0	0	Naive	NA	MaleLBS	0	poisson	MaleLBS	s	CET08
CET09	2009	1	0.296875	0	0	0	0	Naive	NA	MaleLBS	0	poisson	MaleLBS	s	CET09
CET11	2011	1	0.171875	0	0	0	0	Naive	NA	MaleLBS	0	poisson	MaleLBS	s	CET11
CET13	2013	1	0.328125	0	0	0	0	Naive	NA	MaleLBS	0	poisson	MaleLBS	s	CET13
CET14	2014	1	0.46875	0	0	0	0	Naive	NA	MaleLBS	0	poisson	MaleLBS	s	CET14
CET15	2015	3	0.546875	0	0	0	0	Naive	NA	MaleLBS	0	poisson	MaleLBS	s	CET15
CFI88	1988	1	0.5625	0	0	0	0	Naive	NA	MaleLBS	0	poisson	MaleLBS	s	CFI88
CFI89	1989	1	0.4375	0	0	0	0	Naive	NA	MaleLBS	0	poisson	MaleLBS	s	CFI89
CFI91	1991	1	0.375	0	0	0	0	Naive	NA	MaleLBS	0	poisson	MaleLBS	s	CFI91
CFI92	1992	1	0.3125	0	0	0	0	Naive	NA	MaleLBS	0	poisson	MaleLBS	s	CFI92
CFU80	1980	1	0.125	0	0	0	0	Naive	NA	MaleLBS	0	poisson	MaleLBS	s	CFU80
CFU84	1984	2	0.625	0	0	0	0	Naive	NA	MaleLBS	0	poisson	MaleLBS	s	CFU84
CFU85	1985	2	0.625	0	0	0	0	Naive	NA	MaleLBS	0	poisson	MaleLBS	s	CFU85
CFU87	1987	1	0.625	0	0	0	0	Naive	NA	MaleLBS	0	poisson	MaleLBS	s	CFU87
CFU89	1989	1	0.5	0	0	0	0	Naive	NA	MaleLBS	0	poisson	MaleLBS	s	CFU89
CGH91	1991	1	0.4375	0	0	0	0	Naive	NA	MaleLBS	0	poisson	MaleLBS	s	CGH91
CGH97	1997	3	0.5625	OCH96	2005	9	81	Trueyeld	0.03125	MaleLBS	1	poisson	MaleLBS	s	CGH97
CHA92	1992	1	0.3125	0	0	0	0	Naive	NA	MaleLBS	0	poisson	MaleLBS	s	CHA92
CHD06	2006	1	0.796875	0	0	0	0	Naive	NA	MaleLBS	0	poisson	MaleLBS	s	CHD06
CHD08	2008	3	0.296875	0	0	0	0	Naive	NA	MaleLBS	0	poisson	MaleLBS	s	CHD08
CHD11	2011	1	0.7109375	0	0	0	0	Naive	NA	MaleLBS	0	poisson	MaleLBS	s	CHD11
CHD13	2013	3	0.4375	0	0	0	0	Naive	NA	MaleLBS	0	poisson	MaleLBS	s	CHD13
CHE74	1974	1	0	0	0	0	0	Naive	NA	MaleLBS	0	poisson	MaleLBS	s	CHE74
CHE75	1975	2	0.5	UPT78	1983	5	25	Milk	0	MaleLBS	4	poisson	MaleLBS	s	CHE75
CHE76	1976	1	0.25	0	0	0	0	Naive	NA	MaleLBS	0	poisson	MaleLBS	s	CHE76
CHE77	1977	1	0.25	0	0	0	0	Naive	NA	MaleLBS	0	poisson	MaleLBS	s	CHE77
CHE78	1978	1	0	0	0	0	0	Naive	NA	MaleLBS	0	poisson	MaleLBS	s	CHE78
CHE82	1982	1	0	AST90	1995	5	25	Winteryeld	0	MaleLBS	14	poisson	MaleLBS	s	CHE82
CHEST	1981	1	0.75	CLC80	1992	12	144	Trueyeld	0.125	MaleLBS	3	poisson	MaleLBS	s	CHEST
CHF03	2003	3	0.5703125	0	0	0	0	Naive	NA	MaleLBS	0	poisson	MaleLBS	s	CHF03
CHF04	2004	1	0.3203125	0	0	0	0	Naive	NA	MaleLBS	0	poisson	MaleLBS	s	CHF04
CHF05	2005	3	0.0703125	0	0	0	0	Naive	NA	MaleLBS	0	poisson	MaleLBS	s	CHF05
CHI87	1987	1	0.25	0	0	0	0	Naive	NA	MaleLBS	0	poisson	MaleLBS	s	CHI87
CHI92	1992	2	0.25	0	0	0	0	Naive	NA	MaleLBS	0	poisson	MaleLBS	s	CHI92
CHI94	1994	2	0.25	0	0	0	0	Naive	NA	MaleLBS	0	poisson	MaleLBS	s	CHI94
CHI95	1995	2	0.25	0	0	0	0	Naive	NA	MaleLBS	0	poisson	MaleLBS	s	CHI95
CHI96	1996	2	0.25	0	0	0	0	Naive	NA	MaleLBS	0	poisson	MaleLBS	s	CHI96
CHK09	2009	3	0.328125	0	0	0	0	Naive	NA	MaleLBS	0	poisson	MaleLBS	s	CHK09
CHK13	2013	3	0.328125	0	0	0	0	Naive	NA	MaleLBS	0	poisson	MaleLBS	s	CHK13
CHK16	2016	3	0.7109375	0	0	0	0	Naive	NA	MaleLBS	0	poisson	MaleLBS	s	CHK16
CHL00	2000	3	0.1875	0	0	0	0	Naive	NA	MaleLBS	0	poisson	MaleLBS	s	CHL00
CHL03	2003	3	0.1875	0	0	0	0	Naive	NA	MaleLBS	0	poisson	MaleLBS	s	CHL03
CHL96	1996	2	0.1875	0	0	0	0	Naive	NA	MaleLBS	0	poisson	MaleLBS	s	CHL96
CHL98	1998	3	0.6875	0	0	0	0	Naive	NA	MaleLBS	0	poisson	MaleLBS	s	CHL98
CHM08	2008	1	0.59375	0	0	0	0	Naive	NA	MaleLBS	0	poisson	MaleLBS	s	CHM08
CHM10	2010	3	0.5	VIP11	2016	5	25	Naive	0	MaleLBS	1	poisson	MaleLBS	s	CHM10
CHM14	2014	3	0.34375	0	0	0	0	Naive	NA	MaleLBS	0	poisson	MaleLBS	s	CHM14
CHM15	2015	3	0.75	0	0	0	0	Naive	NA	MaleLBS	0	poisson	MaleLBS	s	CHM15
CHM16	2016	3	0.53125	0	0	0	0	Naive	NA	MaleLBS	0	poisson	MaleLBS	s	CHM16
CHN01	2001	3	0.90625	0	0	0	0	Naive	NA	MaleLBS	0	poisson	MaleLBS	s	CHN01
CHN05	2005	3	0.6875	0	0	0	0	Naive	NA	MaleLBS	0	poisson	MaleLBS	s	CHN05
CHN08	2008	3	0.609375	0	0	0	0	Naive	NA	MaleLBS	0	poisson	MaleLBS	s	CHN08
CHO76	1976	3	0	0	0	0	0	Naive	NA	MaleLBS	0	poisson	MaleLBS	s	CHO76
CHO77	1977	1	0	0	0	0	0	Naive	NA	MaleLBS	0	poisson	MaleLBS	s	CHO77
CHO78	1978	1	0	0	0	0	0	Naive	NA	MaleLBS	0	poisson	MaleLBS	s	CHO78
CHP90	1990	1	0	0	0	0	0	Naive	NA	MaleLBS	0	poisson	MaleLBS	s	CHP90
CHP91	1991	1	0	0	0	0	0	Naive	NA	MaleLBS	0	poisson	MaleLBS	s	CHP91
CHP92	1992	1	0	0	0	0	0	Naive	NA	MaleLBS	0	poisson	MaleLBS	s	CHP92
CHRIS	1974	1	1	0	0	0	0	Naive	NA	MaleLBS	0	poisson	MaleLBS	s	CHRIS
CHU95	1995	3	0.5625	0	0	0	0	Naive	NA	MaleLBS	0	poisson	MaleLBS	s	CHU95
CHU97	1997	3	0.4375	0	0	0	0	Naive	NA	MaleLBS	0	poisson	MaleLBS	s	CHU97
CIN80	1980	1	0	0	0	0	0	Naive	NA	MaleLBS	0	poisson	MaleLBS	s	CIN80
CIN82	1982	1	0	0	0	0	0	Naive	NA	MaleLBS	0	poisson	MaleLBS	s	CIN82
CLA82	1982	1	0.5	0	0	0	0	Naive	NA	MaleLBS	0	poisson	MaleLBS	s	CLA82
CLA89	1989	1	0.25	0	0	0	0	Naive	NA	MaleLBS	0	poisson	MaleLBS	s	CLA89
CLC77	1977	2	0.125	0	0	0	0	Naive	NA	MaleLBS	0	poisson	MaleLBS	s	CLC77
CLC83	1983	3	0.625	0	0	0	0	Naive	NA	MaleLBS	0	poisson	MaleLBS	s	CLC83
CLC87	1987	1	0.125	0	0	0	0	Naive	NA	MaleLBS	0	poisson	MaleLBS	s	CLC87
CLC90	1990	1	0.125	0	0	0	0	Naive	NA	MaleLBS	0	poisson	MaleLBS	s	CLC90
CLE73	1973	1	0	0	0	0	0	Naive	NA	MaleLBS	0	poisson	MaleLBS	s	CLE73
CLE80	1980	1	0	0	0	0	0	Naive	NA	MaleLBS	0	poisson	MaleLBS	s	CLE80
CLIFF	1986	2	1	0	0	0	0	Naive	NA	MaleLBS	0	poisson	MaleLBS	s	CLIFF
CLK08	2008	3	0.90625	0	0	0	0	Naive	NA	MaleLBS	0	poisson	MaleLBS	s	CLK08
CLL01	2001	1	0.625	0	0	0	0	Naive	NA	MaleLBS	0	poisson	MaleLBS	s	CLL01
CLL03	2003	1	0.8125	0	0	0	0	Naive	NA	MaleLBS	0	poisson	MaleLBS	s	CLL03
CLL04	2004	1	0.625	0	0	0	0	Naive	NA	MaleLBS	0	poisson	MaleLBS	s	CLL04
CLL07	2007	1	0.75	0	0	0	0	Naive	NA	MaleLBS	0	poisson	MaleLBS	s	CLL07
CLM78	1978	1	0	0	0	0	0	Naive	NA	MaleLBS	0	poisson	MaleLBS	s	CLM78
CLM79	1979	1	0.25	PGB83	1989	6	36	Trueyeld	0	MaleLBS	1	poisson	MaleLBS	s	CLM79
CLM80	1980	1	0	0	0	0	0	Naive	NA	MaleLBS	0	poisson	MaleLBS	s	CLM80
CLM84	1984	1	0.25	0	0	0	0	Naive	NA	MaleLBS	0	poisson	MaleLBS	s	CLM84
CLM85	1985	1	0	0	0	0	0	Naive	NA	MaleLBS	0	poisson	MaleLBS	s	CLM85
CLO95	1995	1	0.375	0	0	0	0	Naive	NA	MaleLBS	0	poisson	MaleLBS	s	CLO95
CLR07	2007	1	0.671875	0	0	0	0	Naive	NA	MaleLBS	0	poisson	MaleLBS	s	CLR07
CLR16	2016	1	0.5234375	0	0	0	0	Naive	NA	MaleLBS	0	poisson	MaleLBS	s	CLR16
CLS16	2016	3	0.1875	0	0	0	0	Naive	NA	MaleLBS	0	poisson	MaleLBS	s	CLS16
CLSBY	1995	2	1	0	0	0	0	Naive	NA	MaleLBS	0	poisson	MaleLBS	s	CLSBY
CLT93	1993	1	0.84375	0	0	0	0	Naive	NA	MaleLBS	0	poisson	MaleLBS	s	CLT93
CLT94	1994	1	0.59375	0	0	0	0	Naive	NA	MaleLBS	0	poisson	MaleLBS	s	CLT94
CLT95	1995	1	0.59375	SEQ01	2006	5	25	Trueyeld	0	MaleLBS	9	poisson	MaleLBS	s	CLT95
CLT96	1996	1	0.34375	0	0	0	0	Naive	NA	MaleLBS	0	poisson	MaleLBS	s	CLT96
CLT98	1998	1	0.4375	0	0	0	0	Naive	NA	MaleLBS	0	poisson	MaleLBS	s	CLT98
CLV06	2006	3	0.3125	0	0	0	0	Naive	NA	MaleLBS	0	poisson	MaleLBS	s	CLV06
CLV09	2009	3	0.265625	JAE02	2016	14	196	Trueyeld	0.0322265625	MaleLBS	1	poisson	MaleLBS	s	CLV09
CLW00	2000	1	0.625	BUT06	2011	5	25	Summeryeld	0.005859375	MaleLBS	22	poisson	MaleLBS	s	CLW00
CLW02	2002	2	0.125	0	0	0	0	Naive	NA	MaleLBS	0	poisson	MaleLBS	s	CLW02
CLW03	2003	3	0.125	0	0	0	0	Naive	NA	MaleLBS	0	poisson	MaleLBS	s	CLW03
CLW04	2004	1	0.625	0	0	0	0	Naive	NA	MaleLBS	0	poisson	MaleLBS	s	CLW04
CLW06	2006	3	0.21875	0	0	0	0	Naive	NA	MaleLBS	0	poisson	MaleLBS	s	CLW06
CLW07	2007	1	0.125	0	0	0	0	Naive	NA	MaleLBS	0	poisson	MaleLBS	s	CLW07
CMA14	2014	3	0.453125	0	0	0	0	Naive	NA	MaleLBS	0	poisson	MaleLBS	s	CMA14
CML11	2011	3	0.046875	0	0	0	0	Naive	NA	MaleLBS	0	poisson	MaleLBS	s	CML11
CMR02	2002	3	0.921875	0	0	0	0	Naive	NA	MaleLBS	0	poisson	MaleLBS	s	CMR02
CMR04	2004	1	0.921875	0	0	0	0	Naive	NA	MaleLBS	0	poisson	MaleLBS	s	CMR04
CMR07	2007	3	0.421875	0	0	0	0	Naive	NA	MaleLBS	0	poisson	MaleLBS	s	CMR07
CMR08	2008	3	0.546875	0	0	0	0	Naive	NA	MaleLBS	0	poisson	MaleLBS	s	CMR08
CMR09	2009	3	0.421875	0	0	0	0	Naive	NA	MaleLBS	0	poisson	MaleLBS	s	CMR09
CMR10	2010	3	0.421875	0	0	0	0	Naive	NA	MaleLBS	0	poisson	MaleLBS	s	CMR10
CMR11	2011	1	0.421875	0	0	0	0	Naive	NA	MaleLBS	0	poisson	MaleLBS	s	CMR11
CMT06	2006	3	0.296875	CED00	2012	12	144	Trueyeld	0.00146484375	MaleLBS	2	poisson	MaleLBS	s	CMT06
CMT11	2011	3	0.734375	0	0	0	0	Naive	NA	MaleLBS	0	poisson	MaleLBS	s	CMT11
CND07	2007	1	0.828125	0	0	0	0	Naive	NA	MaleLBS	1	poisson	MaleLBS	s	CND07
CND08	2008	3	0.703125	0	0	0	0	Naive	NA	MaleLBS	0	poisson	MaleLBS	s	CND08
CND10	2010	3	0.703125	0	0	0	0	Naive	NA	MaleLBS	0	poisson	MaleLBS	s	CND10
CND13	2013	1	0.734375	0	0	0	0	Naive	NA	MaleLBS	0	poisson	MaleLBS	s	CND13
CNE05	2005	3	0.5625	0	0	0	0	Naive	NA	MaleLBS	0	poisson	MaleLBS	s	CNE05
CNK06	2006	3	0.4375	0	0	0	0	Naive	NA	MaleLBS	0	poisson	MaleLBS	s	CNK06
CNK11	2011	3	0.1875	0	0	0	0	Naive	NA	MaleLBS	0	poisson	MaleLBS	s	CNK11
CNK12	2012	3	0.1875	0	0	0	0	Naive	NA	MaleLBS	0	poisson	MaleLBS	s	CNK12
CNK14	2014	3	0.1875	0	0	0	0	Naive	NA	MaleLBS	0	poisson	MaleLBS	s	CNK14
CNM99	1999	3	0.375	0	0	0	0	Naive	NA	MaleLBS	0	poisson	MaleLBS	s	CNM99
CNN08	2008	1	0.609375	0	0	0	0	Naive	NA	MaleLBS	0	poisson	MaleLBS	s	CNN08
CNN09	2009	1	0.453125	0	0	0	0	Naive	NA	MaleLBS	0	poisson	MaleLBS	s	CNN09
CNT10	2010	3	0.640625	0	0	0	0	Naive	NA	MaleLBS	0	poisson	MaleLBS	s	CNT10
COA04	2004	3	0.65625	0	0	0	0	Naive	NA	MaleLBS	0	poisson	MaleLBS	s	COA04
COB77	1977	3	0.125	0	0	0	0	Naive	NA	MaleLBS	0	poisson	MaleLBS	s	COB77
COB79	1979	2	0.125	0	0	0	0	Naive	NA	MaleLBS	0	poisson	MaleLBS	s	COB79
COB83	1983	2	0.125	0	0	0	0	Naive	NA	MaleLBS	0	poisson	MaleLBS	s	COB83
COB85	1985	1	0.125	0	0	0	0	Naive	NA	MaleLBS	0	poisson	MaleLBS	s	COB85
COB86	1986	2	0.125	0	0	0	0	Naive	NA	MaleLBS	0	poisson	MaleLBS	s	COB86
COB88	1988	1	0.125	0	0	0	0	Naive	NA	MaleLBS	0	poisson	MaleLBS	s	COB88
COC74	1974	1	0.5	0	0	0	0	Naive	NA	MaleLBS	0	poisson	MaleLBS	s	COC74
COC77	1977	2	0	0	0	0	0	Naive	NA	MaleLBS	0	poisson	MaleLBS	s	COC77
COC79	1979	2	0	0	0	0	0	Naive	NA	MaleLBS	0	poisson	MaleLBS	s	COC79
COC81	1981	2	0	0	0	0	0	Naive	NA	MaleLBS	0	poisson	MaleLBS	s	COC81
COC83	1983	2	0	0	0	0	0	Naive	NA	MaleLBS	0	poisson	MaleLBS	s	COC83
COI79	1979	2	0.5	0	0	0	0	Naive	NA	MaleLBS	0	poisson	MaleLBS	s	COI79
COI85	1985	2	0.5	0	0	0	0	Naive	NA	MaleLBS	0	poisson	MaleLBS	s	COI85
COL73	1973	1	0.25	0	0	0	0	Naive	NA	MaleLBS	0	poisson	MaleLBS	s	COL73
COL76	1976	3	0.25	0	0	0	0	Naive	NA	MaleLBS	0	poisson	MaleLBS	s	COL76
COL82	1982	1	0.75	0	0	0	0	Naive	NA	MaleLBS	0	poisson	MaleLBS	s	COL82
CONFI	1982	1	0.5	JUG87	1996	9	81	Milk	0.125	MaleLBS	12	poisson	MaleLBS	s	CONFI
COO97	1997	1	0.1875	0	0	0	0	Naive	NA	MaleLBS	0	poisson	MaleLBS	s	COO97
COO99	1999	3	0.3125	0	0	0	0	Naive	NA	MaleLBS	0	poisson	MaleLBS	s	COO99
COP83	1983	2	0.25	0	0	0	0	Naive	NA	MaleLBS	0	poisson	MaleLBS	s	COP83
COQ93	1993	2	0.203125	0	0	0	0	Naive	NA	MaleLBS	0	poisson	MaleLBS	s	COQ93
COQ96	1996	2	0.203125	0	0	0	0	Naive	NA	MaleLBS	0	poisson	MaleLBS	s	COQ96
COR78	1978	1	0	0	0	0	0	Naive	NA	MaleLBS	0	poisson	MaleLBS	s	COR78
COU94	1994	1	0.53125	0	0	0	0	Naive	NA	MaleLBS	0	poisson	MaleLBS	s	COU94
COU96	1996	1	0.40625	0	0	0	0	Naive	NA	MaleLBS	0	poisson	MaleLBS	s	COU96
COW80	1980	3	0	0	0	0	0	Naive	NA	MaleLBS	0	poisson	MaleLBS	s	COW80
COY73	1973	2	0	0	0	0	0	Naive	NA	MaleLBS	0	poisson	MaleLBS	s	COY73
COY74	1974	1	0	0	0	0	0	Naive	NA	MaleLBS	0	poisson	MaleLBS	s	COY74
COY76	1976	1	0	WHIGR	1982	13	169	Summeryeld	0	MaleLBS	2	poisson	MaleLBS	s	COY76
CPBPT	1977	1	0.5	MEL76	1987	11	121	Trueyeld	0	MaleLBS	2	poisson	MaleLBS	s	CPBPT
CPP99	1999	3	0.34375	0	0	0	0	Naive	NA	MaleLBS	0	poisson	MaleLBS	s	CPP99
CPY06	2006	1	0.53125	0	0	0	0	Naive	NA	MaleLBS	0	poisson	MaleLBS	s	CPY06
CPY09	2009	3	0.28125	0	0	0	0	Naive	NA	MaleLBS	0	poisson	MaleLBS	s	CPY09
CPY13	2013	1	0.125	0	0	0	0	Naive	NA	MaleLBS	0	poisson	MaleLBS	s	CPY13
CRA80	1980	1	0	0	0	0	0	Naive	NA	MaleLBS	0	poisson	MaleLBS	s	CRA80
CRA82	1982	1	0	0	0	0	0	Naive	NA	MaleLBS	0	poisson	MaleLBS	s	CRA82
CRA84	1984	1	0.125	0	0	0	0	Naive	NA	MaleLBS	0	poisson	MaleLBS	s	CRA84
CRAGS	1988	1	1	PEN90	1995	5	25	Milk	0	MaleLBS	6	poisson	MaleLBS	s	CRAGS
CRB90	1990	1	0.375	0	0	0	0	Naive	NA	MaleLBS	0	poisson	MaleLBS	s	CRB90
CRB91	1991	1	0.375	0	0	0	0	Naive	NA	MaleLBS	0	poisson	MaleLBS	s	CRB91
CRB94	1994	2	0.125	0	0	0	0	Naive	NA	MaleLBS	0	poisson	MaleLBS	s	CRB94
CRB96	1996	2	0.5	0	0	0	0	Naive	NA	MaleLBS	0	poisson	MaleLBS	s	CRB96
CRD01	2001	3	0.1875	0	0	0	0	Naive	NA	MaleLBS	0	poisson	MaleLBS	s	CRD01
CRD99	1999	2	0.1875	GRA02	2006	4	16	Naive	0	MaleLBS	3	poisson	MaleLBS	s	CRD99
CRE80	1980	1	0.5	BUC82	1991	9	81	Milk	0	MaleLBS	12	poisson	MaleLBS	s	CRE80
CRE82	1982	1	0.5	0	0	0	0	Naive	NA	MaleLBS	0	poisson	MaleLBS	s	CRE82
CRE84	1984	1	0.25	0	0	0	0	Naive	NA	MaleLBS	0	poisson	MaleLBS	s	CRE84
CRM07	2007	3	0.578125	0	0	0	0	Naive	NA	MaleLBS	0	poisson	MaleLBS	s	CRM07
CRO92	1992	1	0.875	0	0	0	0	Naive	NA	MaleLBS	0	poisson	MaleLBS	s	CRO92
CROSS	1984	3	0.5	FAN88	1994	6	36	Trueyeld	0	MaleLBS	13	poisson	MaleLBS	s	CROSS
CRS94	1994	2	0.1875	0	0	0	0	Naive	NA	MaleLBS	0	poisson	MaleLBS	s	CRS94
CRT73	1973	1	0	0	0	0	0	Naive	NA	MaleLBS	0	poisson	MaleLBS	s	CRT73
CRT75	1975	1	0	0	0	0	0	Naive	NA	MaleLBS	0	poisson	MaleLBS	s	CRT75
CRT77	1977	1	0.5	0	0	0	0	Naive	NA	MaleLBS	0	poisson	MaleLBS	s	CRT77
CRT79	1979	1	0	0	0	0	0	Naive	NA	MaleLBS	0	poisson	MaleLBS	s	CRT79
CRT81	1981	1	0	0	0	0	0	Naive	NA	MaleLBS	0	poisson	MaleLBS	s	CRT81
CRUMP	1983	2	1	INI86	1993	7	49	Summeryeld	0	MaleLBS	17	poisson	MaleLBS	s	CRUMP
CRX12	2012	3	0.59375	0	0	0	0	Naive	NA	MaleLBS	0	poisson	MaleLBS	s	CRX12
CRY90	1990	3	0.375	HER93	1998	5	25	Milk	0	MaleLBS	1	poisson	MaleLBS	s	CRY90
CSH08	2008	1	0.6875	0	0	0	0	Naive	NA	MaleLBS	0	poisson	MaleLBS	s	CSH08
CSH09	2009	3	0.375	0	0	0	0	Naive	NA	MaleLBS	0	poisson	MaleLBS	s	CSH09
CSH12	2012	1	0.6015625	0	0	0	0	Naive	NA	MaleLBS	0	poisson	MaleLBS	s	CSH12
CSH13	2013	1	0.609375	0	0	0	0	Naive	NA	MaleLBS	0	poisson	MaleLBS	s	CSH13
CSH16	2016	1	0.28125	0	0	0	0	Naive	NA	MaleLBS	0	poisson	MaleLBS	s	CSH16
CSK01	2001	1	0.15625	0	0	0	0	Naive	NA	MaleLBS	0	poisson	MaleLBS	s	CSK01
CSK03	2003	1	0.375	0	0	0	0	Naive	NA	MaleLBS	0	poisson	MaleLBS	s	CSK03
CSK93	1993	1	0.1875	OAT94	2002	8	64	Summeryeld	0	MaleLBS	24	poisson	MaleLBS	s	CSK93
CSK94	1994	1	0.25	0	0	0	0	Naive	NA	MaleLBS	0	poisson	MaleLBS	s	CSK94
CSK95	1995	1	0.3125	SEM95	2004	9	81	Milk	0	MaleLBS	9	poisson	MaleLBS	s	CSK95
CSK96	1996	2	0.0625	0	0	0	0	Naive	NA	MaleLBS	0	poisson	MaleLBS	s	CSK96
CSK99	1999	1	0.0625	0	0	0	0	Naive	NA	MaleLBS	0	poisson	MaleLBS	s	CSK99
CST97	1997	2	0.4375	0	0	0	0	Naive	NA	MaleLBS	0	poisson	MaleLBS	s	CST97
CUC85	1985	1	0.3125	0	0	0	0	Naive	NA	MaleLBS	0	poisson	MaleLBS	s	CUC85
CUC87	1987	1	0.4375	0	0	0	0	Naive	NA	MaleLBS	0	poisson	MaleLBS	s	CUC87
CUC90	1990	1	0.4375	0	0	0	0	Naive	NA	MaleLBS	0	poisson	MaleLBS	s	CUC90
CUC93	1993	1	0.3125	0	0	0	0	Naive	NA	MaleLBS	0	poisson	MaleLBS	s	CUC93
CUK88	1988	2	0.0625	0	0	0	0	Naive	NA	MaleLBS	0	poisson	MaleLBS	s	CUK88
CUM00	2000	3	0.375	0	0	0	0	Naive	NA	MaleLBS	0	poisson	MaleLBS	s	CUM00
CUM02	2002	3	0.390625	0	0	0	0	Naive	NA	MaleLBS	0	poisson	MaleLBS	s	CUM02
CUM95	1995	3	0.6875	0	0	0	0	Naive	NA	MaleLBS	0	poisson	MaleLBS	s	CUM95
CUR81	1981	1	0.75	CHO73	1987	14	196	Milk	0	MaleLBS	9	poisson	MaleLBS	s	CUR81
CUR84	1984	1	0.5	0	0	0	0	Naive	NA	MaleLBS	0	poisson	MaleLBS	s	CUR84
CUR85	1985	1	0.25	FEA87	1994	7	49	Milk	0	MaleLBS	7	poisson	MaleLBS	s	CUR85
CURIS	1995	2	1	0	0	0	0	Naive	NA	MaleLBS	0	poisson	MaleLBS	s	CURIS
CWR88	1988	1	0.375	0	0	0	0	Naive	NA	MaleLBS	0	poisson	MaleLBS	s	CWR88
CWR90	1990	1	0.625	0	0	0	0	Naive	NA	MaleLBS	0	poisson	MaleLBS	s	CWR90
CWR91	1991	1	0.625	0	0	0	0	Naive	NA	MaleLBS	0	poisson	MaleLBS	s	CWR91
CWR92	1992	1	0.625	0	0	0	0	Naive	NA	MaleLBS	0	poisson	MaleLBS	s	CWR92
CYA09	2009	1	0.65625	0	0	0	0	Naive	NA	MaleLBS	0	poisson	MaleLBS	s	CYA09
CYA11	2011	3	0.15625	0	0	0	0	Naive	NA	MaleLBS	0	poisson	MaleLBS	s	CYA11
DAI10	2010	3	0.734375	0	0	0	0	Naive	NA	MaleLBS	0	poisson	MaleLBS	s	DAI10
DAI12	2012	3	0.671875	0	0	0	0	Naive	NA	MaleLBS	0	poisson	MaleLBS	s	DAI12
DAI14	2014	1	0.634765625	0	0	0	0	Naive	NA	MaleLBS	0	poisson	MaleLBS	s	DAI14
DAK13	2013	1	0.5703125	0	0	0	0	Naive	NA	MaleLBS	0	poisson	MaleLBS	s	DAK13
DAK15	2015	3	0.546875	0	0	0	0	Naive	NA	MaleLBS	0	poisson	MaleLBS	s	DAK15
DAM80	1980	2	0	0	0	0	0	Naive	NA	MaleLBS	0	poisson	MaleLBS	s	DAM80
DAMMY	2007	2	1	0	0	0	0	Naive	NA	MaleLBS	0	poisson	MaleLBS	s	DAMMY
DAMON	1988	2	1	0	0	0	0	Naive	NA	MaleLBS	0	poisson	MaleLBS	s	DAMON
DAN89	1989	2	0.4375	0	0	0	0	Naive	NA	MaleLBS	0	poisson	MaleLBS	s	DAN89
DAN93	1993	1	0.5625	0	0	0	0	Naive	NA	MaleLBS	0	poisson	MaleLBS	s	DAN93
DAN94	1994	1	0.4375	0	0	0	0	Naive	NA	MaleLBS	0	poisson	MaleLBS	s	DAN94
DANDP	2001	1	0.8125	OXY05	2009	4	16	Naive	0	MaleLBS	2	poisson	MaleLBS	s	DANDP
DAR79	1979	1	0	0	0	0	0	Naive	NA	MaleLBS	0	poisson	MaleLBS	s	DAR79
DAR82	1982	1	0.5	0	0	0	0	Naive	NA	MaleLBS	0	poisson	MaleLBS	s	DAR82
DARWI	2004	1	1	0	0	0	0	Naive	NA	MaleLBS	0	poisson	MaleLBS	s	DARWI
DAW09	2009	3	0.671875	0	0	0	0	Naive	NA	MaleLBS	0	poisson	MaleLBS	s	DAW09
DAW14	2014	1	0.640625	0	0	0	0	Naive	NA	MaleLBS	0	poisson	MaleLBS	s	DAW14
DEC81	1981	1	0	0	0	0	0	Naive	NA	MaleLBS	0	poisson	MaleLBS	s	DEC81
DEN13	2013	1	0.43359375	0	0	0	0	Naive	NA	MaleLBS	0	poisson	MaleLBS	s	DEN13
DEO07	2007	3	0.3046875	AZU07	2011	4	16	Winteryeld	0.0126953125	MaleLBS	2	poisson	MaleLBS	s	DEO07
DIA96	1996	2	0.0625	0	0	0	0	Naive	NA	MaleLBS	0	poisson	MaleLBS	s	DIA96
DIAMO	1977	1	1	0	0	0	0	Naive	NA	MaleLBS	0	poisson	MaleLBS	s	DIAMO
DIC89	1989	3	0.3125	0	0	0	0	Naive	NA	MaleLBS	0	poisson	MaleLBS	s	DIC89
DIC90	1990	1	0.3125	NAK90	1999	9	81	Milk	0	MaleLBS	3	poisson	MaleLBS	s	DIC90
DIC91	1991	1	0.3125	0	0	0	0	Naive	NA	MaleLBS	0	poisson	MaleLBS	s	DIC91
DIC92	1992	1	0.3125	0	0	0	0	Naive	NA	MaleLBS	0	poisson	MaleLBS	s	DIC92
DIC99	1999	1	0.25	0	0	0	0	Naive	NA	MaleLBS	0	poisson	MaleLBS	s	DIC99
DIL02	2002	2	0.875	0	0	0	0	Naive	NA	MaleLBS	1	poisson	MaleLBS	s	DIL02
DIL95	1995	1	0.375	0	0	0	0	Naive	NA	MaleLBS	0	poisson	MaleLBS	s	DIL95
DIL96	1996	2	0.375	0	0	0	0	Naive	NA	MaleLBS	0	poisson	MaleLBS	s	DIL96
DIL97	1997	1	0.375	0	0	0	0	Naive	NA	MaleLBS	0	poisson	MaleLBS	s	DIL97
DIL99	1999	3	0.5	CRM03	2007	4	16	Naive	0	MaleLBS	5	poisson	MaleLBS	s	DIL99
DIN10	2010	3	0.6484375	HED12	2016	4	16	Naive	0	MaleLBS	1	poisson	MaleLBS	s	DIN10
DIN12	2012	3	0.2109375	0	0	0	0	Naive	NA	MaleLBS	0	poisson	MaleLBS	s	DIN12
DIN14	2014	3	0.2109375	0	0	0	0	Naive	NA	MaleLBS	0	poisson	MaleLBS	s	DIN14
DIT91	1991	1	0.375	0	0	0	0	Naive	NA	MaleLBS	0	poisson	MaleLBS	s	DIT91
DIT92	1992	1	0.125	0	0	0	0	Naive	NA	MaleLBS	0	poisson	MaleLBS	s	DIT92
DKP88	1988	2	0.5	0	0	0	0	Naive	NA	MaleLBS	0	poisson	MaleLBS	s	DKP88
DMS01	2001	3	0.375	0	0	0	0	Naive	NA	MaleLBS	0	poisson	MaleLBS	s	DMS01
DOC01	2001	1	0.28125	0	0	0	0	Naive	NA	MaleLBS	0	poisson	MaleLBS	s	DOC01
DOC02	2002	2	0.125	MLN00	2006	6	36	Summeryeld	0	MaleLBS	1	poisson	MaleLBS	s	DOC02
DOC03	2003	1	0.40625	0	0	0	0	Naive	NA	MaleLBS	0	poisson	MaleLBS	s	DOC03
DOC92	1992	1	0.375	0	0	0	0	Naive	NA	MaleLBS	0	poisson	MaleLBS	s	DOC92
DOC93	1993	1	0.375	0	0	0	0	Naive	NA	MaleLBS	0	poisson	MaleLBS	s	DOC93
DOC95	1995	1	0.4375	MOO96	2004	8	64	Trueyeld	0	MaleLBS	10	poisson	MaleLBS	s	DOC95
DOC99	1999	1	0.1875	0	0	0	0	Naive	NA	MaleLBS	0	poisson	MaleLBS	s	DOC99
DONAL	1997	2	1	0	0	0	0	Naive	NA	MaleLBS	0	poisson	MaleLBS	s	DONAL
DOPPI	2006	3	1	0	0	0	0	Naive	NA	MaleLBS	0	poisson	MaleLBS	s	DOPPI
DOR75	1975	3	0	0	0	0	0	Naive	NA	MaleLBS	0	poisson	MaleLBS	s	DOR75
DOR76	1976	1	0	0	0	0	0	Naive	NA	MaleLBS	0	poisson	MaleLBS	s	DOR76
DOR77	1977	3	0	0	0	0	0	Naive	NA	MaleLBS	0	poisson	MaleLBS	s	DOR77
DOR80	1980	1	0	0	0	0	0	Naive	NA	MaleLBS	0	poisson	MaleLBS	s	DOR80
DOR83	1983	2	0.5	0	0	0	0	Naive	NA	MaleLBS	0	poisson	MaleLBS	s	DOR83
DOR85	1985	2	0.5	0	0	0	0	Naive	NA	MaleLBS	0	poisson	MaleLBS	s	DOR85
DOT04	2004	1	0.75	0	0	0	0	Naive	NA	MaleLBS	0	poisson	MaleLBS	s	DOT04
DOT97	1997	1	0.75	0	0	0	0	Naive	NA	MaleLBS	0	poisson	MaleLBS	s	DOT97
DOW02	2002	2	0.15625	0	0	0	0	Naive	NA	MaleLBS	0	poisson	MaleLBS	s	DOW02
DPU94	1994	2	0.875	MEG00	2005	5	25	Naive	0	MaleLBS	7	poisson	MaleLBS	s	DPU94
DPU95	1995	3	0.5	0	0	0	0	Naive	NA	MaleLBS	0	poisson	MaleLBS	s	DPU95
DPU96	1996	2	0.375	0	0	0	0	Naive	NA	MaleLBS	0	poisson	MaleLBS	s	DPU96
DPU97	1997	2	0.375	0	0	0	0	Naive	NA	MaleLBS	0	poisson	MaleLBS	s	DPU97
DPU98	1998	3	0.375	0	0	0	0	Naive	NA	MaleLBS	0	poisson	MaleLBS	s	DPU98
DRE12	2012	3	0.6796875	0	0	0	0	Naive	NA	MaleLBS	0	poisson	MaleLBS	s	DRE12
DRE14	2014	3	0.71875	0	0	0	0	Naive	NA	MaleLBS	0	poisson	MaleLBS	s	DRE14
DRE15	2015	3	0.40625	0	0	0	0	Naive	NA	MaleLBS	0	poisson	MaleLBS	s	DRE15
DRN00	2000	2	0.5	0	0	0	0	Naive	NA	MaleLBS	0	poisson	MaleLBS	s	DRN00
DSA07	2000	1	0.65625	IVO99	2004	5	25	Naive	0	MaleLBS	1	poisson	MaleLBS	s	DSA07
DSA97	1983	1	1	0	0	0	0	Naive	NA	MaleLBS	1	poisson	MaleLBS	s	DSA97
DSA98	1995	1	1	0	0	0	0	Naive	NA	MaleLBS	0	poisson	MaleLBS	s	DSA98
DTN06	2006	1	0.84375	0	0	0	0	Naive	NA	MaleLBS	0	poisson	MaleLBS	s	DTN06
DUB06	2006	1	0.296875	0	0	0	0	Naive	NA	MaleLBS	0	poisson	MaleLBS	s	DUB06
DUB08	2008	3	0.640625	0	0	0	0	Naive	NA	MaleLBS	0	poisson	MaleLBS	s	DUB08
DUB09	2009	3	0.609375	MCD12	2016	4	16	Naive	0	MaleLBS	2	poisson	MaleLBS	s	DUB09
DUB12	2012	3	0.40625	0	0	0	0	Naive	NA	MaleLBS	0	poisson	MaleLBS	s	DUB12
DUI87	1987	3	0	0	0	0	0	Naive	NA	MaleLBS	0	poisson	MaleLBS	s	DUI87
DUMPY	1995	2	1	0	0	0	0	Naive	NA	MaleLBS	0	poisson	MaleLBS	s	DUMPY
DUN87	1987	1	0.6875	0	0	0	0	Naive	NA	MaleLBS	0	poisson	MaleLBS	s	DUN87
DUN89	1989	1	0.4375	MAR95	1998	3	9	Naive	0	MaleLBS	2	poisson	MaleLBS	s	DUN89
DUNOS	1979	2	1	0	0	0	0	Naive	NA	MaleLBS	0	poisson	MaleLBS	s	DUNOS
DUNST	1986	1	1	IND92	1998	6	36	Summeryeld	0	MaleLBS	3	poisson	MaleLBS	s	DUNST
EBO88	1988	1	0.6875	0	0	0	0	Naive	NA	MaleLBS	0	poisson	MaleLBS	s	EBO88
ECL87	1987	2	0.375	0	0	0	0	Naive	NA	MaleLBS	0	poisson	MaleLBS	s	ECL87
EDA09	2009	1	0.3828125	0	0	0	0	Naive	NA	MaleLBS	0	poisson	MaleLBS	s	EDA09
EDA13	2013	1	0.3984375	0	0	0	0	Naive	NA	MaleLBS	0	poisson	MaleLBS	s	EDA13
EDA15	2015	3	0.6328125	0	0	0	0	Naive	NA	MaleLBS	0	poisson	MaleLBS	s	EDA15
EDA16	2016	1	0.390625	0	0	0	0	Naive	NA	MaleLBS	0	poisson	MaleLBS	s	EDA16
EDD14	2014	3	0.609375	0	0	0	0	Naive	NA	MaleLBS	0	poisson	MaleLBS	s	EDD14
EDD15	2015	3	0.234375	0	0	0	0	Naive	NA	MaleLBS	0	poisson	MaleLBS	s	EDD15
EDD16	2016	3	0.390625	0	0	0	0	Naive	NA	MaleLBS	0	poisson	MaleLBS	s	EDD16
EGR88	1988	2	0.3125	OAT94	2001	7	49	Summeryeld	0	MaleLBS	13	poisson	MaleLBS	s	EGR88
EGR90	1990	1	0.1875	0	0	0	0	Naive	NA	MaleLBS	0	poisson	MaleLBS	s	EGR90
EGR93	1993	1	0.5625	BAC98	2002	4	16	Naive	0.0078125	MaleLBS	7	poisson	MaleLBS	s	EGR93
EGR94	1994	1	0.4375	0	0	0	0	Naive	NA	MaleLBS	0	poisson	MaleLBS	s	EGR94
EGR95	1995	3	0.1875	FAN90	2007	17	289	Summeryeld	0	MaleLBS	4	poisson	MaleLBS	s	EGR95
EID01	2001	1	0.3125	DIC94	2009	15	225	Milk	0	MaleLBS	12	poisson	MaleLBS	s	EID01
EID09	2009	1	0.375	0	0	0	0	Naive	NA	MaleLBS	0	poisson	MaleLBS	s	EID09
EKA15	2015	3	0.578125	0	0	0	0	Naive	NA	MaleLBS	0	poisson	MaleLBS	s	EKA15
ELA15	2015	1	0.7734375	0	0	0	0	Naive	NA	MaleLBS	0	poisson	MaleLBS	s	ELA15
ELF83	1983	1	0.0625	0	0	0	0	Naive	NA	MaleLBS	0	poisson	MaleLBS	s	ELF83
ELF84	1984	3	0.0625	0	0	0	0	Naive	NA	MaleLBS	0	poisson	MaleLBS	s	ELF84
EMB10	2010	3	0.7734375	0	0	0	0	Naive	NA	MaleLBS	0	poisson	MaleLBS	s	EMB10
EMB14	2014	3	0.52734375	0	0	0	0	Naive	NA	MaleLBS	0	poisson	MaleLBS	s	EMB14
EMB15	2015	3	0.8671875	0	0	0	0	Naive	NA	MaleLBS	0	poisson	MaleLBS	s	EMB15
EMU15	2015	1	0.5234375	0	0	0	0	Naive	NA	MaleLBS	0	poisson	MaleLBS	s	EMU15
EMU16	2016	3	0.7421875	0	0	0	0	Naive	NA	MaleLBS	0	poisson	MaleLBS	s	EMU16
ENGLE	2001	1	1	0	0	0	0	Naive	NA	MaleLBS	0	poisson	MaleLBS	s	ENGLE
EOL91	1991	1	0.125	0	0	0	0	Naive	NA	MaleLBS	0	poisson	MaleLBS	s	EOL91
ERICC	2012	3	1	0	0	0	0	Naive	NA	MaleLBS	0	poisson	MaleLBS	s	ERICC
ETN00	2000	2	0.15625	0	0	0	0	Naive	NA	MaleLBS	0	poisson	MaleLBS	s	ETN00
ETN01	2001	3	0.65625	0	0	0	0	Naive	NA	MaleLBS	0	poisson	MaleLBS	s	ETN01
ETN03	2003	3	0.3125	0	0	0	0	Naive	NA	MaleLBS	0	poisson	MaleLBS	s	ETN03
ETN04	2004	3	0.546875	MNG09	2012	3	9	Naive	0.0048828125	MaleLBS	5	poisson	MaleLBS	s	ETN04
ETN97	1997	3	0.34375	0	0	0	0	Naive	NA	MaleLBS	0	poisson	MaleLBS	s	ETN97
EXO85	1985	3	0.125	0	0	0	0	Naive	NA	MaleLBS	0	poisson	MaleLBS	s	EXO85
FAG77	1977	1	0	0	0	0	0	Naive	NA	MaleLBS	0	poisson	MaleLBS	s	FAG77
FAN85	1985	1	0.375	TEL90	1998	8	64	Milk	0	MaleLBS	5	poisson	MaleLBS	s	FAN85
FAN87	1987	1	0.625	0	0	0	0	Naive	NA	MaleLBS	0	poisson	MaleLBS	s	FAN87
FAN92	1992	1	0.625	0	0	0	0	Naive	NA	MaleLBS	0	poisson	MaleLBS	s	FAN92
FAN95	1995	1	0.625	0	0	0	0	Naive	NA	MaleLBS	0	poisson	MaleLBS	s	FAN95
FANKY	2008	2	1	0	0	0	0	Naive	NA	MaleLBS	0	poisson	MaleLBS	s	FANKY
FDL06	2006	3	0.28125	0	0	0	0	Naive	NA	MaleLBS	0	poisson	MaleLBS	s	FDL06
FDL97	1997	2	0.5625	BEE93	2004	11	121	Trueyeld	0	MaleLBS	1	poisson	MaleLBS	s	FDL97
FEA85	1985	1	0.25	0	0	0	0	Naive	NA	MaleLBS	0	poisson	MaleLBS	s	FEA85
FEA90	1990	3	0.5	FIN93	1996	3	9	Naive	0	MaleLBS	1	poisson	MaleLBS	s	FEA90
FEA92	1992	2	0.5	0	0	0	0	Naive	NA	MaleLBS	0	poisson	MaleLBS	s	FEA92
FEA93	1993	1	0.25	0	0	0	0	Naive	NA	MaleLBS	0	poisson	MaleLBS	s	FEA93
FEA96	1996	1	0.625	0	0	0	0	Naive	NA	MaleLBS	0	poisson	MaleLBS	s	FEA96
FEA98	1998	1	0.40625	0	0	0	0	Naive	NA	MaleLBS	0	poisson	MaleLBS	s	FEA98
FEE73	1973	1	0	0	0	0	0	Naive	NA	MaleLBS	2	poisson	MaleLBS	s	FEE73
FEN86	1986	3	0.25	0	0	0	0	Naive	NA	MaleLBS	0	poisson	MaleLBS	s	FEN86
FEN91	1991	3	0.5	HAL90	1996	6	36	Milk	0	MaleLBS	1	poisson	MaleLBS	s	FEN91
FEN92	1992	1	0.75	0	0	0	0	Naive	NA	MaleLBS	0	poisson	MaleLBS	s	FEN92
FERGU	1991	2	1	0	0	0	0	Naive	NA	MaleLBS	0	poisson	MaleLBS	s	FERGU
FHUAR	1993	2	1	0	0	0	0	Naive	NA	MaleLBS	0	poisson	MaleLBS	s	FHUAR
FIB12	2012	3	0.625	0	0	0	0	Naive	NA	MaleLBS	0	poisson	MaleLBS	s	FIB12
FID84	1984	1	0.25	0	0	0	0	Naive	NA	MaleLBS	0	poisson	MaleLBS	s	FID84
FID85	1985	1	0.5	0	0	0	0	Naive	NA	MaleLBS	0	poisson	MaleLBS	s	FID85
FID87	1987	1	0.375	0	0	0	0	Naive	NA	MaleLBS	0	poisson	MaleLBS	s	FID87
FID88	1988	1	0.75	0	0	0	0	Naive	NA	MaleLBS	0	poisson	MaleLBS	s	FID88
FIE92	1992	1	0.8125	0	0	0	0	Naive	NA	MaleLBS	0	poisson	MaleLBS	s	FIE92
FIL86	1986	1	0.03125	TER85	1997	12	144	Milk	0	MaleLBS	14	poisson	MaleLBS	s	FIL86
FIL88	1988	2	0.03125	0	0	0	0	Naive	NA	MaleLBS	0	poisson	MaleLBS	s	FIL88
FIL92	1992	3	0.53125	0	0	0	0	Naive	NA	MaleLBS	0	poisson	MaleLBS	s	FIL92
FIN94	1994	2	0.375	0	0	0	0	Naive	NA	MaleLBS	0	poisson	MaleLBS	s	FIN94
FIN95	1995	2	0.875	TOS96	2002	6	36	Winteryeld	0	MaleLBS	1	poisson	MaleLBS	s	FIN95
FIN96	1996	2	0.375	0	0	0	0	Naive	NA	MaleLBS	0	poisson	MaleLBS	s	FIN96
FIR74	1974	1	0	0	0	0	0	Naive	NA	MaleLBS	0	poisson	MaleLBS	s	FIR74
FIR75	1975	1	0	0	0	0	0	Naive	NA	MaleLBS	0	poisson	MaleLBS	s	FIR75
FIR76	1976	1	0	0	0	0	0	Naive	NA	MaleLBS	0	poisson	MaleLBS	s	FIR76
FIR77	1977	1	0	0	0	0	0	Naive	NA	MaleLBS	0	poisson	MaleLBS	s	FIR77
FIR78	1978	1	0	0	0	0	0	Naive	NA	MaleLBS	0	poisson	MaleLBS	s	FIR78
FIR79	1979	1	0	0	0	0	0	Naive	NA	MaleLBS	0	poisson	MaleLBS	s	FIR79
FIR81	1981	1	0	0	0	0	0	Naive	NA	MaleLBS	0	poisson	MaleLBS	s	FIR81
FIR83	1983	1	0	0	0	0	0	Naive	NA	MaleLBS	0	poisson	MaleLBS	s	FIR83
FIS85	1985	1	0.5	0	0	0	0	Naive	NA	MaleLBS	0	poisson	MaleLBS	s	FIS85
FLA83	1983	2	0.5	0	0	0	0	Naive	NA	MaleLBS	0	poisson	MaleLBS	s	FLA83
FLA87	1987	1	0.75	0	0	0	0	Naive	NA	MaleLBS	0	poisson	MaleLBS	s	FLA87
FLA88	1988	2	0.25	0	0	0	0	Naive	NA	MaleLBS	0	poisson	MaleLBS	s	FLA88
FLA90	1990	3	0.75	MAR93	1998	5	25	Milk	0	MaleLBS	1	poisson	MaleLBS	s	FLA90
FLA91	1991	1	0.5	0	0	0	0	Naive	NA	MaleLBS	0	poisson	MaleLBS	s	FLA91
FLA93	1993	1	0.5	BCL93	1999	6	36	Milk	0	MaleLBS	2	poisson	MaleLBS	s	FLA93
FLG00	2000	1	0.1875	BUM06	2010	4	16	Naive	0	MaleLBS	26	poisson	MaleLBS	s	FLG00
FLG95	1995	1	0.4375	0	0	0	0	Naive	NA	MaleLBS	0	poisson	MaleLBS	s	FLG95
FLIGH	1990	2	1	0	0	0	0	Naive	NA	MaleLBS	0	poisson	MaleLBS	s	FLIGH
FLINT	1976	1	1	BAR79	1984	5	25	Winteryeld	0.125	MaleLBS	6	poisson	MaleLBS	s	FLINT
FLM15	2015	3	0.56640625	0	0	0	0	Naive	NA	MaleLBS	0	poisson	MaleLBS	s	FLM15
FLM16	2016	3	0.35546875	0	0	0	0	Naive	NA	MaleLBS	0	poisson	MaleLBS	s	FLM16
FLT10	2010	3	0.109375	0	0	0	0	Naive	NA	MaleLBS	0	poisson	MaleLBS	s	FLT10
FLT12	2012	3	0.109375	0	0	0	0	Naive	NA	MaleLBS	0	poisson	MaleLBS	s	FLT12
FLU10	2010	1	0.640625	0	0	0	0	Naive	NA	MaleLBS	0	poisson	MaleLBS	s	FLU10
FLU15	2015	1	0.828125	0	0	0	0	Naive	NA	MaleLBS	0	poisson	MaleLBS	s	FLU15
FLY78	1978	1	0.25	0	0	0	0	Naive	NA	MaleLBS	0	poisson	MaleLBS	s	FLY78
FLY80	1980	1	0.25	0	0	0	0	Naive	NA	MaleLBS	0	poisson	MaleLBS	s	FLY80
FLY86	1986	1	0.75	CLA85	1994	9	81	Trueyeld	0	MaleLBS	10	poisson	MaleLBS	s	FLY86
FMR09	2009	1	0.25	0	0	0	0	Naive	NA	MaleLBS	0	poisson	MaleLBS	s	FMR09
FOL75	1975	1	0	0	0	0	0	Naive	NA	MaleLBS	0	poisson	MaleLBS	s	FOL75
FOL77	1977	1	0	TOR78	1989	11	121	Winteryeld	0	MaleLBS	3	poisson	MaleLBS	s	FOL77
FOL81	1981	1	0	0	0	0	0	Naive	NA	MaleLBS	0	poisson	MaleLBS	s	FOL81
FOL84	1984	1	0.25	FID86	1992	6	36	Naive	0	MaleLBS	10	poisson	MaleLBS	s	FOL84
FOL86	1986	1	0.25	0	0	0	0	Naive	NA	MaleLBS	0	poisson	MaleLBS	s	FOL86
FOL88	1988	1	0.25	0	0	0	0	Naive	NA	MaleLBS	0	poisson	MaleLBS	s	FOL88
FOP01	2001	1	0.375	0	0	0	0	Naive	NA	MaleLBS	0	poisson	MaleLBS	s	FOP01
FOP94	1994	1	0.40625	0	0	0	0	Naive	NA	MaleLBS	0	poisson	MaleLBS	s	FOP94
FOP96	1996	1	0.21875	0	0	0	0	Naive	NA	MaleLBS	0	poisson	MaleLBS	s	FOP96
FOP98	1998	1	0.53125	0	0	0	0	Naive	NA	MaleLBS	0	poisson	MaleLBS	s	FOP98
FORTS	1979	2	0.75	COL80	1988	8	64	Milk	0	MaleLBS	5	poisson	MaleLBS	s	FORTS
FOU00	2000	1	0.6875	0	0	0	0	Naive	NA	MaleLBS	0	poisson	MaleLBS	s	FOU00
FOU07	2007	1	0.4375	0	0	0	0	Naive	NA	MaleLBS	0	poisson	MaleLBS	s	FOU07
FOU94	1994	1	0.1875	0	0	0	0	Naive	NA	MaleLBS	0	poisson	MaleLBS	s	FOU94
FOU97	1997	3	0.5	0	0	0	0	Naive	NA	MaleLBS	0	poisson	MaleLBS	s	FOU97
FOU99	1999	1	0.3125	0	0	0	0	Naive	NA	MaleLBS	0	poisson	MaleLBS	s	FOU99
FRA01	2001	1	0.125	0	0	0	0	Naive	NA	MaleLBS	0	poisson	MaleLBS	s	FRA01
FRA94	1994	2	0.25	0	0	0	0	Naive	NA	MaleLBS	0	poisson	MaleLBS	s	FRA94
FRA95	1995	1	0.5	0	0	0	0	Naive	NA	MaleLBS	0	poisson	MaleLBS	s	FRA95
FRA96	1996	1	0.1875	SEQ95	2004	9	81	Milk	0	MaleLBS	10	poisson	MaleLBS	s	FRA96
FRA98	1998	1	0.125	CGH94	2010	16	256	Trueyeld	0.0625	MaleLBS	1	poisson	MaleLBS	s	FRA98
FRANK	1974	2	1	0	0	0	0	Naive	NA	MaleLBS	0	poisson	MaleLBS	s	FRANK
FRE85	1985	2	0.125	0	0	0	0	Naive	NA	MaleLBS	0	poisson	MaleLBS	s	FRE85
FRE87	1987	3	0.125	TUR85	1992	7	49	Trueyeld	0.125	MaleLBS	2	poisson	MaleLBS	s	FRE87
FRE90	1990	3	0.625	0	0	0	0	Naive	NA	MaleLBS	0	poisson	MaleLBS	s	FRE90
FRO89	1989	1	0.5	0	0	0	0	Naive	NA	MaleLBS	0	poisson	MaleLBS	s	FRO89
FRO90	1990	1	0.5	0	0	0	0	Naive	NA	MaleLBS	0	poisson	MaleLBS	s	FRO90
FRO91	1991	1	0.5	0	0	0	0	Naive	NA	MaleLBS	0	poisson	MaleLBS	s	FRO91
FRO95	1995	3	0.5625	CLL02	2006	4	16	Naive	0	MaleLBS	9	poisson	MaleLBS	s	FRO95
FRR04	2004	1	0.375	0	0	0	0	Naive	NA	MaleLBS	0	poisson	MaleLBS	s	FRR04
FRR05	2005	3	0.546875	TWX08	2014	6	36	Naive	0.0078125	MaleLBS	2	poisson	MaleLBS	s	FRR05
FRR06	2006	3	0.15625	0	0	0	0	Naive	NA	MaleLBS	0	poisson	MaleLBS	s	FRR06
FRT00	2000	2	0.359375	0	0	0	0	Naive	NA	MaleLBS	0	poisson	MaleLBS	s	FRT00
FRT02	2002	3	0.671875	HOO05	2009	4	16	Naive	0.0009765625	MaleLBS	3	poisson	MaleLBS	s	FRT02
FRT03	2003	3	0.421875	CLK04	2015	11	121	Milk	0.033203125	MaleLBS	8	poisson	MaleLBS	s	FRT03
FRT05	2005	3	0.265625	POM97	2012	15	225	Summeryeld	0.078125	MaleLBS	7	poisson	MaleLBS	s	FRT05
FRT08	2008	1	0.578125	0	0	0	0	Naive	NA	MaleLBS	0	poisson	MaleLBS	s	FRT08
FRT99	1999	1	0.359375	0	0	0	0	Naive	NA	MaleLBS	0	poisson	MaleLBS	s	FRT99
FTH05	2005	3	0.625	0	0	0	0	Naive	NA	MaleLBS	0	poisson	MaleLBS	s	FTH05
FTH07	2007	3	0.71875	0	0	0	0	Naive	NA	MaleLBS	0	poisson	MaleLBS	s	FTH07
FUD07	2007	2	0.0625	0	0	0	0	Naive	NA	MaleLBS	0	poisson	MaleLBS	s	FUD07
FUD09	2009	3	0.0625	0	0	0	0	Naive	NA	MaleLBS	0	poisson	MaleLBS	s	FUD09
FUL90	1990	1	0.375	OAT94	1998	4	16	Naive	0	MaleLBS	4	poisson	MaleLBS	s	FUL90
FUL91	1991	1	0	0	0	0	0	Naive	NA	MaleLBS	0	poisson	MaleLBS	s	FUL91
FUL94	1994	3	0	0	0	0	0	Naive	NA	MaleLBS	0	poisson	MaleLBS	s	FUL94
FVA16	2016	1	0.25	0	0	0	0	Naive	NA	MaleLBS	0	poisson	MaleLBS	s	FVA16
GAL84	1984	1	0.25	0	0	0	0	Naive	NA	MaleLBS	0	poisson	MaleLBS	s	GAL84
GAL87	1987	1	0.25	0	0	0	0	Naive	NA	MaleLBS	0	poisson	MaleLBS	s	GAL87
GAL90	1990	1	0	0	0	0	0	Naive	NA	MaleLBS	0	poisson	MaleLBS	s	GAL90
GAN00	2000	1	0.640625	0	0	0	0	Naive	NA	MaleLBS	0	poisson	MaleLBS	s	GAN00
GAN04	2004	1	0.234375	0	0	0	0	Naive	NA	MaleLBS	0	poisson	MaleLBS	s	GAN04
GAN05	2005	1	0.234375	0	0	0	0	Naive	NA	MaleLBS	0	poisson	MaleLBS	s	GAN05
GAN99	1999	1	0.296875	0	0	0	0	Naive	NA	MaleLBS	0	poisson	MaleLBS	s	GAN99
GANDA	2002	1	1	0	0	0	0	Naive	NA	MaleLBS	0	poisson	MaleLBS	s	GANDA
GCE07	2007	1	0.75	0	0	0	0	Naive	NA	MaleLBS	0	poisson	MaleLBS	s	GCE07
GCE08	2008	3	0.75	0	0	0	0	Naive	NA	MaleLBS	0	poisson	MaleLBS	s	GCE08
GEC93	1993	1	0.0625	0	0	0	0	Naive	NA	MaleLBS	0	poisson	MaleLBS	s	GEC93
GEC97	1997	1	0.25	SAX99	2004	5	25	Summeryeld	0	MaleLBS	9	poisson	MaleLBS	s	GEC97
GEM84	1984	1	0.25	0	0	0	0	Naive	NA	MaleLBS	0	poisson	MaleLBS	s	GEM84
GEM85	1985	1	0	0	0	0	0	Naive	NA	MaleLBS	0	poisson	MaleLBS	s	GEM85
GEM87	1987	1	0.25	0	0	0	0	Naive	NA	MaleLBS	0	poisson	MaleLBS	s	GEM87
GEM88	1988	1	0	0	0	0	0	Naive	NA	MaleLBS	0	poisson	MaleLBS	s	GEM88
GEM91	1991	1	0	0	0	0	0	Naive	NA	MaleLBS	0	poisson	MaleLBS	s	GEM91
GEN04	2004	3	0.34375	0	0	0	0	Naive	NA	MaleLBS	0	poisson	MaleLBS	s	GEN04
GGZ13	2013	3	0.3671875	0	0	0	0	Naive	NA	MaleLBS	0	poisson	MaleLBS	s	GGZ13
GGZ16	2016	1	0.8671875	0	0	0	0	Naive	NA	MaleLBS	0	poisson	MaleLBS	s	GGZ16
GIN89	1989	1	0.5	0	0	0	0	Naive	NA	MaleLBS	0	poisson	MaleLBS	s	GIN89
GIN91	1991	1	0.625	0	0	0	0	Naive	NA	MaleLBS	0	poisson	MaleLBS	s	GIN91
GIN94	1994	1	0.4375	0	0	0	0	Naive	NA	MaleLBS	0	poisson	MaleLBS	s	GIN94
GIN95	1995	1	0.75	0	0	0	0	Naive	NA	MaleLBS	0	poisson	MaleLBS	s	GIN95
GIN96	1996	3	0.75	0	0	0	0	Naive	NA	MaleLBS	0	poisson	MaleLBS	s	GIN96
GINGR	2005	3	1	MLN00	2014	14	196	Trueyeld	0	MaleLBS	2	poisson	MaleLBS	s	GINGR
GKG09	2009	3	0.6640625	0	0	0	0	Naive	NA	MaleLBS	0	poisson	MaleLBS	s	GKG09
GL373	1973	1	0	0	0	0	0	Naive	NA	MaleLBS	0	poisson	MaleLBS	s	GL373
GL376	1976	1	0	0	0	0	0	Naive	NA	MaleLBS	0	poisson	MaleLBS	s	GL376
GL377	1977	1	0	0	0	0	0	Naive	NA	MaleLBS	0	poisson	MaleLBS	s	GL377
GL378	1978	2	0	0	0	0	0	Naive	NA	MaleLBS	0	poisson	MaleLBS	s	GL378
GLI04	2004	3	0.5625	0	0	0	0	Naive	NA	MaleLBS	0	poisson	MaleLBS	s	GLI04
GLR05	2005	3	0.6875	0	0	0	0	Naive	NA	MaleLBS	0	poisson	MaleLBS	s	GLR05
GLR07	2007	3	0.8125	ANM02	2014	12	144	Summeryeld	0.033203125	MaleLBS	1	poisson	MaleLBS	s	GLR07
GLR08	2008	1	0.375	0	0	0	0	Naive	NA	MaleLBS	0	poisson	MaleLBS	s	GLR08
GLR09	2009	3	0.765625	FRT07	2016	9	81	Milk	0.001953125	MaleLBS	3	poisson	MaleLBS	s	GLR09
GLR12	2012	3	0.875	0	0	0	0	Naive	NA	MaleLBS	0	poisson	MaleLBS	s	GLR12
GNB04	2004	1	0.4375	0	0	0	0	Naive	NA	MaleLBS	0	poisson	MaleLBS	s	GNB04
GNB08	2008	1	0.5	0	0	0	0	Naive	NA	MaleLBS	0	poisson	MaleLBS	s	GNB08
GNB13	2013	1	0.4921875	0	0	0	0	Naive	NA	MaleLBS	0	poisson	MaleLBS	s	GNB13
GOB04	2004	1	0.28125	0	0	0	0	Naive	NA	MaleLBS	0	poisson	MaleLBS	s	GOB04
GOD03	2003	1	0.1875	0	0	0	0	Naive	NA	MaleLBS	0	poisson	MaleLBS	s	GOD03
GOD95	1995	2	0.375	BCL95	2002	7	49	Trueyeld	0	MaleLBS	1	poisson	MaleLBS	s	GOD95
GOD96	1996	1	0.25	0	0	0	0	Naive	NA	MaleLBS	0	poisson	MaleLBS	s	GOD96
GOD99	1999	1	0.5	0	0	0	0	Naive	NA	MaleLBS	0	poisson	MaleLBS	s	GOD99
GOLUM	2003	1	1	0	0	0	0	Naive	NA	MaleLBS	0	poisson	MaleLBS	s	GOLUM
GPI75	1975	3	0	0	0	0	0	Naive	NA	MaleLBS	0	poisson	MaleLBS	s	GPI75
GRA00	2000	1	0.9375	0	0	0	0	Naive	NA	MaleLBS	0	poisson	MaleLBS	s	GRA00
GRA03	2003	1	0.9375	0	0	0	0	Naive	NA	MaleLBS	0	poisson	MaleLBS	s	GRA03
GRA04	2004	1	0.8125	0	0	0	0	Naive	NA	MaleLBS	0	poisson	MaleLBS	s	GRA04
GRA07	2007	1	0.53125	0	0	0	0	Naive	NA	MaleLBS	0	poisson	MaleLBS	s	GRA07
GRA94	1994	1	0.9375	0	0	0	0	Naive	NA	MaleLBS	0	poisson	MaleLBS	s	GRA94
GRA97	1997	1	0.5625	0	0	0	0	Naive	NA	MaleLBS	0	poisson	MaleLBS	s	GRA97
GRC79	1979	1	0.25	0	0	0	0	Naive	NA	MaleLBS	0	poisson	MaleLBS	s	GRC79
GRC81	1981	1	0	0	0	0	0	Naive	NA	MaleLBS	0	poisson	MaleLBS	s	GRC81
GRC84	1984	1	0	0	0	0	0	Naive	NA	MaleLBS	0	poisson	MaleLBS	s	GRC84
GRC85	1985	1	0.125	0	0	0	0	Naive	NA	MaleLBS	0	poisson	MaleLBS	s	GRC85
GRE74	1974	1	0	0	0	0	0	Naive	NA	MaleLBS	0	poisson	MaleLBS	s	GRE74
GRE75	1975	1	0	0	0	0	0	Naive	NA	MaleLBS	0	poisson	MaleLBS	s	GRE75
GREYS	1974	2	1	0	0	0	0	Naive	NA	MaleLBS	0	poisson	MaleLBS	s	GREYS
GRIST	1986	1	0.75	GOD94	1997	3	9	Naive	0.0078125	MaleLBS	4	poisson	MaleLBS	s	GRIST
GRT03	2003	3	0.890625	0	0	0	0	Naive	NA	MaleLBS	0	poisson	MaleLBS	s	GRT03
GYP05	2005	3	0.703125	0	0	0	0	Naive	NA	MaleLBS	0	poisson	MaleLBS	s	GYP05
GYP09	2009	3	0.796875	0	0	0	0	Naive	NA	MaleLBS	0	poisson	MaleLBS	s	GYP09
GYP11	2011	3	0.828125	0	0	0	0	Naive	NA	MaleLBS	0	poisson	MaleLBS	s	GYP11
GYP13	2013	3	0.734375	0	0	0	0	Naive	NA	MaleLBS	0	poisson	MaleLBS	s	GYP13
GYP16	2016	1	0.890625	0	0	0	0	Naive	NA	MaleLBS	0	poisson	MaleLBS	s	GYP16
HAGRI	1997	1	1	0	0	0	0	Naive	NA	MaleLBS	0	poisson	MaleLBS	s	HAGRI
HAL88	1988	2	0.625	HAL95	2001	6	36	Summeryeld	0.0078125	MaleLBS	2	poisson	MaleLBS	s	HAL88
HAL96	1996	3	0.625	0	0	0	0	Naive	NA	MaleLBS	0	poisson	MaleLBS	s	HAL96
HAL98	1998	3	0.25	MLR96	2006	10	100	Milk	0	MaleLBS	2	poisson	MaleLBS	s	HAL98
HAL99	1999	1	0.4375	0	0	0	0	Naive	NA	MaleLBS	0	poisson	MaleLBS	s	HAL99
HAN13	2013	3	0.0625	0	0	0	0	Naive	NA	MaleLBS	0	poisson	MaleLBS	s	HAN13
HAN15	2015	3	0.2734375	0	0	0	0	Naive	NA	MaleLBS	0	poisson	MaleLBS	s	HAN15
HAR80	1980	1	0.125	0	0	0	0	Naive	NA	MaleLBS	0	poisson	MaleLBS	s	HAR80
HAR81	1981	1	0.125	0	0	0	0	Naive	NA	MaleLBS	0	poisson	MaleLBS	s	HAR81
HAR84	1984	1	0.125	0	0	0	0	Naive	NA	MaleLBS	0	poisson	MaleLBS	s	HAR84
HAR85	1985	1	0.375	0	0	0	0	Naive	NA	MaleLBS	0	poisson	MaleLBS	s	HAR85
HARRI	1995	2	1	0	0	0	0	Naive	NA	MaleLBS	0	poisson	MaleLBS	s	HARRI
HARRY	1995	1	1	0	0	0	0	Naive	NA	MaleLBS	0	poisson	MaleLBS	s	HARRY
HAW94	1994	2	0.625	0	0	0	0	Naive	NA	MaleLBS	0	poisson	MaleLBS	s	HAW94
HAW96	1996	3	0.25	0	0	0	0	Naive	NA	MaleLBS	0	poisson	MaleLBS	s	HAW96
HAW97	1997	2	0.25	0	0	0	0	Naive	NA	MaleLBS	0	poisson	MaleLBS	s	HAW97
HAW99	1999	3	0.625	THU91	2006	15	225	Trueyeld	0	MaleLBS	10	poisson	MaleLBS	s	HAW99
HAZ10	2010	3	0.61328125	MRG03	2014	11	121	Trueyeld	0	MaleLBS	2	poisson	MaleLBS	s	HAZ10
HAZ12	2012	3	0.67578125	0	0	0	0	Naive	NA	MaleLBS	0	poisson	MaleLBS	s	HAZ12
HDI08	2008	1	0.328125	0	0	0	0	Naive	NA	MaleLBS	0	poisson	MaleLBS	s	HDI08
HDX11	2011	3	0.609375	0	0	0	0	Naive	NA	MaleLBS	0	poisson	MaleLBS	s	HDX11
HDX13	2013	3	0.765625	0	0	0	0	Naive	NA	MaleLBS	0	poisson	MaleLBS	s	HDX13
HDX15	2015	3	0.765625	0	0	0	0	Naive	NA	MaleLBS	0	poisson	MaleLBS	s	HDX15
HED04	2004	1	0.46875	0	0	0	0	Naive	NA	MaleLBS	0	poisson	MaleLBS	s	HED04
HED07	2007	1	0.5	0	0	0	0	Naive	NA	MaleLBS	0	poisson	MaleLBS	s	HED07
HEL01	2001	1	0.6875	0	0	0	0	Naive	NA	MaleLBS	0	poisson	MaleLBS	s	HEL01
HEL05	2005	3	0.34375	TIN98	2014	16	256	Milk	0	MaleLBS	4	poisson	MaleLBS	s	HEL05
HER91	1991	3	0.375	WHA89	2001	12	144	Trueyeld	0	MaleLBS	7	poisson	MaleLBS	s	HER91
HER94	1994	2	0	0	0	0	0	Naive	NA	MaleLBS	0	poisson	MaleLBS	s	HER94
HER96	1996	2	0	0	0	0	0	Naive	NA	MaleLBS	0	poisson	MaleLBS	s	HER96
HES79	1979	3	0.0625	0	0	0	0	Naive	NA	MaleLBS	0	poisson	MaleLBS	s	HES79
HIA03	2003	1	0.4375	0	0	0	0	Naive	NA	MaleLBS	0	poisson	MaleLBS	s	HIA03
HIA06	2006	1	0.28125	0	0	0	0	Naive	NA	MaleLBS	0	poisson	MaleLBS	s	HIA06
HIA08	2008	3	0.5625	MDD13	2016	3	9	Naive	0	MaleLBS	4	poisson	MaleLBS	s	HIA08
HIA11	2011	1	0.5625	0	0	0	0	Naive	NA	MaleLBS	0	poisson	MaleLBS	s	HIA11
HIC80	1980	1	0	0	0	0	0	Naive	NA	MaleLBS	0	poisson	MaleLBS	s	HIC80
HIC81	1981	1	0	0	0	0	0	Naive	NA	MaleLBS	0	poisson	MaleLBS	s	HIC81
HIC82	1982	1	0	0	0	0	0	Naive	NA	MaleLBS	0	poisson	MaleLBS	s	HIC82
HIC91	1991	1	0	0	0	0	0	Naive	NA	MaleLBS	0	poisson	MaleLBS	s	HIC91
HIM13	2013	1	0.75	0	0	0	0	Naive	NA	MaleLBS	0	poisson	MaleLBS	s	HIM13
HIM15	2015	1	0.625	0	0	0	0	Naive	NA	MaleLBS	0	poisson	MaleLBS	s	HIM15
HIR01	2001	1	0.4375	0	0	0	0	Naive	NA	MaleLBS	0	poisson	MaleLBS	s	HIR01
HIR98	1998	1	0.1875	0	0	0	0	Naive	NA	MaleLBS	0	poisson	MaleLBS	s	HIR98
HIR99	1999	2	0.5	0	0	0	0	Naive	NA	MaleLBS	0	poisson	MaleLBS	s	HIR99
HOC01	2001	1	0.3125	0	0	0	0	Naive	NA	MaleLBS	0	poisson	MaleLBS	s	HOC01
HOC11	2011	1	0.25	0	0	0	0	Naive	NA	MaleLBS	0	poisson	MaleLBS	s	HOC11
HOL91	1991	1	0.4375	0	0	0	0	Naive	NA	MaleLBS	0	poisson	MaleLBS	s	HOL91
HOL95	1995	2	0.125	0	0	0	0	Naive	NA	MaleLBS	0	poisson	MaleLBS	s	HOL95
HON02	2002	3	0.4375	0	0	0	0	Naive	NA	MaleLBS	0	poisson	MaleLBS	s	HON02
HON04	2004	3	0.4375	0	0	0	0	Naive	NA	MaleLBS	0	poisson	MaleLBS	s	HON04
HON97	1997	3	0.75	0	0	0	0	Naive	NA	MaleLBS	0	poisson	MaleLBS	s	HON97
HOO07	2007	3	0.65625	0	0	0	0	Naive	NA	MaleLBS	0	poisson	MaleLBS	s	HOO07
HOO08	2008	1	0.625	0	0	0	0	Naive	NA	MaleLBS	0	poisson	MaleLBS	s	HOO08
HOO10	2010	3	0.546875	0	0	0	0	Naive	NA	MaleLBS	0	poisson	MaleLBS	s	HOO10
HOP12	2012	3	0.578125	0	0	0	0	Naive	NA	MaleLBS	0	poisson	MaleLBS	s	HOP12
HORAC	1999	1	1	0	0	0	0	Naive	NA	MaleLBS	0	poisson	MaleLBS	s	HORAC
HRM90	1990	1	0.6875	THO82	1999	17	289	Trueyeld	0	MaleLBS	9	poisson	MaleLBS	s	HRM90
HRM93	1993	2	0.6875	0	0	0	0	Naive	NA	MaleLBS	0	poisson	MaleLBS	s	HRM93
HRM96	1996	1	0.3125	0	0	0	0	Naive	NA	MaleLBS	0	poisson	MaleLBS	s	HRM96
HRM97	1997	1	0.6875	0	0	0	0	Naive	NA	MaleLBS	0	poisson	MaleLBS	s	HRM97
HRT15	2015	3	0.66796875	0	0	0	0	Naive	NA	MaleLBS	0	poisson	MaleLBS	s	HRT15
HRT16	2016	1	0.66796875	0	0	0	0	Naive	NA	MaleLBS	0	poisson	MaleLBS	s	HRT16
HUD16	2016	3	0.78125	0	0	0	0	Naive	NA	MaleLBS	0	poisson	MaleLBS	s	HUD16
HUGHE	2010	3	1	0	0	0	0	Naive	NA	MaleLBS	0	poisson	MaleLBS	s	HUGHE
HUMML	1975	2	1	0	0	0	0	Naive	NA	MaleLBS	0	poisson	MaleLBS	s	HUMML
HUMPY	1997	1	1	0	0	0	0	Naive	NA	MaleLBS	0	poisson	MaleLBS	s	HUMPY
HUR14	2014	1	0.44921875	0	0	0	0	Naive	NA	MaleLBS	0	poisson	MaleLBS	s	HUR14
IBI81	1981	1	0.5	0	0	0	0	Naive	NA	MaleLBS	0	poisson	MaleLBS	s	IBI81
IBI82	1982	1	0.5	0	0	0	0	Naive	NA	MaleLBS	0	poisson	MaleLBS	s	IBI82
ICE03	2003	3	0.796875	HON06	2010	4	16	Naive	0.0078125	MaleLBS	1	poisson	MaleLBS	s	ICE03
IDU84	1984	3	0.75	0	0	0	0	Naive	NA	MaleLBS	0	poisson	MaleLBS	s	IDU84
ILE89	1989	1	0	0	0	0	0	Naive	NA	MaleLBS	0	poisson	MaleLBS	s	ILE89
ILE90	1990	2	0.375	0	0	0	0	Naive	NA	MaleLBS	0	poisson	MaleLBS	s	ILE90
INDEN	1973	2	1	0	0	0	0	Naive	NA	MaleLBS	0	poisson	MaleLBS	s	INDEN
INI83	1983	1	0.5	0	0	0	0	Naive	NA	MaleLBS	0	poisson	MaleLBS	s	INI83
INI85	1985	1	0.25	FAN90	1997	7	49	Milk	0	MaleLBS	23	poisson	MaleLBS	s	INI85
INI90	1990	1	0.5	0	0	0	0	Naive	NA	MaleLBS	0	poisson	MaleLBS	s	INI90
INNER	2007	3	1	0	0	0	0	Naive	NA	MaleLBS	0	poisson	MaleLBS	s	INNER
IRI13	2013	3	0.3828125	0	0	0	0	Naive	NA	MaleLBS	0	poisson	MaleLBS	s	IRI13
IVO01	2001	1	0.78125	0	0	0	0	Naive	NA	MaleLBS	0	poisson	MaleLBS	s	IVO01
IVO03	2003	1	0.78125	0	0	0	0	Naive	NA	MaleLBS	0	poisson	MaleLBS	s	IVO03
IVO94	1994	1	0.59375	0	0	0	0	Naive	NA	MaleLBS	0	poisson	MaleLBS	s	IVO94
IVO96	1996	1	0.40625	0	0	0	0	Naive	NA	MaleLBS	0	poisson	MaleLBS	s	IVO96
IVY01	2001	1	0.21875	0	0	0	0	Naive	NA	MaleLBS	0	poisson	MaleLBS	s	IVY01
IVY03	2003	1	0.3125	0	0	0	0	Naive	NA	MaleLBS	0	poisson	MaleLBS	s	IVY03
IVY06	2006	1	0.46875	0	0	0	0	Naive	NA	MaleLBS	0	poisson	MaleLBS	s	IVY06
IVY92	1992	1	0.3125	0	0	0	0	Naive	NA	MaleLBS	0	poisson	MaleLBS	s	IVY92
IVY96	1996	1	0.125	BCL95	2004	9	81	Trueyeld	0	MaleLBS	12	poisson	MaleLBS	s	IVY96
IVY99	1999	1	0.125	0	0	0	0	Naive	NA	MaleLBS	0	poisson	MaleLBS	s	IVY99
JACKS	1977	2	1	VER78	1989	11	121	Winteryeld	0	MaleLBS	8	poisson	MaleLBS	s	JACKS
JAD09	2009	3	0.890625	0	0	0	0	Naive	NA	MaleLBS	0	poisson	MaleLBS	s	JAD09
JAD12	2012	3	0.984375	0	0	0	0	Naive	NA	MaleLBS	0	poisson	MaleLBS	s	JAD12
JAE00	2000	1	0.4375	0	0	0	0	Naive	NA	MaleLBS	0	poisson	MaleLBS	s	JAE00
JAE03	2003	1	0.4375	0	0	0	0	Naive	NA	MaleLBS	1	poisson	MaleLBS	s	JAE03
JAE05	2005	3	0.4375	HOC07	2013	6	36	Milk	0.0087890625	MaleLBS	4	poisson	MaleLBS	s	JAE05
JAM80	1980	2	0	0	0	0	0	Naive	NA	MaleLBS	0	poisson	MaleLBS	s	JAM80
JAN78	1978	2	0.5	0	0	0	0	Naive	NA	MaleLBS	0	poisson	MaleLBS	s	JAN78
JAN81	1981	2	0.5	0	0	0	0	Naive	NA	MaleLBS	0	poisson	MaleLBS	s	JAN81
JAV13	2013	1	0.3046875	0	0	0	0	Naive	NA	MaleLBS	0	poisson	MaleLBS	s	JAV13
JAY03	2003	1	0.84375	0	0	0	0	Naive	NA	MaleLBS	0	poisson	MaleLBS	s	JAY03
JAY05	2005	3	0.5	0	0	0	0	Naive	NA	MaleLBS	0	poisson	MaleLBS	s	JAY05
JAY08	2008	1	0.78125	0	0	0	0	Naive	NA	MaleLBS	0	poisson	MaleLBS	s	JAY08
JEE00	2000	3	0.75	0	0	0	0	Naive	NA	MaleLBS	0	poisson	MaleLBS	s	JEE00
JEE01	2001	3	0.8125	0	0	0	0	Naive	NA	MaleLBS	0	poisson	MaleLBS	s	JEE01
JEE03	2003	3	0.59375	0	0	0	0	Naive	NA	MaleLBS	0	poisson	MaleLBS	s	JEE03
JEE10	2010	1	0.8125	0	0	0	0	Naive	NA	MaleLBS	0	poisson	MaleLBS	s	JEE10
JEE95	1995	3	0.8125	0	0	0	0	Naive	NA	MaleLBS	0	poisson	MaleLBS	s	JEE95
JEE96	1996	3	0.5625	0	0	0	0	Naive	NA	MaleLBS	0	poisson	MaleLBS	s	JEE96
JEE98	1998	2	0.4375	0	0	0	0	Naive	NA	MaleLBS	0	poisson	MaleLBS	s	JEE98
JEE99	1999	1	0.59375	0	0	0	0	Naive	NA	MaleLBS	0	poisson	MaleLBS	s	JEE99
JEM88	1988	1	0.25	0	0	0	0	Naive	NA	MaleLBS	0	poisson	MaleLBS	s	JEM88
JEM90	1990	2	0.25	0	0	0	0	Naive	NA	MaleLBS	0	poisson	MaleLBS	s	JEM90
JEMMY	1974	2	1	0	0	0	0	Naive	NA	MaleLBS	0	poisson	MaleLBS	s	JEMMY
JEN77	1977	2	0	0	0	0	0	Naive	NA	MaleLBS	0	poisson	MaleLBS	s	JEN77
JOA94	1994	2	0.5	0	0	0	0	Naive	NA	MaleLBS	0	poisson	MaleLBS	s	JOA94
JOS76	1976	1	0	0	0	0	0	Naive	NA	MaleLBS	0	poisson	MaleLBS	s	JOS76
JOS79	1979	1	0.5	0	0	0	0	Naive	NA	MaleLBS	0	poisson	MaleLBS	s	JOS79
JOS81	1981	2	0	0	0	0	0	Naive	NA	MaleLBS	0	poisson	MaleLBS	s	JOS81
JOS82	1982	1	0	0	0	0	0	Naive	NA	MaleLBS	0	poisson	MaleLBS	s	JOS82
JOSHS	1987	1	1	0	0	0	0	Naive	NA	MaleLBS	0	poisson	MaleLBS	s	JOSHS
JOW84	1984	2	0.375	0	0	0	0	Naive	NA	MaleLBS	0	poisson	MaleLBS	s	JOW84
JOW89	1989	1	0.625	GOD94	1998	4	16	Milk	0.0078125	MaleLBS	8	poisson	MaleLBS	s	JOW89
JUG83	1983	1	0.5	0	0	0	0	Naive	NA	MaleLBS	0	poisson	MaleLBS	s	JUG83
JUG84	1984	2	0.25	0	0	0	0	Naive	NA	MaleLBS	0	poisson	MaleLBS	s	JUG84
JUG85	1985	1	0.375	ILE87	1995	8	64	Winteryeld	0.03125	MaleLBS	13	poisson	MaleLBS	s	JUG85
JUG90	1990	1	0.375	CFI94	1999	5	25	Trueyeld	0	MaleLBS	4	poisson	MaleLBS	s	JUG90
JUG92	1992	1	0.375	0	0	0	0	Naive	NA	MaleLBS	0	poisson	MaleLBS	s	JUG92
JUL04	2004	3	0.8125	0	0	0	0	Naive	NA	MaleLBS	0	poisson	MaleLBS	s	JUL04
JUN77	1977	1	0	0	0	0	0	Naive	NA	MaleLBS	0	poisson	MaleLBS	s	JUN77
JUN78	1978	2	0	0	0	0	0	Naive	NA	MaleLBS	0	poisson	MaleLBS	s	JUN78
JUN81	1981	1	0.5	0	0	0	0	Naive	NA	MaleLBS	0	poisson	MaleLBS	s	JUN81
JUN82	1982	1	0	0	0	0	0	Naive	NA	MaleLBS	0	poisson	MaleLBS	s	JUN82
JUN84	1984	1	0.25	0	0	0	0	Naive	NA	MaleLBS	0	poisson	MaleLBS	s	JUN84
KAN16	2016	3	0.85546875	0	0	0	0	Naive	NA	MaleLBS	0	poisson	MaleLBS	s	KAN16
KAR02	2002	3	0.8125	CHN06	2010	4	16	Naive	0.034423828125	MaleLBS	13	poisson	MaleLBS	s	KAR02
KAR03	2003	3	0.8125	0	0	0	0	Naive	NA	MaleLBS	0	poisson	MaleLBS	s	KAR03
KEL78	1978	1	0	0	0	0	0	Naive	NA	MaleLBS	0	poisson	MaleLBS	s	KEL78
KEL79	1979	2	0	0	0	0	0	Naive	NA	MaleLBS	0	poisson	MaleLBS	s	KEL79
KEL81	1981	2	0	0	0	0	0	Naive	NA	MaleLBS	0	poisson	MaleLBS	s	KEL81
KENNY	2003	1	1	0	0	0	0	Naive	NA	MaleLBS	0	poisson	MaleLBS	s	KENNY
KID89	1989	1	0.125	0	0	0	0	Naive	NA	MaleLBS	0	poisson	MaleLBS	s	KID89
KID90	1990	3	0.375	SUR91	2000	9	81	Milk	0	MaleLBS	10	poisson	MaleLBS	s	KID90
KIERA	1992	1	1	SUL94	2000	6	36	Summeryeld	0.015625	MaleLBS	5	poisson	MaleLBS	s	KIERA
KIL76	1976	1	0	LTF73	1986	13	169	Trueyeld	0	MaleLBS	3	poisson	MaleLBS	s	KIL76
KIL77	1977	1	0	0	0	0	0	Naive	NA	MaleLBS	0	poisson	MaleLBS	s	KIL77
KIL78	1978	1	0	0	0	0	0	Naive	NA	MaleLBS	0	poisson	MaleLBS	s	KIL78
KIL79	1979	1	0	0	0	0	0	Naive	NA	MaleLBS	0	poisson	MaleLBS	s	KIL79
KIL81	1981	1	0	0	0	0	0	Naive	NA	MaleLBS	0	poisson	MaleLBS	s	KIL81
KIL84	1984	1	0	0	0	0	0	Naive	NA	MaleLBS	0	poisson	MaleLBS	s	KIL84
KIL85	1985	1	0	0	0	0	0	Naive	NA	MaleLBS	0	poisson	MaleLBS	s	KIL85
KIN81	1981	2	0	0	0	0	0	Naive	NA	MaleLBS	0	poisson	MaleLBS	s	KIN81
KIN82	1982	2	0	0	0	0	0	Naive	NA	MaleLBS	0	poisson	MaleLBS	s	KIN82
KIN89	1989	1	0.5	0	0	0	0	Naive	NA	MaleLBS	0	poisson	MaleLBS	s	KIN89
KINLQ	1984	2	1	0	0	0	0	Naive	NA	MaleLBS	0	poisson	MaleLBS	s	KINLQ
KIP81	1981	2	0	0	0	0	0	Naive	NA	MaleLBS	0	poisson	MaleLBS	s	KIP81
KIP84	1984	2	0	0	0	0	0	Naive	NA	MaleLBS	0	poisson	MaleLBS	s	KIP84
KIT91	1991	1	0.4375	0	0	0	0	Naive	NA	MaleLBS	0	poisson	MaleLBS	s	KIT91
KIT96	1996	1	0.203125	HED01	2007	6	36	Milk	0.013671875	MaleLBS	2	poisson	MaleLBS	s	KIT96
KIT97	1997	1	0.203125	0	0	0	0	Naive	NA	MaleLBS	0	poisson	MaleLBS	s	KIT97
KITES	1993	1	0.625	0	0	0	0	Naive	NA	MaleLBS	0	poisson	MaleLBS	s	KITES
KITKT	2003	1	1	0	0	0	0	Naive	NA	MaleLBS	0	poisson	MaleLBS	s	KITKT
KIW79	1979	1	0.5	FUL83	1987	4	16	Naive	0	MaleLBS	7	poisson	MaleLBS	s	KIW79
KIW84	1984	1	0	0	0	0	0	Naive	NA	MaleLBS	0	poisson	MaleLBS	s	KIW84
KIW85	1985	3	0	CAN80	1991	11	121	Trueyeld	0	MaleLBS	1	poisson	MaleLBS	s	KIW85
KIW87	1987	2	0.5	0	0	0	0	Naive	NA	MaleLBS	0	poisson	MaleLBS	s	KIW87
KIW89	1989	2	0	MUR85	1994	9	81	Trueyeld	0	MaleLBS	1	poisson	MaleLBS	s	KIW89
KIW92	1992	1	0	0	0	0	0	Naive	NA	MaleLBS	0	poisson	MaleLBS	s	KIW92
KKONG	1994	3	1	FAN90	2003	13	169	Milk	0	MaleLBS	18	poisson	MaleLBS	s	KKONG
KLD00	2000	1	0.25	0	0	0	0	Naive	NA	MaleLBS	0	poisson	MaleLBS	s	KLD00
KLD02	2002	2	0.125	0	0	0	0	Naive	NA	MaleLBS	0	poisson	MaleLBS	s	KLD02
KLD06	2006	3	0.5625	HOC05	2016	11	121	Milk	0	MaleLBS	5	poisson	MaleLBS	s	KLD06
KLD07	2007	3	0.375	0	0	0	0	Naive	NA	MaleLBS	0	poisson	MaleLBS	s	KLD07
KLD99	1999	1	0.25	0	0	0	0	Naive	NA	MaleLBS	0	poisson	MaleLBS	s	KLD99
KLP14	2014	1	0.44140625	0	0	0	0	Naive	NA	MaleLBS	0	poisson	MaleLBS	s	KLP14
KLP16	2016	3	0.65625	0	0	0	0	Naive	NA	MaleLBS	0	poisson	MaleLBS	s	KLP16
KNO90	1990	1	0.5	0	0	0	0	Naive	NA	MaleLBS	0	poisson	MaleLBS	s	KNO90
KNO99	1999	3	0.4375	SEQ99	2008	9	81	Milk	0.0703125	MaleLBS	1	poisson	MaleLBS	s	KNO99
KRB04	2004	1	0.578125	0	0	0	0	Naive	NA	MaleLBS	0	poisson	MaleLBS	s	KRB04
KRM06	2006	3	0.4375	0	0	0	0	Naive	NA	MaleLBS	0	poisson	MaleLBS	s	KRM06
LAC02	2002	3	0.34375	0	0	0	0	Naive	NA	MaleLBS	0	poisson	MaleLBS	s	LAC02
LAM84	1984	1	0.75	0	0	0	0	Naive	NA	MaleLBS	0	poisson	MaleLBS	s	LAM84
LAM86	1986	2	0.75	PIC91	1997	6	36	Trueyeld	0	MaleLBS	4	poisson	MaleLBS	s	LAM86
LAM87	1987	1	0.375	0	0	0	0	Naive	NA	MaleLBS	0	poisson	MaleLBS	s	LAM87
LAM90	1990	1	0.25	0	0	0	0	Naive	NA	MaleLBS	0	poisson	MaleLBS	s	LAM90
LAP78	1978	1	0	0	0	0	0	Naive	NA	MaleLBS	0	poisson	MaleLBS	s	LAP78
LAP83	1983	2	0.5	0	0	0	0	Naive	NA	MaleLBS	0	poisson	MaleLBS	s	LAP83
LAPHR	2005	1	0.75	CRM01	2013	12	144	Milk	0	MaleLBS	9	poisson	MaleLBS	s	LAPHR
LAR01	2001	1	0.3125	0	0	0	0	Naive	NA	MaleLBS	0	poisson	MaleLBS	s	LAR01
LAR02	2002	1	0.21875	0	0	0	0	Naive	NA	MaleLBS	0	poisson	MaleLBS	s	LAR02
LAR04	2004	1	0.5	0	0	0	0	Naive	NA	MaleLBS	0	poisson	MaleLBS	s	LAR04
LAR05	2005	3	0.21875	0	0	0	0	Naive	NA	MaleLBS	0	poisson	MaleLBS	s	LAR05
LAR06	2006	1	0.375	0	0	0	0	Naive	NA	MaleLBS	0	poisson	MaleLBS	s	LAR06
LAR08	2008	1	0.375	0	0	0	0	Naive	NA	MaleLBS	0	poisson	MaleLBS	s	LAR08
LAR09	2009	1	0.375	0	0	0	0	Naive	NA	MaleLBS	0	poisson	MaleLBS	s	LAR09
LAR99	1999	1	0.25	0	0	0	0	Naive	NA	MaleLBS	0	poisson	MaleLBS	s	LAR99
LAURE	2010	3	1	0	0	0	0	Naive	NA	MaleLBS	0	poisson	MaleLBS	s	LAURE
LAV09	2009	3	0.890625	0	0	0	0	Naive	NA	MaleLBS	0	poisson	MaleLBS	s	LAV09
LAV11	2011	3	0.890625	0	0	0	0	Naive	NA	MaleLBS	0	poisson	MaleLBS	s	LAV11
LAVAL	2005	2	1	CCK07	2015	8	64	Trueyeld	0.0224609375	MaleLBS	6	poisson	MaleLBS	s	LAVAL
LAZ10	2010	3	0.140625	0	0	0	0	Naive	NA	MaleLBS	0	poisson	MaleLBS	s	LAZ10
LAZ11	2011	3	0.29296875	0	0	0	0	Naive	NA	MaleLBS	0	poisson	MaleLBS	s	LAZ11
LAZYS	1987	2	1	0	0	0	0	Naive	NA	MaleLBS	0	poisson	MaleLBS	s	LAZYS
LCH04	2004	3	0.3515625	0	0	0	0	Naive	NA	MaleLBS	0	poisson	MaleLBS	s	LCH04
LEA15	2015	3	0.734375	0	0	0	0	Naive	NA	MaleLBS	0	poisson	MaleLBS	s	LEA15
LEA16	2016	1	0.234375	0	0	0	0	Naive	NA	MaleLBS	0	poisson	MaleLBS	s	LEA16
LEAVE	2008	3	1	0	0	0	0	Naive	NA	MaleLBS	0	poisson	MaleLBS	s	LEAVE
LEI10	2010	1	0.796875	0	0	0	0	Naive	NA	MaleLBS	0	poisson	MaleLBS	s	LEI10
LEI16	2016	1	0.7421875	0	0	0	0	Naive	NA	MaleLBS	0	poisson	MaleLBS	s	LEI16
LEN78	1978	1	0	0	0	0	0	Naive	NA	MaleLBS	0	poisson	MaleLBS	s	LEN78
LEN81	1981	1	0.5	0	0	0	0	Naive	NA	MaleLBS	0	poisson	MaleLBS	s	LEN81
LEN83	1983	1	0.5	IBI84	1988	4	16	Naive	0	MaleLBS	16	poisson	MaleLBS	s	LEN83
LEN84	1984	2	0	0	0	0	0	Naive	NA	MaleLBS	0	poisson	MaleLBS	s	LEN84
LENNY	1983	2	1	ATH87	1993	6	36	Trueyeld	0	MaleLBS	12	poisson	MaleLBS	s	LENNY
LENOT	1982	1	1	BRF79	1991	12	144	Milk	0	MaleLBS	23	poisson	MaleLBS	s	LENOT
LEX07	2007	1	0.640625	0	0	0	0	Naive	NA	MaleLBS	0	poisson	MaleLBS	s	LEX07
LIA16	2016	1	0.4296875	0	0	0	0	Naive	NA	MaleLBS	0	poisson	MaleLBS	s	LIA16
LIB82	1982	2	0.25	0	0	0	0	Naive	NA	MaleLBS	0	poisson	MaleLBS	s	LIB82
LIB83	1983	2	0.25	0	0	0	0	Naive	NA	MaleLBS	0	poisson	MaleLBS	s	LIB83
LIC74	1974	1	0	CLE77	1983	6	36	Winteryeld	0	MaleLBS	5	poisson	MaleLBS	s	LIC74
LIC76	1976	1	0.5	0	0	0	0	Naive	NA	MaleLBS	4	poisson	MaleLBS	s	LIC76
LIC78	1978	1	0	0	0	0	0	Naive	NA	MaleLBS	0	poisson	MaleLBS	s	LIC78
LIC79	1979	1	0	0	0	0	0	Naive	NA	MaleLBS	0	poisson	MaleLBS	s	LIC79
LIGHT	1981	1	1	INI86	1990	4	16	Naive	0	MaleLBS	5	poisson	MaleLBS	s	LIGHT
LIL02	2002	2	0.6875	0	0	0	0	Naive	NA	MaleLBS	0	poisson	MaleLBS	s	LIL02
LIL09	2009	1	0.71875	0	0	0	0	Naive	NA	MaleLBS	0	poisson	MaleLBS	s	LIL09
LIM77	1977	1	0.25	0	0	0	0	Naive	NA	MaleLBS	0	poisson	MaleLBS	s	LIM77
LIMES	1974	3	1	0	0	0	0	Naive	NA	MaleLBS	0	poisson	MaleLBS	s	LIMES
LIMPR	1989	2	1	0	0	0	0	Naive	NA	MaleLBS	0	poisson	MaleLBS	s	LIMPR
LIN11	2011	3	0.25390625	0	0	0	0	Naive	NA	MaleLBS	0	poisson	MaleLBS	s	LIN11
LIT73	1973	1	0	0	0	0	0	Naive	NA	MaleLBS	0	poisson	MaleLBS	s	LIT73
LIT74	1974	3	0.5	VER79	1983	4	16	Naive	0	MaleLBS	1	poisson	MaleLBS	s	LIT74
LIT76	1976	1	0	ASP78	1987	9	81	Trueyeld	0	MaleLBS	3	poisson	MaleLBS	s	LIT76
LIT79	1979	1	0	0	0	0	0	Naive	NA	MaleLBS	0	poisson	MaleLBS	s	LIT79
LIT82	1982	1	0	0	0	0	0	Naive	NA	MaleLBS	0	poisson	MaleLBS	s	LIT82
LIZ82	1982	1	0.125	0	0	0	0	Naive	NA	MaleLBS	0	poisson	MaleLBS	s	LIZ82
LIZ83	1983	1	0.625	0	0	0	0	Naive	NA	MaleLBS	0	poisson	MaleLBS	s	LIZ83
LIZ89	1989	1	0.625	DAN90	1998	8	64	Milk	0	MaleLBS	4	poisson	MaleLBS	s	LIZ89
LIZ92	1992	1	0.125	0	0	0	0	Naive	NA	MaleLBS	0	poisson	MaleLBS	s	LIZ92
LKBRF	1976	2	1	0	0	0	0	Naive	NA	MaleLBS	0	poisson	MaleLBS	s	LKBRF
LLEAR	2004	1	1	0	0	0	0	Naive	NA	MaleLBS	0	poisson	MaleLBS	s	LLEAR
LMS01	2001	2	0.125	0	0	0	0	Naive	NA	MaleLBS	0	poisson	MaleLBS	s	LMS01
LMS03	2003	3	0.625	0	0	0	0	Naive	NA	MaleLBS	0	poisson	MaleLBS	s	LMS03
LMS99	1999	1	0.3125	0	0	0	0	Naive	NA	MaleLBS	0	poisson	MaleLBS	s	LMS99
LNX07	2007	3	0.40234375	0	0	0	0	Naive	NA	MaleLBS	0	poisson	MaleLBS	s	LNX07
LOB82	1982	1	0.625	0	0	0	0	Naive	NA	MaleLBS	0	poisson	MaleLBS	s	LOB82
LOB84	1984	1	0.125	0	0	0	0	Naive	NA	MaleLBS	0	poisson	MaleLBS	s	LOB84
LOB87	1987	1	0.375	0	0	0	0	Naive	NA	MaleLBS	0	poisson	MaleLBS	s	LOB87
LONGB	2009	3	1	0	0	0	0	Naive	NA	MaleLBS	0	poisson	MaleLBS	s	LONGB
LONGS	1975	2	1	0	0	0	0	Naive	NA	MaleLBS	0	poisson	MaleLBS	s	LONGS
LONGT	2006	3	1	0	0	0	0	Naive	NA	MaleLBS	0	poisson	MaleLBS	s	LONGT
LPA03	2003	3	0.25	0	0	0	0	Naive	NA	MaleLBS	0	poisson	MaleLBS	s	LPA03
LPA07	2007	1	0.640625	0	0	0	0	Naive	NA	MaleLBS	0	poisson	MaleLBS	s	LPA07
LPA08	2008	3	0.65625	0	0	0	0	Naive	NA	MaleLBS	0	poisson	MaleLBS	s	LPA08
LPW01	2001	2	0.25	0	0	0	0	Naive	NA	MaleLBS	0	poisson	MaleLBS	s	LPW01
LPW95	1995	1	0.25	0	0	0	0	Naive	NA	MaleLBS	0	poisson	MaleLBS	s	LPW95
LPW99	1999	1	0.40625	0	0	0	0	Naive	NA	MaleLBS	0	poisson	MaleLBS	s	LPW99
LTF75	1975	3	0	0	0	0	0	Naive	NA	MaleLBS	0	poisson	MaleLBS	s	LTF75
LTF79	1979	1	0	0	0	0	0	Naive	NA	MaleLBS	0	poisson	MaleLBS	s	LTF79
LUC86	1986	1	0	0	0	0	0	Naive	NA	MaleLBS	0	poisson	MaleLBS	s	LUC86
LUN10	2010	1	0.2265625	0	0	0	0	Naive	NA	MaleLBS	0	poisson	MaleLBS	s	LUN10
LUT15	2015	1	0.65625	0	0	0	0	Naive	NA	MaleLBS	0	poisson	MaleLBS	s	LUT15
LUT16	2016	1	0.65625	0	0	0	0	Naive	NA	MaleLBS	0	poisson	MaleLBS	s	LUT16
LUZ82	1982	2	0.625	CLC79	1990	11	121	Trueyeld	0	MaleLBS	2	poisson	MaleLBS	s	LUZ82
LUZ86	1986	3	0.375	0	0	0	0	Naive	NA	MaleLBS	0	poisson	MaleLBS	s	LUZ86
LUZ87	1987	2	0.125	0	0	0	0	Naive	NA	MaleLBS	0	poisson	MaleLBS	s	LUZ87
LUZ90	1990	2	0.625	0	0	0	0	Naive	NA	MaleLBS	0	poisson	MaleLBS	s	LUZ90
LYR14	2014	3	0.515625	0	0	0	0	Naive	NA	MaleLBS	0	poisson	MaleLBS	s	LYR14
M0686	1978	2	1	0	0	0	0	Naive	NA	MaleLBS	0	poisson	MaleLBS	s	M0686
M1092	1973	2	1	0	0	0	0	Naive	NA	MaleLBS	0	poisson	MaleLBS	s	M1092
M1791	1982	2	1	0	0	0	0	Naive	NA	MaleLBS	0	poisson	MaleLBS	s	M1791
M2191	1981	2	1	0	0	0	0	Naive	NA	MaleLBS	0	poisson	MaleLBS	s	M2191
M238S	1991	2	1	0	0	0	0	Naive	NA	MaleLBS	0	poisson	MaleLBS	s	M238S
M3291	1982	2	1	0	0	0	0	Naive	NA	MaleLBS	0	poisson	MaleLBS	s	M3291
M3293	1985	2	1	0	0	0	0	Naive	NA	MaleLBS	0	poisson	MaleLBS	s	M3293
M3491	1981	2	1	0	0	0	0	Naive	NA	MaleLBS	0	poisson	MaleLBS	s	M3491
M3493	1985	2	1	0	0	0	0	Naive	NA	MaleLBS	0	poisson	MaleLBS	s	M3493
M3695	1985	2	1	0	0	0	0	Naive	NA	MaleLBS	0	poisson	MaleLBS	s	M3695
M3894	1985	2	1	0	0	0	0	Naive	NA	MaleLBS	0	poisson	MaleLBS	s	M3894
M4094	1985	2	1	0	0	0	0	Naive	NA	MaleLBS	0	poisson	MaleLBS	s	M4094
M438S	1989	2	1	0	0	0	0	Naive	NA	MaleLBS	0	poisson	MaleLBS	s	M438S
M4887	1978	2	1	0	0	0	0	Naive	NA	MaleLBS	0	poisson	MaleLBS	s	M4887
MAB16	2016	3	0.375	0	0	0	0	Naive	NA	MaleLBS	0	poisson	MaleLBS	s	MAB16
MAC78	1978	2	0	0	0	0	0	Naive	NA	MaleLBS	0	poisson	MaleLBS	s	MAC78
MAC81	1981	1	0.5	CLC80	1988	8	64	Trueyeld	0.125	MaleLBS	2	poisson	MaleLBS	s	MAC81
MAD83	1983	1	0	PIB83	1992	9	81	Milk	0	MaleLBS	3	poisson	MaleLBS	s	MAD83
MAD85	1985	2	0	0	0	0	0	Naive	NA	MaleLBS	0	poisson	MaleLBS	s	MAD85
MAD89	1989	2	0	0	0	0	0	Naive	NA	MaleLBS	0	poisson	MaleLBS	s	MAD89
MAG74	1974	1	0	0	0	0	0	Naive	NA	MaleLBS	0	poisson	MaleLBS	s	MAG74
MAGYA	1989	2	1	0	0	0	0	Naive	NA	MaleLBS	0	poisson	MaleLBS	s	MAGYA
MAJ10	2010	3	0.8359375	0	0	0	0	Naive	NA	MaleLBS	0	poisson	MaleLBS	s	MAJ10
MAJ16	2016	3	0.8984375	0	0	0	0	Naive	NA	MaleLBS	0	poisson	MaleLBS	s	MAJ16
MAL91	1991	1	0.25	0	0	0	0	Naive	NA	MaleLBS	0	poisson	MaleLBS	s	MAL91
MAL95	1995	1	0.25	ILE86	2004	18	324	Summeryeld	0	MaleLBS	3	poisson	MaleLBS	s	MAL95
MAM16	2016	1	0.40625	0	0	0	0	Naive	NA	MaleLBS	0	poisson	MaleLBS	s	MAM16
MAN77	1977	1	0	0	0	0	0	Naive	NA	MaleLBS	0	poisson	MaleLBS	s	MAN77
MAN78	1978	1	0	0	0	0	0	Naive	NA	MaleLBS	0	poisson	MaleLBS	s	MAN78
MAN85	1985	1	0.25	0	0	0	0	Naive	NA	MaleLBS	0	poisson	MaleLBS	s	MAN85
MANES	1975	2	1	0	0	0	0	Naive	NA	MaleLBS	0	poisson	MaleLBS	s	MANES
MAP07	2007	3	0.609375	0	0	0	0	Naive	NA	MaleLBS	0	poisson	MaleLBS	s	MAP07
MAR91	1991	1	0.5	0	0	0	0	Naive	NA	MaleLBS	0	poisson	MaleLBS	s	MAR91
MAR96	1996	1	0.625	0	0	0	0	Naive	NA	MaleLBS	0	poisson	MaleLBS	s	MAR96
MAS90	1990	3	0.625	0	0	0	0	Naive	NA	MaleLBS	0	poisson	MaleLBS	s	MAS90
MAS95	1995	2	0.375	0	0	0	0	Naive	NA	MaleLBS	0	poisson	MaleLBS	s	MAS95
MAS97	1997	1	0.875	0	0	0	0	Naive	NA	MaleLBS	0	poisson	MaleLBS	s	MAS97
MASSI	1975	2	1	BAR80	1984	4	16	Naive	0	MaleLBS	8	poisson	MaleLBS	s	MASSI
MAU96	1996	2	0.3125	0	0	0	0	Naive	NA	MaleLBS	0	poisson	MaleLBS	s	MAU96
MAV01	2001	3	0.64453125	0	0	0	0	Naive	NA	MaleLBS	0	poisson	MaleLBS	s	MAV01
MAW81	1981	1	0.5	0	0	0	0	Naive	NA	MaleLBS	0	poisson	MaleLBS	s	MAW81
MAW85	1985	1	0.5	0	0	0	0	Naive	NA	MaleLBS	0	poisson	MaleLBS	s	MAW85
MAX82	1982	1	0.875	0	0	0	0	Naive	NA	MaleLBS	0	poisson	MaleLBS	s	MAX82
MAX85	1985	1	0.375	0	0	0	0	Naive	NA	MaleLBS	0	poisson	MaleLBS	s	MAX85
MAZUN	2004	1	1	0	0	0	0	Naive	NA	MaleLBS	0	poisson	MaleLBS	s	MAZUN
MCD11	2011	1	0.484375	0	0	0	0	Naive	NA	MaleLBS	0	poisson	MaleLBS	s	MCD11
MCD13	2013	1	0.765625	0	0	0	0	Naive	NA	MaleLBS	0	poisson	MaleLBS	s	MCD13
MCD16	2016	1	0.59375	0	0	0	0	Naive	NA	MaleLBS	0	poisson	MaleLBS	s	MCD16
MCU15	2015	3	0.921875	0	0	0	0	Naive	NA	MaleLBS	0	poisson	MaleLBS	s	MCU15
MCU16	2016	1	0.421875	0	0	0	0	Naive	NA	MaleLBS	0	poisson	MaleLBS	s	MCU16
MDD12	2012	3	0.515625	0	0	0	0	Naive	NA	MaleLBS	0	poisson	MaleLBS	s	MDD12
MDD15	2015	3	0.46875	0	0	0	0	Naive	NA	MaleLBS	0	poisson	MaleLBS	s	MDD15
MDL01	2001	1	0.625	0	0	0	0	Naive	NA	MaleLBS	0	poisson	MaleLBS	s	MDL01
MDL03	2003	1	0.8125	0	0	0	0	Naive	NA	MaleLBS	0	poisson	MaleLBS	s	MDL03
MDL04	2004	1	0.53125	0	0	0	0	Naive	NA	MaleLBS	0	poisson	MaleLBS	s	MDL04
MDL97	1997	1	0.8125	0	0	0	0	Naive	NA	MaleLBS	0	poisson	MaleLBS	s	MDL97
MEA90	1990	1	0	0	0	0	0	Naive	NA	MaleLBS	0	poisson	MaleLBS	s	MEA90
MEA91	1991	1	0.3125	0	0	0	0	Naive	NA	MaleLBS	0	poisson	MaleLBS	s	MEA91
MEA92	1992	1	0.25	0	0	0	0	Naive	NA	MaleLBS	0	poisson	MaleLBS	s	MEA92
MEA94	1994	1	0.125	0	0	0	0	Naive	NA	MaleLBS	0	poisson	MaleLBS	s	MEA94
MED01	2001	3	0.3125	0	0	0	0	Naive	NA	MaleLBS	0	poisson	MaleLBS	s	MED01
MEE06	2006	3	0.4375	0	0	0	0	Naive	NA	MaleLBS	0	poisson	MaleLBS	s	MEE06
MEE08	2008	3	0.59375	0	0	0	0	Naive	NA	MaleLBS	0	poisson	MaleLBS	s	MEE08
MEE13	2013	3	0.4765625	0	0	0	0	Naive	NA	MaleLBS	0	poisson	MaleLBS	s	MEE13
MEG04	2004	1	0.46875	0	0	0	0	Naive	NA	MaleLBS	0	poisson	MaleLBS	s	MEG04
MEG09	2009	1	0.40625	0	0	0	0	Naive	NA	MaleLBS	0	poisson	MaleLBS	s	MEG09
MEG99	1999	1	0.65625	0	0	0	0	Naive	NA	MaleLBS	0	poisson	MaleLBS	s	MEG99
MEL79	1979	1	0.75	MAW79	1990	11	121	Milk	0	MaleLBS	5	poisson	MaleLBS	s	MEL79
MEL83	1983	1	0.25	0	0	0	0	Naive	NA	MaleLBS	0	poisson	MaleLBS	s	MEL83
MEL84	1984	3	0.5	0	0	0	0	Naive	NA	MaleLBS	0	poisson	MaleLBS	s	MEL84
MEL86	1986	1	0.75	MNX89	1996	7	49	Milk	0	MaleLBS	1	poisson	MaleLBS	s	MEL86
MERLI	1994	2	1	0	0	0	0	Naive	NA	MaleLBS	0	poisson	MaleLBS	s	MERLI
MGH07	2007	1	0.546875	0	0	0	0	Naive	NA	MaleLBS	0	poisson	MaleLBS	s	MGH07
MGN96	1996	3	0.03125	0	0	0	0	Naive	NA	MaleLBS	0	poisson	MaleLBS	s	MGN96
MIC08	2008	3	0.375	0	0	0	0	Naive	NA	MaleLBS	0	poisson	MaleLBS	s	MIC08
MIC10	2010	1	0.8125	0	0	0	0	Naive	NA	MaleLBS	0	poisson	MaleLBS	s	MIC10
MIC11	2011	3	0.8125	0	0	0	0	Naive	NA	MaleLBS	0	poisson	MaleLBS	s	MIC11
MIC13	2013	3	0.3125	0	0	0	0	Naive	NA	MaleLBS	0	poisson	MaleLBS	s	MIC13
MIC16	2016	1	0.5390625	0	0	0	0	Naive	NA	MaleLBS	0	poisson	MaleLBS	s	MIC16
MIC95	1995	2	0.5	0	0	0	0	Naive	NA	MaleLBS	0	poisson	MaleLBS	s	MIC95
MILDS	1989	1	1	0	0	0	0	Naive	NA	MaleLBS	0	poisson	MaleLBS	s	MILDS
MIN78	1978	2	0	0	0	0	0	Naive	NA	MaleLBS	0	poisson	MaleLBS	s	MIN78
MIS77	1977	2	0	0	0	0	0	Naive	NA	MaleLBS	0	poisson	MaleLBS	s	MIS77
MLA16	2016	3	0.796875	0	0	0	0	Naive	NA	MaleLBS	0	poisson	MaleLBS	s	MLA16
MLD06	2006	1	0.5	0	0	0	0	Naive	NA	MaleLBS	0	poisson	MaleLBS	s	MLD06
MLD07	2007	3	0.75	0	0	0	0	Naive	NA	MaleLBS	0	poisson	MaleLBS	s	MLD07
MLN02	2002	3	0.78125	0	0	0	0	Naive	NA	MaleLBS	0	poisson	MaleLBS	s	MLN02
MLN07	2007	3	0.71875	0	0	0	0	Naive	NA	MaleLBS	0	poisson	MaleLBS	s	MLN07
MLN98	1998	1	0.28125	0	0	0	0	Naive	NA	MaleLBS	0	poisson	MaleLBS	s	MLN98
MLR91	1991	1	0.875	0	0	0	0	Naive	NA	MaleLBS	0	poisson	MaleLBS	s	MLR91
MLR95	1995	2	0.375	0	0	0	0	Naive	NA	MaleLBS	0	poisson	MaleLBS	s	MLR95
MND03	2003	3	0.78125	0	0	0	0	Naive	NA	MaleLBS	0	poisson	MaleLBS	s	MND03
MND99	1999	1	0.59375	HIR03	2011	8	64	Milk	0.009765625	MaleLBS	4	poisson	MaleLBS	s	MND99
MNG08	2008	1	0.609375	0	0	0	0	Naive	NA	MaleLBS	0	poisson	MaleLBS	s	MNG08
MNG11	2011	1	0.8125	0	0	0	0	Naive	NA	MaleLBS	0	poisson	MaleLBS	s	MNG11
MNG12	2012	1	0.90625	0	0	0	0	Naive	NA	MaleLBS	0	poisson	MaleLBS	s	MNG12
MNG13	2013	3	0.78125	0	0	0	0	Naive	NA	MaleLBS	0	poisson	MaleLBS	s	MNG13
MNM09	2009	1	0.890625	0	0	0	0	Naive	NA	MaleLBS	0	poisson	MaleLBS	s	MNM09
MNM15	2015	3	0.953125	0	0	0	0	Naive	NA	MaleLBS	0	poisson	MaleLBS	s	MNM15
MNM16	2016	3	0.953125	0	0	0	0	Naive	NA	MaleLBS	0	poisson	MaleLBS	s	MNM16
MNN05	2005	3	0.5	0	0	0	0	Naive	NA	MaleLBS	0	poisson	MaleLBS	s	MNN05
MNS01	2001	1	0.71875	0	0	0	0	Naive	NA	MaleLBS	0	poisson	MaleLBS	s	MNS01
MNS06	2006	3	0.59375	0	0	0	0	Naive	NA	MaleLBS	0	poisson	MaleLBS	s	MNS06
MNS09	2009	3	0.59375	0	0	0	0	Naive	NA	MaleLBS	0	poisson	MaleLBS	s	MNS09
MNT03	2003	3	0.71875	0	0	0	0	Naive	NA	MaleLBS	0	poisson	MaleLBS	s	MNT03
MNX87	1987	1	0.5	0	0	0	0	Naive	NA	MaleLBS	0	poisson	MaleLBS	s	MNX87
MNX88	1988	1	0.5	0	0	0	0	Naive	NA	MaleLBS	0	poisson	MaleLBS	s	MNX88
MNX92	1992	1	0.5	0	0	0	0	Naive	NA	MaleLBS	0	poisson	MaleLBS	s	MNX92
MOBYD	1991	2	1	THS96	2000	4	16	Naive	0.0234375	MaleLBS	17	poisson	MaleLBS	s	MOBYD
MOC80	1980	1	0	0	0	0	0	Naive	NA	MaleLBS	0	poisson	MaleLBS	s	MOC80
MOC85	1985	1	0.5	0	0	0	0	Naive	NA	MaleLBS	0	poisson	MaleLBS	s	MOC85
MOD73	1973	1	0	0	0	0	0	Naive	NA	MaleLBS	0	poisson	MaleLBS	s	MOD73
MOG77	1977	2	0	0	0	0	0	Naive	NA	MaleLBS	0	poisson	MaleLBS	s	MOG77
MOG79	1979	2	0	0	0	0	0	Naive	NA	MaleLBS	0	poisson	MaleLBS	s	MOG79
MOJ16	2016	1	0.7109375	0	0	0	0	Naive	NA	MaleLBS	0	poisson	MaleLBS	s	MOJ16
MOL74	1974	1	0	0	0	0	0	Naive	NA	MaleLBS	0	poisson	MaleLBS	s	MOL74
MOL77	1977	1	0	0	0	0	0	Naive	NA	MaleLBS	0	poisson	MaleLBS	s	MOL77
MOL79	1979	1	0	0	0	0	0	Naive	NA	MaleLBS	0	poisson	MaleLBS	s	MOL79
MOL83	1983	1	0.25	0	0	0	0	Naive	NA	MaleLBS	0	poisson	MaleLBS	s	MOL83
MOM74	1974	1	0	0	0	0	0	Naive	NA	MaleLBS	0	poisson	MaleLBS	s	MOM74
MON89	1989	2	0.25	0	0	0	0	Naive	NA	MaleLBS	0	poisson	MaleLBS	s	MON89
MOO86	1986	1	0	CCO87	1996	9	81	Milk	0	MaleLBS	1	poisson	MaleLBS	s	MOO86
MOO88	1988	1	0.25	0	0	0	0	Naive	NA	MaleLBS	0	poisson	MaleLBS	s	MOO88
MOO90	1990	1	0	0	0	0	0	Naive	NA	MaleLBS	0	poisson	MaleLBS	s	MOO90
MOO91	1991	1	0.25	0	0	0	0	Naive	NA	MaleLBS	0	poisson	MaleLBS	s	MOO91
MOP74	1974	1	0	0	0	0	0	Naive	NA	MaleLBS	0	poisson	MaleLBS	s	MOP74
MOP79	1979	1	0	0	0	0	0	Naive	NA	MaleLBS	0	poisson	MaleLBS	s	MOP79
MOP80	1980	1	0	0	0	0	0	Naive	NA	MaleLBS	0	poisson	MaleLBS	s	MOP80
MORCA	1995	2	1	0	0	0	0	Naive	NA	MaleLBS	0	poisson	MaleLBS	s	MORCA
MORRI	2000	1	1	0	0	0	0	Naive	NA	MaleLBS	0	poisson	MaleLBS	s	MORRI
MOS80	1980	3	0.5	0	0	0	0	Naive	NA	MaleLBS	0	poisson	MaleLBS	s	MOS80
MOS82	1982	1	0.5	0	0	0	0	Naive	NA	MaleLBS	0	poisson	MaleLBS	s	MOS82
MOU00	2000	3	0.65625	0	0	0	0	Naive	NA	MaleLBS	0	poisson	MaleLBS	s	MOU00
MOU01	2001	1	0.15625	0	0	0	0	Naive	NA	MaleLBS	0	poisson	MaleLBS	s	MOU01
MOU02	2002	1	0.25	RUM01	2009	8	64	Winteryeld	0	MaleLBS	15	poisson	MaleLBS	s	MOU02
MOU05	2005	1	0.28125	RPP08	2014	6	36	Milk	0	MaleLBS	11	poisson	MaleLBS	s	MOU05
MOU06	2006	1	0.25	0	0	0	0	Naive	NA	MaleLBS	0	poisson	MaleLBS	s	MOU06
MOU07	2007	2	0.46875	0	0	0	0	Naive	NA	MaleLBS	0	poisson	MaleLBS	s	MOU07
MOU08	2008	3	0.34375	0	0	0	0	Naive	NA	MaleLBS	0	poisson	MaleLBS	s	MOU08
MOU09	2009	3	0.3125	ANM06	2015	9	81	Trueyeld	0.0185546875	MaleLBS	2	poisson	MaleLBS	s	MOU09
MOU99	1999	3	0.21875	0	0	0	0	Naive	NA	MaleLBS	0	poisson	MaleLBS	s	MOU99
MOY75	1975	1	0.25	0	0	0	0	Naive	NA	MaleLBS	0	poisson	MaleLBS	s	MOY75
MOY79	1979	1	0	0	0	0	0	Naive	NA	MaleLBS	0	poisson	MaleLBS	s	MOY79
MOZ02	2002	3	0.640625	MEE05	2012	7	49	Trueyeld	0.0068359375	MaleLBS	9	poisson	MaleLBS	s	MOZ02
MOZ03	2003	3	0.578125	DID09	2012	3	9	Naive	0.01953125	MaleLBS	3	poisson	MaleLBS	s	MOZ03
MOZ05	2005	3	0.359375	0	0	0	0	Naive	NA	MaleLBS	0	poisson	MaleLBS	s	MOZ05
MOZ09	2009	1	0.265625	0	0	0	0	Naive	NA	MaleLBS	0	poisson	MaleLBS	s	MOZ09
MRN01	2001	1	0.4140625	0	0	0	0	Naive	NA	MaleLBS	0	poisson	MaleLBS	s	MRN01
MRN99	1999	1	0.2265625	0	0	0	0	Naive	NA	MaleLBS	0	poisson	MaleLBS	s	MRN99
MRY02	2002	1	0.5625	MNM07	2014	7	49	Milk	0.03564453125	MaleLBS	4	poisson	MaleLBS	s	MRY02
MRY05	2005	1	0.5625	0	0	0	0	Naive	NA	MaleLBS	0	poisson	MaleLBS	s	MRY05
MRY06	2006	1	0.6875	0	0	0	0	Naive	NA	MaleLBS	0	poisson	MaleLBS	s	MRY06
MRY99	1999	1	0.75	0	0	0	0	Naive	NA	MaleLBS	0	poisson	MaleLBS	s	MRY99
MST99	1999	1	0.4375	0	0	0	0	Naive	NA	MaleLBS	0	poisson	MaleLBS	s	MST99
MSTRL	1976	1	1	0	0	0	0	Naive	NA	MaleLBS	0	poisson	MaleLBS	s	MSTRL
MTT04	2004	1	0.75	0	0	0	0	Naive	NA	MaleLBS	0	poisson	MaleLBS	s	MTT04
MTT06	2006	3	0.5	0	0	0	0	Naive	NA	MaleLBS	0	poisson	MaleLBS	s	MTT06
MTT14	2014	1	0.734375	0	0	0	0	Naive	NA	MaleLBS	0	poisson	MaleLBS	s	MTT14
MUD95	1995	2	0.375	0	0	0	0	Naive	NA	MaleLBS	0	poisson	MaleLBS	s	MUD95
MUD96	1996	2	0.375	0	0	0	0	Naive	NA	MaleLBS	0	poisson	MaleLBS	s	MUD96
MUD98	1998	2	0.375	0	0	0	0	Naive	NA	MaleLBS	0	poisson	MaleLBS	s	MUD98
MUD99	1999	2	0.375	0	0	0	0	Naive	NA	MaleLBS	0	poisson	MaleLBS	s	MUD99
MUL89	1989	2	0	0	0	0	0	Naive	NA	MaleLBS	0	poisson	MaleLBS	s	MUL89
MUR84	1984	2	0.5	0	0	0	0	Naive	NA	MaleLBS	1	poisson	MaleLBS	s	MUR84
MUR87	1987	1	0.75	0	0	0	0	Naive	NA	MaleLBS	0	poisson	MaleLBS	s	MUR87
MUR88	1988	1	0.25	0	0	0	0	Naive	NA	MaleLBS	0	poisson	MaleLBS	s	MUR88
MUS79	1979	1	0.25	CMO78	1987	9	81	Milk	0	MaleLBS	1	poisson	MaleLBS	s	MUS79
MUS83	1983	3	0.25	0	0	0	0	Naive	NA	MaleLBS	0	poisson	MaleLBS	s	MUS83
MUS87	1987	1	0.5	0	0	0	0	Naive	NA	MaleLBS	0	poisson	MaleLBS	s	MUS87
MUS89	1989	1	0.5	0	0	0	0	Naive	NA	MaleLBS	0	poisson	MaleLBS	s	MUS89
MYF11	2011	1	0.46875	0	0	0	0	Naive	NA	MaleLBS	0	poisson	MaleLBS	s	MYF11
MYR76	1976	1	0	0	0	0	0	Naive	NA	MaleLBS	0	poisson	MaleLBS	s	MYR76
MYT76	1976	1	0	0	0	0	0	Naive	NA	MaleLBS	0	poisson	MaleLBS	s	MYT76
MYT78	1978	2	0	0	0	0	0	Naive	NA	MaleLBS	0	poisson	MaleLBS	s	MYT78
MYT80	1980	2	0	0	0	0	0	Naive	NA	MaleLBS	0	poisson	MaleLBS	s	MYT80
MYT82	1982	2	0	0	0	0	0	Naive	NA	MaleLBS	0	poisson	MaleLBS	s	MYT82
MYT84	1984	2	0	0	0	0	0	Naive	NA	MaleLBS	0	poisson	MaleLBS	s	MYT84
NAI94	1994	2	0.0625	0	0	0	0	Naive	NA	MaleLBS	0	poisson	MaleLBS	s	NAI94
NAI95	1995	2	0.0625	0	0	0	0	Naive	NA	MaleLBS	0	poisson	MaleLBS	s	NAI95
NAI97	1997	2	0.0625	0	0	0	0	Naive	NA	MaleLBS	0	poisson	MaleLBS	s	NAI97
NAK92	1992	3	0.375	0	0	0	0	Naive	NA	MaleLBS	0	poisson	MaleLBS	s	NAK92
NAN06	2006	3	0.546875	0	0	0	0	Naive	NA	MaleLBS	0	poisson	MaleLBS	s	NAN06
NATHN	2003	1	1	0	0	0	0	Naive	NA	MaleLBS	0	poisson	MaleLBS	s	NATHN
NAV09	2009	3	0.3828125	0	0	0	0	Naive	NA	MaleLBS	0	poisson	MaleLBS	s	NAV09
NAV10	2010	3	0.6953125	0	0	0	0	Naive	NA	MaleLBS	0	poisson	MaleLBS	s	NAV10
NAV11	2011	3	0.671875	0	0	0	0	Naive	NA	MaleLBS	0	poisson	MaleLBS	s	NAV11
NAV16	2016	3	0.7578125	0	0	0	0	Naive	NA	MaleLBS	0	poisson	MaleLBS	s	NAV16
NEB03	2003	1	0.75	0	0	0	0	Naive	NA	MaleLBS	0	poisson	MaleLBS	s	NEB03
NEB04	2004	1	0.5	0	0	0	0	Naive	NA	MaleLBS	0	poisson	MaleLBS	s	NEB04
NEB06	2006	1	0.625	0	0	0	0	Naive	NA	MaleLBS	0	poisson	MaleLBS	s	NEB06
NEB07	2007	1	0.6875	0	0	0	0	Naive	NA	MaleLBS	0	poisson	MaleLBS	s	NEB07
NEC02	2002	1	0.53125	0	0	0	0	Naive	NA	MaleLBS	0	poisson	MaleLBS	s	NEC02
NEC04	2004	3	0.53125	0	0	0	0	Naive	NA	MaleLBS	0	poisson	MaleLBS	s	NEC04
NEC06	2006	3	0.59375	BRY10	2014	4	16	Naive	0	MaleLBS	4	poisson	MaleLBS	s	NEC06
NECKS	1980	1	1	0	0	0	0	Naive	NA	MaleLBS	0	poisson	MaleLBS	s	NECKS
NEP97	1997	1	0.90625	0	0	0	0	Naive	NA	MaleLBS	0	poisson	MaleLBS	s	NEP97
NEP98	1998	3	0.90625	0	0	0	0	Naive	NA	MaleLBS	0	poisson	MaleLBS	s	NEP98
NET03	2003	3	0.4375	0	0	0	0	Naive	NA	MaleLBS	0	poisson	MaleLBS	s	NET03
NET04	2004	1	0.5	0	0	0	0	Naive	NA	MaleLBS	0	poisson	MaleLBS	s	NET04
NET07	2007	1	0.53125	0	0	0	0	Naive	NA	MaleLBS	0	poisson	MaleLBS	s	NET07
NET08	2008	1	0.5	0	0	0	0	Naive	NA	MaleLBS	0	poisson	MaleLBS	s	NET08
NIALL	2009	2	1	0	0	0	0	Naive	NA	MaleLBS	0	poisson	MaleLBS	s	NIALL
NIBSI	1982	1	0.75	0	0	0	0	Naive	NA	MaleLBS	0	poisson	MaleLBS	s	NIBSI
NIC83	1983	2	0.5625	0	0	0	0	Naive	NA	MaleLBS	0	poisson	MaleLBS	s	NIC83
NICKO	2008	3	1	0	0	0	0	Naive	NA	MaleLBS	0	poisson	MaleLBS	s	NICKO
NICKY	2003	1	1	0	0	0	0	Naive	NA	MaleLBS	0	poisson	MaleLBS	s	NICKY
NIGEL	1997	2	0.8125	IVY97	2007	10	100	Milk	0.0078125	MaleLBS	21	poisson	MaleLBS	s	NIGEL
NIV01	2001	1	0.59375	0	0	0	0	Naive	NA	MaleLBS	0	poisson	MaleLBS	s	NIV01
NIV02	2002	3	0.53125	0	0	0	0	Naive	NA	MaleLBS	0	poisson	MaleLBS	s	NIV02
NOB74	1974	1	0	0	0	0	0	Naive	NA	MaleLBS	0	poisson	MaleLBS	s	NOB74
NOB75	1975	1	0	0	0	0	0	Naive	NA	MaleLBS	0	poisson	MaleLBS	s	NOB75
NOB78	1978	1	0	0	0	0	0	Naive	NA	MaleLBS	1	poisson	MaleLBS	s	NOB78
NOB79	1979	1	0	0	0	0	0	Naive	NA	MaleLBS	0	poisson	MaleLBS	s	NOB79
NON80	1980	1	0	0	0	0	0	Naive	NA	MaleLBS	0	poisson	MaleLBS	s	NON80
NON82	1982	1	0.25	0	0	0	0	Naive	NA	MaleLBS	0	poisson	MaleLBS	s	NON82
NON83	1983	1	0.125	0	0	0	0	Naive	NA	MaleLBS	0	poisson	MaleLBS	s	NON83
NON84	1984	1	0.125	0	0	0	0	Naive	NA	MaleLBS	0	poisson	MaleLBS	s	NON84
NON85	1985	1	0	0	0	0	0	Naive	NA	MaleLBS	0	poisson	MaleLBS	s	NON85
NON87	1987	1	0.5	0	0	0	0	Naive	NA	MaleLBS	0	poisson	MaleLBS	s	NON87
NRSWI	1974	1	0.5	GRC76	1984	8	64	Milk	0	MaleLBS	8	poisson	MaleLBS	s	NRSWI
NUC79	1979	3	0	0	0	0	0	Naive	NA	MaleLBS	0	poisson	MaleLBS	s	NUC79
NUC83	1983	2	0	0	0	0	0	Naive	NA	MaleLBS	0	poisson	MaleLBS	s	NUC83
OAT89	1989	1	0.5	BCL96	2000	4	16	Naive	0.0078125	MaleLBS	8	poisson	MaleLBS	s	OAT89
OAT92	1992	1	0.25	0	0	0	0	Naive	NA	MaleLBS	0	poisson	MaleLBS	s	OAT92
OAT95	1995	3	0.265625	0	0	0	0	Naive	NA	MaleLBS	0	poisson	MaleLBS	s	OAT95
OCC90	1990	3	0.375	0	0	0	0	Naive	NA	MaleLBS	0	poisson	MaleLBS	s	OCC90
OCH83	1983	1	0.5	BUC82	1994	12	144	Summeryeld	0	MaleLBS	16	poisson	MaleLBS	s	OCH83
OCH89	1989	1	0.25	0	0	0	0	Naive	NA	MaleLBS	0	poisson	MaleLBS	s	OCH89
OCH92	1992	3	0.75	PID97	2004	7	49	Milk	0.00390625	MaleLBS	16	poisson	MaleLBS	s	OCH92
OCH98	1998	1	0.75	0	0	0	0	Naive	NA	MaleLBS	0	poisson	MaleLBS	s	OCH98
ONY10	2010	1	0.4453125	0	0	0	0	Naive	NA	MaleLBS	0	poisson	MaleLBS	s	ONY10
ONY11	2011	3	0.8125	0	0	0	0	Naive	NA	MaleLBS	0	poisson	MaleLBS	s	ONY11
ONY12	2012	3	0.8125	0	0	0	0	Naive	NA	MaleLBS	0	poisson	MaleLBS	s	ONY12
ONY14	2014	3	0.609375	0	0	0	0	Naive	NA	MaleLBS	0	poisson	MaleLBS	s	ONY14
OPA11	2011	1	0.65625	0	0	0	0	Naive	NA	MaleLBS	0	poisson	MaleLBS	s	OPA11
OPE89	1989	2	0.1875	JUG87	1998	11	121	Trueyeld	0.125	MaleLBS	2	poisson	MaleLBS	s	OPE89
OPE92	1992	1	0.0625	0	0	0	0	Naive	NA	MaleLBS	0	poisson	MaleLBS	s	OPE92
ORA11	2011	1	0.21875	0	0	0	0	Naive	NA	MaleLBS	0	poisson	MaleLBS	s	ORA11
ORA12	2012	1	0.71875	0	0	0	0	Naive	NA	MaleLBS	0	poisson	MaleLBS	s	ORA12
ORA13	2013	1	0.71875	0	0	0	0	Naive	NA	MaleLBS	0	poisson	MaleLBS	s	ORA13
ORA14	2014	3	0.625	0	0	0	0	Naive	NA	MaleLBS	0	poisson	MaleLBS	s	ORA14
ORC98	1998	1	0.625	0	0	0	0	Naive	NA	MaleLBS	0	poisson	MaleLBS	s	ORC98
ORC99	1999	3	0.5625	0	0	0	0	Naive	NA	MaleLBS	0	poisson	MaleLBS	s	ORC99
ORG01	2001	3	0.8125	0	0	0	0	Naive	NA	MaleLBS	0	poisson	MaleLBS	s	ORG01
ORIGA	2005	1	1	0	0	0	0	Naive	NA	MaleLBS	0	poisson	MaleLBS	s	ORIGA
ORP91	1991	1	0.375	0	0	0	0	Naive	NA	MaleLBS	0	poisson	MaleLBS	s	ORP91
ORY09	2009	1	0.375	0	0	0	0	Naive	NA	MaleLBS	0	poisson	MaleLBS	s	ORY09
ORY10	2010	3	0.46875	0	0	0	0	Naive	NA	MaleLBS	0	poisson	MaleLBS	s	ORY10
ORY12	2012	3	0.3125	0	0	0	0	Naive	NA	MaleLBS	0	poisson	MaleLBS	s	ORY12
ORY14	2014	3	0.21875	0	0	0	0	Naive	NA	MaleLBS	0	poisson	MaleLBS	s	ORY14
OST81	1981	1	0.5	0	0	0	0	Naive	NA	MaleLBS	0	poisson	MaleLBS	s	OST81
OST83	1983	2	0	0	0	0	0	Naive	NA	MaleLBS	0	poisson	MaleLBS	s	OST83
OST85	1985	2	0	0	0	0	0	Naive	NA	MaleLBS	0	poisson	MaleLBS	s	OST85
OTA74	1974	2	0.5	0	0	0	0	Naive	NA	MaleLBS	0	poisson	MaleLBS	s	OTA74
OTA75	1975	3	0.5	0	0	0	0	Naive	NA	MaleLBS	0	poisson	MaleLBS	s	OTA75
OTA76	1976	1	1	YHO74	1985	11	121	Trueyeld	0	MaleLBS	15	poisson	MaleLBS	s	OTA76
OTA77	1977	3	1	0	0	0	0	Naive	NA	MaleLBS	0	poisson	MaleLBS	s	OTA77
OTA81	1981	1	0.5	0	0	0	0	Naive	NA	MaleLBS	0	poisson	MaleLBS	s	OTA81
OTC75	1975	3	0.25	0	0	0	0	Naive	NA	MaleLBS	0	poisson	MaleLBS	s	OTC75
OTC76	1976	1	0.25	TER83	1988	5	25	Naive	0	MaleLBS	7	poisson	MaleLBS	s	OTC76
OVA02	2002	3	0.5	0	0	0	0	Naive	NA	MaleLBS	0	poisson	MaleLBS	s	OVA02
OVA98	1998	2	0.5625	THU96	2002	6	36	Trueyeld	0.0078125	MaleLBS	2	poisson	MaleLBS	s	OVA98
OXA96	1996	3	0.8125	0	0	0	0	Naive	NA	MaleLBS	0	poisson	MaleLBS	s	OXA96
OXA97	1997	2	0.5	0	0	0	0	Naive	NA	MaleLBS	0	poisson	MaleLBS	s	OXA97
OXL83	1983	1	0.75	0	0	0	0	Naive	NA	MaleLBS	0	poisson	MaleLBS	s	OXL83
OXL84	1984	2	0.25	0	0	0	0	Naive	NA	MaleLBS	0	poisson	MaleLBS	s	OXL84
OXL90	1990	1	0.25	0	0	0	0	Naive	NA	MaleLBS	0	poisson	MaleLBS	s	OXL90
OXL92	1992	2	0.25	0	0	0	0	Naive	NA	MaleLBS	0	poisson	MaleLBS	s	OXL92
OXY00	2000	1	0.15625	0	0	0	0	Naive	NA	MaleLBS	0	poisson	MaleLBS	s	OXY00
OXY01	2001	3	0.25	0	0	0	0	Naive	NA	MaleLBS	0	poisson	MaleLBS	s	OXY01
OXY03	2003	3	0.34375	0	0	0	0	Naive	NA	MaleLBS	0	poisson	MaleLBS	s	OXY03
OXY08	2008	3	0.5	0	0	0	0	Naive	NA	MaleLBS	0	poisson	MaleLBS	s	OXY08
OXY09	2009	3	0.1875	0	0	0	0	Naive	NA	MaleLBS	0	poisson	MaleLBS	s	OXY09
OXY11	2011	1	0.234375	0	0	0	0	Naive	NA	MaleLBS	0	poisson	MaleLBS	s	OXY11
OYS13	2013	1	0.6640625	0	0	0	0	Naive	NA	MaleLBS	0	poisson	MaleLBS	s	OYS13
PALEF	1975	2	1	0	0	0	0	Naive	NA	MaleLBS	0	poisson	MaleLBS	s	PALEF
PALLI	2006	3	1	0	0	0	0	Naive	NA	MaleLBS	0	poisson	MaleLBS	s	PALLI
PAN03	2003	1	0.71875	0	0	0	0	Naive	NA	MaleLBS	0	poisson	MaleLBS	s	PAN03
PAN05	2005	3	0.46875	0	0	0	0	Naive	NA	MaleLBS	0	poisson	MaleLBS	s	PAN05
PAN07	2007	1	0.59375	0	0	0	0	Naive	NA	MaleLBS	0	poisson	MaleLBS	s	PAN07
PAN09	2009	1	0.625	0	0	0	0	Naive	NA	MaleLBS	0	poisson	MaleLBS	s	PAN09
PAP86	1986	1	0.875	0	0	0	0	Naive	NA	MaleLBS	0	poisson	MaleLBS	s	PAP86
PAP88	1988	1	0.625	0	0	0	0	Naive	NA	MaleLBS	0	poisson	MaleLBS	s	PAP88
PAP90	1990	1	0.375	0	0	0	0	Naive	NA	MaleLBS	0	poisson	MaleLBS	s	PAP90
PAP91	1991	1	0.6875	0	0	0	0	Naive	NA	MaleLBS	0	poisson	MaleLBS	s	PAP91
PAP94	1994	1	0.375	KNO02	2006	4	16	Naive	0	MaleLBS	1	poisson	MaleLBS	s	PAP94
PAR83	1983	3	0.375	0	0	0	0	Naive	NA	MaleLBS	0	poisson	MaleLBS	s	PAR83
PASSS	1976	2	1	0	0	0	0	Naive	NA	MaleLBS	0	poisson	MaleLBS	s	PASSS
PATCH	2003	1	1	0	0	0	0	Naive	NA	MaleLBS	0	poisson	MaleLBS	s	PATCH
PCL04	2004	3	0.25	0	0	0	0	Naive	NA	MaleLBS	0	poisson	MaleLBS	s	PCL04
PCL06	2006	3	0.5	0	0	0	0	Naive	NA	MaleLBS	0	poisson	MaleLBS	s	PCL06
PCL08	2008	3	0.5	0	0	0	0	Naive	NA	MaleLBS	0	poisson	MaleLBS	s	PCL08
PCN06	2006	3	0.625	IVO99	2011	12	144	Trueyeld	0	MaleLBS	1	poisson	MaleLBS	s	PCN06
PCN08	2008	1	0.6875	0	0	0	0	Naive	NA	MaleLBS	0	poisson	MaleLBS	s	PCN08
PCN13	2013	1	0.78125	0	0	0	0	Naive	NA	MaleLBS	0	poisson	MaleLBS	s	PCN13
PCN15	2015	1	0.78125	0	0	0	0	Naive	NA	MaleLBS	0	poisson	MaleLBS	s	PCN15
PCO04	2004	1	0.5625	0	0	0	0	Naive	NA	MaleLBS	0	poisson	MaleLBS	s	PCO04
PCO08	2008	1	0.625	0	0	0	0	Naive	NA	MaleLBS	0	poisson	MaleLBS	s	PCO08
PCO11	2011	1	0.71875	0	0	0	0	Naive	NA	MaleLBS	0	poisson	MaleLBS	s	PCO11
PEA10	2010	3	0.703125	0	0	0	0	Naive	NA	MaleLBS	0	poisson	MaleLBS	s	PEA10
PEA12	2012	1	0.296875	0	0	0	0	Naive	NA	MaleLBS	0	poisson	MaleLBS	s	PEA12
PEA13	2013	3	0.4375	0	0	0	0	Naive	NA	MaleLBS	0	poisson	MaleLBS	s	PEA13
PEB78	1978	2	0.5	0	0	0	0	Naive	NA	MaleLBS	0	poisson	MaleLBS	s	PEB78
PEC82	1982	1	0.75	0	0	0	0	Naive	NA	MaleLBS	0	poisson	MaleLBS	s	PEC82
PEC84	1984	3	0.25	0	0	0	0	Naive	NA	MaleLBS	0	poisson	MaleLBS	s	PEC84
PEC85	1985	1	0.75	INI87	1992	5	25	Naive	0	MaleLBS	2	poisson	MaleLBS	s	PEC85
PEC87	1987	2	0.25	0	0	0	0	Naive	NA	MaleLBS	0	poisson	MaleLBS	s	PEC87
PEC89	1989	3	0.75	BEE94	1998	4	16	Naive	0	MaleLBS	1	poisson	MaleLBS	s	PEC89
PEC90	1990	1	0.75	SYC91	1999	8	64	Milk	0	MaleLBS	2	poisson	MaleLBS	s	PEC90
PEL87	1987	1	0	0	0	0	0	Naive	NA	MaleLBS	0	poisson	MaleLBS	s	PEL87
PEL89	1989	1	0	0	0	0	0	Naive	NA	MaleLBS	0	poisson	MaleLBS	s	PEL89
PEL92	1992	1	0.5	0	0	0	0	Naive	NA	MaleLBS	0	poisson	MaleLBS	s	PEL92
PEN84	1984	1	0.5	0	0	0	0	Naive	NA	MaleLBS	0	poisson	MaleLBS	s	PEN84
PEN85	1985	1	0.125	0	0	0	0	Naive	NA	MaleLBS	0	poisson	MaleLBS	s	PEN85
PEN86	1986	1	0.25	0	0	0	0	Naive	NA	MaleLBS	0	poisson	MaleLBS	s	PEN86
PEN88	1988	1	0	0	0	0	0	Naive	NA	MaleLBS	0	poisson	MaleLBS	s	PEN88
PEN91	1991	1	0.25	0	0	0	0	Naive	NA	MaleLBS	0	poisson	MaleLBS	s	PEN91
PEP85	1985	1	0.75	MNX90	1996	6	36	Summeryeld	0	MaleLBS	9	poisson	MaleLBS	s	PEP85
PEP86	1986	3	0.25	0	0	0	0	Naive	NA	MaleLBS	0	poisson	MaleLBS	s	PEP86
PEP88	1988	1	0.25	0	0	0	0	Naive	NA	MaleLBS	0	poisson	MaleLBS	s	PEP88
PEP94	1994	1	0.75	0	0	0	0	Naive	NA	MaleLBS	0	poisson	MaleLBS	s	PEP94
PEP95	1995	3	0.75	0	0	0	0	Naive	NA	MaleLBS	0	poisson	MaleLBS	s	PEP95
PEP99	1999	1	0.75	0	0	0	0	Naive	NA	MaleLBS	0	poisson	MaleLBS	s	PEP99
PER79	1979	1	0	0	0	0	0	Naive	NA	MaleLBS	0	poisson	MaleLBS	s	PER79
PERCY	1995	1	0.875	MLN00	2005	5	25	Naive	0	MaleLBS	32	poisson	MaleLBS	s	PERCY
PEREG	1990	2	1	SAM94	1999	5	25	Milk	0.0078125	MaleLBS	16	poisson	MaleLBS	s	PEREG
PERRN	1997	2	0.8125	BUT96	2007	11	121	Milk	0.01171875	MaleLBS	5	poisson	MaleLBS	s	PERRN
PGB73	1973	2	0	0	0	0	0	Naive	NA	MaleLBS	0	poisson	MaleLBS	s	PGB73
PGB77	1977	1	0	0	0	0	0	Naive	NA	MaleLBS	0	poisson	MaleLBS	s	PGB77
PGB78	1978	2	0	0	0	0	0	Naive	NA	MaleLBS	0	poisson	MaleLBS	s	PGB78
PGB81	1981	2	0	0	0	0	0	Naive	NA	MaleLBS	0	poisson	MaleLBS	s	PGB81
PHA07	2007	1	0.3515625	0	0	0	0	Naive	NA	MaleLBS	0	poisson	MaleLBS	s	PHA07
PHA08	2008	3	0.2265625	0	0	0	0	Naive	NA	MaleLBS	0	poisson	MaleLBS	s	PHA08
PHA13	2013	3	0.2265625	0	0	0	0	Naive	NA	MaleLBS	0	poisson	MaleLBS	s	PHA13
PHL94	1994	2	0.625	0	0	0	0	Naive	NA	MaleLBS	0	poisson	MaleLBS	s	PHL94
PHL97	1997	2	0.8125	0	0	0	0	Naive	NA	MaleLBS	0	poisson	MaleLBS	s	PHL97
PHL98	1998	1	0.5	0	0	0	0	Naive	NA	MaleLBS	0	poisson	MaleLBS	s	PHL98
PHO80	1980	1	0	0	0	0	0	Naive	NA	MaleLBS	0	poisson	MaleLBS	s	PHO80
PIB87	1987	2	0.25	0	0	0	0	Naive	NA	MaleLBS	0	poisson	MaleLBS	s	PIB87
PIC00	2000	3	0.1875	0	0	0	0	Naive	NA	MaleLBS	0	poisson	MaleLBS	s	PIC00
PIC89	1989	1	0.25	0	0	0	0	Naive	NA	MaleLBS	0	poisson	MaleLBS	s	PIC89
PIC90	1990	1	0.125	ANK90	2000	10	100	Trueyeld	0	MaleLBS	1	poisson	MaleLBS	s	PIC90
PIC93	1993	3	0.5	0	0	0	0	Naive	NA	MaleLBS	0	poisson	MaleLBS	s	PIC93
PIC94	1994	2	0.25	ATH87	2001	14	196	Trueyeld	0	MaleLBS	2	poisson	MaleLBS	s	PIC94
PIC96	1996	3	0.5	0	0	0	0	Naive	NA	MaleLBS	0	poisson	MaleLBS	s	PIC96
PID94	1994	3	0.375	0	0	0	0	Naive	NA	MaleLBS	0	poisson	MaleLBS	s	PID94
PID96	1996	3	0.625	0	0	0	0	Naive	NA	MaleLBS	0	poisson	MaleLBS	s	PID96
PIL98	1998	3	0.4375	0	0	0	0	Naive	NA	MaleLBS	0	poisson	MaleLBS	s	PIL98
PIL99	1999	1	0.515625	0	0	0	0	Naive	NA	MaleLBS	0	poisson	MaleLBS	s	PIL99
PIMPE	2007	1	1	0	0	0	0	Naive	NA	MaleLBS	0	poisson	MaleLBS	s	PIMPE
PIN74	1974	1	0.5	0	0	0	0	Naive	NA	MaleLBS	1	poisson	MaleLBS	s	PIN74
PIN78	1978	1	0.5	0	0	0	0	Naive	NA	MaleLBS	0	poisson	MaleLBS	s	PIN78
PIP97	1997	2	0.3125	0	0	0	0	Naive	NA	MaleLBS	0	poisson	MaleLBS	s	PIP97
PIP98	1998	3	0.5	0	0	0	0	Naive	NA	MaleLBS	0	poisson	MaleLBS	s	PIP98
PIS88	1988	2	0	0	0	0	0	Naive	NA	MaleLBS	0	poisson	MaleLBS	s	PIS88
PLIED	1978	2	1	0	0	0	0	Naive	NA	MaleLBS	0	poisson	MaleLBS	s	PLIED
PLO79	1979	1	0.25	0	0	0	0	Naive	NA	MaleLBS	0	poisson	MaleLBS	s	PLO79
PLO84	1984	1	0.25	0	0	0	0	Naive	NA	MaleLBS	0	poisson	MaleLBS	s	PLO84
PLO86	1986	1	0	0	0	0	0	Naive	NA	MaleLBS	0	poisson	MaleLBS	s	PLO86
PLT07	2007	3	0.34375	0	0	0	0	Naive	NA	MaleLBS	0	poisson	MaleLBS	s	PLT07
PLU84	1984	3	0.5	0	0	0	0	Naive	NA	MaleLBS	0	poisson	MaleLBS	s	PLU84
PLU85	1985	2	0	0	0	0	0	Naive	NA	MaleLBS	0	poisson	MaleLBS	s	PLU85
PLU87	1987	2	0	0	0	0	0	Naive	NA	MaleLBS	0	poisson	MaleLBS	s	PLU87
PMP04	2004	1	0.171875	0	0	0	0	Naive	NA	MaleLBS	0	poisson	MaleLBS	s	PMP04
PNK82	1982	2	0.5	0	0	0	0	Naive	NA	MaleLBS	0	poisson	MaleLBS	s	PNK82
PNT98	1998	1	0.125	0	0	0	0	Naive	NA	MaleLBS	0	poisson	MaleLBS	s	PNT98
PNY87	1987	2	0	0	0	0	0	Naive	NA	MaleLBS	0	poisson	MaleLBS	s	PNY87
PNY88	1988	2	0	0	0	0	0	Naive	NA	MaleLBS	0	poisson	MaleLBS	s	PNY88
POL74	1974	1	0	0	0	0	0	Naive	NA	MaleLBS	0	poisson	MaleLBS	s	POL74
POL75	1975	1	0	0	0	0	0	Naive	NA	MaleLBS	0	poisson	MaleLBS	s	POL75
POL84	1984	1	0.25	0	0	0	0	Naive	NA	MaleLBS	0	poisson	MaleLBS	s	POL84
POM01	2001	3	0.5	0	0	0	0	Naive	NA	MaleLBS	0	poisson	MaleLBS	s	POM01
POM03	2003	1	0.5	0	0	0	0	Naive	NA	MaleLBS	0	poisson	MaleLBS	s	POM03
POM06	2006	3	0.4375	0	0	0	0	Naive	NA	MaleLBS	0	poisson	MaleLBS	s	POM06
POM07	2007	1	0.40625	0	0	0	0	Naive	NA	MaleLBS	0	poisson	MaleLBS	s	POM07
POM99	1999	1	0.1875	0	0	0	0	Naive	NA	MaleLBS	0	poisson	MaleLBS	s	POM99
POPEY	1994	2	1	0	0	0	0	Naive	NA	MaleLBS	0	poisson	MaleLBS	s	POPEY
PPK96	1996	3	0.75	0	0	0	0	Naive	NA	MaleLBS	0	poisson	MaleLBS	s	PPK96
PPK97	1997	2	0.25	0	0	0	0	Naive	NA	MaleLBS	0	poisson	MaleLBS	s	PPK97
PPL14	2014	3	0.7890625	0	0	0	0	Naive	NA	MaleLBS	0	poisson	MaleLBS	s	PPL14
PPL16	2016	3	0.671875	0	0	0	0	Naive	NA	MaleLBS	0	poisson	MaleLBS	s	PPL16
PPT11	2011	1	0.28125	0	0	0	0	Naive	NA	MaleLBS	0	poisson	MaleLBS	s	PPT11
PPT13	2013	1	0.28125	0	0	0	0	Naive	NA	MaleLBS	0	poisson	MaleLBS	s	PPT13
PPT16	2016	1	0.6875	0	0	0	0	Naive	NA	MaleLBS	0	poisson	MaleLBS	s	PPT16
PPY11	2011	3	0.609375	0	0	0	0	Naive	NA	MaleLBS	0	poisson	MaleLBS	s	PPY11
PPY12	2012	3	0.640625	0	0	0	0	Naive	NA	MaleLBS	0	poisson	MaleLBS	s	PPY12
PRA92	1992	1	0.25	0	0	0	0	Naive	NA	MaleLBS	0	poisson	MaleLBS	s	PRA92
PRC04	2004	1	0.40625	0	0	0	0	Naive	NA	MaleLBS	0	poisson	MaleLBS	s	PRC04
PRC05	2005	1	0.796875	0	0	0	0	Naive	NA	MaleLBS	0	poisson	MaleLBS	s	PRC05
PRC11	2011	1	0.84375	0	0	0	0	Naive	NA	MaleLBS	0	poisson	MaleLBS	s	PRC11
PRC14	2014	3	0.90625	0	0	0	0	Naive	NA	MaleLBS	0	poisson	MaleLBS	s	PRC14
PRI77	1977	1	0	0	0	0	0	Naive	NA	MaleLBS	0	poisson	MaleLBS	s	PRI77
PRI80	1980	2	0	0	0	0	0	Naive	NA	MaleLBS	0	poisson	MaleLBS	s	PRI80
PRI82	1982	3	0.5	0	0	0	0	Naive	NA	MaleLBS	0	poisson	MaleLBS	s	PRI82
PRI83	1983	2	0	0	0	0	0	Naive	NA	MaleLBS	0	poisson	MaleLBS	s	PRI83
PRI84	1984	2	0	0	0	0	0	Naive	NA	MaleLBS	0	poisson	MaleLBS	s	PRI84
PRI85	1985	3	0	0	0	0	0	Naive	NA	MaleLBS	0	poisson	MaleLBS	s	PRI85
PRI86	1986	2	0	0	0	0	0	Naive	NA	MaleLBS	0	poisson	MaleLBS	s	PRI86
PRI87	1987	1	0	0	0	0	0	Naive	NA	MaleLBS	0	poisson	MaleLBS	s	PRI87
PRK83	1983	1	0.25	BRF79	1992	13	169	Milk	0	MaleLBS	2	poisson	MaleLBS	s	PRK83
PRN01	2001	1	0.59375	HOL97	2007	10	100	Trueyeld	0.0625	MaleLBS	2	poisson	MaleLBS	s	PRN01
PRN98	1998	3	0.71875	0	0	0	0	Naive	NA	MaleLBS	0	poisson	MaleLBS	s	PRN98
PRN99	1999	3	0.78125	SUR95	2006	11	121	Trueyeld	0	MaleLBS	5	poisson	MaleLBS	s	PRN99
PROXY	2000	1	1	SCR04	2010	6	36	Trueyeld	0.001953125	MaleLBS	1	poisson	MaleLBS	s	PROXY
PRS93	1993	1	0.25	0	0	0	0	Naive	NA	MaleLBS	0	poisson	MaleLBS	s	PRS93
PRS95	1995	3	0.375	0	0	0	0	Naive	NA	MaleLBS	0	poisson	MaleLBS	s	PRS95
PRS99	1999	3	0.25	0	0	0	0	Naive	NA	MaleLBS	0	poisson	MaleLBS	s	PRS99
PRT97	1997	3	0.375	ROM02	2006	4	16	Naive	0	MaleLBS	1	poisson	MaleLBS	s	PRT97
PRT99	1999	1	0.25	0	0	0	0	Naive	NA	MaleLBS	0	poisson	MaleLBS	s	PRT99
PRY75	1975	2	0	0	0	0	0	Naive	NA	MaleLBS	0	poisson	MaleLBS	s	PRY75
PRY77	1977	2	0	0	0	0	0	Naive	NA	MaleLBS	0	poisson	MaleLBS	s	PRY77
PRY78	1978	2	0	0	0	0	0	Naive	NA	MaleLBS	0	poisson	MaleLBS	s	PRY78
PRY79	1979	2	0	0	0	0	0	Naive	NA	MaleLBS	0	poisson	MaleLBS	s	PRY79
PRY80	1980	2	0	0	0	0	0	Naive	NA	MaleLBS	0	poisson	MaleLBS	s	PRY80
PRY84	1984	2	0	0	0	0	0	Naive	NA	MaleLBS	0	poisson	MaleLBS	s	PRY84
PSE15	2015	1	0.90625	0	0	0	0	Naive	NA	MaleLBS	0	poisson	MaleLBS	s	PSE15
PSS10	2010	3	0.796875	0	0	0	0	Naive	NA	MaleLBS	0	poisson	MaleLBS	s	PSS10
PSS12	2012	3	0.390625	0	0	0	0	Naive	NA	MaleLBS	0	poisson	MaleLBS	s	PSS12
PSS15	2015	3	0.5625	0	0	0	0	Naive	NA	MaleLBS	0	poisson	MaleLBS	s	PSS15
PSS16	2016	3	0.890625	0	0	0	0	Naive	NA	MaleLBS	0	poisson	MaleLBS	s	PSS16
PTL00	2000	1	0.5625	0	0	0	0	Naive	NA	MaleLBS	0	poisson	MaleLBS	s	PTL00
PTL02	2002	1	0.4375	0	0	0	0	Naive	NA	MaleLBS	0	poisson	MaleLBS	s	PTL02
PTL93	1993	1	0.625	PTN93	1999	6	36	Milk	0	MaleLBS	2	poisson	MaleLBS	s	PTL93
PTL95	1995	1	0.265625	0	0	0	0	Naive	NA	MaleLBS	0	poisson	MaleLBS	s	PTL95
PTN89	1989	1	0.25	0	0	0	0	Naive	NA	MaleLBS	0	poisson	MaleLBS	s	PTN89
PTN90	1990	1	0.625	0	0	0	0	Naive	NA	MaleLBS	0	poisson	MaleLBS	s	PTN90
PTN94	1994	1	0.5	0	0	0	0	Naive	NA	MaleLBS	0	poisson	MaleLBS	s	PTN94
PTN96	1996	2	0.25	0	0	0	0	Naive	NA	MaleLBS	0	poisson	MaleLBS	s	PTN96
PUE15	2015	3	0.53515625	0	0	0	0	Naive	NA	MaleLBS	0	poisson	MaleLBS	s	PUE15
PUE16	2016	1	0.70703125	0	0	0	0	Naive	NA	MaleLBS	0	poisson	MaleLBS	s	PUE16
PUF01	2001	1	0.46875	0	0	0	0	Naive	NA	MaleLBS	0	poisson	MaleLBS	s	PUF01
PUF05	2005	1	0.46875	0	0	0	0	Naive	NA	MaleLBS	0	poisson	MaleLBS	s	PUF05
PUF10	2010	1	0.3125	0	0	0	0	Naive	NA	MaleLBS	0	poisson	MaleLBS	s	PUF10
PUF13	2013	1	0.375	0	0	0	0	Naive	NA	MaleLBS	0	poisson	MaleLBS	s	PUF13
PUZ86	1986	2	1	0	0	0	0	Naive	NA	MaleLBS	0	poisson	MaleLBS	s	PUZ86
PYTHA	2005	1	1	0	0	0	0	Naive	NA	MaleLBS	0	poisson	MaleLBS	s	PYTHA
QUA81	1981	1	0	0	0	0	0	Naive	NA	MaleLBS	0	poisson	MaleLBS	s	QUA81
QUA84	1984	1	0	0	0	0	0	Naive	NA	MaleLBS	0	poisson	MaleLBS	s	QUA84
QUA87	1987	1	0	0	0	0	0	Naive	NA	MaleLBS	0	poisson	MaleLBS	s	QUA87
QUI82	1982	1	0.125	0	0	0	0	Naive	NA	MaleLBS	0	poisson	MaleLBS	s	QUI82
QUINS	1974	1	0.5	VER78	1985	7	49	Milk	0	MaleLBS	2	poisson	MaleLBS	s	QUINS
QUN92	1992	1	0.34375	0	0	0	0	Naive	NA	MaleLBS	0	poisson	MaleLBS	s	QUN92
QUN94	1994	2	0.40625	LMS97	2004	7	49	Milk	0	MaleLBS	6	poisson	MaleLBS	s	QUN94
RAI87	1987	2	0.375	0	0	0	0	Naive	NA	MaleLBS	0	poisson	MaleLBS	s	RAI87
RAN79	1979	1	0	0	0	0	0	Naive	NA	MaleLBS	0	poisson	MaleLBS	s	RAN79
RAN82	1982	1	0.5	0	0	0	0	Naive	NA	MaleLBS	0	poisson	MaleLBS	s	RAN82
RAN83	1983	2	0	0	0	0	0	Naive	NA	MaleLBS	0	poisson	MaleLBS	s	RAN83
RAN85	1985	1	0	0	0	0	0	Naive	NA	MaleLBS	0	poisson	MaleLBS	s	RAN85
RAP00	2000	3	0.78125	RPP03	2008	5	25	Summeryeld	0.0009765625	MaleLBS	2	poisson	MaleLBS	s	RAP00
RAP02	2002	3	0.78125	0	0	0	0	Naive	NA	MaleLBS	0	poisson	MaleLBS	s	RAP02
RAP98	1998	1	0.46875	0	0	0	0	Naive	NA	MaleLBS	0	poisson	MaleLBS	s	RAP98
RAS15	2015	3	0.5703125	0	0	0	0	Naive	NA	MaleLBS	0	poisson	MaleLBS	s	RAS15
RAVEN	1994	2	1	0	0	0	0	Naive	NA	MaleLBS	0	poisson	MaleLBS	s	RAVEN
RBY06	2006	3	0.5625	0	0	0	0	Naive	NA	MaleLBS	0	poisson	MaleLBS	s	RBY06
RBY07	2007	3	0.875	CDN12	2016	4	16	Naive	0	MaleLBS	3	poisson	MaleLBS	s	RBY07
RBY10	2010	1	0.78125	0	0	0	0	Naive	NA	MaleLBS	0	poisson	MaleLBS	s	RBY10
RBY12	2012	3	0.84375	0	0	0	0	Naive	NA	MaleLBS	0	poisson	MaleLBS	s	RBY12
RDD10	2010	1	0.890625	0	0	0	0	Naive	NA	MaleLBS	0	poisson	MaleLBS	s	RDD10
RDD12	2012	3	0.953125	0	0	0	0	Naive	NA	MaleLBS	0	poisson	MaleLBS	s	RDD12
RDD13	2013	3	0.75	0	0	0	0	Naive	NA	MaleLBS	0	poisson	MaleLBS	s	RDD13
RED73	1973	1	0	TEA76	1983	7	49	Trueyeld	0	MaleLBS	3	poisson	MaleLBS	s	RED73
RED75	1975	3	0	0	0	0	0	Naive	NA	MaleLBS	0	poisson	MaleLBS	s	RED75
RED77	1977	3	0.5	BAR80	1987	7	49	Milk	0	MaleLBS	44	poisson	MaleLBS	s	RED77
RED79	1979	1	0.25	HAR82	1991	9	81	Trueyeld	0	MaleLBS	19	poisson	MaleLBS	s	RED79
RED81	1981	1	0	BCL87	1992	5	25	Naive	0	MaleLBS	5	poisson	MaleLBS	s	RED81
RED84	1984	1	0	0	0	0	0	Naive	NA	MaleLBS	0	poisson	MaleLBS	s	RED84
RES16	2016	3	0.1875	0	0	0	0	Naive	NA	MaleLBS	0	poisson	MaleLBS	s	RES16
RET78	1978	1	0	0	0	0	0	Naive	NA	MaleLBS	0	poisson	MaleLBS	s	RET78
RGR73	1973	1	0	0	0	0	0	Naive	NA	MaleLBS	0	poisson	MaleLBS	s	RGR73
RGR74	1974	1	0	0	0	0	0	Naive	NA	MaleLBS	0	poisson	MaleLBS	s	RGR74
RGR76	1976	1	0	0	0	0	0	Naive	NA	MaleLBS	0	poisson	MaleLBS	s	RGR76
RGR78	1978	1	0	0	0	0	0	Naive	NA	MaleLBS	0	poisson	MaleLBS	s	RGR78
RGR80	1980	1	0	0	0	0	0	Naive	NA	MaleLBS	0	poisson	MaleLBS	s	RGR80
RGR81	1981	1	0	0	0	0	0	Naive	NA	MaleLBS	0	poisson	MaleLBS	s	RGR81
RHE09	2009	1	0.609375	0	0	0	0	Naive	NA	MaleLBS	0	poisson	MaleLBS	s	RHE09
RHINO	1989	1	1	FAN93	1998	5	25	Winteryeld	0	MaleLBS	7	poisson	MaleLBS	s	RHINO
RHY82	1982	1	0.75	CUR78	1991	13	169	Trueyeld	0	MaleLBS	16	poisson	MaleLBS	s	RHY82
RHY84	1984	1	0.375	GAL85	1993	8	64	Trueyeld	0	MaleLBS	1	poisson	MaleLBS	s	RHY84
RHY90	1990	2	0.625	0	0	0	0	Naive	NA	MaleLBS	0	poisson	MaleLBS	s	RHY90
RIB00	2000	1	0.375	0	0	0	0	Naive	NA	MaleLBS	0	poisson	MaleLBS	s	RIB00
RIB02	2002	3	0.625	0	0	0	0	Naive	NA	MaleLBS	0	poisson	MaleLBS	s	RIB02
RIB07	2007	1	0.421875	0	0	0	0	Naive	NA	MaleLBS	0	poisson	MaleLBS	s	RIB07
RIMSS	1985	2	1	0	0	0	0	Naive	NA	MaleLBS	0	poisson	MaleLBS	s	RIMSS
RMX01	2001	1	0.21875	0	0	0	0	Naive	NA	MaleLBS	0	poisson	MaleLBS	s	RMX01
ROB13	2013	3	0.53515625	0	0	0	0	Naive	NA	MaleLBS	0	poisson	MaleLBS	s	ROB13
ROB16	2016	1	0.23828125	0	0	0	0	Naive	NA	MaleLBS	0	poisson	MaleLBS	s	ROB16
ROCKY	1976	1	1	CAL82	1987	5	25	Summeryeld	0	MaleLBS	28	poisson	MaleLBS	s	ROCKY
ROGER	2001	1	0.6875	OPA07	2013	6	36	Naive	0.0078125	MaleLBS	20	poisson	MaleLBS	s	ROGER
ROM98	1998	1	0.703125	0	0	0	0	Naive	NA	MaleLBS	0	poisson	MaleLBS	s	ROM98
RON86	1986	1	0.125	0	0	0	0	Naive	NA	MaleLBS	0	poisson	MaleLBS	s	RON86
ROS84	1984	2	0.25	0	0	0	0	Naive	NA	MaleLBS	0	poisson	MaleLBS	s	ROS84
ROS85	1985	2	0.25	0	0	0	0	Naive	NA	MaleLBS	0	poisson	MaleLBS	s	ROS85
ROYAL	1981	2	1	0	0	0	0	Naive	NA	MaleLBS	0	poisson	MaleLBS	s	ROYAL
RPP06	2006	3	0.125	0	0	0	0	Naive	NA	MaleLBS	0	poisson	MaleLBS	s	RPP06
RPP09	2009	3	0.09375	MEE03	2016	13	169	Milk	0.001953125	MaleLBS	1	poisson	MaleLBS	s	RPP09
RSS12	2012	1	0.265625	0	0	0	0	Naive	NA	MaleLBS	0	poisson	MaleLBS	s	RSS12
RSS13	2013	1	0.265625	0	0	0	0	Naive	NA	MaleLBS	0	poisson	MaleLBS	s	RSS13
RTH75	1975	2	0	0	0	0	0	Naive	NA	MaleLBS	0	poisson	MaleLBS	s	RTH75
RTN75	1975	1	0	0	0	0	0	Naive	NA	MaleLBS	0	poisson	MaleLBS	s	RTN75
RTN76	1976	1	0	0	0	0	0	Naive	NA	MaleLBS	0	poisson	MaleLBS	s	RTN76
RUB05	2005	1	0.78125	0	0	0	0	Naive	NA	MaleLBS	0	poisson	MaleLBS	s	RUB05
RUB09	2009	3	0.875	0	0	0	0	Naive	NA	MaleLBS	0	poisson	MaleLBS	s	RUB09
RUB10	2010	1	0.5625	0	0	0	0	Naive	NA	MaleLBS	0	poisson	MaleLBS	s	RUB10
RUF03	2003	1	0.5625	0	0	0	0	Naive	NA	MaleLBS	0	poisson	MaleLBS	s	RUF03
RUF06	2006	3	0.15625	0	0	0	0	Naive	NA	MaleLBS	0	poisson	MaleLBS	s	RUF06
RUF10	2010	1	0.5	0	0	0	0	Naive	NA	MaleLBS	0	poisson	MaleLBS	s	RUF10
RUF12	2012	3	0.5625	0	0	0	0	Naive	NA	MaleLBS	0	poisson	MaleLBS	s	RUF12
RUFOU	1976	2	1	0	0	0	0	Naive	NA	MaleLBS	0	poisson	MaleLBS	s	RUFOU
RUI10	2010	3	0.328125	0	0	0	0	Naive	NA	MaleLBS	0	poisson	MaleLBS	s	RUI10
RUINS	1994	2	1	0	0	0	0	Naive	NA	MaleLBS	0	poisson	MaleLBS	s	RUINS
RUM03	2003	3	0.65625	LUT10	2014	4	16	Naive	0	MaleLBS	3	poisson	MaleLBS	s	RUM03
RUM04	2004	3	0.65625	HED01	2013	12	144	Trueyeld	0.013671875	MaleLBS	13	poisson	MaleLBS	s	RUM04
RUM06	2006	1	0.25	0	0	0	0	Naive	NA	MaleLBS	0	poisson	MaleLBS	s	RUM06
RUM07	2007	3	0.59375	0	0	0	0	Naive	NA	MaleLBS	0	poisson	MaleLBS	s	RUM07
RUM13	2013	1	0.296875	0	0	0	0	Naive	NA	MaleLBS	0	poisson	MaleLBS	s	RUM13
RUSTY	2003	1	1	RBY02	2011	9	81	Trueyeld	0.01953125	MaleLBS	9	poisson	MaleLBS	s	RUSTY
S0692	1989	2	1	0	0	0	0	Naive	NA	MaleLBS	0	poisson	MaleLBS	s	S0692
S1091	1987	2	1	0	0	0	0	Naive	NA	MaleLBS	0	poisson	MaleLBS	s	S1091
S1094	1990	2	1	0	0	0	0	Naive	NA	MaleLBS	0	poisson	MaleLBS	s	S1094
S1292	1989	2	1	0	0	0	0	Naive	NA	MaleLBS	0	poisson	MaleLBS	s	S1292
S1692	1988	2	1	0	0	0	0	Naive	NA	MaleLBS	0	poisson	MaleLBS	s	S1692
S2192	1989	2	1	0	0	0	0	Naive	NA	MaleLBS	0	poisson	MaleLBS	s	S2192
S2393	1990	2	1	0	0	0	0	Naive	NA	MaleLBS	0	poisson	MaleLBS	s	S2393
SADAM	1976	2	1	0	0	0	0	Naive	NA	MaleLBS	0	poisson	MaleLBS	s	SADAM
SAF82	1982	1	0.5	FUL86	1993	7	49	Trueyeld	0	MaleLBS	9	poisson	MaleLBS	s	SAF82
SAF83	1983	1	0.25	0	0	0	0	Naive	NA	MaleLBS	0	poisson	MaleLBS	s	SAF83
SAF84	1984	1	0.25	0	0	0	0	Naive	NA	MaleLBS	0	poisson	MaleLBS	s	SAF84
SAF85	1985	1	0.25	ATH89	1995	6	36	Trueyeld	0	MaleLBS	8	poisson	MaleLBS	s	SAF85
SAF88	1988	2	0.25	ATH87	1997	10	100	Milk	0	MaleLBS	16	poisson	MaleLBS	s	SAF88
SAF89	1989	2	0.375	THO82	1995	13	169	Milk	0	MaleLBS	1	poisson	MaleLBS	s	SAF89
SAF90	1990	1	0.625	0	0	0	0	Naive	NA	MaleLBS	0	poisson	MaleLBS	s	SAF90
SAF92	1992	1	0.75	0	0	0	0	Naive	NA	MaleLBS	0	poisson	MaleLBS	s	SAF92
SAG00	2000	2	0.28125	0	0	0	0	Naive	NA	MaleLBS	0	poisson	MaleLBS	s	SAG00
SAG03	2003	1	0.515625	0	0	0	0	Naive	NA	MaleLBS	0	poisson	MaleLBS	s	SAG03
SAG08	2008	1	0.453125	0	0	0	0	Naive	NA	MaleLBS	0	poisson	MaleLBS	s	SAG08
SAG10	2010	1	0.2890625	0	0	0	0	Naive	NA	MaleLBS	0	poisson	MaleLBS	s	SAG10
SAG99	1999	1	0.28125	0	0	0	0	Naive	NA	MaleLBS	0	poisson	MaleLBS	s	SAG99
SAL90	1990	1	0	0	0	0	0	Naive	NA	MaleLBS	0	poisson	MaleLBS	s	SAL90
SAL95	1995	2	0	0	0	0	0	Naive	NA	MaleLBS	0	poisson	MaleLBS	s	SAL95
SAM90	1990	1	0.375	0	0	0	0	Naive	NA	MaleLBS	0	poisson	MaleLBS	s	SAM90
SAM91	1991	1	0.5	0	0	0	0	Naive	NA	MaleLBS	0	poisson	MaleLBS	s	SAM91
SAM92	1992	1	0.5	0	0	0	0	Naive	NA	MaleLBS	0	poisson	MaleLBS	s	SAM92
SAM97	1997	1	0.625	HOL94	2003	9	81	Trueyeld	0.0625	MaleLBS	2	poisson	MaleLBS	s	SAM97
SAM98	1998	2	0.34375	0	0	0	0	Naive	NA	MaleLBS	0	poisson	MaleLBS	s	SAM98
SAMES	1974	1	1	0	0	0	0	Naive	NA	MaleLBS	0	poisson	MaleLBS	s	SAMES
SANDY	1994	1	0.625	BNX95	2005	10	100	Trueyeld	0	MaleLBS	13	poisson	MaleLBS	s	SANDY
SANTR	1994	1	1	0	0	0	0	Naive	NA	MaleLBS	0	poisson	MaleLBS	s	SANTR
SAO00	2000	2	0.015625	0	0	0	0	Naive	NA	MaleLBS	0	poisson	MaleLBS	s	SAO00
SAP06	2006	1	0.328125	0	0	0	0	Naive	NA	MaleLBS	0	poisson	MaleLBS	s	SAP06
SAP08	2008	1	0.828125	0	0	0	0	Naive	NA	MaleLBS	0	poisson	MaleLBS	s	SAP08
SAP09	2009	3	0.734375	0	0	0	0	Naive	NA	MaleLBS	0	poisson	MaleLBS	s	SAP09
SAP11	2011	1	0.828125	0	0	0	0	Naive	NA	MaleLBS	0	poisson	MaleLBS	s	SAP11
SARGA	2006	3	0.75	SOX09	2014	5	25	Milk	0.0009765625	MaleLBS	11	poisson	MaleLBS	s	SARGA
SAT87	1987	1	0.25	0	0	0	0	Naive	NA	MaleLBS	0	poisson	MaleLBS	s	SAT87
SAU00	2000	3	0.03125	0	0	0	0	Naive	NA	MaleLBS	0	poisson	MaleLBS	s	SAU00
SAU92	1992	2	0.40625	0	0	0	0	Naive	NA	MaleLBS	0	poisson	MaleLBS	s	SAU92
SAU94	1994	2	0.03125	0	0	0	0	Naive	NA	MaleLBS	0	poisson	MaleLBS	s	SAU94
SAU96	1996	2	0.03125	0	0	0	0	Naive	NA	MaleLBS	0	poisson	MaleLBS	s	SAU96
SCA91	1991	1	0.5625	0	0	0	0	Naive	NA	MaleLBS	0	poisson	MaleLBS	s	SCA91
SCA93	1993	1	0.4375	0	0	0	0	Naive	NA	MaleLBS	0	poisson	MaleLBS	s	SCA93
SCA95	1995	1	0.625	0	0	0	0	Naive	NA	MaleLBS	0	poisson	MaleLBS	s	SCA95
SCA99	1999	1	0.3125	0	0	0	0	Naive	NA	MaleLBS	0	poisson	MaleLBS	s	SCA99
SCARI	1974	2	1	0	0	0	0	Naive	NA	MaleLBS	0	poisson	MaleLBS	s	SCARI
SCI85	1985	1	0	0	0	0	0	Naive	NA	MaleLBS	0	poisson	MaleLBS	s	SCI85
SCI87	1987	1	0.25	SUL90	2001	11	121	Summeryeld	0	MaleLBS	25	poisson	MaleLBS	s	SCI87
SCO75	1975	1	0	MOY76	1984	8	64	Trueyeld	0.125	MaleLBS	2	poisson	MaleLBS	s	SCO75
SCO77	1977	1	0	0	0	0	0	Naive	NA	MaleLBS	0	poisson	MaleLBS	s	SCO77
SCO78	1978	1	0	OCH85	1988	3	9	Naive	0	MaleLBS	2	poisson	MaleLBS	s	SCO78
SCO81	1981	1	0.5	LIM85	1991	6	36	Trueyeld	0	MaleLBS	5	poisson	MaleLBS	s	SCO81
SCOWL	1988	1	1	STI94	2000	6	36	Winteryeld	0.03125	MaleLBS	4	poisson	MaleLBS	s	SCOWL
SCP07	2007	1	0.5625	0	0	0	0	Naive	NA	MaleLBS	0	poisson	MaleLBS	s	SCP07
SCP09	2009	3	0.46875	0	0	0	0	Naive	NA	MaleLBS	0	poisson	MaleLBS	s	SCP09
SCP12	2012	1	0.8125	0	0	0	0	Naive	NA	MaleLBS	0	poisson	MaleLBS	s	SCP12
SCP13	2013	1	0.75	0	0	0	0	Naive	NA	MaleLBS	0	poisson	MaleLBS	s	SCP13
SCP14	2014	1	0.71875	0	0	0	0	Naive	NA	MaleLBS	0	poisson	MaleLBS	s	SCP14
SCP15	2015	3	0.578125	0	0	0	0	Naive	NA	MaleLBS	0	poisson	MaleLBS	s	SCP15
SCR00	2000	3	0.96875	0	0	0	0	Naive	NA	MaleLBS	0	poisson	MaleLBS	s	SCR00
SCR01	2001	3	0.8125	0	0	0	0	Naive	NA	MaleLBS	0	poisson	MaleLBS	s	SCR01
SCR03	2003	3	0.625	0	0	0	0	Naive	NA	MaleLBS	0	poisson	MaleLBS	s	SCR03
SCR99	1999	1	0.96875	0	0	0	0	Naive	NA	MaleLBS	0	poisson	MaleLBS	s	SCR99
SCRAT	2006	3	1	AYE09	2016	7	49	Milk	0	MaleLBS	7	poisson	MaleLBS	s	SCRAT
SCT03	2003	3	0.59375	0	0	0	0	Naive	NA	MaleLBS	0	poisson	MaleLBS	s	SCT03
SCT05	2005	3	0.1875	0	0	0	0	Naive	NA	MaleLBS	0	poisson	MaleLBS	s	SCT05
SCT07	2007	3	0.53125	0	0	0	0	Naive	NA	MaleLBS	0	poisson	MaleLBS	s	SCT07
SDY15	2015	3	0.61328125	0	0	0	0	Naive	NA	MaleLBS	0	poisson	MaleLBS	s	SDY15
SEE95	1995	2	0.40625	MAR95	2002	7	49	Trueyeld	0	MaleLBS	1	poisson	MaleLBS	s	SEE95
SEE96	1996	1	0.171875	0	0	0	0	Naive	NA	MaleLBS	0	poisson	MaleLBS	s	SEE96
SEELS	1976	2	1	0	0	0	0	Naive	NA	MaleLBS	0	poisson	MaleLBS	s	SEELS
SEM88	1988	1	0	0	0	0	0	Naive	NA	MaleLBS	0	poisson	MaleLBS	s	SEM88
SEM90	1990	1	0	0	0	0	0	Naive	NA	MaleLBS	0	poisson	MaleLBS	s	SEM90
SEM92	1992	1	0.125	0	0	0	0	Naive	NA	MaleLBS	0	poisson	MaleLBS	s	SEM92
SEM94	1994	3	0.125	0	0	0	0	Naive	NA	MaleLBS	0	poisson	MaleLBS	s	SEM94
SEP77	1977	3	0.25	MOS78	1984	6	36	Trueyeld	0	MaleLBS	4	poisson	MaleLBS	s	SEP77
SEP78	1978	3	0	CIN76	1984	8	64	Summeryeld	0	MaleLBS	2	poisson	MaleLBS	s	SEP78
SEP80	1980	2	0	0	0	0	0	Naive	NA	MaleLBS	0	poisson	MaleLBS	s	SEP80
SEP82	1982	1	0	0	0	0	0	Naive	NA	MaleLBS	0	poisson	MaleLBS	s	SEP82
SEP83	1983	1	0.5	HAR82	1992	10	100	Summeryeld	0	MaleLBS	6	poisson	MaleLBS	s	SEP83
SEP86	1986	1	0	0	0	0	0	Naive	NA	MaleLBS	0	poisson	MaleLBS	s	SEP86
SEQ03	2003	3	0.375	0	0	0	0	Naive	NA	MaleLBS	0	poisson	MaleLBS	s	SEQ03
SEQ07	2007	3	0.65625	RUM09	2015	6	36	Milk	0.010009765625	MaleLBS	4	poisson	MaleLBS	s	SEQ07
SEQ97	1997	1	0.71875	0	0	0	0	Naive	NA	MaleLBS	0	poisson	MaleLBS	s	SEQ97
SEQ98	1998	3	0.71875	SEM95	2003	8	64	Trueyeld	0	MaleLBS	1	poisson	MaleLBS	s	SEQ98
SER99	1999	1	0.84375	0	0	0	0	Naive	NA	MaleLBS	0	poisson	MaleLBS	s	SER99
SES87	1987	1	0.3125	0	0	0	0	Naive	NA	MaleLBS	0	poisson	MaleLBS	s	SES87
SES88	1988	1	0.3125	0	0	0	0	Naive	NA	MaleLBS	0	poisson	MaleLBS	s	SES88
SES91	1991	1	0.1875	0	0	0	0	Naive	NA	MaleLBS	0	poisson	MaleLBS	s	SES91
SES92	1992	1	0.3125	0	0	0	0	Naive	NA	MaleLBS	0	poisson	MaleLBS	s	SES92
SES94	1994	1	0.4375	0	0	0	0	Naive	NA	MaleLBS	0	poisson	MaleLBS	s	SES94
SHADO	2005	1	1	0	0	0	0	Naive	NA	MaleLBS	0	poisson	MaleLBS	s	SHADO
SHAGG	2003	3	1	CND04	2013	9	81	Milk	0	MaleLBS	13	poisson	MaleLBS	s	SHAGG
SHARK	1989	2	1	0	0	0	0	Naive	NA	MaleLBS	0	poisson	MaleLBS	s	SHARK
SHI99	1999	1	0.90625	0	0	0	0	Naive	NA	MaleLBS	0	poisson	MaleLBS	s	SHI99
SHORT	2006	2	1	0	0	0	0	Naive	NA	MaleLBS	0	poisson	MaleLBS	s	SHORT
SHTNK	1994	1	1	BCL93	2002	9	81	Winteryeld	0	MaleLBS	6	poisson	MaleLBS	s	SHTNK
SHUVS	1975	2	1	0	0	0	0	Naive	NA	MaleLBS	0	poisson	MaleLBS	s	SHUVS
SHZ11	2011	3	0.171875	0	0	0	0	Naive	NA	MaleLBS	0	poisson	MaleLBS	s	SHZ11
SIC75	1975	1	0.25	0	0	0	0	Naive	NA	MaleLBS	0	poisson	MaleLBS	s	SIC75
SIC77	1977	2	0.25	0	0	0	0	Naive	NA	MaleLBS	0	poisson	MaleLBS	s	SIC77
SID76	1976	1	0	0	0	0	0	Naive	NA	MaleLBS	0	poisson	MaleLBS	s	SID76
SIE73	1973	1	0	0	0	0	0	Naive	NA	MaleLBS	0	poisson	MaleLBS	s	SIE73
SIE75	1975	1	0	0	0	0	0	Naive	NA	MaleLBS	0	poisson	MaleLBS	s	SIE75
SIE77	1977	1	0	0	0	0	0	Naive	NA	MaleLBS	0	poisson	MaleLBS	s	SIE77
SIE79	1979	1	0.125	0	0	0	0	Naive	NA	MaleLBS	0	poisson	MaleLBS	s	SIE79
SIE80	1980	2	0.125	0	0	0	0	Naive	NA	MaleLBS	0	poisson	MaleLBS	s	SIE80
SIG06	2006	1	0.515625	0	0	0	0	Naive	NA	MaleLBS	0	poisson	MaleLBS	s	SIG06
SIG08	2008	1	0.65625	0	0	0	0	Naive	NA	MaleLBS	0	poisson	MaleLBS	s	SIG08
SIG09	2009	1	0.671875	0	0	0	0	Naive	NA	MaleLBS	0	poisson	MaleLBS	s	SIG09
SIL79	1979	1	0	0	0	0	0	Naive	NA	MaleLBS	0	poisson	MaleLBS	s	SIL79
SIS87	1987	2	0.125	0	0	0	0	Naive	NA	MaleLBS	0	poisson	MaleLBS	s	SIS87
SIS89	1989	2	0.125	0	0	0	0	Naive	NA	MaleLBS	0	poisson	MaleLBS	s	SIS89
SIS91	1991	1	0.375	0	0	0	0	Naive	NA	MaleLBS	0	poisson	MaleLBS	s	SIS91
SIT10	2010	3	0.640625	0	0	0	0	Naive	NA	MaleLBS	0	poisson	MaleLBS	s	SIT10
SKA85	1985	1	0.625	BAR83	1994	11	121	Trueyeld	0	MaleLBS	9	poisson	MaleLBS	s	SKA85
SKA87	1987	1	0.625	0	0	0	0	Naive	NA	MaleLBS	0	poisson	MaleLBS	s	SKA87
SKA90	1990	2	0.125	0	0	0	0	Naive	NA	MaleLBS	0	poisson	MaleLBS	s	SKA90
SKA92	1992	2	0.125	0	0	0	0	Naive	NA	MaleLBS	0	poisson	MaleLBS	s	SKA92
SKI95	1995	1	0.265625	0	0	0	0	Naive	NA	MaleLBS	0	poisson	MaleLBS	s	SKI95
SKI97	1997	1	0.265625	0	0	0	0	Naive	NA	MaleLBS	0	poisson	MaleLBS	s	SKI97
SKI98	1998	3	0.25	0	0	0	0	Naive	NA	MaleLBS	0	poisson	MaleLBS	s	SKI98
SKU93	1993	1	0.5	0	0	0	0	Naive	NA	MaleLBS	0	poisson	MaleLBS	s	SKU93
SKU95	1995	1	0.5625	0	0	0	0	Naive	NA	MaleLBS	0	poisson	MaleLBS	s	SKU95
SKU96	1996	2	0.25	0	0	0	0	Naive	NA	MaleLBS	0	poisson	MaleLBS	s	SKU96
SKU97	1997	1	0.375	DIC94	2008	14	196	Winteryeld	0	MaleLBS	3	poisson	MaleLBS	s	SKU97
SLA02	2002	2	0.09375	0	0	0	0	Naive	NA	MaleLBS	0	poisson	MaleLBS	s	SLA02
SLA09	2009	3	0.09375	0	0	0	0	Naive	NA	MaleLBS	0	poisson	MaleLBS	s	SLA09
SLI80	1980	2	0	0	0	0	0	Naive	NA	MaleLBS	0	poisson	MaleLBS	s	SLI80
SLI81	1981	2	0	0	0	0	0	Naive	NA	MaleLBS	0	poisson	MaleLBS	s	SLI81
SLITS	1982	1	0.75	SIE82	1990	8	64	Trueyeld	0	MaleLBS	3	poisson	MaleLBS	s	SLITS
SLITT	2009	3	1	0	0	0	0	Naive	NA	MaleLBS	0	poisson	MaleLBS	s	SLITT
SLL06	2006	3	0.453125	0	0	0	0	Naive	NA	MaleLBS	0	poisson	MaleLBS	s	SLL06
SLL11	2011	1	0.234375	0	0	0	0	Naive	NA	MaleLBS	0	poisson	MaleLBS	s	SLL11
SLL13	2013	1	0.609375	0	0	0	0	Naive	NA	MaleLBS	0	poisson	MaleLBS	s	SLL13
SLO03	2003	1	0.359375	0	0	0	0	Naive	NA	MaleLBS	0	poisson	MaleLBS	s	SLO03
SLO98	1998	1	0.71875	0	0	0	0	Naive	NA	MaleLBS	0	poisson	MaleLBS	s	SLO98
SLO99	1999	1	0.71875	0	0	0	0	Naive	NA	MaleLBS	0	poisson	MaleLBS	s	SLO99
SLOPE	1975	2	1	0	0	0	0	Naive	NA	MaleLBS	0	poisson	MaleLBS	s	SLOPE
SLR05	2005	1	0.46875	0	0	0	0	Naive	NA	MaleLBS	0	poisson	MaleLBS	s	SLR05
SLR08	2008	1	0.625	0	0	0	0	Naive	NA	MaleLBS	0	poisson	MaleLBS	s	SLR08
SLR10	2010	1	0.359375	0	0	0	0	Naive	NA	MaleLBS	0	poisson	MaleLBS	s	SLR10
SLR11	2011	1	0.6015625	0	0	0	0	Naive	NA	MaleLBS	0	poisson	MaleLBS	s	SLR11
SLT86	1986	1	0.125	HIC88	1996	8	64	Milk	0	MaleLBS	26	poisson	MaleLBS	s	SLT86
SME90	1990	1	0.125	0	0	0	0	Naive	NA	MaleLBS	0	poisson	MaleLBS	s	SME90
SMI85	1985	2	0.5	0	0	0	0	Naive	NA	MaleLBS	0	poisson	MaleLBS	s	SMI85
SML15	2015	3	0.7265625	0	0	0	0	Naive	NA	MaleLBS	0	poisson	MaleLBS	s	SML15
SMONG	1994	2	1	0	0	0	0	Naive	NA	MaleLBS	0	poisson	MaleLBS	s	SMONG
SMOOT	2006	2	1	CHD10	2016	6	36	Milk	0.00390625	MaleLBS	3	poisson	MaleLBS	s	SMOOT
SNI79	1979	1	0	0	0	0	0	Naive	NA	MaleLBS	0	poisson	MaleLBS	s	SNI79
SNZ05	2005	3	0.59375	0	0	0	0	Naive	NA	MaleLBS	0	poisson	MaleLBS	s	SNZ05
SOB73	1973	3	0	0	0	0	0	Naive	NA	MaleLBS	0	poisson	MaleLBS	s	SOB73
SOB74	1974	1	0	0	0	0	0	Naive	NA	MaleLBS	0	poisson	MaleLBS	s	SOB74
SOFTS	1987	1	1	0	0	0	0	Naive	NA	MaleLBS	0	poisson	MaleLBS	s	SOFTS
SOL89	1989	3	0.625	PAP87	1995	8	64	Trueyeld	0.015625	MaleLBS	2	poisson	MaleLBS	s	SOL89
SOL92	1992	1	0.375	0	0	0	0	Naive	NA	MaleLBS	0	poisson	MaleLBS	s	SOL92
SOL93	1993	3	0.625	0	0	0	0	Naive	NA	MaleLBS	0	poisson	MaleLBS	s	SOL93
SOL94	1994	2	0.375	MNX89	2002	13	169	Trueyeld	0	MaleLBS	1	poisson	MaleLBS	s	SOL94
SOL96	1996	3	0.625	0	0	0	0	Naive	NA	MaleLBS	0	poisson	MaleLBS	s	SOL96
SOL98	1998	3	0.46875	0	0	0	0	Naive	NA	MaleLBS	0	poisson	MaleLBS	s	SOL98
SOR84	1984	1	0	FUL86	1991	5	25	Naive	0	MaleLBS	7	poisson	MaleLBS	s	SOR84
SOUTH	2006	1	1	0	0	0	0	Naive	NA	MaleLBS	0	poisson	MaleLBS	s	SOUTH
SOX06	2006	3	0.65625	0	0	0	0	Naive	NA	MaleLBS	0	poisson	MaleLBS	s	SOX06
SOX07	2007	3	0.765625	0	0	0	0	Naive	NA	MaleLBS	0	poisson	MaleLBS	s	SOX07
SOX11	2011	3	0.7734375	0	0	0	0	Naive	NA	MaleLBS	0	poisson	MaleLBS	s	SOX11
SOX13	2013	1	0.5	0	0	0	0	Naive	NA	MaleLBS	0	poisson	MaleLBS	s	SOX13
SOX15	2015	1	0.6875	0	0	0	0	Naive	NA	MaleLBS	0	poisson	MaleLBS	s	SOX15
SOX16	2016	3	0.859375	0	0	0	0	Naive	NA	MaleLBS	0	poisson	MaleLBS	s	SOX16
SPA16	2016	1	0.14453125	0	0	0	0	Naive	NA	MaleLBS	0	poisson	MaleLBS	s	SPA16
SPD00	2000	3	0.4375	0	0	0	0	Naive	NA	MaleLBS	0	poisson	MaleLBS	s	SPD00
SPD01	2001	1	0.59375	ZUC01	2013	12	144	Trueyeld	0	MaleLBS	22	poisson	MaleLBS	s	SPD01
SPD09	2009	3	0.25	0	0	0	0	Naive	NA	MaleLBS	0	poisson	MaleLBS	s	SPD09
SPD98	1998	1	0.5	0	0	0	0	Naive	NA	MaleLBS	0	poisson	MaleLBS	s	SPD98
SPE83	1983	2	0.5	0	0	0	0	Naive	NA	MaleLBS	0	poisson	MaleLBS	s	SPE83
SPE86	1986	2	0.5	0	0	0	0	Naive	NA	MaleLBS	0	poisson	MaleLBS	s	SPE86
SPI00	2000	2	0.8125	0	0	0	0	Naive	NA	MaleLBS	0	poisson	MaleLBS	s	SPI00
SPI01	2001	3	0.46875	TRT05	2009	4	16	Naive	0.015625	MaleLBS	1	poisson	MaleLBS	s	SPI01
SPI03	2003	1	0.8125	0	0	0	0	Naive	NA	MaleLBS	0	poisson	MaleLBS	s	SPI03
SPL01	2001	2	0.625	0	0	0	0	Naive	NA	MaleLBS	0	poisson	MaleLBS	s	SPL01
SPL02	2002	2	0.25	0	0	0	0	Naive	NA	MaleLBS	0	poisson	MaleLBS	s	SPL02
SPL03	2003	2	0.25	0	0	0	0	Naive	NA	MaleLBS	0	poisson	MaleLBS	s	SPL03
SPL04	2004	3	0.75	SLO05	2014	9	81	Trueyeld	0	MaleLBS	7	poisson	MaleLBS	s	SPL04
SPL06	2006	3	0.34375	0	0	0	0	Naive	NA	MaleLBS	0	poisson	MaleLBS	s	SPL06
SPL09	2009	3	0.25	0	0	0	0	Naive	NA	MaleLBS	0	poisson	MaleLBS	s	SPL09
SPL97	1997	3	0.75	0	0	0	0	Naive	NA	MaleLBS	0	poisson	MaleLBS	s	SPL97
SPL99	1999	3	0.75	WSD00	2007	7	49	Trueyeld	0.0390625	MaleLBS	4	poisson	MaleLBS	s	SPL99
SPNDL	1982	2	1	0	0	0	0	Naive	NA	MaleLBS	0	poisson	MaleLBS	s	SPNDL
SPOOK	2002	1	1	0	0	0	0	Naive	NA	MaleLBS	0	poisson	MaleLBS	s	SPOOK
SPRIG	1973	1	0.5	0	0	0	0	Naive	NA	MaleLBS	0	poisson	MaleLBS	s	SPRIG
SPU16	2016	1	0.3203125	0	0	0	0	Naive	NA	MaleLBS	0	poisson	MaleLBS	s	SPU16
SPY13	2013	3	0.484375	0	0	0	0	Naive	NA	MaleLBS	0	poisson	MaleLBS	s	SPY13
SPY16	2016	3	0.515625	0	0	0	0	Naive	NA	MaleLBS	0	poisson	MaleLBS	s	SPY16
SQU00	2000	1	0.78125	0	0	0	0	Naive	NA	MaleLBS	0	poisson	MaleLBS	s	SQU00
SQU98	1998	2	0.28125	0	0	0	0	Naive	NA	MaleLBS	0	poisson	MaleLBS	s	SQU98
SQUAS	1990	1	1	SAM94	1998	4	16	Milk	0.0078125	MaleLBS	3	poisson	MaleLBS	s	SQUAS
SRL92	1992	1	0.3125	0	0	0	0	Naive	NA	MaleLBS	0	poisson	MaleLBS	s	SRL92
STA00	2000	1	0.75	0	0	0	0	Naive	NA	MaleLBS	0	poisson	MaleLBS	s	STA00
STA95	1995	1	0.375	0	0	0	0	Naive	NA	MaleLBS	0	poisson	MaleLBS	s	STA95
STANL	2011	3	1	0	0	0	0	Naive	NA	MaleLBS	0	poisson	MaleLBS	s	STANL
STE05	2005	3	0.40625	MRG03	2008	5	25	Naive	0	MaleLBS	2	poisson	MaleLBS	s	STE05
STE07	2007	3	0.09375	0	0	0	0	Naive	NA	MaleLBS	0	poisson	MaleLBS	s	STE07
STE08	2008	3	0.59375	0	0	0	0	Naive	NA	MaleLBS	0	poisson	MaleLBS	s	STE08
STE11	2011	2	0.09375	0	0	0	0	Naive	NA	MaleLBS	0	poisson	MaleLBS	s	STE11
STERN	2004	3	1	ANM02	2013	11	121	Winteryeld	0.033203125	MaleLBS	26	poisson	MaleLBS	s	STERN
STI93	1993	1	0.25	0	0	0	0	Naive	NA	MaleLBS	0	poisson	MaleLBS	s	STI93
STI95	1995	1	0.375	0	0	0	0	Naive	NA	MaleLBS	0	poisson	MaleLBS	s	STI95
STI98	1998	1	0.625	0	0	0	0	Naive	NA	MaleLBS	0	poisson	MaleLBS	s	STI98
STI99	1999	3	0.3125	0	0	0	0	Naive	NA	MaleLBS	0	poisson	MaleLBS	s	STI99
STN11	2011	1	0.640625	0	0	0	0	Naive	NA	MaleLBS	0	poisson	MaleLBS	s	STN11
STO97	1997	2	0.5625	0	0	0	0	Naive	NA	MaleLBS	0	poisson	MaleLBS	s	STO97
STO99	1999	3	0.9375	0	0	0	0	Naive	NA	MaleLBS	0	poisson	MaleLBS	s	STO99
STOBS	1982	2	1	0	0	0	0	Naive	NA	MaleLBS	0	poisson	MaleLBS	s	STOBS
STR97	1997	2	0.4375	0	0	0	0	Naive	NA	MaleLBS	0	poisson	MaleLBS	s	STR97
STRIK	1987	2	1	0	0	0	0	Naive	NA	MaleLBS	0	poisson	MaleLBS	s	STRIK
STRIS	1987	2	1	0	0	0	0	Naive	NA	MaleLBS	0	poisson	MaleLBS	s	STRIS
STRKE	2006	2	1	0	0	0	0	Naive	NA	MaleLBS	0	poisson	MaleLBS	s	STRKE
STUAR	1998	1	0.875	FDL99	2009	10	100	Milk	0	MaleLBS	17	poisson	MaleLBS	s	STUAR
SUL87	1987	1	0.375	0	0	0	0	Naive	NA	MaleLBS	0	poisson	MaleLBS	s	SUL87
SUL89	1989	3	0.25	0	0	0	0	Naive	NA	MaleLBS	0	poisson	MaleLBS	s	SUL89
SUL92	1992	1	0.125	0	0	0	0	Naive	NA	MaleLBS	0	poisson	MaleLBS	s	SUL92
SUN89	1989	1	0.375	0	0	0	0	Naive	NA	MaleLBS	0	poisson	MaleLBS	s	SUN89
SUN91	1991	3	0.75	0	0	0	0	Naive	NA	MaleLBS	0	poisson	MaleLBS	s	SUN91
SUN94	1994	1	0.375	0	0	0	0	Naive	NA	MaleLBS	0	poisson	MaleLBS	s	SUN94
SUN96	1996	3	0.5	0	0	0	0	Naive	NA	MaleLBS	0	poisson	MaleLBS	s	SUN96
SUN98	1998	3	0.75	0	0	0	0	Naive	NA	MaleLBS	0	poisson	MaleLBS	s	SUN98
SUPPL	1990	2	1	0	0	0	0	Naive	NA	MaleLBS	0	poisson	MaleLBS	s	SUPPL
SUR86	1986	1	0.75	PET87	1998	11	121	Milk	0	MaleLBS	3	poisson	MaleLBS	s	SUR86
SUR92	1992	1	0.3125	0	0	0	0	Naive	NA	MaleLBS	0	poisson	MaleLBS	s	SUR92
SUR94	1994	1	0.75	0	0	0	0	Naive	NA	MaleLBS	0	poisson	MaleLBS	s	SUR94
SUR97	1997	3	0.375	ALD01	2005	4	16	Winteryeld	0.00390625	MaleLBS	1	poisson	MaleLBS	s	SUR97
SUT98	1998	1	0	0	0	0	0	Naive	NA	MaleLBS	0	poisson	MaleLBS	s	SUT98
SWA02	2002	1	0.5	0	0	0	0	Naive	NA	MaleLBS	0	poisson	MaleLBS	s	SWA02
SWA98	1998	1	0.3125	0	0	0	0	Naive	NA	MaleLBS	2	poisson	MaleLBS	s	SWA98
SWEPB	1993	2	1	0	0	0	0	Naive	NA	MaleLBS	0	poisson	MaleLBS	s	SWEPB
SWI91	1991	1	0.625	0	0	0	0	Naive	NA	MaleLBS	0	poisson	MaleLBS	s	SWI91
SWI92	1992	1	0.25	0	0	0	0	Naive	NA	MaleLBS	0	poisson	MaleLBS	s	SWI92
SWT12	2012	3	0.5703125	0	0	0	0	Naive	NA	MaleLBS	0	poisson	MaleLBS	s	SWT12
SWT13	2013	3	0.7734375	0	0	0	0	Naive	NA	MaleLBS	0	poisson	MaleLBS	s	SWT13
SWT15	2015	3	0.7734375	0	0	0	0	Naive	NA	MaleLBS	0	poisson	MaleLBS	s	SWT15
SWT16	2016	3	0.2734375	0	0	0	0	Naive	NA	MaleLBS	0	poisson	MaleLBS	s	SWT16
SYC00	2000	1	0.8125	WHF10	2013	3	9	Naive	0	MaleLBS	15	poisson	MaleLBS	s	SYC00
SYC02	2002	1	0.625	CLK04	2014	10	100	Milk	0.033203125	MaleLBS	15	poisson	MaleLBS	s	SYC02
SYC94	1994	1	0.5625	0	0	0	0	Naive	NA	MaleLBS	0	poisson	MaleLBS	s	SYC94
SYC95	1995	1	0.5625	0	0	0	0	Naive	NA	MaleLBS	0	poisson	MaleLBS	s	SYC95
SYC96	1996	3	0.5625	HAL95	2005	10	100	Summeryeld	0.0078125	MaleLBS	7	poisson	MaleLBS	s	SYC96
SYC97	1997	3	0.8125	ILE87	2006	19	361	Trueyeld	0.03125	MaleLBS	10	poisson	MaleLBS	s	SYC97
SYC98	1998	1	0.6875	0	0	0	0	Naive	NA	MaleLBS	0	poisson	MaleLBS	s	SYC98
SYL83	1983	2	0	0	0	0	0	Naive	NA	MaleLBS	0	poisson	MaleLBS	s	SYL83
SYL84	1984	2	0	0	0	0	0	Naive	NA	MaleLBS	0	poisson	MaleLBS	s	SYL84
TAA98	1998	1	0.21875	0	0	0	0	Naive	NA	MaleLBS	0	poisson	MaleLBS	s	TAA98
TAL74	1974	1	0	0	0	0	0	Naive	NA	MaleLBS	0	poisson	MaleLBS	s	TAL74
TAL75	1975	1	0	MOY76	1982	6	36	Milk	0.125	MaleLBS	5	poisson	MaleLBS	s	TAL75
TAL76	1976	1	0	0	0	0	0	Naive	NA	MaleLBS	0	poisson	MaleLBS	s	TAL76
TAL77	1977	1	0.5	0	0	0	0	Naive	NA	MaleLBS	0	poisson	MaleLBS	s	TAL77
TALON	1993	2	1	0	0	0	0	Naive	NA	MaleLBS	0	poisson	MaleLBS	s	TALON
TAM92	1992	1	0.125	0	0	0	0	Naive	NA	MaleLBS	0	poisson	MaleLBS	s	TAM92
TAM94	1994	3	0.5	SAX97	2001	4	16	Naive	0	MaleLBS	5	poisson	MaleLBS	s	TAM94
TAMDU	2006	1	1	0	0	0	0	Naive	NA	MaleLBS	0	poisson	MaleLBS	s	TAMDU
TAMEG	1974	2	1	0	0	0	0	Naive	NA	MaleLBS	0	poisson	MaleLBS	s	TAMEG
TAPLE	1978	2	1	0	0	0	0	Naive	NA	MaleLBS	0	poisson	MaleLBS	s	TAPLE
TATTI	1994	1	1	CRB97	2004	7	49	Naive	0.015625	MaleLBS	1	poisson	MaleLBS	s	TATTI
TBS10	2010	3	0.0625	0	0	0	0	Naive	NA	MaleLBS	0	poisson	MaleLBS	s	TBS10
TEA74	1974	1	0	0	0	0	0	Naive	NA	MaleLBS	0	poisson	MaleLBS	s	TEA74
TEA80	1980	1	0.5	VER79	1990	11	121	Trueyeld	0	MaleLBS	2	poisson	MaleLBS	s	TEA80
TEA82	1982	1	0.25	0	0	0	0	Naive	NA	MaleLBS	0	poisson	MaleLBS	s	TEA82
TEAKS	1989	1	0.75	EBO90	1998	8	64	Milk	0.03125	MaleLBS	4	poisson	MaleLBS	s	TEAKS
TEI09	2009	3	0.609375	0	0	0	0	Naive	NA	MaleLBS	0	poisson	MaleLBS	s	TEI09
TEL87	1987	1	0.375	0	0	0	0	Naive	NA	MaleLBS	0	poisson	MaleLBS	s	TEL87
TEM15	2015	1	0.7578125	0	0	0	0	Naive	NA	MaleLBS	0	poisson	MaleLBS	s	TEM15
TEM16	2016	3	0.2578125	0	0	0	0	Naive	NA	MaleLBS	0	poisson	MaleLBS	s	TEM16
TER75	1975	1	0.25	GRE72	1985	13	169	Milk	0	MaleLBS	17	poisson	MaleLBS	s	TER75
TER78	1978	2	0	0	0	0	0	Naive	NA	MaleLBS	0	poisson	MaleLBS	s	TER78
TERRY	2002	1	1	0	0	0	0	Naive	NA	MaleLBS	0	poisson	MaleLBS	s	TERRY
TGR95	1995	2	0	0	0	0	0	Naive	NA	MaleLBS	0	poisson	MaleLBS	s	TGR95
THO77	1977	2	0	0	0	0	0	Naive	NA	MaleLBS	0	poisson	MaleLBS	s	THO77
THO83	1983	2	0	0	0	0	0	Naive	NA	MaleLBS	0	poisson	MaleLBS	s	THO83
THO91	1991	1	0.125	0	0	0	0	Naive	NA	MaleLBS	0	poisson	MaleLBS	s	THO91
THR82	1982	2	0	0	0	0	0	Naive	NA	MaleLBS	0	poisson	MaleLBS	s	THR82
THR86	1986	2	0	0	0	0	0	Naive	NA	MaleLBS	0	poisson	MaleLBS	s	THR86
THR90	1990	2	0	0	0	0	0	Naive	NA	MaleLBS	0	poisson	MaleLBS	s	THR90
THS91	1991	1	0.4375	0	0	0	0	Naive	NA	MaleLBS	0	poisson	MaleLBS	s	THS91
THS95	1995	1	0.75	NET99	2004	5	25	Naive	0.017578125	MaleLBS	3	poisson	MaleLBS	s	THS95
TIB86	1986	2	0.25	0	0	0	0	Naive	NA	MaleLBS	0	poisson	MaleLBS	s	TIB86
TIC01	2001	1	0.25	0	0	0	0	Naive	NA	MaleLBS	0	poisson	MaleLBS	s	TIC01
TIC03	2003	3	0.46875	0	0	0	0	Naive	NA	MaleLBS	0	poisson	MaleLBS	s	TIC03
TIC11	2011	1	0.4140625	0	0	0	0	Naive	NA	MaleLBS	0	poisson	MaleLBS	s	TIC11
TIG85	1985	1	0.75	0	0	0	0	Naive	NA	MaleLBS	0	poisson	MaleLBS	s	TIG85
TIG86	1986	1	0.5	0	0	0	0	Naive	NA	MaleLBS	0	poisson	MaleLBS	s	TIG86
TIG89	1989	3	1	INI86	1997	11	121	Winteryeld	0	MaleLBS	10	poisson	MaleLBS	s	TIG89
TIG92	1992	1	0.75	0	0	0	0	Naive	NA	MaleLBS	0	poisson	MaleLBS	s	TIG92
TIG93	1993	3	0.625	0	0	0	0	Naive	NA	MaleLBS	0	poisson	MaleLBS	s	TIG93
TIG96	1996	1	0.5	0	0	0	0	Naive	NA	MaleLBS	0	poisson	MaleLBS	s	TIG96
TIK00	2000	1	0.8125	0	0	0	0	Naive	NA	MaleLBS	0	poisson	MaleLBS	s	TIK00
TIK05	2005	3	0.59375	0	0	0	0	Naive	NA	MaleLBS	0	poisson	MaleLBS	s	TIK05
TIN97	1997	1	0.78125	0	0	0	0	Naive	NA	MaleLBS	0	poisson	MaleLBS	s	TIN97
TIT79	1979	1	0	BAR83	1992	9	81	Trueyeld	0	MaleLBS	11	poisson	MaleLBS	s	TIT79
TIT81	1981	1	0	0	0	0	0	Naive	NA	MaleLBS	0	poisson	MaleLBS	s	TIT81
TIT82	1982	1	0.5	0	0	0	0	Naive	NA	MaleLBS	0	poisson	MaleLBS	s	TIT82
TKN95	1995	2	0.125	0	0	0	0	Naive	NA	MaleLBS	0	poisson	MaleLBS	s	TKN95
TKN98	1998	2	0.125	0	0	0	0	Naive	NA	MaleLBS	0	poisson	MaleLBS	s	TKN98
TKN99	1999	3	0.28125	WAG95	2007	12	144	Trueyeld	0.01953125	MaleLBS	2	poisson	MaleLBS	s	TKN99
TLS11	2011	1	0.625	0	0	0	0	Naive	NA	MaleLBS	0	poisson	MaleLBS	s	TLS11
TLS13	2013	1	0.3125	0	0	0	0	Naive	NA	MaleLBS	0	poisson	MaleLBS	s	TLS13
TLS15	2015	1	0.8125	0	0	0	0	Naive	NA	MaleLBS	0	poisson	MaleLBS	s	TLS15
TLSK1	2005	1	1	0	0	0	0	Naive	NA	MaleLBS	0	poisson	MaleLBS	s	TLSK1
TLW93	1993	1	0	0	0	0	0	Naive	NA	MaleLBS	0	poisson	MaleLBS	s	TLW93
TNG92	1992	1	0.625	0	0	0	0	Naive	NA	MaleLBS	0	poisson	MaleLBS	s	TNG92
TNG94	1994	1	0.625	PID95	2004	9	81	Milk	0.0234375	MaleLBS	13	poisson	MaleLBS	s	TNG94
TNG95	1995	3	0.75	FAN90	2004	14	196	Milk	0	MaleLBS	5	poisson	MaleLBS	s	TNG95
TNG96	1996	2	0.375	0	0	0	0	Naive	NA	MaleLBS	0	poisson	MaleLBS	s	TNG96
TNG97	1997	3	0.875	CRM99	2009	10	100	Trueyeld	0	MaleLBS	12	poisson	MaleLBS	s	TNG97
TNQ12	2012	3	0.7265625	0	0	0	0	Naive	NA	MaleLBS	0	poisson	MaleLBS	s	TNQ12
TNQ14	2014	3	0.546875	0	0	0	0	Naive	NA	MaleLBS	0	poisson	MaleLBS	s	TNQ14
TNQ16	2016	1	0.7265625	0	0	0	0	Naive	NA	MaleLBS	0	poisson	MaleLBS	s	TNQ16
TNS11	2011	3	0.71875	0	0	0	0	Naive	NA	MaleLBS	0	poisson	MaleLBS	s	TNS11
TNS12	2012	3	0.4765625	0	0	0	0	Naive	NA	MaleLBS	0	poisson	MaleLBS	s	TNS12
TNY90	1990	1	0.25	0	0	0	0	Naive	NA	MaleLBS	0	poisson	MaleLBS	s	TNY90
TNY93	1993	3	0.625	TUR83	1999	16	256	Milk	0	MaleLBS	1	poisson	MaleLBS	s	TNY93
TNY94	1994	1	0.3125	THU96	2006	10	100	Trueyeld	0.0078125	MaleLBS	48	poisson	MaleLBS	s	TNY94
TNY96	1996	2	0.125	0	0	0	0	Naive	NA	MaleLBS	0	poisson	MaleLBS	s	TNY96
TOG92	1992	1	0.28125	0	0	0	0	Naive	NA	MaleLBS	0	poisson	MaleLBS	s	TOG92
TOK12	2012	3	0.046875	0	0	0	0	Naive	NA	MaleLBS	0	poisson	MaleLBS	s	TOK12
TOK13	2013	3	0.046875	0	0	0	0	Naive	NA	MaleLBS	0	poisson	MaleLBS	s	TOK13
TONKS	2008	3	0.75	MTT10	2016	6	36	Trueyeld	0	MaleLBS	9	poisson	MaleLBS	s	TONKS
TOO00	2000	3	0.8125	0	0	0	0	Naive	NA	MaleLBS	0	poisson	MaleLBS	s	TOO00
TOPIS	1979	2	1	WAX80	1990	10	100	Milk	0	MaleLBS	10	poisson	MaleLBS	s	TOPIS
TOR73	1973	1	0	0	0	0	0	Naive	NA	MaleLBS	0	poisson	MaleLBS	s	TOR73
TOR74	1974	1	0	CRT74	1983	9	81	Winteryeld	0	MaleLBS	3	poisson	MaleLBS	s	TOR74
TOR76	1976	1	0.25	BRF79	1985	6	36	Milk	0	MaleLBS	4	poisson	MaleLBS	s	TOR76
TOR77	1977	1	0	0	0	0	0	Naive	NA	MaleLBS	0	poisson	MaleLBS	s	TOR77
TOR79	1979	1	0	0	0	0	0	Naive	NA	MaleLBS	0	poisson	MaleLBS	s	TOR79
TOR80	1980	1	0	0	0	0	0	Naive	NA	MaleLBS	0	poisson	MaleLBS	s	TOR80
TOS93	1993	2	0.03125	0	0	0	0	Naive	NA	MaleLBS	0	poisson	MaleLBS	s	TOS93
TOU87	1987	1	0.375	0	0	0	0	Naive	NA	MaleLBS	0	poisson	MaleLBS	s	TOU87
TOU91	1991	2	0.375	CRC91	2000	9	81	Trueyeld	0	MaleLBS	4	poisson	MaleLBS	s	TOU91
TRA80	1980	1	0	0	0	0	0	Naive	NA	MaleLBS	0	poisson	MaleLBS	s	TRA80
TRA81	1981	1	0.5	0	0	0	0	Naive	NA	MaleLBS	0	poisson	MaleLBS	s	TRA81
TRA83	1983	1	0.25	TIT84	1990	6	36	Trueyeld	0	MaleLBS	1	poisson	MaleLBS	s	TRA83
TRA84	1984	1	0.25	0	0	0	0	Naive	NA	MaleLBS	0	poisson	MaleLBS	s	TRA84
TRA86	1986	1	0.125	0	0	0	0	Naive	NA	MaleLBS	0	poisson	MaleLBS	s	TRA86
TRA87	1987	1	0	0	0	0	0	Naive	NA	MaleLBS	0	poisson	MaleLBS	s	TRA87
TREVO	1995	2	1	0	0	0	0	Naive	NA	MaleLBS	0	poisson	MaleLBS	s	TREVO
TRI01	2001	1	0.1875	0	0	0	0	Naive	NA	MaleLBS	0	poisson	MaleLBS	s	TRI01
TRIAN	1974	2	1	0	0	0	0	Naive	NA	MaleLBS	0	poisson	MaleLBS	s	TRIAN
TRK88	1988	1	0.5	0	0	0	0	Naive	NA	MaleLBS	0	poisson	MaleLBS	s	TRK88
TRK89	1989	1	0	0	0	0	0	Naive	NA	MaleLBS	0	poisson	MaleLBS	s	TRK89
TRN73	1973	1	0.5	RTN73	1981	8	64	Summeryeld	0	MaleLBS	5	poisson	MaleLBS	s	TRN73
TRN75	1975	1	0	0	0	0	0	Naive	NA	MaleLBS	0	poisson	MaleLBS	s	TRN75
TRN77	1977	1	0	POL73	1985	12	144	Trueyeld	0	MaleLBS	7	poisson	MaleLBS	s	TRN77
TRT02	2002	1	0.8125	MEE11	2015	4	16	Naive	0	MaleLBS	7	poisson	MaleLBS	s	TRT02
TRT94	1994	1	0.5625	0	0	0	0	Naive	NA	MaleLBS	0	poisson	MaleLBS	s	TRT94
TRT95	1995	1	0.6875	0	0	0	0	Naive	NA	MaleLBS	0	poisson	MaleLBS	s	TRT95
TRU97	1997	2	0.5	0	0	0	0	Naive	NA	MaleLBS	0	poisson	MaleLBS	s	TRU97
TRX09	2009	3	0.28125	0	0	0	0	Naive	NA	MaleLBS	0	poisson	MaleLBS	s	TRX09
TRX13	2013	3	0.65625	0	0	0	0	Naive	NA	MaleLBS	0	poisson	MaleLBS	s	TRX13
TSL00	2000	1	0.96875	0	0	0	0	Naive	NA	MaleLBS	0	poisson	MaleLBS	s	TSL00
TSL02	2002	1	0.96875	0	0	0	0	Naive	NA	MaleLBS	0	poisson	MaleLBS	s	TSL02
TSL05	2005	3	0.625	MEE03	2010	7	49	Milk	0.001953125	MaleLBS	1	poisson	MaleLBS	s	TSL05
TSU07	2007	3	0.578125	0	0	0	0	Naive	NA	MaleLBS	0	poisson	MaleLBS	s	TSU07
TTL06	2006	3	0.578125	CLK04	2016	12	144	Milk	0.033203125	MaleLBS	9	poisson	MaleLBS	s	TTL06
TTL08	2008	3	0.59375	0	0	0	0	Naive	NA	MaleLBS	0	poisson	MaleLBS	s	TTL08
TTL09	2009	3	0.34375	0	0	0	0	Naive	NA	MaleLBS	0	poisson	MaleLBS	s	TTL09
TTL12	2012	3	0.4609375	0	0	0	0	Naive	NA	MaleLBS	0	poisson	MaleLBS	s	TTL12
TUFTS	1976	2	1	0	0	0	0	Naive	NA	MaleLBS	0	poisson	MaleLBS	s	TUFTS
TUFTY	2001	1	0.4375	IVY97	2012	15	225	Trueyeld	0.0078125	MaleLBS	5	poisson	MaleLBS	s	TUFTY
TUI10	2010	3	0.1953125	0	0	0	0	Naive	NA	MaleLBS	0	poisson	MaleLBS	s	TUI10
TUI13	2013	3	0.5	0	0	0	0	Naive	NA	MaleLBS	0	poisson	MaleLBS	s	TUI13
TUR81	1981	2	0.25	0	0	0	0	Naive	NA	MaleLBS	0	poisson	MaleLBS	s	TUR81
TUR89	1989	2	0.25	0	0	0	0	Naive	NA	MaleLBS	0	poisson	MaleLBS	s	TUR89
TUR92	1992	1	0.75	0	0	0	0	Naive	NA	MaleLBS	0	poisson	MaleLBS	s	TUR92
TURED	1977	2	1	0	0	0	0	Naive	NA	MaleLBS	0	poisson	MaleLBS	s	TURED
TURKS	1987	1	1	MUR85	1996	11	121	Milk	0	MaleLBS	22	poisson	MaleLBS	s	TURKS
TURPL	1989	1	1	0	0	0	0	Naive	NA	MaleLBS	0	poisson	MaleLBS	s	TURPL
TUS03	2003	3	0.875	0	0	0	0	Naive	NA	MaleLBS	0	poisson	MaleLBS	s	TUS03
TUS95	1995	1	0.75	0	0	0	0	Naive	NA	MaleLBS	0	poisson	MaleLBS	s	TUS95
TUS97	1997	3	0.6875	0	0	0	0	Naive	NA	MaleLBS	0	poisson	MaleLBS	s	TUS97
TUS99	1999	3	0.875	0	0	0	0	Naive	NA	MaleLBS	0	poisson	MaleLBS	s	TUS99
TWA01	2001	1	0.6875	0	0	0	0	Naive	NA	MaleLBS	0	poisson	MaleLBS	s	TWA01
TWE89	1989	2	0.25	CHP94	1999	5	25	Summeryeld	0	MaleLBS	5	poisson	MaleLBS	s	TWE89
TWE90	1990	1	0	0	0	0	0	Naive	NA	MaleLBS	0	poisson	MaleLBS	s	TWE90
TWE94	1994	2	0.375	0	0	0	0	Naive	NA	MaleLBS	0	poisson	MaleLBS	s	TWE94
TWI82	1982	2	0.5	0	0	0	0	Naive	NA	MaleLBS	0	poisson	MaleLBS	s	TWI82
TWI86	1986	1	0	0	0	0	0	Naive	NA	MaleLBS	0	poisson	MaleLBS	s	TWI86
TWIGY	2003	1	1	0	0	0	0	Naive	NA	MaleLBS	0	poisson	MaleLBS	s	TWIGY
TWITE	1994	2	1	0	0	0	0	Naive	NA	MaleLBS	0	poisson	MaleLBS	s	TWITE
TWIXY	2014	3	1	0	0	0	0	Naive	NA	MaleLBS	0	poisson	MaleLBS	s	TWIXY
TWL12	2012	3	0.0625	0	0	0	0	Naive	NA	MaleLBS	0	poisson	MaleLBS	s	TWL12
TWST2	1994	1	1	0	0	0	0	Naive	NA	MaleLBS	0	poisson	MaleLBS	s	TWST2
TWX06	2006	3	0.0625	0	0	0	0	Naive	NA	MaleLBS	0	poisson	MaleLBS	s	TWX06
TWX14	2014	3	0.0625	0	0	0	0	Naive	NA	MaleLBS	0	poisson	MaleLBS	s	TWX14
TYS79	1979	1	0.125	0	0	0	0	Naive	NA	MaleLBS	0	poisson	MaleLBS	s	TYS79
TYS83	1983	1	0.625	FEA87	1997	10	100	Trueyeld	0	MaleLBS	24	poisson	MaleLBS	s	TYS83
TYS85	1985	1	0.125	0	0	0	0	Naive	NA	MaleLBS	0	poisson	MaleLBS	s	TYS85
TYS87	1987	1	0.375	0	0	0	0	Naive	NA	MaleLBS	0	poisson	MaleLBS	s	TYS87
TYS89	1989	1	0.375	HIC88	1998	10	100	Milk	0	MaleLBS	18	poisson	MaleLBS	s	TYS89
UHA00	2000	2	0.75	0	0	0	0	Naive	NA	MaleLBS	0	poisson	MaleLBS	s	UHA00
UHA14	2014	3	0.9140625	0	0	0	0	Naive	NA	MaleLBS	0	poisson	MaleLBS	s	UHA14
UKL05	2005	3	0.578125	SOX04	2007	3	9	Naive	0.00048828125	MaleLBS	2	poisson	MaleLBS	s	UKL05
UKL08	2008	3	0.71875	SLA07	2015	8	64	Milk	0	MaleLBS	1	poisson	MaleLBS	s	UKL08
UKL09	2009	3	0.71875	0	0	0	0	Naive	NA	MaleLBS	0	poisson	MaleLBS	s	UKL09
UKL11	2011	3	0.28125	0	0	0	0	Naive	NA	MaleLBS	0	poisson	MaleLBS	s	UKL11
UKL12	2012	3	0.28125	0	0	0	0	Naive	NA	MaleLBS	0	poisson	MaleLBS	s	UKL12
UKL14	2014	3	0.78125	0	0	0	0	Naive	NA	MaleLBS	0	poisson	MaleLBS	s	UKL14
ULU12	2012	3	0.3515625	0	0	0	0	Naive	NA	MaleLBS	0	poisson	MaleLBS	s	ULU12
ULU15	2015	3	0.5625	0	0	0	0	Naive	NA	MaleLBS	0	poisson	MaleLBS	s	ULU15
UMB82	1982	1	0.875	0	0	0	0	Naive	NA	MaleLBS	0	poisson	MaleLBS	s	UMB82
UMB83	1983	1	0.5	0	0	0	0	Naive	NA	MaleLBS	0	poisson	MaleLBS	s	UMB83
UMB85	1985	1	0.375	0	0	0	0	Naive	NA	MaleLBS	0	poisson	MaleLBS	s	UMB85
UMB87	1987	1	0.625	0	0	0	0	Naive	NA	MaleLBS	0	poisson	MaleLBS	s	UMB87
UPR73	1973	1	0	0	0	0	0	Naive	NA	MaleLBS	0	poisson	MaleLBS	s	UPR73
UPR75	1975	1	0	0	0	0	0	Naive	NA	MaleLBS	0	poisson	MaleLBS	s	UPR75
UPR76	1976	3	0	0	0	0	0	Naive	NA	MaleLBS	0	poisson	MaleLBS	s	UPR76
UPR78	1978	1	0	0	0	0	0	Naive	NA	MaleLBS	1	poisson	MaleLBS	s	UPR78
UPROA	1987	2	1	0	0	0	0	Naive	NA	MaleLBS	0	poisson	MaleLBS	s	UPROA
UPT75	1975	1	0	0	0	0	0	Naive	NA	MaleLBS	0	poisson	MaleLBS	s	UPT75
UPT76	1976	1	0	0	0	0	0	Naive	NA	MaleLBS	0	poisson	MaleLBS	s	UPT76
UPT80	1980	1	0	0	0	0	0	Naive	NA	MaleLBS	0	poisson	MaleLBS	s	UPT80
URC13	2013	3	0.1875	0	0	0	0	Naive	NA	MaleLBS	0	poisson	MaleLBS	s	URC13
URC16	2016	1	0.625	0	0	0	0	Naive	NA	MaleLBS	0	poisson	MaleLBS	s	URC16
[truncated: 2,333 more rows]
