# Supplementary material for: The role of selection and evolution in changing parturition date in a red deer population
Source: PLoS Biol. 2019 Nov 5;17(11):e3000493. doi: 10.1371/journal.pbio.3000493 (PMC6830748; doi:10.1371/journal.pbio.3000493)
Supplement: S1 Data — See README.txt for details. (ZIP) [file pbio.3000493.s011.zip › DataArchive/birth_fit_data.txt]

MumId MumSex MumYOB MumDeathYear MumAgeAtDeath MumLBS MumLRS MumShotOrNot MumGroup OffspCode OffspSex OffspBirthYear OffspBirthDate MumYOB2 MumAge OffspBirthWgt MotherStatus YOBConts MumAge2 MumPE animal BirthDatePos BirthDatePosLog100 Inbreeding PopN PopNst MotherMother animalMotherMother GGImm Imm temperature
ADZ84 1 1984 NA NA 3 1 DeadNotShot 2 KID89 2 1989 65 1984 5 NA Naive 1989 25 ADZ84 ADZ84 35 355.534806148941 0 199 1.18886641611696 MOY74 MOY74 0.5 loc 14.2007874015748
ALB93 1 1993 1998 5 3 0 DeadNotShot 1 TAA96 3 1996 73 1993 3 NA Naive 1996 9 ALB93 ALB93 43 376.120011569356 0.0234375 162 -0.481190988540752 FUL87 FUL87 0.90625 loc 16.4354330708661
ALB93 1 1993 1998 5 3 0 DeadNotShot 1 TAA97 3 1997 62 1993 4 NA Summeryeld 1997 16 ALB93 ALB93 32 346.573590279973 0.0234375 177 0.195859310644806 FUL87 FUL87 0.90625 loc 15.2740157480315
ALB93 1 1993 1998 5 3 0 DeadNotShot 1 TAA98 2 1998 65 1993 5 7.720000095 Summeryeld 1998 25 ALB93 ALB93 35 355.534806148941 0.0234375 193 0.918046296442734 FUL87 FUL87 0.90625 loc 16.2944881889764
ALB94 1 1994 2002 7 3 0 DeadNotShot 1 MRN99 2 1999 67 1994 5 5.479999905 Milk 1999 25 ALB94 ALB94 37 361.091791264422 0 211 1.7305066554654 FUL87 FUL87 0.703125 loc 14.6826771653543
ALB94 1 1994 2002 7 3 0 DeadNotShot 1 MRN01 2 2001 59 1994 7 6.720000095 Trueyeld 2001 49 ALB94 ALB94 29 336.729582998647 0 179 0.286132683869547 FUL87 FUL87 0.703125 loc 15.4409448818898
ALB94 1 1994 2002 7 3 0 DeadNotShot 1 MRN98 1 1998 56 1994 4 5.040000095 Naive 1998 16 ALB94 ALB94 26 325.809653802148 0 193 0.918046296442734 FUL87 FUL87 0.703125 loc 16.2944881889764
ALD01 1 2001 2005 4 2 0 Shot 3 KRB05 1 2005 75 2001 4 5.85 Winteryeld 2005 16 ALD01 ALD01 45 380.666248977032 0.00390625 198 1.14372972950459 SUR87 SUR87 0.8125 loc 15.1275590551181
ALD01 1 2001 2005 4 2 0 Shot 3 KRB04 2 2004 68 2001 3 4.839999809 Naive 2004 9 ALD01 ALD01 38 363.758615972639 0.00390625 187 0.647226176768511 SUR87 SUR87 0.8125 loc 15.7858267716535
ALD03 1 2003 NA NA 1 0 DeadNotShot 2 RHU07 1 2007 59 2003 4 5.580000191 Naive 2007 16 ALD03 ALD03 29 336.729582998647 0 188 0.692362863380881 SUR87 SUR87 0.375 loc 16.403937007874
ALD91 1 1991 2000 9 4 2 Shot 3 ZAN99 2 1999 79 1991 8 4.710000191 Milk 1999 64 ALD91 ALD91 49 389.182029811063 0 211 1.7305066554654 SUR87 SUR87 0.875 loc 14.6826771653543
ALD91 1 1991 2000 9 4 2 Shot 3 ZAN96 2 1996 62 1991 5 NA Summeryeld 1996 25 ALD91 ALD91 32 346.573590279973 0 162 -0.481190988540752 SUR87 SUR87 0.875 loc 16.4354330708661
ALD91 1 1991 2000 9 4 2 Shot 3 ZAN98 1 1998 66 1991 7 7.080000381 Trueyeld 1998 49 ALD91 ALD91 36 358.351893845611 0 193 0.918046296442734 SUR87 SUR87 0.875 loc 16.2944881889764
ALD91 1 1991 2000 9 4 2 Shot 3 ZAN95 2 1995 87 1991 4 6.98 Naive 1995 16 ALD91 ALD91 57 404.305126783455 0 144 -1.29365134756342 SUR87 SUR87 0.875 loc 14.9204724409449
ALD94 1 1994 2005 10 5 4 Shot 3 ETN00 2 2000 49 1994 6 NA Trueyeld 2000 36 ALD94 ALD94 19 294.443897916644 0 195 1.00831966966747 SUR87 SUR87 0.8125 loc 15.8708661417323
ALD94 1 1994 2005 10 5 4 Shot 3 ETN97 2 1997 65 1994 3 6.979999809 Naive 1997 9 ALD94 ALD94 35 355.534806148941 0 177 0.195859310644806 SUR87 SUR87 0.8125 loc 15.2740157480315
ALD94 1 1994 2005 10 5 4 Shot 3 ETN01 2 2001 68 1994 7 6.56 Milk 2001 49 ALD94 ALD94 38 363.758615972639 0 179 0.286132683869547 SUR87 SUR87 0.8125 loc 15.4409448818898
ALD94 1 1994 2005 10 5 4 Shot 3 ETN03 2 2003 52 1994 9 8.479999809 Trueyeld 2003 81 ALD94 ALD94 22 309.104245335832 0 176 0.150722624032435 SUR87 SUR87 0.8125 loc 15.1102362204724
ALD94 1 1994 2005 10 5 4 Shot 3 ETN04 2 2004 54 1994 10 NA Milk 2004 100 ALD94 ALD94 24 317.805383034795 0 187 0.647226176768511 SUR87 SUR87 0.8125 loc 15.7858267716535
ALD95 1 1995 NA NA 1 0 DeadNotShot 2 FIJ98 1 1998 77 1995 3 5.14 Naive 1998 9 ALD95 ALD95 47 385.014760171006 0 193 0.918046296442734 SUR87 SUR87 0.875 loc 16.2944881889764
ALD98 1 1998 2004 6 2 1 Shot 3 ARD04 2 2004 72 1998 6 6.479999905 Trueyeld 2004 36 ALD98 ALD98 42 373.766961828337 0 187 0.647226176768511 SUR87 SUR87 0.875 loc 15.7858267716535
ALD98 1 1998 2004 6 2 1 Shot 3 ARD02 2 2002 84 1998 4 6.38 Naive 2002 16 ALD98 ALD98 54 398.898404656427 0 183 0.466679430319029 SUR87 SUR87 0.875 loc 15.4574803149606
ANK89 1 1989 2003 14 9 5 DeadNotShot 1 CSK94 2 1994 56 1989 5 6.339999809 Milk 1994 25 ANK89 ANK89 26 325.809653802148 0 131 -1.88042827352424 KIL82 KIL82 0.875 loc 13.7409448818898
ANK89 1 1989 2003 14 9 5 DeadNotShot 1 CSK03 2 2003 47 1989 14 6.88 Trueyeld 2003 196 ANK89 ANK89 17 283.321334405622 0 176 0.150722624032435 KIL82 KIL82 0.875 loc 15.1102362204724
ANK89 1 1989 2003 14 9 5 DeadNotShot 1 CSK93 2 1993 74 1989 4 6.620000191 Naive 1993 16 ANK89 ANK89 44 378.418963391826 0 167 -0.255507555478899 KIL82 KIL82 0.875 loc 13.5448818897638
ANK89 1 1989 2003 14 9 5 DeadNotShot 1 CSK95 2 1995 51 1989 6 5.820000095 Summeryeld 1995 36 ANK89 ANK89 21 304.452243772342 0 144 -1.29365134756342 KIL82 KIL82 0.875 loc 14.9204724409449
ANK89 1 1989 2003 14 9 5 DeadNotShot 1 CSK98 1 1998 59 1989 9 7.560000381 Milk 1998 81 ANK89 ANK89 29 336.729582998647 0 193 0.918046296442734 KIL82 KIL82 0.875 loc 16.2944881889764
ANK89 1 1989 2003 14 9 5 DeadNotShot 1 CSK99 2 1999 69 1989 10 7.019999809 Milk 1999 100 ANK89 ANK89 39 366.356164612965 0 211 1.7305066554654 KIL82 KIL82 0.875 loc 14.6826771653543
ANK89 1 1989 2003 14 9 5 DeadNotShot 1 CSK01 2 2001 64 1989 12 6.739999905 Trueyeld 2001 144 ANK89 ANK89 34 352.636052461616 0 179 0.286132683869547 KIL82 KIL82 0.875 loc 15.4409448818898
ANK89 1 1989 2003 14 9 5 DeadNotShot 1 CSK97 1 1997 62 1989 8 6.259999809 Milk 1997 64 ANK89 ANK89 32 346.573590279973 0 177 0.195859310644806 KIL82 KIL82 0.875 loc 15.2740157480315
ANK89 1 1989 2003 14 9 5 DeadNotShot 1 CSK96 2 1996 61 1989 7 8.179999619 Milk 1996 49 ANK89 ANK89 31 343.398720448515 0 162 -0.481190988540752 KIL82 KIL82 0.875 loc 16.4354330708661
ANK90 1 1990 2002 12 5 3 DeadNotShot 1 FLG97 1 1997 51 1990 7 6.739999619 Summeryeld 1997 49 ANK90 ANK90 21 304.452243772342 0 177 0.195859310644806 KIL82 KIL82 0.875 loc 15.2740157480315
ANK90 1 1990 2002 12 5 3 DeadNotShot 1 FLG95 2 1995 62 1990 5 7.099999905 Naive 1995 25 ANK90 ANK90 32 346.573590279973 0 144 -1.29365134756342 KIL82 KIL82 0.875 loc 14.9204724409449
ANK90 1 1990 2002 12 5 3 DeadNotShot 1 FLG96 3 1996 58 1990 6 NA Summeryeld 1996 36 ANK90 ANK90 28 333.22045101752 0 162 -0.481190988540752 KIL82 KIL82 0.875 loc 16.4354330708661
ANK90 1 1990 2002 12 5 3 DeadNotShot 1 FLG00 2 2000 70 1990 10 6.2 Trueyeld 2000 100 ANK90 ANK90 40 368.887945411394 0 195 1.00831966966747 KIL82 KIL82 0.875 loc 15.8708661417323
ANK90 1 1990 2002 12 5 3 DeadNotShot 1 FLG98 1 1998 85 1990 8 6.740000191 Milk 1998 64 ANK90 ANK90 55 400.733318523247 0 193 0.918046296442734 KIL82 KIL82 0.875 loc 16.2944881889764
ANK91 1 1991 1999 7 5 0 DeadNotShot 1 COO98 1 1998 78 1991 7 5.755000191 Milk 1998 49 ANK91 ANK91 48 387.120101090789 0 193 0.918046296442734 KIL82 KIL82 1 loc 16.2944881889764
ANK91 1 1991 1999 7 5 0 DeadNotShot 1 COO97 2 1997 58 1991 6 6.675000095 Winteryeld 1997 36 ANK91 ANK91 28 333.22045101752 0 177 0.195859310644806 KIL82 KIL82 1 loc 15.2740157480315
ANK91 1 1991 1999 7 5 0 DeadNotShot 1 COO96 1 1996 54 1991 5 5.054999905 Summeryeld 1996 25 ANK91 ANK91 24 317.805383034795 0 162 -0.481190988540752 KIL82 KIL82 1 loc 16.4354330708661
ANK91 1 1991 1999 7 5 0 DeadNotShot 1 COO95 1 1995 62 1991 4 5.154999809 Naive 1995 16 ANK91 ANK91 32 346.573590279973 0 144 -1.29365134756342 KIL82 KIL82 1 loc 14.9204724409449
ANM02 1 2002 2015 12 6 1 DeadNotShot 1 ORA14 2 2014 74 2002 12 NA Summeryeld 2014 144 ANM02 ANM02 44 378.418963391826 0.033203125 179 0.286132683869547 BAC98 BAC98 0.875 loc 15.0910236220472
ANM02 1 2002 2015 12 6 1 DeadNotShot 1 ORA11 2 2011 67 2002 9 7.880000381 Trueyeld 2011 81 ANM02 ANM02 37 361.091791264422 0.033203125 178 0.240995997257176 BAC98 BAC98 0.875 loc 14.7047244094488
ANM02 1 2002 2015 12 6 1 DeadNotShot 1 ORA09 1 2009 74 2002 7 7.540000095 Trueyeld 2009 49 ANM02 ANM02 44 378.418963391826 0.033203125 183 0.466679430319029 BAC98 BAC98 0.875 loc 15.251968503937
ANM02 1 2002 2015 12 6 1 DeadNotShot 1 ORA07 1 2007 56 2002 5 6.680000191 Naive 2007 25 ANM02 ANM02 26 325.809653802148 0.033203125 188 0.692362863380881 BAC98 BAC98 0.875 loc 16.403937007874
ANM02 1 2002 2015 12 6 1 DeadNotShot 1 ORA13 2 2013 63 2002 11 6.509999905 Winteryeld 2013 121 ANM02 ANM02 33 349.650756146648 0.033203125 178 0.240995997257176 BAC98 BAC98 0.875 loc 14.0267716535433
ANM02 1 2002 2015 12 6 1 DeadNotShot 1 ORA12 2 2012 54 2002 10 6.855000095 Summeryeld 2012 100 ANM02 ANM02 24 317.805383034795 0.033203125 179 0.286132683869547 BAC98 BAC98 0.875 loc 15.0677165354331
ANM06 1 2006 NA NA 4 1 Living 3 URC16 2 2016 80 2006 10 7.675000095 Milk 2016 100 ANM06 ANM06 50 391.202300542815 0.0185546875 180 0.331269370481917 BAC98 BAC98 0.875 loc 14.8472440944882
ANM06 1 2006 NA NA 4 1 Living 3 URC15 1 2015 85 2006 9 7.825000095 Trueyeld 2015 81 ANM06 ANM06 55 400.733318523247 0.0185546875 172 -0.0298241224170467 BAC98 BAC98 0.875 loc 15.6603149606299
ANM06 1 2006 NA NA 4 1 Living 3 URC13 2 2013 53 2006 7 6.580000191 Trueyeld 2013 49 ANM06 ANM06 23 313.549421592915 0.0185546875 178 0.240995997257176 BAC98 BAC98 0.875 loc 14.0267716535433
ANM06 1 2006 NA NA 4 1 Living 3 URC11 1 2011 85 2006 5 NA Naive 2011 25 ANM06 ANM06 55 400.733318523247 0.0185546875 178 0.240995997257176 BAC98 BAC98 0.875 loc 14.7047244094488
APA08 1 2008 NA NA 1 0 Living 3 MOH14 3 2014 64 2008 6 NA Naive 2014 36 APA08 APA08 34 352.636052461616 0.017578125 179 0.286132683869547 SEQ99 SEQ99 0.921875 loc 15.0910236220472
APA10 1 2010 NA NA 2 1 Living 3 COM16 1 2016 51 2010 6 6.040000095 Trueyeld 2016 36 APA10 APA10 21 304.452243772342 0 180 0.331269370481917 SEQ99 SEQ99 0.953125 loc 14.8472440944882
APA10 1 2010 NA NA 2 1 Living 3 COM14 1 2014 65 2010 4 5.994999905 Naive 2014 16 APA10 APA10 35 355.534806148941 0 179 0.286132683869547 SEQ99 SEQ99 0.953125 loc 15.0910236220472
APH91 1 1991 1996 5 3 1 Shot 3 VEN95 2 1995 75 1991 4 6.009999905 Milk 1995 16 APH91 APH91 45 380.666248977032 0 144 -1.29365134756342 THO86 THO86 0.875 loc 14.9204724409449
APH91 1 1991 1996 5 3 1 Shot 3 VEN94 1 1994 81 1991 3 5.794999809 Naive 1994 9 APH91 APH91 51 393.182563272433 0 131 -1.88042827352424 THO86 THO86 0.875 loc 13.7409448818898
APH93 1 1993 1998 5 2 0 Shot 3 DIA96 2 1996 79 1993 3 NA Naive 1996 9 APH93 APH93 49 389.182029811063 0 162 -0.481190988540752 THO86 THO86 0.375 loc 16.4354330708661
APH95 1 1995 2000 4 1 1 DeadNotShot 1 NYM98 1 1998 69 1995 3 6.320000095 Naive 1998 9 APH95 APH95 39 366.356164612965 0 193 0.918046296442734 THO86 THO86 0.875 loc 16.2944881889764
APH98 1 1998 2001 3 1 0 Shot 3 MED01 2 2001 67 1998 3 3.619999809 Naive 2001 9 APH98 APH98 37 361.091791264422 0 179 0.286132683869547 THO86 THO86 0.875 loc 15.4409448818898
ARA09 1 2009 NA NA 3 1 Living 3 LIA14 1 2014 67 2009 5 NA Summeryeld 2014 25 ARA09 ARA09 37 361.091791264422 0.025390625 179 0.286132683869547 HED01 HED01 0.875 loc 15.0910236220472
ARA09 1 2009 NA NA 3 1 Living 3 LIA13 3 2013 69 2009 4 NA Naive 2013 16 ARA09 ARA09 39 366.356164612965 0.025390625 178 0.240995997257176 HED01 HED01 0.875 loc 14.0267716535433
ARA09 1 2009 NA NA 3 1 Living 3 LIA16 2 2016 61 2009 7 6.425 Trueyeld 2016 49 ARA09 ARA09 31 343.398720448515 0.025390625 180 0.331269370481917 HED01 HED01 0.875 loc 14.8472440944882
ARA11 1 2011 NA NA 1 0 Living 3 ELA15 2 2015 72 2011 4 5.479999905 Naive 2015 16 ARA11 ARA11 42 373.766961828337 0.005859375 172 -0.0298241224170467 HED01 HED01 0.953125 loc 15.6603149606299
ARB11 1 2011 2014 2 1 0 Shot 3 JAV13 2 2013 70 2011 2 6.1 Naive 2013 4 ARB11 ARB11 40 368.887945411394 0 178 0.240995997257176 COF01 COF01 0.8125 loc 14.0267716535433
ARI96 1 1996 2001 5 2 1 DeadNotShot 1 ART99 2 1999 64 1996 3 6.220000191 Naive 1999 9 ARI96 ARI96 34 352.636052461616 0 211 1.7305066554654 ATH87 ATH87 0.4375 loc 14.6826771653543
ARI96 1 1996 2001 5 2 1 DeadNotShot 1 ART00 2 2000 54 1996 4 7.14 Summeryeld 2000 16 ARI96 ARI96 24 317.805383034795 0 195 1.00831966966747 ATH87 ATH87 0.4375 loc 15.8708661417323
ARI99 1 1999 2003 4 1 1 Shot 3 AND02 2 2002 74 1999 3 6.519999809 Naive 2002 9 ARI99 ARI99 44 378.418963391826 0.0234375 183 0.466679430319029 ATH87 ATH87 0.8125 loc 15.4574803149606
ASP78 1 1978 1990 11 3 0 DeadNotShot 1 APN89 1 1989 73 1978 11 6.42 Trueyeld 1989 121 ASP78 ASP78 43 376.120011569356 0 199 1.18886641611696 TOR72 TOR72 0.5 loc 14.2007874015748
ASP78 1 1978 1990 11 3 0 DeadNotShot 1 APN87 2 1987 89 1978 9 5.974999809 Trueyeld 1987 81 ASP78 ASP78 59 407.753744390572 0 168 -0.210370868866529 TOR72 TOR72 0.5 loc 13.8141732283465
ASP78 1 1978 1990 11 3 0 DeadNotShot 1 APN85 3 1985 70 1978 7 NA Naive 1985 49 ASP78 ASP78 40 368.887945411394 0 165 -0.34578092870364 TOR72 TOR72 0.5 loc 15.1637795275591
AST90 1 1990 2001 11 5 2 DeadNotShot 1 CEL95 1 1995 63 1990 5 6.249999809 Winteryeld 1995 25 AST90 AST90 33 349.650756146648 0 144 -1.29365134756342 GAL85 GAL85 0.625 loc 14.9204724409449
AST90 1 1990 2001 11 5 2 DeadNotShot 1 CEL94 2 1994 67 1990 4 7.639999809 Naive 1994 16 AST90 AST90 37 361.091791264422 0 131 -1.88042827352424 GAL85 GAL85 0.625 loc 13.7409448818898
AST90 1 1990 2001 11 5 2 DeadNotShot 1 CEL99 2 1999 82 1990 9 8.180000191 Trueyeld 1999 81 AST90 AST90 52 395.124371858143 0 211 1.7305066554654 GAL85 GAL85 0.625 loc 14.6826771653543
AST90 1 1990 2001 11 5 2 DeadNotShot 1 CEL01 2 2001 69 1990 11 7.28 Trueyeld 2001 121 AST90 AST90 39 366.356164612965 0 179 0.286132683869547 GAL85 GAL85 0.625 loc 15.4409448818898
AST90 1 1990 2001 11 5 2 DeadNotShot 1 CEL97 2 1997 65 1990 7 9.219999619 Trueyeld 1997 49 AST90 AST90 35 355.534806148941 0 177 0.195859310644806 GAL85 GAL85 0.625 loc 15.2740157480315
ATH87 1 1987 2002 15 7 5 DeadNotShot 1 ARI97 1 1997 67 1987 10 8.48 Milk 1997 100 ATH87 ATH87 37 361.091791264422 0 177 0.195859310644806 THO81 THO81 0.875 loc 15.2740157480315
ATH87 1 1987 2002 15 7 5 DeadNotShot 1 ARI99 1 1999 53 1987 12 7.14 Trueyeld 1999 144 ATH87 ATH87 23 313.549421592915 0 211 1.7305066554654 THO81 THO81 0.875 loc 14.6826771653543
ATH87 1 1987 2002 15 7 5 DeadNotShot 1 ARI01 1 2001 61 1987 14 7.78 Trueyeld 2001 196 ATH87 ATH87 31 343.398720448515 0 179 0.286132683869547 THO81 THO81 0.875 loc 15.4409448818898
ATH87 1 1987 2002 15 7 5 DeadNotShot 1 ARI96 1 1996 54 1987 9 NA Trueyeld 1996 81 ATH87 ATH87 24 317.805383034795 0 162 -0.481190988540752 THO81 THO81 0.875 loc 16.4354330708661
ATH87 1 1987 2002 15 7 5 DeadNotShot 1 ARI93 2 1993 62 1987 6 7.825000095 Trueyeld 1993 36 ATH87 ATH87 32 346.573590279973 0 167 -0.255507555478899 THO81 THO81 0.875 loc 13.5448818897638
ATH87 1 1987 2002 15 7 5 DeadNotShot 1 ARI91 2 1991 54 1987 4 7.319999619 Naive 1991 16 ATH87 ATH87 24 317.805383034795 0 174 0.0604492508076943 THO81 THO81 0.875 loc 15.1133858267717
ATH87 1 1987 2002 15 7 5 DeadNotShot 1 ARI94 2 1994 155 1987 7 NA Milk 1994 49 ATH87 ATH87 125 482.83137373023 0 131 -1.88042827352424 THO81 THO81 0.875 loc 13.7409448818898
ATH89 1 1989 1999 10 5 4 Shot 3 PRS93 2 1993 62 1989 4 6.159999809 Naive 1993 16 ATH89 ATH89 32 346.573590279973 0 167 -0.255507555478899 THO81 THO81 0.8125 loc 13.5448818897638
ATH89 1 1989 1999 10 5 4 Shot 3 PRS95 2 1995 52 1989 6 7.28 Trueyeld 1995 36 ATH89 ATH89 22 309.104245335832 0 144 -1.29365134756342 THO81 THO81 0.8125 loc 14.9204724409449
ATH89 1 1989 1999 10 5 4 Shot 3 PRS97 1 1997 56 1989 8 7.120000191 Trueyeld 1997 64 ATH89 ATH89 26 325.809653802148 0 177 0.195859310644806 THO81 THO81 0.8125 loc 15.2740157480315
ATH89 1 1989 1999 10 5 4 Shot 3 PRS98 1 1998 61 1989 9 7.979999809 Milk 1998 81 ATH89 ATH89 31 343.398720448515 0 193 0.918046296442734 THO81 THO81 0.8125 loc 16.2944881889764
ATH89 1 1989 1999 10 5 4 Shot 3 PRS99 2 1999 83 1989 10 6.860000191 Milk 1999 100 ATH89 ATH89 53 397.029191355212 0 211 1.7305066554654 THO81 THO81 0.8125 loc 14.6826771653543
AVO89 1 1989 2004 15 7 5 DeadNotShot 1 STI98 2 1998 64 1989 9 6.220000095 Trueyeld 1998 81 AVO89 AVO89 34 352.636052461616 0 193 0.918046296442734 UPT78 UPT78 0.875 loc 16.2944881889764
AVO89 1 1989 2004 15 7 5 DeadNotShot 1 STI94 1 1994 63 1989 5 7.665000191 Summeryeld 1994 25 AVO89 AVO89 33 349.650756146648 0 131 -1.88042827352424 UPT78 UPT78 0.875 loc 13.7409448818898
AVO89 1 1989 2004 15 7 5 DeadNotShot 1 STI02 1 2002 94 1989 13 7.619999809 Trueyeld 2002 169 AVO89 AVO89 64 415.888308335967 0 183 0.466679430319029 UPT78 UPT78 0.875 loc 15.4574803149606
AVO89 1 1989 2004 15 7 5 DeadNotShot 1 STI93 2 1993 100 1989 4 6.900000095 Naive 1993 16 AVO89 AVO89 70 424.849524204936 0 167 -0.255507555478899 UPT78 UPT78 0.875 loc 13.5448818897638
AVO89 1 1989 2004 15 7 5 DeadNotShot 1 STI95 2 1995 69 1989 6 5.859999905 Milk 1995 36 AVO89 AVO89 39 366.356164612965 0 144 -1.29365134756342 UPT78 UPT78 0.875 loc 14.9204724409449
AVO89 1 1989 2004 15 7 5 DeadNotShot 1 STI99 2 1999 75 1989 10 6.360000095 Milk 1999 100 AVO89 AVO89 45 380.666248977032 0 211 1.7305066554654 UPT78 UPT78 0.875 loc 14.6826771653543
AVO89 1 1989 2004 15 7 5 DeadNotShot 1 STI96 1 1996 91 1989 7 7.040000095 Milk 1996 49 AVO89 AVO89 61 411.087386417331 0 162 -0.481190988540752 UPT78 UPT78 0.875 loc 16.4354330708661
AVO90 1 1990 2004 13 9 4 DeadNotShot 1 GOD94 1 1994 83 1990 4 6.379999905 Naive 1994 16 AVO90 AVO90 53 397.029191355212 0 131 -1.88042827352424 UPT78 UPT78 1 loc 13.7409448818898
AVO90 1 1990 2004 13 9 4 DeadNotShot 1 GOD03 2 2003 69 1990 13 5.810000095 Summeryeld 2003 169 AVO90 AVO90 39 366.356164612965 0 176 0.150722624032435 UPT78 UPT78 1 loc 15.1102362204724
AVO90 1 1990 2004 13 9 4 DeadNotShot 1 GOD95 2 1995 74 1990 5 6.760000191 Milk 1995 25 AVO90 AVO90 44 378.418963391826 0 144 -1.29365134756342 UPT78 UPT78 1 loc 14.9204724409449
AVO90 1 1990 2004 13 9 4 DeadNotShot 1 GOD98 1 1998 56 1990 8 6.200000191 Milk 1998 64 AVO90 AVO90 26 325.809653802148 0 193 0.918046296442734 UPT78 UPT78 1 loc 16.2944881889764
AVO90 1 1990 2004 13 9 4 DeadNotShot 1 GOD96 2 1996 62 1990 6 7.119999809 Milk 1996 36 AVO90 AVO90 32 346.573590279973 0 162 -0.481190988540752 UPT78 UPT78 1 loc 16.4354330708661
AVO90 1 1990 2004 13 9 4 DeadNotShot 1 GOD02 1 2002 77 1990 12 5.620000191 Trueyeld 2002 144 AVO90 AVO90 47 385.014760171006 0 183 0.466679430319029 UPT78 UPT78 1 loc 15.4574803149606
AVO90 1 1990 2004 13 9 4 DeadNotShot 1 GOD99 2 1999 60 1990 9 6.35 Winteryeld 1999 81 AVO90 AVO90 30 340.119738166216 0 211 1.7305066554654 UPT78 UPT78 1 loc 14.6826771653543
AVO90 1 1990 2004 13 9 4 DeadNotShot 1 GOD97 1 1997 60 1990 7 6.260000191 Milk 1997 49 AVO90 AVO90 30 340.119738166216 0 177 0.195859310644806 UPT78 UPT78 1 loc 15.2740157480315
AVO90 1 1990 2004 13 9 4 DeadNotShot 1 GOD00 1 2000 77 1990 10 5.124999809 Winteryeld 2000 100 AVO90 AVO90 47 385.014760171006 0 195 1.00831966966747 UPT78 UPT78 1 loc 15.8708661417323
AYE09 1 2009 NA NA 3 1 Living 3 IRI16 1 2016 60 2009 7 7.32 Milk 2016 49 AYE09 AYE09 30 340.119738166216 0 180 0.331269370481917 MEE03 MEE03 0.6640625 loc 14.8472440944882
AYE09 1 2009 NA NA 3 1 Living 3 IRI13 2 2013 55 2009 4 6.220000191 Naive 2013 16 AYE09 AYE09 25 321.88758248682 0 178 0.240995997257176 MEE03 MEE03 0.6640625 loc 14.0267716535433
AYE09 1 2009 NA NA 3 1 Living 3 IRI15 1 2015 58 2009 6 6.249999809 Trueyeld 2015 36 AYE09 AYE09 28 333.22045101752 0 172 -0.0298241224170467 MEE03 MEE03 0.6640625 loc 15.6603149606299
AYE10 1 2010 NA NA 2 0 Living 3 KOH15 1 2015 54 2010 5 5.720000095 Naive 2015 25 AYE10 AYE10 24 317.805383034795 0.01336669921875 172 -0.0298241224170467 MEE03 MEE03 0.8984375 loc 15.6603149606299
AYE10 1 2010 NA NA 2 0 Living 3 KOH16 1 2016 54 2010 6 6.019999905 Milk 2016 36 AYE10 AYE10 24 317.805383034795 0.01336669921875 180 0.331269370481917 MEE03 MEE03 0.8984375 loc 14.8472440944882
AYE12 1 2012 NA NA 1 0 Living 3 LEM16 1 2016 55 2012 4 7.42 Naive 2016 16 AYE12 AYE12 25 321.88758248682 0 180 0.331269370481917 MEE03 MEE03 0.6640625 loc 14.8472440944882
AZU05 1 2005 2013 7 4 0 Shot 3 CYA11 2 2011 68 2005 6 NA Summeryeld 2011 36 AZU05 AZU05 38 363.758615972639 0.00439453125 178 0.240995997257176 CRM01 CRM01 0.8125 loc 14.7047244094488
AZU05 1 2005 2013 7 4 0 Shot 3 CYA09 2 2009 77 2005 4 3.91 Naive 2009 16 AZU05 AZU05 47 385.014760171006 0.00439453125 183 0.466679430319029 CRM01 CRM01 0.8125 loc 15.251968503937
AZU05 1 2005 2013 7 4 0 Shot 3 CYA12 1 2012 55 2005 7 NA Milk 2012 49 AZU05 AZU05 25 321.88758248682 0.00439453125 179 0.286132683869547 CRM01 CRM01 0.8125 loc 15.0677165354331
AZU05 1 2005 2013 7 4 0 Shot 3 CYA10 3 2010 61 2005 5 NA Summeryeld 2010 25 AZU05 AZU05 31 343.398720448515 0.00439453125 191 0.827772923217993 CRM01 CRM01 0.8125 loc 14.9299212598425
AZU07 1 2007 2012 4 2 0 Shot 3 LAZ11 2 2011 79 2007 4 NA Winteryeld 2011 16 AZU07 AZU07 49 389.182029811063 0.0126953125 178 0.240995997257176 CRM01 CRM01 0.796875 loc 14.7047244094488
AZU07 1 2007 2012 4 2 0 Shot 3 LAZ10 2 2010 72 2007 3 NA Naive 2010 9 AZU07 AZU07 42 373.766961828337 0.0126953125 191 0.827772923217993 CRM01 CRM01 0.796875 loc 14.9299212598425
AZU08 1 2008 2014 5 3 0 Shot 3 CBT13 3 2013 51 2008 5 NA Summeryeld 2013 25 AZU08 AZU08 21 304.452243772342 0.021484375 178 0.240995997257176 CRM01 CRM01 0.8515625 loc 14.0267716535433
AZU08 1 2008 2014 5 3 0 Shot 3 CBT12 1 2012 57 2008 4 5.799999905 Naive 2012 16 AZU08 AZU08 27 329.583686600433 0.021484375 179 0.286132683869547 CRM01 CRM01 0.8515625 loc 15.0677165354331
BAC98 1 1998 2007 9 5 3 DeadNotShot 1 ANM02 1 2002 63 1998 4 6.23 Naive 2002 16 BAC98 BAC98 33 349.650756146648 0.0078125 183 0.466679430319029 PTN93 PTN93 0.75 loc 15.4574803149606
BAC98 1 1998 2007 9 5 3 DeadNotShot 1 ANM03 1 2003 71 1998 5 6.580000191 Milk 2003 25 BAC98 BAC98 41 371.357206670431 0.0078125 176 0.150722624032435 PTN93 PTN93 0.75 loc 15.1102362204724
BAC98 1 1998 2007 9 5 3 DeadNotShot 1 ANM07 3 2007 76 1998 9 NA Milk 2007 81 BAC98 BAC98 46 382.864139648909 0.0078125 188 0.692362863380881 PTN93 PTN93 0.75 loc 16.403937007874
BAC98 1 1998 2007 9 5 3 DeadNotShot 1 ANM06 1 2006 55 1998 8 6.860000095 Trueyeld 2006 64 BAC98 BAC98 25 321.88758248682 0.0078125 182 0.421542743706658 PTN93 PTN93 0.75 loc 15.3503937007874
BAC98 1 1998 2007 9 5 3 DeadNotShot 1 ANM04 2 2004 62 1998 6 6.180000191 Milk 2004 36 BAC98 BAC98 32 346.573590279973 0.0078125 187 0.647226176768511 PTN93 PTN93 0.75 loc 15.7858267716535
BAR79 1 1979 1992 12 8 1 DeadNotShot 1 WHS85 2 1985 68 1979 6 7.255000191 Milk 1985 36 BAR79 BAR79 38 363.758615972639 0.125 165 -0.34578092870364 UPR71 UPR71 1 loc 15.1637795275591
BAR79 1 1979 1992 12 8 1 DeadNotShot 1 WHS83 1 1983 74 1979 4 4.040000095 Naive 1983 16 BAR79 BAR79 44 378.418963391826 0.125 161 -0.526327675153122 UPR71 UPR71 1 loc 14.8062992125984
BAR79 1 1979 1992 12 8 1 DeadNotShot 1 WHS87 1 1987 65 1979 8 6.339999809 Trueyeld 1987 64 BAR79 BAR79 35 355.534806148941 0.125 168 -0.210370868866529 UPR71 UPR71 1 loc 13.8141732283465
BAR79 1 1979 1992 12 8 1 DeadNotShot 1 WHS90 1 1990 66 1979 11 7.855000095 Trueyeld 1990 121 BAR79 BAR79 36 358.351893845611 0.125 162 -0.481190988540752 UPR71 UPR71 1 loc 14.9566929133858
BAR79 1 1979 1992 12 8 1 DeadNotShot 1 WHS84 1 1984 72 1979 5 6.639999809 Winteryeld 1984 25 BAR79 BAR79 42 373.766961828337 0.125 162 -0.481190988540752 UPR71 UPR71 1 loc 15.296062992126
BAR79 1 1979 1992 12 8 1 DeadNotShot 1 WHS88 1 1988 60 1979 9 6.040000095 Milk 1988 81 BAR79 BAR79 30 340.119738166216 0.125 174 0.0604492508076943 UPR71 UPR71 1 loc 14.2031496062992
BAR79 1 1979 1992 12 8 1 DeadNotShot 1 WHS91 2 1991 65 1979 12 4.710000191 Milk 1991 144 BAR79 BAR79 35 355.534806148941 0.125 174 0.0604492508076943 UPR71 UPR71 1 loc 15.1133858267717
BAR80 1 1980 1993 12 9 3 DeadNotShot 1 PEN92 1 1992 66 1980 12 5.654999809 Winteryeld 1992 144 BAR80 BAR80 36 358.351893845611 0 174 0.0604492508076943 UPR71 UPR71 1 loc 15.1574803149606
BAR80 1 1980 1993 12 9 3 DeadNotShot 1 PEN88 2 1988 64 1980 8 7.2 Milk 1988 64 BAR80 BAR80 34 352.636052461616 0 174 0.0604492508076943 UPR71 UPR71 1 loc 14.2031496062992
BAR80 1 1980 1993 12 9 3 DeadNotShot 1 PEN84 2 1984 75 1980 4 6.080000191 Naive 1984 16 BAR80 BAR80 45 380.666248977032 0 162 -0.481190988540752 UPR71 UPR71 1 loc 15.296062992126
BAR80 1 1980 1993 12 9 3 DeadNotShot 1 PEN89 1 1989 73 1980 9 6.96 Winteryeld 1989 81 BAR80 BAR80 43 376.120011569356 0 199 1.18886641611696 UPR71 UPR71 1 loc 14.2007874015748
BAR80 1 1980 1993 12 9 3 DeadNotShot 1 PEN86 2 1986 76 1980 6 6.139999809 Winteryeld 1986 36 BAR80 BAR80 46 382.864139648909 0 201 1.2791397893417 UPR71 UPR71 1 loc 14.1188976377953
BAR80 1 1980 1993 12 9 3 DeadNotShot 1 PEN91 2 1991 62 1980 11 6.879999905 Milk 1991 121 BAR80 BAR80 32 346.573590279973 0 174 0.0604492508076943 UPR71 UPR71 1 loc 15.1133858267717
BAR80 1 1980 1993 12 9 3 DeadNotShot 1 PEN87 1 1987 67 1980 7 7.85 Milk 1987 49 BAR80 BAR80 37 361.091791264422 0 168 -0.210370868866529 UPR71 UPR71 1 loc 13.8141732283465
BAR80 1 1980 1993 12 9 3 DeadNotShot 1 PEN90 1 1990 59 1980 10 7.225000191 Milk 1990 100 BAR80 BAR80 29 336.729582998647 0 162 -0.481190988540752 UPR71 UPR71 1 loc 14.9566929133858
BAR80 1 1980 1993 12 9 3 DeadNotShot 1 PEN85 2 1985 92 1980 5 7.269999905 Milk 1985 25 BAR80 BAR80 62 412.713438504509 0 165 -0.34578092870364 UPR71 UPR71 1 loc 15.1637795275591
BAR83 1 1983 1995 12 6 4 DeadNotShot 1 OAT92 2 1992 58 1983 9 8.119999809 Trueyeld 1992 81 BAR83 BAR83 28 333.22045101752 0 174 0.0604492508076943 UPR71 UPR71 1 loc 15.1574803149606
BAR83 1 1983 1995 12 6 4 DeadNotShot 1 OAT90 1 1990 66 1983 7 8.755000191 Milk 1990 49 BAR83 BAR83 36 358.351893845611 0 162 -0.481190988540752 UPR71 UPR71 1 loc 14.9566929133858
BAR83 1 1983 1995 12 6 4 DeadNotShot 1 OAT89 2 1989 66 1983 6 7.775 Trueyeld 1989 36 BAR83 BAR83 36 358.351893845611 0 199 1.18886641611696 UPR71 UPR71 1 loc 14.2007874015748
BAR83 1 1983 1995 12 6 4 DeadNotShot 1 OAT94 1 1994 52 1983 11 7.06 Trueyeld 1994 121 BAR83 BAR83 22 309.104245335832 0 131 -1.88042827352424 UPR71 UPR71 1 loc 13.7409448818898
BAR83 1 1983 1995 12 6 4 DeadNotShot 1 OAT87 1 1987 79 1983 4 7.255000191 Naive 1987 16 BAR83 BAR83 49 389.182029811063 0 168 -0.210370868866529 UPR71 UPR71 1 loc 13.8141732283465
BAR84 1 1984 1995 10 6 0 DeadNotShot 1 MEA89 1 1989 74 1984 5 5.680000191 Winteryeld 1989 25 BAR84 BAR84 44 378.418963391826 0 199 1.18886641611696 UPR71 UPR71 0.875 loc 14.2007874015748
BAR84 1 1984 1995 10 6 0 DeadNotShot 1 MEA94 2 1994 57 1984 10 7.875000381 Trueyeld 1994 100 BAR84 BAR84 27 329.583686600433 0 131 -1.88042827352424 UPR71 UPR71 0.875 loc 13.7409448818898
BAR84 1 1984 1995 10 6 0 DeadNotShot 1 MEA88 1 1988 62 1984 4 5.14 Naive 1988 16 BAR84 BAR84 32 346.573590279973 0 174 0.0604492508076943 UPR71 UPR71 0.875 loc 14.2031496062992
BAR84 1 1984 1995 10 6 0 DeadNotShot 1 MEA90 2 1990 62 1984 6 6.630000095 Winteryeld 1990 36 BAR84 BAR84 32 346.573590279973 0 162 -0.481190988540752 UPR71 UPR71 0.875 loc 14.9566929133858
BAR84 1 1984 1995 10 6 0 DeadNotShot 1 MEA92 2 1992 71 1984 8 6.109999809 Winteryeld 1992 64 BAR84 BAR84 41 371.357206670431 0 174 0.0604492508076943 UPR71 UPR71 0.875 loc 15.1574803149606
BAR84 1 1984 1995 10 6 0 DeadNotShot 1 MEA91 2 1991 60 1984 7 6.26 Winteryeld 1991 49 BAR84 BAR84 30 340.119738166216 0 174 0.0604492508076943 UPR71 UPR71 0.875 loc 15.1133858267717
BCL84 1 1984 1993 8 3 0 DeadNotShot 1 TOG90 1 1990 54 1984 6 5.565 Naive 1990 36 BCL84 BCL84 24 317.805383034795 0.0078125 162 -0.481190988540752 BUC81 BUC81 0.6875 loc 14.9566929133858
BCL84 1 1984 1993 8 3 0 DeadNotShot 1 TOG91 1 1991 68 1984 7 6.019999809 Winteryeld 1991 49 BCL84 BCL84 38 363.758615972639 0.0078125 174 0.0604492508076943 BUC81 BUC81 0.6875 loc 15.1133858267717
BCL84 1 1984 1993 8 3 0 DeadNotShot 1 TOG92 2 1992 71 1984 8 5.425 Winteryeld 1992 64 BCL84 BCL84 41 371.357206670431 0.0078125 174 0.0604492508076943 BUC81 BUC81 0.6875 loc 15.1574803149606
BCL87 1 1987 1993 5 1 0 DeadNotShot 1 SHA92 1 1992 61 1987 5 6.56 Naive 1992 25 BCL87 BCL87 31 343.398720448515 0 174 0.0604492508076943 BUC81 BUC81 0.9375 loc 15.1574803149606
BCL93 1 1993 2008 14 11 4 DeadNotShot 1 BUT03 1 2003 56 1993 10 8.330000381 Milk 2003 100 BCL93 BCL93 26 325.809653802148 0 176 0.150722624032435 BUC81 BUC81 0.9375 loc 15.1102362204724
BCL93 1 1993 2008 14 11 4 DeadNotShot 1 BUT96 1 1996 65 1993 3 4.839999809 Naive 1996 9 BCL93 BCL93 35 355.534806148941 0 162 -0.481190988540752 BUC81 BUC81 0.9375 loc 16.4354330708661
BCL93 1 1993 2008 14 11 4 DeadNotShot 1 BUT99 1 1999 140 1993 6 NA Milk 1999 36 BCL93 BCL93 110 470.048036579242 0 211 1.7305066554654 BUC81 BUC81 0.9375 loc 14.6826771653543
BCL93 1 1993 2008 14 11 4 DeadNotShot 1 BUT00 1 2000 73 1993 7 7.38 Winteryeld 2000 49 BCL93 BCL93 43 376.120011569356 0 195 1.00831966966747 BUC81 BUC81 0.9375 loc 15.8708661417323
BCL93 1 1993 2008 14 11 4 DeadNotShot 1 BUT04 2 2004 58 1993 11 7.239999905 Milk 2004 121 BCL93 BCL93 28 333.22045101752 0 187 0.647226176768511 BUC81 BUC81 0.9375 loc 15.7858267716535
BCL93 1 1993 2008 14 11 4 DeadNotShot 1 BUT01 2 2001 66 1993 8 7.540000095 Winteryeld 2001 64 BCL93 BCL93 36 358.351893845611 0 179 0.286132683869547 BUC81 BUC81 0.9375 loc 15.4409448818898
BCL93 1 1993 2008 14 11 4 DeadNotShot 1 BUT05 2 2005 68 1993 12 7.339999809 Winteryeld 2005 144 BCL93 BCL93 38 363.758615972639 0 198 1.14372972950459 BUC81 BUC81 0.9375 loc 15.1275590551181
BCL93 1 1993 2008 14 11 4 DeadNotShot 1 BUT98 1 1998 62 1993 5 6.540000095 Trueyeld 1998 25 BCL93 BCL93 32 346.573590279973 0 193 0.918046296442734 BUC81 BUC81 0.9375 loc 16.2944881889764
BCL93 1 1993 2008 14 11 4 DeadNotShot 1 BUT06 1 2006 71 1993 13 7.630000095 Winteryeld 2006 169 BCL93 BCL93 41 371.357206670431 0 182 0.421542743706658 BUC81 BUC81 0.9375 loc 15.3503937007874
BCL93 1 1993 2008 14 11 4 DeadNotShot 1 BUT02 1 2002 60 1993 9 7.094999809 Winteryeld 2002 81 BCL93 BCL93 30 340.119738166216 0 183 0.466679430319029 BUC81 BUC81 0.9375 loc 15.4574803149606
BCL95 1 1995 2005 9 3 1 DeadNotShot 1 LAC02 2 2002 83 1995 7 7.880000381 Trueyeld 2002 49 BCL95 BCL95 53 397.029191355212 0 183 0.466679430319029 BUC81 BUC81 0.8125 loc 15.4574803149606
BCL95 1 1995 2005 9 3 1 DeadNotShot 1 LAC00 1 2000 53 1995 5 5.440000191 Naive 2000 25 BCL95 BCL95 23 313.549421592915 0 195 1.00831966966747 BUC81 BUC81 0.8125 loc 15.8708661417323
BCL95 1 1995 2005 9 3 1 DeadNotShot 1 LAC04 1 2004 63 1995 9 7.41 Trueyeld 2004 81 BCL95 BCL95 33 349.650756146648 0 187 0.647226176768511 BUC81 BUC81 0.8125 loc 15.7858267716535
BCL96 1 1996 2008 11 5 2 DeadNotShot 1 RIB00 2 2000 73 1996 4 7.019999809 Naive 2000 16 BCL96 BCL96 43 376.120011569356 0.0078125 195 1.00831966966747 BUC81 BUC81 0.9375 loc 15.8708661417323
BCL96 1 1996 2008 11 5 2 DeadNotShot 1 RIB03 1 2003 62 1996 7 7.109999809 Milk 2003 49 BCL96 BCL96 32 346.573590279973 0.0078125 176 0.150722624032435 BUC81 BUC81 0.9375 loc 15.1102362204724
BCL96 1 1996 2008 11 5 2 DeadNotShot 1 RIB05 1 2005 68 1996 9 7.109999809 Trueyeld 2005 81 BCL96 BCL96 38 363.758615972639 0.0078125 198 1.14372972950459 BUC81 BUC81 0.9375 loc 15.1275590551181
BCL96 1 1996 2008 11 5 2 DeadNotShot 1 RIB07 2 2007 70 1996 11 6.580000191 Trueyeld 2007 121 BCL96 BCL96 40 368.887945411394 0.0078125 188 0.692362863380881 BUC81 BUC81 0.9375 loc 16.403937007874
BCL96 1 1996 2008 11 5 2 DeadNotShot 1 RIB02 2 2002 74 1996 6 6.440000191 Trueyeld 2002 36 BCL96 BCL96 44 378.418963391826 0.0078125 183 0.466679430319029 BUC81 BUC81 0.9375 loc 15.4574803149606
BEA00 1 2000 2016 16 8 4 DeadNotShot 1 CNK06 2 2006 61 2000 6 5.755000191 Trueyeld 2006 36 BEA00 BEA00 31 343.398720448515 0 182 0.421542743706658 MOO96 MOO96 0.84375 loc 15.3503937007874
BEA00 1 2000 2016 16 8 4 DeadNotShot 1 CNK16 3 2016 59 2000 16 NA Trueyeld 2016 256 BEA00 BEA00 29 336.729582998647 0 180 0.331269370481917 MOO96 MOO96 0.84375 loc 14.8472440944882
BEA00 1 2000 2016 16 8 4 DeadNotShot 1 CNK08 1 2008 67 2000 8 NA Trueyeld 2008 64 BEA00 BEA00 37 361.091791264422 0 205 1.45968653579118 MOO96 MOO96 0.84375 loc 15.0472440944882
BEA00 1 2000 2016 16 8 4 DeadNotShot 1 CNK14 2 2014 64 2000 14 NA Trueyeld 2014 196 BEA00 BEA00 34 352.636052461616 0 179 0.286132683869547 MOO96 MOO96 0.84375 loc 15.0910236220472
BEA00 1 2000 2016 16 8 4 DeadNotShot 1 CNK09 3 2009 63 2000 9 NA Milk 2009 81 BEA00 BEA00 33 349.650756146648 0 183 0.466679430319029 MOO96 MOO96 0.84375 loc 15.251968503937
BEA00 1 2000 2016 16 8 4 DeadNotShot 1 CNK04 1 2004 58 2000 4 NA Naive 2004 16 BEA00 BEA00 28 333.22045101752 0 187 0.647226176768511 MOO96 MOO96 0.84375 loc 15.7858267716535
BEE93 1 1993 NA NA 8 4 Living 3 MLN97 1 1997 54 1993 4 7.979999809 Naive 1997 16 BEE93 BEE93 24 317.805383034795 0 177 0.195859310644806 PET85 PET85 0.875 loc 15.2740157480315
BEE93 1 1993 NA NA 8 4 Living 3 MLN09 3 2009 64 1993 16 NA Trueyeld 2009 256 BEE93 BEE93 34 352.636052461616 0 183 0.466679430319029 PET85 PET85 0.875 loc 15.251968503937
BEE93 1 1993 NA NA 8 4 Living 3 MLN07 2 2007 54 1993 14 8.28 Trueyeld 2007 196 BEE93 BEE93 24 317.805383034795 0 188 0.692362863380881 PET85 PET85 0.875 loc 16.403937007874
BEE93 1 1993 NA NA 8 4 Living 3 MLN98 2 1998 77 1993 5 8.580000191 Milk 1998 25 BEE93 BEE93 47 385.014760171006 0 193 0.918046296442734 PET85 PET85 0.875 loc 16.2944881889764
BEE93 1 1993 NA NA 8 4 Living 3 MLN00 1 2000 56 1993 7 8.049999809 Trueyeld 2000 49 BEE93 BEE93 26 325.809653802148 0 195 1.00831966966747 PET85 PET85 0.875 loc 15.8708661417323
BEE93 1 1993 NA NA 8 4 Living 3 MLN10 3 2010 73 1993 17 NA Summeryeld 2010 289 BEE93 BEE93 43 376.120011569356 0 191 0.827772923217993 PET85 PET85 0.875 loc 14.9299212598425
BEE93 1 1993 NA NA 8 4 Living 3 MLN04 1 2004 147 1993 11 6.56 Trueyeld 2004 121 BEE93 BEE93 117 476.217393479776 0 187 0.647226176768511 PET85 PET85 0.875 loc 15.7858267716535
BEE93 1 1993 NA NA 8 4 Living 3 MLN02 2 2002 72 1993 9 7.839999809 Trueyeld 2002 81 BEE93 BEE93 42 373.766961828337 0 183 0.466679430319029 PET85 PET85 0.875 loc 15.4574803149606
BEE94 1 1994 2000 6 2 1 Shot 3 HEB00 1 2000 60 1994 6 6.180000191 Trueyeld 2000 36 BEE94 BEE94 30 340.119738166216 0 195 1.00831966966747 PET85 PET85 0.875 loc 15.8708661417323
BEE94 1 1994 2000 6 2 1 Shot 3 HEB98 1 1998 59 1994 4 6.195000191 Naive 1998 16 BEE94 BEE94 29 336.729582998647 0 193 0.918046296442734 PET85 PET85 0.875 loc 16.2944881889764
BET73 1 1973 1986 12 7 2 DeadNotShot 1 JUN85 1 1985 58 1973 12 NA Summeryeld 1985 144 BET73 BET73 28 333.22045101752 0 165 -0.34578092870364 BLT68 BLT68 0.25 loc 15.1637795275591
BET73 1 1973 1986 12 7 2 DeadNotShot 1 JUN78 2 1978 91 1973 5 7.119999809 Milk 1978 25 BET73 BET73 61 411.087386417331 0 134 -1.74501821368713 BLT68 BLT68 0.25 loc 14.7566929133858
BET73 1 1973 1986 12 7 2 DeadNotShot 1 JUN81 2 1981 58 1973 8 7.659999809 Summeryeld 1981 64 BET73 BET73 28 333.22045101752 0 155 -0.797147794827345 BLT68 BLT68 0.25 loc 14.3244094488189
BET73 1 1973 1986 12 7 2 DeadNotShot 1 JUN77 2 1977 50 1973 4 4.84 Naive 1977 16 BET73 BET73 20 299.573227355399 0 114 -2.64775194593454 BLT68 BLT68 0.25 loc 15.1488188976378
BET73 1 1973 1986 12 7 2 DeadNotShot 1 JUN82 2 1982 79 1973 9 NA Milk 1982 81 BET73 BET73 49 389.182029811063 0 152 -0.932557854664457 BLT68 BLT68 0.25 loc 14.051968503937
BET73 1 1973 1986 12 7 2 DeadNotShot 1 JUN84 2 1984 56 1973 11 5.080000191 Trueyeld 1984 121 BET73 BET73 26 325.809653802148 0 162 -0.481190988540752 BLT68 BLT68 0.25 loc 15.296062992126
BET73 1 1973 1986 12 7 2 DeadNotShot 1 JUN80 1 1980 67 1973 7 7.019999809 Trueyeld 1980 49 BET73 BET73 37 361.091791264422 0 142 -1.38392472078816 BLT68 BLT68 0.25 loc 13.8944881889764
BIE01 1 2001 2013 12 7 3 DeadNotShot 1 CHD05 1 2005 72 2001 4 NA Naive 2005 16 BIE01 BIE01 42 373.766961828337 0 198 1.14372972950459 CFI94 CFI94 0.9375 loc 15.1275590551181
BIE01 1 2001 2013 12 7 3 DeadNotShot 1 CHD11 2 2011 80 2001 10 6.800000191 Milk 2011 100 BIE01 BIE01 50 391.202300542815 0 178 0.240995997257176 CFI94 CFI94 0.9375 loc 14.7047244094488
BIE01 1 2001 2013 12 7 3 DeadNotShot 1 CHD10 1 2010 65 2001 9 NA Trueyeld 2010 81 BIE01 BIE01 35 355.534806148941 0 191 0.827772923217993 CFI94 CFI94 0.9375 loc 14.9299212598425
BIE01 1 2001 2013 12 7 3 DeadNotShot 1 CHD06 2 2006 65 2001 5 7.119999809 Milk 2006 25 BIE01 BIE01 35 355.534806148941 0 182 0.421542743706658 CFI94 CFI94 0.9375 loc 15.3503937007874
BIE01 1 2001 2013 12 7 3 DeadNotShot 1 CHD07 3 2007 70 2001 6 NA Winteryeld 2007 36 BIE01 BIE01 40 368.887945411394 0 188 0.692362863380881 CFI94 CFI94 0.9375 loc 16.403937007874
BIE97 1 1997 2010 13 6 3 DeadNotShot 1 MOZ05 2 2005 71 1997 8 7.48 Trueyeld 2005 64 BIE97 BIE97 41 371.357206670431 0.0234375 198 1.14372972950459 CFI94 CFI94 0.9375 loc 15.1275590551181
BIE97 1 1997 2010 13 6 3 DeadNotShot 1 MOZ07 1 2007 72 1997 10 6.660000381 Trueyeld 2007 100 BIE97 BIE97 42 373.766961828337 0.0234375 188 0.692362863380881 CFI94 CFI94 0.9375 loc 16.403937007874
BIE97 1 1997 2010 13 6 3 DeadNotShot 1 MOZ01 3 2001 76 1997 4 NA Naive 2001 16 BIE97 BIE97 46 382.864139648909 0.0234375 179 0.286132683869547 CFI94 CFI94 0.9375 loc 15.4409448818898
BIE97 1 1997 2010 13 6 3 DeadNotShot 1 MOZ02 2 2002 72 1997 5 NA Summeryeld 2002 25 BIE97 BIE97 42 373.766961828337 0.0234375 183 0.466679430319029 CFI94 CFI94 0.9375 loc 15.4574803149606
BIE97 1 1997 2010 13 6 3 DeadNotShot 1 MOZ03 2 2003 86 1997 6 8.98 Milk 2003 36 BIE97 BIE97 56 402.535169073515 0.0234375 176 0.150722624032435 CFI94 CFI94 0.9375 loc 15.1102362204724
BIE97 1 1997 2010 13 6 3 DeadNotShot 1 MOZ09 2 2009 64 1997 12 6.240000191 Trueyeld 2009 144 BIE97 BIE97 34 352.636052461616 0.0234375 183 0.466679430319029 CFI94 CFI94 0.9375 loc 15.251968503937
BIG76 1 1976 1988 12 8 1 DeadNotShot 1 CRA85 1 1985 80 1976 9 7.039999905 Milk 1985 81 BIG76 BIG76 50 391.202300542815 0 165 -0.34578092870364 BIGHE BIGHE 1 loc 15.1637795275591
BIG76 1 1976 1988 12 8 1 DeadNotShot 1 CRA83 1 1983 92 1976 7 6.659999809 Milk 1983 49 BIG76 BIG76 62 412.713438504509 0 161 -0.526327675153122 BIGHE BIGHE 1 loc 14.8062992125984
BIG76 1 1976 1988 12 8 1 DeadNotShot 1 CRA80 2 1980 176 1976 4 7.340000095 Naive 1980 16 BIG76 BIG76 146 498.360662170834 0 142 -1.38392472078816 BIGHE BIGHE 1 loc 13.8944881889764
BIG76 1 1976 1988 12 8 1 DeadNotShot 1 CRA82 2 1982 81 1976 6 6.810000095 Milk 1982 36 BIG76 BIG76 51 393.182563272433 0 152 -0.932557854664457 BIGHE BIGHE 1 loc 14.051968503937
BIG76 1 1976 1988 12 8 1 DeadNotShot 1 CRA84 2 1984 77 1976 8 8.440000191 Winteryeld 1984 64 BIG76 BIG76 47 385.014760171006 0 162 -0.481190988540752 BIGHE BIGHE 1 loc 15.296062992126
BIG76 1 1976 1988 12 8 1 DeadNotShot 1 CRA87 1 1987 80 1976 11 7.024999905 Milk 1987 121 BIG76 BIG76 50 391.202300542815 0 168 -0.210370868866529 BIGHE BIGHE 1 loc 13.8141732283465
BIG76 1 1976 1988 12 8 1 DeadNotShot 1 CRA86 1 1986 83 1976 10 4.120000191 Winteryeld 1986 100 BIG76 BIG76 53 397.029191355212 0 201 1.2791397893417 BIGHE BIGHE 1 loc 14.1188976377953
BIG76 1 1976 1988 12 8 1 DeadNotShot 1 CRA81 1 1981 78 1976 5 7.959999619 Summeryeld 1981 25 BIG76 BIG76 48 387.120101090789 0 155 -0.797147794827345 BIGHE BIGHE 1 loc 14.3244094488189
BIL84 1 1984 2000 15 9 3 DeadNotShot 1 FRO96 1 1996 55 1984 12 1.02 Milk 1996 144 BIL84 BIL84 25 321.88758248682 0 162 -0.481190988540752 WHO79 WHO79 1 loc 16.4354330708661
BIL84 1 1984 2000 15 9 3 DeadNotShot 1 FRO93 1 1993 68 1984 9 6.740000191 Summeryeld 1993 81 BIL84 BIL84 38 363.758615972639 0 167 -0.255507555478899 WHO79 WHO79 1 loc 13.5448818897638
BIL84 1 1984 2000 15 9 3 DeadNotShot 1 FRO94 3 1994 131 1984 10 NA Milk 1994 100 BIL84 BIL84 101 461.512051684126 0 131 -1.88042827352424 WHO79 WHO79 1 loc 13.7409448818898
BIL84 1 1984 2000 15 9 3 DeadNotShot 1 FRO89 2 1989 70 1984 5 5.925 Naive 1989 25 BIL84 BIL84 40 368.887945411394 0 199 1.18886641611696 WHO79 WHO79 1 loc 14.2007874015748
BIL84 1 1984 2000 15 9 3 DeadNotShot 1 FRO92 3 1992 77 1984 8 NA Summeryeld 1992 64 BIL84 BIL84 47 385.014760171006 0 174 0.0604492508076943 WHO79 WHO79 1 loc 15.1574803149606
BIL84 1 1984 2000 15 9 3 DeadNotShot 1 FRO98 1 1998 61 1984 14 6.120000191 Trueyeld 1998 196 BIL84 BIL84 31 343.398720448515 0 193 0.918046296442734 WHO79 WHO79 1 loc 16.2944881889764
BIL84 1 1984 2000 15 9 3 DeadNotShot 1 FRO95 2 1995 65 1984 11 5.879999905 Summeryeld 1995 121 BIL84 BIL84 35 355.534806148941 0 144 -1.29365134756342 WHO79 WHO79 1 loc 14.9204724409449
BIL84 1 1984 2000 15 9 3 DeadNotShot 1 FRO91 2 1991 112 1984 7 6.14 Winteryeld 1991 49 BIL84 BIL84 82 440.671924726425 0 174 0.0604492508076943 WHO79 WHO79 1 loc 15.1133858267717
BIL84 1 1984 2000 15 9 3 DeadNotShot 1 FRO90 2 1990 57 1984 6 NA Summeryeld 1990 36 BIL84 BIL84 27 329.583686600433 0 162 -0.481190988540752 WHO79 WHO79 1 loc 14.9566929133858
BIT01 1 2001 2009 7 4 2 DeadNotShot 1 BOM08 2 2008 60 2001 7 NA Milk 2008 49 BIT01 BIT01 30 340.119738166216 0 205 1.45968653579118 SQU97 SQU97 0.390625 loc 15.0472440944882
BIT01 1 2001 2009 7 4 2 DeadNotShot 1 BOM06 2 2006 56 2001 5 8.030000191 Trueyeld 2006 25 BIT01 BIT01 26 325.809653802148 0 182 0.421542743706658 SQU97 SQU97 0.390625 loc 15.3503937007874
BIT01 1 2001 2009 7 4 2 DeadNotShot 1 BOM04 2 2004 74 2001 3 7.119999809 Naive 2004 9 BIT01 BIT01 44 378.418963391826 0 187 0.647226176768511 SQU97 SQU97 0.390625 loc 15.7858267716535
BIT01 1 2001 2009 7 4 2 DeadNotShot 1 BOM07 2 2007 52 2001 6 7.360000095 Milk 2007 36 BIT01 BIT01 22 309.104245335832 0 188 0.692362863380881 SQU97 SQU97 0.390625 loc 16.403937007874
BLC83 1 1983 NA NA 5 1 DeadNotShot 2 CHP94 1 1994 56 1983 11 NA Trueyeld 1994 121 BLC83 BLC83 26 325.809653802148 0 131 -1.88042827352424 BLO72 BLO72 0.5 loc 13.7409448818898
BLC83 1 1983 NA NA 5 1 DeadNotShot 2 CHP92 2 1992 64 1983 9 NA Summeryeld 1992 81 BLC83 BLC83 34 352.636052461616 0 174 0.0604492508076943 BLO72 BLO72 0.5 loc 15.1574803149606
BLC83 1 1983 NA NA 5 1 DeadNotShot 2 CHP89 3 1989 78 1983 6 NA Naive 1989 36 BLC83 BLC83 48 387.120101090789 0 199 1.18886641611696 BLO72 BLO72 0.5 loc 14.2007874015748
BLC83 1 1983 NA NA 5 1 DeadNotShot 2 CHP91 2 1991 67 1983 8 7 Winteryeld 1991 64 BLC83 BLC83 37 361.091791264422 0 174 0.0604492508076943 BLO72 BLO72 0.5 loc 15.1133858267717
BLC83 1 1983 NA NA 5 1 DeadNotShot 2 CHP90 2 1990 58 1983 7 NA Summeryeld 1990 49 BLC83 BLC83 28 333.22045101752 0 162 -0.481190988540752 BLO72 BLO72 0.5 loc 14.9566929133858
BLF95 1 1995 2006 10 2 1 Shot 3 BLF04 3 2004 54 1995 9 NA Trueyeld 2004 81 BLF95 BLF95 24 317.805383034795 0 187 0.647226176768511 BLUFF BLUFF 0.9375 loc 15.7858267716535
BLO72 1 1972 1990 17 12 3 DeadNotShot 1 BLC85 2 1985 70 1972 13 NA Summeryeld 1985 169 BLO72 BLO72 40 368.887945411394 0 165 -0.34578092870364 BLOSS BLOSS 1 loc 15.1637795275591
BLO72 1 1972 1990 17 12 3 DeadNotShot 1 BLC88 3 1988 83 1972 16 NA Winteryeld 1988 256 BLO72 BLO72 53 397.029191355212 0 174 0.0604492508076943 BLOSS BLOSS 1 loc 14.2031496062992
BLO72 1 1972 1990 17 12 3 DeadNotShot 1 BLC87 1 1987 77 1972 15 NA Trueyeld 1987 225 BLO72 BLO72 47 385.014760171006 0 168 -0.210370868866529 BLOSS BLOSS 1 loc 13.8141732283465
BLO72 1 1972 1990 17 12 3 DeadNotShot 1 BLC76 1 1976 92 1972 4 4.775 Naive 1976 16 BLO72 BLO72 62 412.713438504509 0 113 -2.69288863254691 BLOSS BLOSS 1 loc 15.1204724409449
BLO72 1 1972 1990 17 12 3 DeadNotShot 1 BLC79 1 1979 63 1972 7 6.580000191 Trueyeld 1979 49 BLO72 BLO72 33 349.650756146648 0 151 -0.977694541276827 BLOSS BLOSS 1 loc 15.0433070866142
BLO72 1 1972 1990 17 12 3 DeadNotShot 1 BLC84 3 1984 75 1972 12 NA Milk 1984 144 BLO72 BLO72 45 380.666248977032 0 162 -0.481190988540752 BLOSS BLOSS 1 loc 15.296062992126
BLO72 1 1972 1990 17 12 3 DeadNotShot 1 BLC80 2 1980 68 1972 8 7.479999809 Summeryeld 1980 64 BLO72 BLO72 38 363.758615972639 0 142 -1.38392472078816 BLOSS BLOSS 1 loc 13.8944881889764
BLO72 1 1972 1990 17 12 3 DeadNotShot 1 BLC89 1 1989 111 1972 17 NA Summeryeld 1989 289 BLO72 BLO72 81 439.444915467244 0 199 1.18886641611696 BLOSS BLOSS 1 loc 14.2007874015748
BLO72 1 1972 1990 17 12 3 DeadNotShot 1 BLC81 2 1981 73 1972 9 NA Winteryeld 1981 81 BLO72 BLO72 43 376.120011569356 0 155 -0.797147794827345 BLOSS BLOSS 1 loc 14.3244094488189
BLO72 1 1972 1990 17 12 3 DeadNotShot 1 BLC77 1 1977 66 1972 5 7.455 Summeryeld 1977 25 BLO72 BLO72 36 358.351893845611 0 114 -2.64775194593454 BLOSS BLOSS 1 loc 15.1488188976378
BLO72 1 1972 1990 17 12 3 DeadNotShot 1 BLC83 1 1983 90 1972 11 NA Summeryeld 1983 121 BLO72 BLO72 60 409.43445622221 0 161 -0.526327675153122 BLOSS BLOSS 1 loc 14.8062992125984
BLO72 1 1972 1990 17 12 3 DeadNotShot 1 BLC82 2 1982 78 1972 10 6.239999905 Milk 1982 100 BLO72 BLO72 48 387.120101090789 0 152 -0.932557854664457 BLOSS BLOSS 1 loc 14.051968503937
BLO75 1 1975 1992 17 8 4 DeadNotShot 1 KIW81 1 1981 93 1975 6 4.619999809 Trueyeld 1981 36 BLO75 BLO75 63 414.313472639153 0 155 -0.797147794827345 BLOSS BLOSS 0.5 loc 14.3244094488189
BLO75 1 1975 1992 17 8 4 DeadNotShot 1 KIW79 2 1979 85 1975 4 5.040000095 Naive 1979 16 BLO75 BLO75 55 400.733318523247 0 151 -0.977694541276827 BLOSS BLOSS 0.5 loc 15.0433070866142
BLO75 1 1975 1992 17 8 4 DeadNotShot 1 KIW92 2 1992 89 1975 17 4.519999905 Winteryeld 1992 289 BLO75 BLO75 59 407.753744390572 0 174 0.0604492508076943 BLOSS BLOSS 0.5 loc 15.1574803149606
BLO75 1 1975 1992 17 8 4 DeadNotShot 1 KIW85 2 1985 68 1975 10 6.580000191 Milk 1985 100 BLO75 BLO75 38 363.758615972639 0 165 -0.34578092870364 BLOSS BLOSS 0.5 loc 15.1637795275591
BLO75 1 1975 1992 17 8 4 DeadNotShot 1 KIW91 1 1991 70 1975 16 4.519999809 Trueyeld 1991 256 BLO75 BLO75 40 368.887945411394 0 174 0.0604492508076943 BLOSS BLOSS 0.5 loc 15.1133858267717
BLO75 1 1975 1992 17 8 4 DeadNotShot 1 KIW89 2 1989 82 1975 14 7.059999905 Trueyeld 1989 196 BLO75 BLO75 52 395.124371858143 0 199 1.18886641611696 BLOSS BLOSS 0.5 loc 14.2007874015748
BLO75 1 1975 1992 17 8 4 DeadNotShot 1 KIW87 2 1987 66 1975 12 6.479999809 Trueyeld 1987 144 BLO75 BLO75 36 358.351893845611 0 168 -0.210370868866529 BLOSS BLOSS 0.5 loc 13.8141732283465
BLO75 1 1975 1992 17 8 4 DeadNotShot 1 KIW84 2 1984 66 1975 9 NA Trueyeld 1984 81 BLO75 BLO75 36 358.351893845611 0 162 -0.481190988540752 BLOSS BLOSS 0.5 loc 15.296062992126
BLO80 1 1980 1987 7 3 1 DeadNotShot 1 SCI85 2 1985 73 1980 5 7.32 Summeryeld 1985 25 BLO80 BLO80 43 376.120011569356 0 165 -0.34578092870364 BLOSS BLOSS 0.5 loc 15.1637795275591
BLO80 1 1980 1987 7 3 1 DeadNotShot 1 SCI87 2 1987 73 1980 7 8.440000191 Trueyeld 1987 49 BLO80 BLO80 43 376.120011569356 0 168 -0.210370868866529 BLOSS BLOSS 0.5 loc 13.8141732283465
BLO80 1 1980 1987 7 3 1 DeadNotShot 1 SCI84 3 1984 84 1980 4 NA Naive 1984 16 BLO80 BLO80 54 398.898404656427 0 162 -0.481190988540752 BLOSS BLOSS 0.5 loc 15.296062992126
BLT69 1 1969 1985 15 11 6 DeadNotShot 1 CHE74 2 1974 72 1969 5 9.070000381 Milk 1974 25 BLT69 BLT69 42 373.766961828337 0 79 -4.2275359773675 BLTLE BLTLE 1 loc 14.7937007874016
BLT69 1 1969 1985 15 11 6 DeadNotShot 1 CHE75 2 1975 61 1969 6 NA Winteryeld 1975 36 BLT69 BLT69 31 343.398720448515 0 90 -3.73103242463143 BLTLE BLTLE 1 loc 13.4448818897638
BLT69 1 1969 1985 15 11 6 DeadNotShot 1 CHE84 1 1984 75 1969 15 NA Trueyeld 1984 225 BLT69 BLT69 45 380.666248977032 0 162 -0.481190988540752 BLTLE BLTLE 1 loc 15.296062992126
BLT69 1 1969 1985 15 11 6 DeadNotShot 1 CHE77 2 1977 70 1969 8 5.319999809 Milk 1977 64 BLT69 BLT69 40 368.887945411394 0 114 -2.64775194593454 BLTLE BLTLE 1 loc 15.1488188976378
BLT69 1 1969 1985 15 11 6 DeadNotShot 1 CHE81 1 1981 89 1969 12 NA Milk 1981 144 BLT69 BLT69 59 407.753744390572 0 155 -0.797147794827345 BLTLE BLTLE 1 loc 14.3244094488189
BLT69 1 1969 1985 15 11 6 DeadNotShot 1 CHE72 2 1972 67 1969 3 NA Naive 1972 9 BLT69 BLT69 37 361.091791264422 0 NA 0 BLTLE BLTLE 1 loc 15.3700787401575
BLT69 1 1969 1985 15 11 6 DeadNotShot 1 CHE82 2 1982 72 1969 13 NA Winteryeld 1982 169 BLT69 BLT69 42 373.766961828337 0 152 -0.932557854664457 BLTLE BLTLE 1 loc 14.051968503937
BLT69 1 1969 1985 15 11 6 DeadNotShot 1 CHE80 1 1980 82 1969 11 NA Trueyeld 1980 121 BLT69 BLT69 52 395.124371858143 0 142 -1.38392472078816 BLTLE BLTLE 1 loc 13.8944881889764
BLT69 1 1969 1985 15 11 6 DeadNotShot 1 CHE78 2 1978 95 1969 9 8.555000381 Milk 1978 81 BLT69 BLT69 65 417.438726989564 0 134 -1.74501821368713 BLTLE BLTLE 1 loc 14.7566929133858
BLT69 1 1969 1985 15 11 6 DeadNotShot 1 CHE76 2 1976 63 1969 7 NA Milk 1976 49 BLT69 BLT69 33 349.650756146648 0 113 -2.69288863254691 BLTLE BLTLE 1 loc 15.1204724409449
BLT73 1 1973 1983 9 3 0 DeadNotShot 1 DAR79 2 1979 106 1973 6 6.009999905 Trueyeld 1979 36 BLT73 BLT73 76 433.073334028633 0 151 -0.977694541276827 BLTLE BLTLE 1 loc 15.0433070866142
BLT73 1 1973 1983 9 3 0 DeadNotShot 1 DAR77 1 1977 53 1973 4 4.28 Naive 1977 16 BLT73 BLT73 23 313.549421592915 0 114 -2.64775194593454 BLTLE BLTLE 1 loc 15.1488188976378
BLT73 1 1973 1983 9 3 0 DeadNotShot 1 DAR82 2 1982 57 1973 9 6.049999809 Trueyeld 1982 81 BLT73 BLT73 27 329.583686600433 0 152 -0.932557854664457 BLTLE BLTLE 1 loc 14.051968503937
BLT75 1 1975 1992 17 12 3 DeadNotShot 1 HIC81 2 1981 80 1975 6 7.965000381 Milk 1981 36 BLT75 BLT75 50 391.202300542815 0 155 -0.797147794827345 BLTLE BLTLE 1 loc 14.3244094488189
BLT75 1 1975 1992 17 12 3 DeadNotShot 1 HIC84 1 1984 69 1975 9 7.675000095 Winteryeld 1984 81 BLT75 BLT75 39 366.356164612965 0 162 -0.481190988540752 BLTLE BLTLE 1 loc 15.296062992126
BLT75 1 1975 1992 17 12 3 DeadNotShot 1 HIC83 1 1983 73 1975 8 7.14 Winteryeld 1983 64 BLT75 BLT75 43 376.120011569356 0 161 -0.526327675153122 BLTLE BLTLE 1 loc 14.8062992125984
BLT75 1 1975 1992 17 12 3 DeadNotShot 1 HIC85 1 1985 59 1975 10 7.509999905 Milk 1985 100 BLT75 BLT75 29 336.729582998647 0 165 -0.34578092870364 BLTLE BLTLE 1 loc 15.1637795275591
BLT75 1 1975 1992 17 12 3 DeadNotShot 1 HIC78 1 1978 59 1975 3 4.799999905 Naive 1978 9 BLT75 BLT75 29 336.729582998647 0 134 -1.74501821368713 BLTLE BLTLE 1 loc 14.7566929133858
BLT75 1 1975 1992 17 12 3 DeadNotShot 1 HIC82 2 1982 68 1975 7 7.275 Winteryeld 1982 49 BLT75 BLT75 38 363.758615972639 0 152 -0.932557854664457 BLTLE BLTLE 1 loc 14.051968503937
BLT75 1 1975 1992 17 12 3 DeadNotShot 1 HIC88 1 1988 55 1975 13 8.440000191 Trueyeld 1988 169 BLT75 BLT75 25 321.88758248682 0 174 0.0604492508076943 BLTLE BLTLE 1 loc 14.2031496062992
BLT75 1 1975 1992 17 12 3 DeadNotShot 1 HIC80 2 1980 76 1975 5 8.534999809 Trueyeld 1980 25 BLT75 BLT75 46 382.864139648909 0 142 -1.38392472078816 BLTLE BLTLE 1 loc 13.8944881889764
BLT75 1 1975 1992 17 12 3 DeadNotShot 1 HIC91 2 1991 61 1975 16 4.94 Winteryeld 1991 256 BLT75 BLT75 31 343.398720448515 0 174 0.0604492508076943 BLTLE BLTLE 1 loc 15.1133858267717
BLT75 1 1975 1992 17 12 3 DeadNotShot 1 HIC89 1 1989 66 1975 14 5.725000191 Milk 1989 196 BLT75 BLT75 36 358.351893845611 0 199 1.18886641611696 BLTLE BLTLE 1 loc 14.2007874015748
BLT75 1 1975 1992 17 12 3 DeadNotShot 1 HIC92 1 1992 54 1975 17 5.14 Summeryeld 1992 289 BLT75 BLT75 24 317.805383034795 0 174 0.0604492508076943 BLTLE BLTLE 1 loc 15.1574803149606
BLT75 1 1975 1992 17 12 3 DeadNotShot 1 HIC90 1 1990 64 1975 15 7.479999905 Milk 1990 225 BLT75 BLT75 34 352.636052461616 0 162 -0.481190988540752 BLTLE BLTLE 1 loc 14.9566929133858
BMB10 1 2010 2016 6 3 0 Shot 3 BNT14 3 2014 64 2010 4 NA Naive 2014 16 BMB10 BMB10 34 352.636052461616 0.00634765625 179 0.286132683869547 SSK06 SSK06 0.810546875 loc 15.0910236220472
BMB10 1 2010 2016 6 3 0 Shot 3 BNT15 2 2015 64 2010 5 6.400000095 Summeryeld 2015 25 BMB10 BMB10 34 352.636052461616 0.00634765625 172 -0.0298241224170467 SSK06 SSK06 0.810546875 loc 15.6603149606299
BMB10 1 2010 2016 6 3 0 Shot 3 BNT16 2 2016 70 2010 6 7.009999905 Milk 2016 36 BMB10 BMB10 40 368.887945411394 0.00634765625 180 0.331269370481917 SSK06 SSK06 0.810546875 loc 14.8472440944882
BNS07 1 2007 2011 4 1 1 Shot 3 TBS10 2 2010 64 2007 3 6.795000095 Naive 2010 9 BNS07 BNS07 34 352.636052461616 0 191 0.827772923217993 PCL02 PCL02 0.375 loc 14.9299212598425
BNX93 1 1993 2011 17 7 3 DeadNotShot 1 POM01 2 2001 54 1993 8 6.440000191 Trueyeld 2001 64 BNX93 BNX93 24 317.805383034795 0.03125 179 0.286132683869547 FUL89 FUL89 0.9375 loc 15.4409448818898
BNX93 1 1993 2011 17 7 3 DeadNotShot 1 POM99 2 1999 57 1993 6 6.14 Trueyeld 1999 36 BNX93 BNX93 27 329.583686600433 0.03125 211 1.7305066554654 FUL89 FUL89 0.9375 loc 14.6826771653543
BNX93 1 1993 2011 17 7 3 DeadNotShot 1 POM07 2 2007 65 1993 14 5.339999809 Milk 2007 196 BNX93 BNX93 35 355.534806148941 0.03125 188 0.692362863380881 FUL89 FUL89 0.9375 loc 16.403937007874
BNX93 1 1993 2011 17 7 3 DeadNotShot 1 POM97 1 1997 60 1993 4 6.580000191 Naive 1997 16 BNX93 BNX93 30 340.119738166216 0.03125 177 0.195859310644806 FUL89 FUL89 0.9375 loc 15.2740157480315
BNX93 1 1993 2011 17 7 3 DeadNotShot 1 POM03 2 2003 77 1993 10 7.64 Trueyeld 2003 100 BNX93 BNX93 47 385.014760171006 0.03125 176 0.150722624032435 FUL89 FUL89 0.9375 loc 15.1102362204724
BNX93 1 1993 2011 17 7 3 DeadNotShot 1 POM04 1 2004 64 1993 11 5.524999905 Winteryeld 2004 121 BNX93 BNX93 34 352.636052461616 0.03125 187 0.647226176768511 FUL89 FUL89 0.9375 loc 15.7858267716535
BNX93 1 1993 2011 17 7 3 DeadNotShot 1 POM06 2 2006 59 1993 13 4.320000095 Trueyeld 2006 169 BNX93 BNX93 29 336.729582998647 0.03125 182 0.421542743706658 FUL89 FUL89 0.9375 loc 15.3503937007874
BNX94 1 1994 2008 13 8 4 DeadNotShot 1 KLD00 2 2000 65 1994 6 7.64 Summeryeld 2000 36 BNX94 BNX94 35 355.534806148941 0 195 1.00831966966747 FUL89 FUL89 0.8125 loc 15.8708661417323
BNX94 1 1994 2008 13 8 4 DeadNotShot 1 KLD05 1 2005 56 1994 11 7.73 Trueyeld 2005 121 BNX94 BNX94 26 325.809653802148 0 198 1.14372972950459 FUL89 FUL89 0.8125 loc 15.1275590551181
BNX94 1 1994 2008 13 8 4 DeadNotShot 1 KLD01 1 2001 68 1994 7 7.079999809 Milk 2001 49 BNX94 BNX94 38 363.758615972639 0 179 0.286132683869547 FUL89 FUL89 0.8125 loc 15.4409448818898
BNX94 1 1994 2008 13 8 4 DeadNotShot 1 KLD02 2 2002 167 1994 8 NA Milk 2002 64 BNX94 BNX94 137 491.998092582812 0 183 0.466679430319029 FUL89 FUL89 0.8125 loc 15.4574803149606
BNX94 1 1994 2008 13 8 4 DeadNotShot 1 KLD03 1 2003 67 1994 9 7.980000381 Milk 2003 81 BNX94 BNX94 37 361.091791264422 0 176 0.150722624032435 FUL89 FUL89 0.8125 loc 15.1102362204724
BNX94 1 1994 2008 13 8 4 DeadNotShot 1 KLD07 2 2007 63 1994 13 6.609999809 Milk 2007 169 BNX94 BNX94 33 349.650756146648 0 188 0.692362863380881 FUL89 FUL89 0.8125 loc 16.403937007874
BNX94 1 1994 2008 13 8 4 DeadNotShot 1 KLD06 2 2006 61 1994 12 7.740000381 Milk 2006 144 BNX94 BNX94 31 343.398720448515 0 182 0.421542743706658 FUL89 FUL89 0.8125 loc 15.3503937007874
BNX94 1 1994 2008 13 8 4 DeadNotShot 1 KLD99 2 1999 67 1994 5 8.084999619 Naive 1999 25 BNX94 BNX94 37 361.091791264422 0 211 1.7305066554654 FUL89 FUL89 0.8125 loc 14.6826771653543
BNX95 1 1995 2011 15 5 4 DeadNotShot 1 JAE00 2 2000 77 1995 5 4.650000191 Naive 2000 25 BNX95 BNX95 47 385.014760171006 0 195 1.00831966966747 FUL89 FUL89 0.8125 loc 15.8708661417323
BNX95 1 1995 2011 15 5 4 DeadNotShot 1 JAE03 2 2003 76 1995 8 7.040000095 Milk 2003 64 BNX95 BNX95 46 382.864139648909 0 176 0.150722624032435 FUL89 FUL89 0.8125 loc 15.1102362204724
BNX95 1 1995 2011 15 5 4 DeadNotShot 1 JAE02 1 2002 76 1995 7 4.620000191 Trueyeld 2002 49 BNX95 BNX95 46 382.864139648909 0 183 0.466679430319029 FUL89 FUL89 0.8125 loc 15.4574803149606
BNX95 1 1995 2011 15 5 4 DeadNotShot 1 JAE05 2 2005 72 1995 10 8.119999809 Trueyeld 2005 100 BNX95 BNX95 42 373.766961828337 0 198 1.14372972950459 FUL89 FUL89 0.8125 loc 15.1275590551181
BNX95 1 1995 2011 15 5 4 DeadNotShot 1 JAE08 1 2008 59 1995 13 NA Trueyeld 2008 169 BNX95 BNX95 29 336.729582998647 0 205 1.45968653579118 FUL89 FUL89 0.8125 loc 15.0472440944882
BON81 1 1981 1987 6 3 1 Shot 3 BNY85 1 1985 58 1981 4 NA Naive 1985 16 BON81 BON81 28 333.22045101752 0 165 -0.34578092870364 TBONE TBONE 0.5 loc 15.1637795275591
BON82 1 1982 NA NA 2 2 DeadNotShot 2 TIB88 1 1988 63 1982 6 NA Trueyeld 1988 36 BON82 BON82 33 349.650756146648 0 174 0.0604492508076943 TBONE TBONE 0.5 loc 14.2031496062992
BOT79 1 1979 1992 12 5 3 DeadNotShot 1 MAD83 2 1983 68 1979 4 NA Naive 1983 16 BOT79 BOT79 38 363.758615972639 0 161 -0.526327675153122 GL375 GL375 0.625 loc 14.8062992125984
BOT79 1 1979 1992 12 5 3 DeadNotShot 1 MAD91 1 1991 65 1979 12 7.124999809 Trueyeld 1991 144 BOT79 BOT79 35 355.534806148941 0 174 0.0604492508076943 GL375 GL375 0.625 loc 15.1133858267717
BOT79 1 1979 1992 12 5 3 DeadNotShot 1 MAD87 1 1987 66 1979 8 6.000000191 Trueyeld 1987 64 BOT79 BOT79 36 358.351893845611 0 168 -0.210370868866529 GL375 GL375 0.625 loc 13.8141732283465
BOT79 1 1979 1992 12 5 3 DeadNotShot 1 MAD85 2 1985 51 1979 6 NA Trueyeld 1985 36 BOT79 BOT79 21 304.452243772342 0 165 -0.34578092870364 GL375 GL375 0.625 loc 15.1637795275591
BOT79 1 1979 1992 12 5 3 DeadNotShot 1 MAD89 2 1989 64 1979 10 NA Trueyeld 1989 100 BOT79 BOT79 34 352.636052461616 0 199 1.18886641611696 GL375 GL375 0.625 loc 14.2007874015748
BR274 1 1974 1988 13 7 0 DeadNotShot 1 QUA87 2 1987 70 1974 13 5.210000191 Summeryeld 1987 169 BR274 BR274 40 368.887945411394 0 168 -0.210370868866529 BRO70 BRO70 0.75 loc 13.8141732283465
BR274 1 1974 1988 13 7 0 DeadNotShot 1 QUA81 2 1981 63 1974 7 3.979999905 Trueyeld 1981 49 BR274 BR274 33 349.650756146648 0 155 -0.797147794827345 BRO70 BRO70 0.75 loc 14.3244094488189
BR274 1 1974 1988 13 7 0 DeadNotShot 1 QUA83 1 1983 69 1974 9 3.724999952 Trueyeld 1983 81 BR274 BR274 39 366.356164612965 0 161 -0.526327675153122 BRO70 BRO70 0.75 loc 14.8062992125984
BR274 1 1974 1988 13 7 0 DeadNotShot 1 QUA79 1 1979 63 1974 5 2.975000048 Naive 1979 25 BR274 BR274 33 349.650756146648 0 151 -0.977694541276827 BRO70 BRO70 0.75 loc 15.0433070866142
BR274 1 1974 1988 13 7 0 DeadNotShot 1 QUA84 2 1984 65 1974 10 NA Summeryeld 1984 100 BR274 BR274 35 355.534806148941 0 162 -0.481190988540752 BRO70 BRO70 0.75 loc 15.296062992126
BR274 1 1974 1988 13 7 0 DeadNotShot 1 QUA86 3 1986 68 1974 12 NA Summeryeld 1986 144 BR274 BR274 38 363.758615972639 0 201 1.2791397893417 BRO70 BRO70 0.75 loc 14.1188976377953
BR274 1 1974 1988 13 7 0 DeadNotShot 1 QUA85 3 1985 60 1974 11 NA Summeryeld 1985 121 BR274 BR274 30 340.119738166216 0 165 -0.34578092870364 BRO70 BRO70 0.75 loc 15.1637795275591
BRA72 1 1972 1983 11 4 3 DeadNotShot 1 BRC80 2 1980 64 1972 8 8.779999619 Trueyeld 1980 64 BRA72 BRA72 34 352.636052461616 0 142 -1.38392472078816 ELG68 ELG68 0.25 loc 13.8944881889764
BRA72 1 1972 1983 11 4 3 DeadNotShot 1 BRC78 2 1978 77 1972 6 8.240000381 Trueyeld 1978 36 BRA72 BRA72 47 385.014760171006 0 134 -1.74501821368713 ELG68 ELG68 0.25 loc 14.7566929133858
BRA72 1 1972 1983 11 4 3 DeadNotShot 1 BRC76 2 1976 64 1972 4 8.599999619 Naive 1976 16 BRA72 BRA72 34 352.636052461616 0 113 -2.69288863254691 ELG68 ELG68 0.25 loc 15.1204724409449
BRA77 1 1977 1988 10 6 2 DeadNotShot 1 LOG80 1 1980 77 1977 3 NA Naive 1980 9 BRA77 BRA77 47 385.014760171006 0 142 -1.38392472078816 ELG68 ELG68 0.25 loc 13.8944881889764
BRA77 1 1977 1988 10 6 2 DeadNotShot 1 LOG84 1 1984 62 1977 7 9.420000191 Trueyeld 1984 49 BRA77 BRA77 32 346.573590279973 0 162 -0.481190988540752 ELG68 ELG68 0.25 loc 15.296062992126
BRA77 1 1977 1988 10 6 2 DeadNotShot 1 LOG82 1 1982 172 1977 5 NA Trueyeld 1982 25 BRA77 BRA77 142 495.582705760126 0 152 -0.932557854664457 ELG68 ELG68 0.25 loc 14.051968503937
BRA79 1 1979 1989 10 5 3 Shot 3 TWI84 3 1984 59 1979 5 NA Trueyeld 1984 25 BRA79 BRA79 29 336.729582998647 0 162 -0.481190988540752 ELG68 ELG68 0.25 loc 15.296062992126
BRA79 1 1979 1989 10 5 3 Shot 3 TWI88 1 1988 61 1979 9 NA Trueyeld 1988 81 BRA79 BRA79 31 343.398720448515 0 174 0.0604492508076943 ELG68 ELG68 0.25 loc 14.2031496062992
BRA79 1 1979 1989 10 5 3 Shot 3 TWI85 1 1985 50 1979 6 NA Summeryeld 1985 36 BRA79 BRA79 20 299.573227355399 0 165 -0.34578092870364 ELG68 ELG68 0.25 loc 15.1637795275591
BRA79 1 1979 1989 10 5 3 Shot 3 TWI86 2 1986 69 1979 7 NA Milk 1986 49 BRA79 BRA79 39 366.356164612965 0 201 1.2791397893417 ELG68 ELG68 0.25 loc 14.1188976377953
BRA79 1 1979 1989 10 5 3 Shot 3 TWI82 2 1982 67 1979 3 7.109999809 Naive 1982 9 BRA79 BRA79 37 361.091791264422 0 152 -0.932557854664457 ELG68 ELG68 0.25 loc 14.051968503937
BRE91 1 1991 2001 10 6 3 Shot 3 MUD96 2 1996 66 1991 5 NA Milk 1996 25 BRE91 BRE91 36 358.351893845611 0 162 -0.481190988540752 BREND BREND 0.9375 loc 16.4354330708661
BRF79 1 1979 1993 13 8 5 DeadNotShot 1 JUG92 2 1992 67 1979 13 7.119999809 Milk 1992 169 BRF79 BRF79 37 361.091791264422 0 174 0.0604492508076943 FEE71 FEE71 0.75 loc 15.1574803149606
BRF79 1 1979 1993 13 8 5 DeadNotShot 1 JUG85 2 1985 73 1979 6 7.91 Milk 1985 36 BRF79 BRF79 43 376.120011569356 0 165 -0.34578092870364 FEE71 FEE71 0.75 loc 15.1637795275591
BRF79 1 1979 1993 13 8 5 DeadNotShot 1 JUG87 1 1987 63 1979 8 7.940000191 Trueyeld 1987 64 BRF79 BRF79 33 349.650756146648 0 168 -0.210370868866529 FEE71 FEE71 0.75 loc 13.8141732283465
BRF79 1 1979 1993 13 8 5 DeadNotShot 1 JUG91 1 1991 59 1979 12 6.360000191 Milk 1991 144 BRF79 BRF79 29 336.729582998647 0 174 0.0604492508076943 FEE71 FEE71 0.75 loc 15.1133858267717
BRF79 1 1979 1993 13 8 5 DeadNotShot 1 JUG90 2 1990 47 1979 11 8.32 Trueyeld 1990 121 BRF79 BRF79 17 283.321334405622 0 162 -0.481190988540752 FEE71 FEE71 0.75 loc 14.9566929133858
BRF79 1 1979 1993 13 8 5 DeadNotShot 1 JUG83 2 1983 64 1979 4 7.275 Naive 1983 16 BRF79 BRF79 34 352.636052461616 0 161 -0.526327675153122 FEE71 FEE71 0.75 loc 14.8062992125984
BRF79 1 1979 1993 13 8 5 DeadNotShot 1 JUG88 1 1988 64 1979 9 NA Milk 1988 81 BRF79 BRF79 34 352.636052461616 0 174 0.0604492508076943 FEE71 FEE71 0.75 loc 14.2031496062992
BRF79 1 1979 1993 13 8 5 DeadNotShot 1 JUG84 2 1984 122 1979 5 NA Summeryeld 1984 25 BRF79 BRF79 92 452.178857704904 0 162 -0.481190988540752 FEE71 FEE71 0.75 loc 15.296062992126
BRO70 1 1970 1982 11 6 1 DeadNotShot 1 BR280 2 1980 80 1970 10 4.41 Trueyeld 1980 100 BRO70 BRO70 50 391.202300542815 0 142 -1.38392472078816 BROWH BROWH 0.5 loc 13.8944881889764
BRO70 1 1970 1982 11 6 1 DeadNotShot 1 BR277 3 1977 56 1970 7 NA Winteryeld 1977 49 BRO70 BRO70 26 325.809653802148 0 114 -2.64775194593454 BROWH BROWH 0.5 loc 15.1488188976378
BRO70 1 1970 1982 11 6 1 DeadNotShot 1 BR278 2 1978 73 1970 8 3.940000191 Summeryeld 1978 64 BRO70 BRO70 43 376.120011569356 0 134 -1.74501821368713 BROWH BROWH 0.5 loc 14.7566929133858
BRO70 1 1970 1982 11 6 1 DeadNotShot 1 BR276 1 1976 69 1970 6 3.540000095 Trueyeld 1976 36 BRO70 BRO70 39 366.356164612965 0 113 -2.69288863254691 BROWH BROWH 0.5 loc 15.1204724409449
BRO70 1 1970 1982 11 6 1 DeadNotShot 1 BR274 1 1974 59 1970 4 3.039999809 Naive 1974 16 BRO70 BRO70 29 336.729582998647 0 79 -4.2275359773675 BROWH BROWH 0.5 loc 14.7937007874016
BRO70 1 1970 1982 11 6 1 DeadNotShot 1 BR281 2 1981 102 1970 11 6.740000191 Summeryeld 1981 121 BRO70 BRO70 72 427.666611901606 0 155 -0.797147794827345 BROWH BROWH 0.5 loc 14.3244094488189
BRY10 1 2010 NA NA 3 0 Living 3 SOA14 1 2014 75 2010 4 4.23 Naive 2014 16 BRY10 BRY10 45 380.666248977032 0 179 0.286132683869547 HIR03 HIR03 0.8515625 loc 15.0910236220472
BRY10 1 2010 NA NA 3 0 Living 3 SOA15 1 2015 63 2010 5 4.325000095 Summeryeld 2015 25 BRY10 BRY10 33 349.650756146648 0 172 -0.0298241224170467 HIR03 HIR03 0.8515625 loc 15.6603149606299
BRY10 1 2010 NA NA 3 0 Living 3 SOA16 1 2016 62 2010 6 5.139999809 Milk 2016 36 BRY10 BRY10 32 346.573590279973 0 180 0.331269370481917 HIR03 HIR03 0.8515625 loc 14.8472440944882
BST73 1 1973 1983 10 4 2 DeadNotShot 1 CIN80 2 1980 104 1973 7 7.940000191 Trueyeld 1980 49 BST73 BST73 74 430.406509320417 0 142 -1.38392472078816 MHO67 MHO67 1 loc 13.8944881889764
BST73 1 1973 1983 10 4 2 DeadNotShot 1 CIN76 1 1976 103 1973 3 6.759999809 Naive 1976 9 BST73 BST73 73 429.045944114839 0 113 -2.69288863254691 MHO67 MHO67 1 loc 15.1204724409449
BST73 1 1973 1983 10 4 2 DeadNotShot 1 CIN78 1 1978 72 1973 5 8.56 Trueyeld 1978 25 BST73 BST73 42 373.766961828337 0 134 -1.74501821368713 MHO67 MHO67 1 loc 14.7566929133858
BST73 1 1973 1983 10 4 2 DeadNotShot 1 CIN82 2 1982 102 1973 9 NA Trueyeld 1982 81 BST73 BST73 72 427.666611901606 0 152 -0.932557854664457 MHO67 MHO67 1 loc 14.051968503937
BSY04 1 2004 2010 6 2 1 DeadNotShot 1 LUN10 2 2010 99 2004 6 6.839999809 Milk 2010 36 BSY04 BSY04 69 423.410650459726 0.002685546875 191 0.827772923217993 MLN97 MLN97 0.890625 loc 14.9299212598425
BSY04 1 2004 2010 6 2 1 DeadNotShot 1 LUN09 1 2009 49 2004 5 7.000000191 Naive 2009 25 BSY04 BSY04 19 294.443897916644 0.002685546875 183 0.466679430319029 MLN97 MLN97 0.890625 loc 15.251968503937
BUC82 1 1982 2000 17 12 3 DeadNotShot 1 DAN91 1 1991 62 1982 9 7.339999809 Milk 1991 81 BUC82 BUC82 32 346.573590279973 0 174 0.0604492508076943 BUL73 BUL73 1 loc 15.1133858267717
BUC82 1 1982 2000 17 12 3 DeadNotShot 1 DAN93 2 1993 91 1982 11 7.06 Winteryeld 1993 121 BUC82 BUC82 61 411.087386417331 0 167 -0.255507555478899 BUL73 BUL73 1 loc 13.5448818897638
BUC82 1 1982 2000 17 12 3 DeadNotShot 1 DAN86 1 1986 62 1982 4 4.299999905 Naive 1986 16 BUC82 BUC82 32 346.573590279973 0 201 1.2791397893417 BUL73 BUL73 1 loc 14.1188976377953
BUC82 1 1982 2000 17 12 3 DeadNotShot 1 DAN94 2 1994 57 1982 12 6.7 Summeryeld 1994 144 BUC82 BUC82 27 329.583686600433 0 131 -1.88042827352424 BUL73 BUL73 1 loc 13.7409448818898
BUC82 1 1982 2000 17 12 3 DeadNotShot 1 DAN87 3 1987 78 1982 5 NA Winteryeld 1987 25 BUC82 BUC82 48 387.120101090789 0 168 -0.210370868866529 BUL73 BUL73 1 loc 13.8141732283465
BUC82 1 1982 2000 17 12 3 DeadNotShot 1 DAN95 1 1995 79 1982 13 7.319999619 Winteryeld 1995 169 BUC82 BUC82 49 389.182029811063 0 144 -1.29365134756342 BUL73 BUL73 1 loc 14.9204724409449
BUC82 1 1982 2000 17 12 3 DeadNotShot 1 DAN92 1 1992 66 1982 10 6.030000191 Winteryeld 1992 100 BUC82 BUC82 36 358.351893845611 0 174 0.0604492508076943 BUL73 BUL73 1 loc 15.1574803149606
BUC82 1 1982 2000 17 12 3 DeadNotShot 1 DAN97 1 1997 69 1982 15 5.379999905 Winteryeld 1997 225 BUC82 BUC82 39 366.356164612965 0 177 0.195859310644806 BUL73 BUL73 1 loc 15.2740157480315
BUC82 1 1982 2000 17 12 3 DeadNotShot 1 DAN96 1 1996 78 1982 14 NA Milk 1996 196 BUC82 BUC82 48 387.120101090789 0 162 -0.481190988540752 BUL73 BUL73 1 loc 16.4354330708661
BUC82 1 1982 2000 17 12 3 DeadNotShot 1 DAN99 1 1999 73 1982 17 NA Trueyeld 1999 289 BUC82 BUC82 43 376.120011569356 0 211 1.7305066554654 BUL73 BUL73 1 loc 14.6826771653543
BUC82 1 1982 2000 17 12 3 DeadNotShot 1 DAN89 2 1989 65 1982 7 NA Trueyeld 1989 49 BUC82 BUC82 35 355.534806148941 0 199 1.18886641611696 BUL73 BUL73 1 loc 14.2007874015748
BUC82 1 1982 2000 17 12 3 DeadNotShot 1 DAN90 1 1990 59 1982 8 8.32 Milk 1990 64 BUC82 BUC82 29 336.729582998647 0 162 -0.481190988540752 BUL73 BUL73 1 loc 14.9566929133858
BUL70 1 1970 1984 13 8 1 DeadNotShot 1 FIR74 2 1974 43 1970 4 NA Naive 1974 16 BUL70 BUL70 13 256.494935746154 0 79 -4.2275359773675 BULGY BULGY 1 loc 14.7937007874016
BUL70 1 1970 1984 13 8 1 DeadNotShot 1 FIR76 2 1976 83 1970 6 3.879999905 Milk 1976 36 BUL70 BUL70 53 397.029191355212 0 113 -2.69288863254691 BULGY BULGY 1 loc 15.1204724409449
BUL70 1 1970 1984 13 8 1 DeadNotShot 1 FIR78 2 1978 69 1970 8 5.609999809 Milk 1978 64 BUL70 BUL70 39 366.356164612965 0 134 -1.74501821368713 BULGY BULGY 1 loc 14.7566929133858
BUL70 1 1970 1984 13 8 1 DeadNotShot 1 FIR77 2 1977 61 1970 7 6.925 Summeryeld 1977 49 BUL70 BUL70 31 343.398720448515 0 114 -2.64775194593454 BULGY BULGY 1 loc 15.1488188976378
BUL70 1 1970 1984 13 8 1 DeadNotShot 1 FIR75 2 1975 56 1970 5 5.049999809 Summeryeld 1975 25 BUL70 BUL70 26 325.809653802148 0 90 -3.73103242463143 BULGY BULGY 1 loc 13.4448818897638
BUL70 1 1970 1984 13 8 1 DeadNotShot 1 FIR83 2 1983 70 1970 13 NA Trueyeld 1983 169 BUL70 BUL70 40 368.887945411394 0 161 -0.526327675153122 BULGY BULGY 1 loc 14.8062992125984
BUL70 1 1970 1984 13 8 1 DeadNotShot 1 FIR79 2 1979 50 1970 9 5.379999905 Summeryeld 1979 81 BUL70 BUL70 20 299.573227355399 0 151 -0.977694541276827 BULGY BULGY 1 loc 15.0433070866142
BUL70 1 1970 1984 13 8 1 DeadNotShot 1 FIR81 2 1981 59 1970 11 6.620000191 Trueyeld 1981 121 BUL70 BUL70 29 336.729582998647 0 155 -0.797147794827345 BULGY BULGY 1 loc 14.3244094488189
BUL71 1 1971 1986 14 12 3 DeadNotShot 1 KIL79 2 1979 69 1971 8 6.91 Milk 1979 64 BUL71 BUL71 39 366.356164612965 0 151 -0.977694541276827 BULGY BULGY 1 loc 15.0433070866142
BUL71 1 1971 1986 14 12 3 DeadNotShot 1 KIL74 1 1974 68 1971 3 5.540000095 Naive 1974 9 BUL71 BUL71 38 363.758615972639 0 79 -4.2275359773675 BULGY BULGY 1 loc 14.7937007874016
BUL71 1 1971 1986 14 12 3 DeadNotShot 1 KIL77 2 1977 69 1971 6 6.619999809 Milk 1977 36 BUL71 BUL71 39 366.356164612965 0 114 -2.64775194593454 BULGY BULGY 1 loc 15.1488188976378
BUL71 1 1971 1986 14 12 3 DeadNotShot 1 KIL75 1 1975 62 1971 4 5.810000095 Winteryeld 1975 16 BUL71 BUL71 32 346.573590279973 0 90 -3.73103242463143 BULGY BULGY 1 loc 13.4448818897638
BUL71 1 1971 1986 14 12 3 DeadNotShot 1 KIL78 2 1978 63 1971 7 7.32 Milk 1978 49 BUL71 BUL71 33 349.650756146648 0 134 -1.74501821368713 BULGY BULGY 1 loc 14.7566929133858
BUL71 1 1971 1986 14 12 3 DeadNotShot 1 KIL76 2 1976 66 1971 5 7.519999809 Winteryeld 1976 25 BUL71 BUL71 36 358.351893845611 0 113 -2.69288863254691 BULGY BULGY 1 loc 15.1204724409449
BUL71 1 1971 1986 14 12 3 DeadNotShot 1 KIL85 2 1985 86 1971 14 5.64 Winteryeld 1985 196 BUL71 BUL71 56 402.535169073515 0 165 -0.34578092870364 BULGY BULGY 1 loc 15.1637795275591
BUL71 1 1971 1986 14 12 3 DeadNotShot 1 KIL83 1 1983 75 1971 12 6.119999809 Milk 1983 144 BUL71 BUL71 45 380.666248977032 0 161 -0.526327675153122 BULGY BULGY 1 loc 14.8062992125984
BUL71 1 1971 1986 14 12 3 DeadNotShot 1 KIL84 2 1984 76 1971 13 5.320000095 Winteryeld 1984 169 BUL71 BUL71 46 382.864139648909 0 162 -0.481190988540752 BULGY BULGY 1 loc 15.296062992126
BUL71 1 1971 1986 14 12 3 DeadNotShot 1 KIL82 1 1982 87 1971 11 5.92 Winteryeld 1982 121 BUL71 BUL71 57 404.305126783455 0 152 -0.932557854664457 BULGY BULGY 1 loc 14.051968503937
BUL71 1 1971 1986 14 12 3 DeadNotShot 1 KIL80 1 1980 69 1971 9 6.895 Milk 1980 81 BUL71 BUL71 39 366.356164612965 0 142 -1.38392472078816 BULGY BULGY 1 loc 13.8944881889764
BUL71 1 1971 1986 14 12 3 DeadNotShot 1 KIL81 2 1981 105 1971 10 6.64 Winteryeld 1981 100 BUL71 BUL71 75 431.748811353631 0 155 -0.797147794827345 BULGY BULGY 1 loc 14.3244094488189
BUL73 1 1973 1989 16 11 2 DeadNotShot 1 BUC86 1 1986 57 1973 13 6.92 Summeryeld 1986 169 BUL73 BUL73 27 329.583686600433 0 201 1.2791397893417 BULGY BULGY 1 loc 14.1188976377953
BUL73 1 1973 1989 16 11 2 DeadNotShot 1 BUC84 1 1984 72 1973 11 7.520000381 Winteryeld 1984 121 BUL73 BUL73 42 373.766961828337 0 162 -0.481190988540752 BULGY BULGY 1 loc 15.296062992126
BUL73 1 1973 1989 16 11 2 DeadNotShot 1 BUC89 1 1989 69 1973 16 NA Summeryeld 1989 256 BUL73 BUL73 39 366.356164612965 0 199 1.18886641611696 BULGY BULGY 1 loc 14.2007874015748
BUL73 1 1973 1989 16 11 2 DeadNotShot 1 BUC77 1 1977 62 1973 4 5.519999905 Naive 1977 16 BUL73 BUL73 32 346.573590279973 0 114 -2.64775194593454 BULGY BULGY 1 loc 15.1488188976378
BUL73 1 1973 1989 16 11 2 DeadNotShot 1 BUC81 1 1981 59 1973 8 7.339999809 Trueyeld 1981 64 BUL73 BUL73 29 336.729582998647 0 155 -0.797147794827345 BULGY BULGY 1 loc 14.3244094488189
BUL73 1 1973 1989 16 11 2 DeadNotShot 1 BUC88 2 1988 66 1973 15 8 Milk 1988 225 BUL73 BUL73 36 358.351893845611 0 174 0.0604492508076943 BULGY BULGY 1 loc 14.2031496062992
BUL73 1 1973 1989 16 11 2 DeadNotShot 1 BUC82 1 1982 58 1973 9 6.660000381 Summeryeld 1982 81 BUL73 BUL73 28 333.22045101752 0 152 -0.932557854664457 BULGY BULGY 1 loc 14.051968503937
BUL73 1 1973 1989 16 11 2 DeadNotShot 1 BUC83 1 1983 70 1973 10 NA Milk 1983 100 BUL73 BUL73 40 368.887945411394 0 161 -0.526327675153122 BULGY BULGY 1 loc 14.8062992125984
BUL73 1 1973 1989 16 11 2 DeadNotShot 1 BUC87 2 1987 73 1973 14 9.14 Milk 1987 196 BUL73 BUL73 43 376.120011569356 0 168 -0.210370868866529 BULGY BULGY 1 loc 13.8141732283465
BUL73 1 1973 1989 16 11 2 DeadNotShot 1 BUC79 1 1979 56 1973 6 6.669999809 Trueyeld 1979 36 BUL73 BUL73 26 325.809653802148 0 151 -0.977694541276827 BULGY BULGY 1 loc 15.0433070866142
BUM06 1 2006 2012 6 2 1 DeadNotShot 1 WAS12 2 2012 52 2006 6 8.330000381 Trueyeld 2012 36 BUM06 BUM06 22 309.104245335832 0 179 0.286132683869547 NET99 NET99 0.8125 loc 15.0677165354331
BUM06 1 2006 2012 6 2 1 DeadNotShot 1 WAS10 1 2010 57 2006 4 5.855000095 Naive 2010 16 BUM06 BUM06 27 329.583686600433 0 191 0.827772923217993 NET99 NET99 0.8125 loc 14.9299212598425
BURNE 1 1974 NA NA 1 0 DeadNotShot 2 BUR80 2 1980 66 1974 6 7.67 Naive 1980 36 BURNE BURNE 36 358.351893845611 0 142 -1.38392472078816 NA NA 1 Imm 13.8944881889764
BUS92 1 1992 2001 9 6 1 Shot 3 CEE98 1 1998 64 1992 6 6.755000191 Milk 1998 36 BUS92 BUS92 34 352.636052461616 0 193 0.918046296442734 PEC86 PEC86 0.75 loc 16.2944881889764
BUS92 1 1992 2001 9 6 1 Shot 3 CEE01 3 2001 66 1992 9 NA Milk 2001 81 BUS92 BUS92 36 358.351893845611 0 179 0.286132683869547 PEC86 PEC86 0.75 loc 15.4409448818898
BUS92 1 1992 2001 9 6 1 Shot 3 CEE00 3 2000 55 1992 8 NA Winteryeld 2000 64 BUS92 BUS92 25 321.88758248682 0 195 1.00831966966747 PEC86 PEC86 0.75 loc 15.8708661417323
BUS92 1 1992 2001 9 6 1 Shot 3 CEE97 1 1997 74 1992 5 NA Milk 1997 25 BUS92 BUS92 44 378.418963391826 0 177 0.195859310644806 PEC86 PEC86 0.75 loc 15.2740157480315
BUS92 1 1992 2001 9 6 1 Shot 3 CEE96 1 1996 63 1992 4 NA Naive 1996 16 BUS92 BUS92 33 349.650756146648 0 162 -0.481190988540752 PEC86 PEC86 0.75 loc 16.4354330708661
BUT02 1 2002 NA NA 7 3 Living 3 VNS16 2 2016 53 2002 14 NA Summeryeld 2016 196 BUT02 BUT02 23 313.549421592915 0 180 0.331269370481917 BCL93 BCL93 0.96875 loc 14.8472440944882
BUT02 1 2002 NA NA 7 3 Living 3 VNS15 1 2015 64 2002 13 NA Trueyeld 2015 169 BUT02 BUT02 34 352.636052461616 0 172 -0.0298241224170467 BCL93 BCL93 0.96875 loc 15.6603149606299
BUT02 1 2002 NA NA 7 3 Living 3 VNS07 1 2007 72 2002 5 4.759999809 Milk 2007 25 BUT02 BUT02 42 373.766961828337 0 188 0.692362863380881 BCL93 BCL93 0.96875 loc 16.403937007874
BUT02 1 2002 NA NA 7 3 Living 3 VNS11 2 2011 109 2002 9 NA Trueyeld 2011 81 BUT02 BUT02 79 436.944785246702 0 178 0.240995997257176 BCL93 BCL93 0.96875 loc 14.7047244094488
BUT02 1 2002 NA NA 7 3 Living 3 VNS09 2 2009 58 2002 7 5.940000381 Trueyeld 2009 49 BUT02 BUT02 28 333.22045101752 0 183 0.466679430319029 BCL93 BCL93 0.96875 loc 15.251968503937
BUT02 1 2002 NA NA 7 3 Living 3 VNS13 2 2013 58 2002 11 7.42 Trueyeld 2013 121 BUT02 BUT02 28 333.22045101752 0 178 0.240995997257176 BCL93 BCL93 0.96875 loc 14.0267716535433
BUT02 1 2002 NA NA 7 3 Living 3 VNS06 1 2006 76 2002 4 5.32 Naive 2006 16 BUT02 BUT02 46 382.864139648909 0 182 0.421542743706658 BCL93 BCL93 0.96875 loc 15.3503937007874
BUT06 1 2006 2012 5 2 0 DeadNotShot 1 MYF10 3 2010 94 2006 4 NA Naive 2010 16 BUT06 BUT06 64 415.888308335967 0.005859375 191 0.827772923217993 BCL93 BCL93 0.90625 loc 14.9299212598425
BUT06 1 2006 2012 5 2 0 DeadNotShot 1 MYF11 2 2011 63 2006 5 5.78 Summeryeld 2011 25 BUT06 BUT06 33 349.650756146648 0.005859375 178 0.240995997257176 BCL93 BCL93 0.90625 loc 14.7047244094488
BUT96 1 1996 2008 12 8 6 DeadNotShot 1 FRT99 2 1999 58 1996 3 3.219999905 Naive 1999 9 BUT96 BUT96 28 333.22045101752 0.01171875 211 1.7305066554654 BCL93 BCL93 0.96875 loc 14.6826771653543
BUT96 1 1996 2008 12 8 6 DeadNotShot 1 FRT07 1 2007 68 1996 11 6.440000191 Milk 2007 121 BUT96 BUT96 38 363.758615972639 0.01171875 188 0.692362863380881 BCL93 BCL93 0.96875 loc 16.403937007874
BUT96 1 1996 2008 12 8 6 DeadNotShot 1 FRT03 2 2003 131 1996 7 NA Milk 2003 49 BUT96 BUT96 101 461.512051684126 0.01171875 176 0.150722624032435 BCL93 BCL93 0.96875 loc 15.1102362204724
BUT96 1 1996 2008 12 8 6 DeadNotShot 1 FRT05 2 2005 53 1996 9 7.099999619 Trueyeld 2005 81 BUT96 BUT96 23 313.549421592915 0.01171875 198 1.14372972950459 BCL93 BCL93 0.96875 loc 15.1275590551181
BUT96 1 1996 2008 12 8 6 DeadNotShot 1 FRT02 2 2002 54 1996 6 6.300000381 Trueyeld 2002 36 BUT96 BUT96 24 317.805383034795 0.01171875 183 0.466679430319029 BCL93 BCL93 0.96875 loc 15.4574803149606
BUT96 1 1996 2008 12 8 6 DeadNotShot 1 FRT08 2 2008 85 1996 12 5.860000095 Milk 2008 144 BUT96 BUT96 55 400.733318523247 0.01171875 205 1.45968653579118 BCL93 BCL93 0.96875 loc 15.0472440944882
BUT96 1 1996 2008 12 8 6 DeadNotShot 1 FRT06 1 2006 62 1996 10 6.280000191 Milk 2006 100 BUT96 BUT96 32 346.573590279973 0.01171875 182 0.421542743706658 BCL93 BCL93 0.96875 loc 15.3503937007874
BUT96 1 1996 2008 12 8 6 DeadNotShot 1 FRT00 2 2000 71 1996 4 5.519999905 Winteryeld 2000 16 BUT96 BUT96 41 371.357206670431 0.01171875 195 1.00831966966747 BCL93 BCL93 0.96875 loc 15.8708661417323
BUT98 1 1998 2005 6 1 0 DeadNotShot 1 RNG04 1 2004 63 1998 6 NA Naive 2004 36 BUT98 BUT98 33 349.650756146648 0 187 0.647226176768511 BCL93 BCL93 0.96875 loc 15.7858267716535
CAF89 1 1989 2001 12 7 3 Shot 3 QUN92 2 1992 67 1989 3 5.42 Naive 1992 9 CAF89 CAF89 37 361.091791264422 0 174 0.0604492508076943 MAX84 MAX84 0.8125 loc 15.1574803149606
CAF89 1 1989 2001 12 7 3 Shot 3 QUN96 1 1996 62 1989 7 7.02 Trueyeld 1996 49 CAF89 CAF89 32 346.573590279973 0 162 -0.481190988540752 MAX84 MAX84 0.8125 loc 16.4354330708661
CAF89 1 1989 2001 12 7 3 Shot 3 QUN94 2 1994 173 1989 5 NA Trueyeld 1994 25 CAF89 CAF89 143 496.284463025991 0 131 -1.88042827352424 MAX84 MAX84 0.8125 loc 13.7409448818898
CAF89 1 1989 2001 12 7 3 Shot 3 QUN97 1 1997 58 1989 8 8.220000191 Summeryeld 1997 64 CAF89 CAF89 28 333.22045101752 0 177 0.195859310644806 MAX84 MAX84 0.8125 loc 15.2740157480315
CAF89 1 1989 2001 12 7 3 Shot 3 QUN98 1 1998 53 1989 9 8.12 Milk 1998 81 CAF89 CAF89 23 313.549421592915 0 193 0.918046296442734 MAX84 MAX84 0.8125 loc 16.2944881889764
CAF89 1 1989 2001 12 7 3 Shot 3 QUN00 1 2000 53 1989 11 NA Summeryeld 2000 121 CAF89 CAF89 23 313.549421592915 0 195 1.00831966966747 MAX84 MAX84 0.8125 loc 15.8708661417323
CAF89 1 1989 2001 12 7 3 Shot 3 QUN99 1 1999 65 1989 10 7.295000095 Milk 1999 100 CAF89 CAF89 35 355.534806148941 0 211 1.7305066554654 MAX84 MAX84 0.8125 loc 14.6826771653543
CAF93 1 1993 2002 9 4 3 Shot 3 OVA98 2 1998 73 1993 5 6.96 Milk 1998 25 CAF93 CAF93 43 376.120011569356 0.03125 193 0.918046296442734 MAX84 MAX84 0.875 loc 16.2944881889764
CAF93 1 1993 2002 9 4 3 Shot 3 OVA02 2 2002 79 1993 9 NA Trueyeld 2002 81 CAF93 CAF93 49 389.182029811063 0.03125 183 0.466679430319029 MAX84 MAX84 0.875 loc 15.4574803149606
CAF93 1 1993 2002 9 4 3 Shot 3 OVA97 1 1997 61 1993 4 NA Naive 1997 16 CAF93 CAF93 31 343.398720448515 0.03125 177 0.195859310644806 MAX84 MAX84 0.875 loc 15.2740157480315
CAF93 1 1993 2002 9 4 3 Shot 3 OVA00 1 2000 81 1993 7 7.29 Trueyeld 2000 49 CAF93 CAF93 51 393.182563272433 0.03125 195 1.00831966966747 MAX84 MAX84 0.875 loc 15.8708661417323
CAF96 1 1996 2000 3 1 1 DeadNotShot 1 CPP99 2 1999 79 1996 3 6.609999809 Naive 1999 9 CAF96 CAF96 49 389.182029811063 0.0234375 211 1.7305066554654 MAX84 MAX84 0.9375 loc 14.6826771653543
CAF98 1 1998 2004 5 1 1 Shot 3 LTE02 1 2002 78 1998 4 6.019999809 Naive 2002 16 CAF98 CAF98 48 387.120101090789 0 183 0.466679430319029 MAX84 MAX84 0.9375 loc 15.4574803149606
CAL82 1 1982 1995 12 6 3 DeadNotShot 1 PAP88 2 1988 69 1982 6 6.440000191 Milk 1988 36 CAL82 CAL82 39 366.356164612965 0 174 0.0604492508076943 CIN78 CIN78 1 loc 14.2031496062992
CAL82 1 1982 1995 12 6 3 DeadNotShot 1 PAP90 2 1990 57 1982 8 NA Trueyeld 1990 64 CAL82 CAL82 27 329.583686600433 0 162 -0.481190988540752 CIN78 CIN78 1 loc 14.9566929133858
CAL82 1 1982 1995 12 6 3 DeadNotShot 1 PAP86 2 1986 76 1982 4 NA Naive 1986 16 CAL82 CAL82 46 382.864139648909 0 201 1.2791397893417 CIN78 CIN78 1 loc 14.1188976377953
CAL82 1 1982 1995 12 6 3 DeadNotShot 1 PAP87 1 1987 69 1982 5 7.840000095 Summeryeld 1987 25 CAL82 CAL82 39 366.356164612965 0 168 -0.210370868866529 CIN78 CIN78 1 loc 13.8141732283465
CAL82 1 1982 1995 12 6 3 DeadNotShot 1 PAP94 2 1994 58 1982 12 8.480000381 Trueyeld 1994 144 CAL82 CAL82 28 333.22045101752 0 131 -1.88042827352424 CIN78 CIN78 1 loc 13.7409448818898
CAL82 1 1982 1995 12 6 3 DeadNotShot 1 PAP91 2 1991 65 1982 9 7.2 Milk 1991 81 CAL82 CAL82 35 355.534806148941 0 174 0.0604492508076943 CIN78 CIN78 1 loc 15.1133858267717
CAL84 1 1984 2000 15 9 4 DeadNotShot 1 SAM88 1 1988 67 1984 4 6.579999809 Naive 1988 16 CAL84 CAL84 37 361.091791264422 0 174 0.0604492508076943 CIN78 CIN78 1 loc 14.2031496062992
CAL84 1 1984 2000 15 9 4 DeadNotShot 1 SAM92 2 1992 69 1984 8 7.140000191 Winteryeld 1992 64 CAL84 CAL84 39 366.356164612965 0 174 0.0604492508076943 CIN78 CIN78 1 loc 15.1574803149606
CAL84 1 1984 2000 15 9 4 DeadNotShot 1 SAM94 1 1994 61 1984 10 NA Trueyeld 1994 100 CAL84 CAL84 31 343.398720448515 0 131 -1.88042827352424 CIN78 CIN78 1 loc 13.7409448818898
CAL84 1 1984 2000 15 9 4 DeadNotShot 1 SAM95 1 1995 77 1984 11 NA Milk 1995 121 CAL84 CAL84 47 385.014760171006 0 144 -1.29365134756342 CIN78 CIN78 1 loc 14.9204724409449
CAL84 1 1984 2000 15 9 4 DeadNotShot 1 SAM97 2 1997 63 1984 13 NA Trueyeld 1997 169 CAL84 CAL84 33 349.650756146648 0 177 0.195859310644806 CIN78 CIN78 1 loc 15.2740157480315
CAL84 1 1984 2000 15 9 4 DeadNotShot 1 SAM99 1 1999 85 1984 15 NA Milk 1999 225 CAL84 CAL84 55 400.733318523247 0 211 1.7305066554654 CIN78 CIN78 1 loc 14.6826771653543
CAL84 1 1984 2000 15 9 4 DeadNotShot 1 SAM91 2 1991 71 1984 7 6.750000095 Winteryeld 1991 49 CAL84 CAL84 41 371.357206670431 0 174 0.0604492508076943 CIN78 CIN78 1 loc 15.1133858267717
CAL84 1 1984 2000 15 9 4 DeadNotShot 1 SAM90 2 1990 60 1984 6 NA Trueyeld 1990 36 CAL84 CAL84 30 340.119738166216 0 162 -0.481190988540752 CIN78 CIN78 1 loc 14.9566929133858
CAL84 1 1984 2000 15 9 4 DeadNotShot 1 SAM98 2 1998 69 1984 14 5.640000191 Milk 1998 196 CAL84 CAL84 39 366.356164612965 0 193 0.918046296442734 CIN78 CIN78 1 loc 16.2944881889764
CAL85 1 1985 1988 3 1 0 DeadNotShot 1 CRL88 3 1988 60 1985 3 NA Naive 1988 9 CAL85 CAL85 30 340.119738166216 0 174 0.0604492508076943 CIN78 CIN78 0.5 loc 14.2031496062992
CAN80 1 1980 1991 11 5 3 DeadNotShot 1 EOL86 1 1986 71 1980 6 7.880000381 Trueyeld 1986 36 CAN80 CAN80 41 371.357206670431 0 201 1.2791397893417 WHI73 WHI73 0.875 loc 14.1188976377953
CAN80 1 1980 1991 11 5 3 DeadNotShot 1 EOL84 1 1984 75 1980 4 6.449999905 Naive 1984 16 CAN80 CAN80 45 380.666248977032 0 162 -0.481190988540752 WHI73 WHI73 0.875 loc 15.296062992126
CAN80 1 1980 1991 11 5 3 DeadNotShot 1 EOL88 1 1988 63 1980 8 6.820000095 Trueyeld 1988 64 CAN80 CAN80 33 349.650756146648 0 174 0.0604492508076943 WHI73 WHI73 0.875 loc 14.2031496062992
CAN80 1 1980 1991 11 5 3 DeadNotShot 1 EOL91 2 1991 67 1980 11 7.28 Trueyeld 1991 121 CAN80 CAN80 37 361.091791264422 0 174 0.0604492508076943 WHI73 WHI73 0.875 loc 15.1133858267717
CAN80 1 1980 1991 11 5 3 DeadNotShot 1 EOL89 1 1989 60 1980 9 NA Summeryeld 1989 81 CAN80 CAN80 30 340.119738166216 0 199 1.18886641611696 WHI73 WHI73 0.875 loc 14.2007874015748
CAN82 1 1982 1992 9 3 2 DeadNotShot 1 TOU87 2 1987 66 1982 5 6.120000191 Naive 1987 25 CAN82 CAN82 36 358.351893845611 0 168 -0.210370868866529 WHI73 WHI73 0.875 loc 13.8141732283465
CAN82 1 1982 1992 9 3 2 DeadNotShot 1 TOU91 2 1991 78 1982 9 7.180000095 Summeryeld 1991 81 CAN82 CAN82 48 387.120101090789 0 174 0.0604492508076943 WHI73 WHI73 0.875 loc 15.1133858267717
CAN82 1 1982 1992 9 3 2 DeadNotShot 1 TOU90 3 1990 43 1982 8 NA Trueyeld 1990 64 CAN82 CAN82 13 256.494935746154 0 162 -0.481190988540752 WHI73 WHI73 0.875 loc 14.9566929133858
CAN83 1 1983 1989 5 1 0 DeadNotShot 1 AUR88 2 1988 56 1983 5 7.959999619 Naive 1988 25 CAN83 CAN83 26 325.809653802148 0 174 0.0604492508076943 WHI73 WHI73 0.375 loc 14.2031496062992
CAN87 1 1987 1994 6 2 0 DeadNotShot 1 TLW91 1 1991 63 1987 4 6.479999809 Naive 1991 16 CAN87 CAN87 33 349.650756146648 0 174 0.0604492508076943 WHI73 WHI73 0.375 loc 15.1133858267717
CAN87 1 1987 1994 6 2 0 DeadNotShot 1 TLW93 2 1993 61 1987 6 7.725000191 Trueyeld 1993 36 CAN87 CAN87 31 343.398720448515 0 167 -0.255507555478899 WHI73 WHI73 0.375 loc 13.5448818897638
CAP84 1 1984 1999 14 8 4 DeadNotShot 1 WOD98 2 1998 64 1984 14 7.220000191 Trueyeld 1998 196 CAP84 CAP84 34 352.636052461616 0 193 0.918046296442734 SNI77 SNI77 1 loc 16.2944881889764
CAP84 1 1984 1999 14 8 4 DeadNotShot 1 WOD94 1 1994 57 1984 10 6.94 Trueyeld 1994 100 CAP84 CAP84 27 329.583686600433 0 131 -1.88042827352424 SNI77 SNI77 1 loc 13.7409448818898
CAP84 1 1984 1999 14 8 4 DeadNotShot 1 WOD90 2 1990 60 1984 6 9.4 Trueyeld 1990 36 CAP84 CAP84 30 340.119738166216 0 162 -0.481190988540752 SNI77 SNI77 1 loc 14.9566929133858
CAP84 1 1984 1999 14 8 4 DeadNotShot 1 WOD88 1 1988 65 1984 4 NA Naive 1988 16 CAP84 CAP84 35 355.534806148941 0 174 0.0604492508076943 SNI77 SNI77 1 loc 14.2031496062992
CAP84 1 1984 1999 14 8 4 DeadNotShot 1 WOD96 2 1996 70 1984 12 5.740000191 Milk 1996 144 CAP84 CAP84 40 368.887945411394 0 162 -0.481190988540752 SNI77 SNI77 1 loc 16.4354330708661
CAP84 1 1984 1999 14 8 4 DeadNotShot 1 WOD95 2 1995 73 1984 11 3.974999809 Milk 1995 121 CAP84 CAP84 43 376.120011569356 0 144 -1.29365134756342 SNI77 SNI77 1 loc 14.9204724409449
CAP84 1 1984 1999 14 8 4 DeadNotShot 1 WOD92 1 1992 75 1984 8 5.820000095 Winteryeld 1992 64 CAP84 CAP84 45 380.666248977032 0 174 0.0604492508076943 SNI77 SNI77 1 loc 15.1574803149606
CAP84 1 1984 1999 14 8 4 DeadNotShot 1 WOD91 2 1991 73 1984 7 6.64 Milk 1991 49 CAP84 CAP84 43 376.120011569356 0 174 0.0604492508076943 SNI77 SNI77 1 loc 15.1133858267717
CASTL 1 1993 NA NA 1 0 DeadNotShot 2 CST97 2 1997 62 1993 4 NA Naive 1997 16 CASTL CASTL 32 346.573590279973 0 177 0.195859310644806 NA NA 0.9375 loc 15.2740157480315
CBS09 1 2009 NA NA 3 0 Living 3 BCA14 1 2014 67 2009 5 5.220000095 Naive 2014 25 CBS09 CBS09 37 361.091791264422 0.0048828125 179 0.286132683869547 ZUC03 ZUC03 0.9921875 loc 15.0910236220472
CBS09 1 2009 NA NA 3 0 Living 3 BCA15 3 2015 56 2009 6 NA Summeryeld 2015 36 CBS09 CBS09 26 325.809653802148 0.0048828125 172 -0.0298241224170467 ZUC03 ZUC03 0.9921875 loc 15.6603149606299
CBS09 1 2009 NA NA 3 0 Living 3 BCA16 2 2016 57 2009 7 6.119999809 Summeryeld 2016 49 CBS09 CBS09 27 329.583686600433 0.0048828125 180 0.331269370481917 ZUC03 ZUC03 0.9921875 loc 14.8472440944882
CCK07 1 2007 NA NA 4 2 Living 3 CBH15 2 2015 55 2007 8 8.124999809 Trueyeld 2015 64 CCK07 CCK07 25 321.88758248682 0.0224609375 172 -0.0298241224170467 DTN04 DTN04 0.875 loc 15.6603149606299
CCK07 1 2007 NA NA 4 2 Living 3 CBH13 1 2013 48 2007 6 NA Trueyeld 2013 36 CCK07 CCK07 18 289.037175789616 0.0224609375 178 0.240995997257176 DTN04 DTN04 0.875 loc 14.0267716535433
CCK07 1 2007 NA NA 4 2 Living 3 CBH11 2 2011 63 2007 4 8.679999619 Naive 2011 16 CCK07 CCK07 33 349.650756146648 0.0224609375 178 0.240995997257176 DTN04 DTN04 0.875 loc 14.7047244094488
CCK07 1 2007 NA NA 4 2 Living 3 CBH16 1 2016 61 2007 9 NA Milk 2016 81 CCK07 CCK07 31 343.398720448515 0.0224609375 180 0.331269370481917 DTN04 DTN04 0.875 loc 14.8472440944882
CCO87 1 1987 2001 13 8 3 DeadNotShot 1 CLT98 2 1998 115 1987 11 9.2 Milk 1998 121 CCO87 CCO87 85 444.265125649032 0 193 0.918046296442734 LAM83 LAM83 0.8125 loc 16.2944881889764
CCO87 1 1987 2001 13 8 3 DeadNotShot 1 CLT96 2 1996 62 1987 9 NA Milk 1996 81 CCO87 CCO87 32 346.573590279973 0 162 -0.481190988540752 LAM83 LAM83 0.8125 loc 16.4354330708661
CCO87 1 1987 2001 13 8 3 DeadNotShot 1 CLT97 1 1997 59 1987 10 6.119999809 Milk 1997 100 CCO87 CCO87 29 336.729582998647 0 177 0.195859310644806 LAM83 LAM83 0.8125 loc 15.2740157480315
CCO87 1 1987 2001 13 8 3 DeadNotShot 1 CLT00 1 2000 104 1987 13 NA Trueyeld 2000 169 CCO87 CCO87 74 430.406509320417 0 195 1.00831966966747 LAM83 LAM83 0.8125 loc 15.8708661417323
CCO87 1 1987 2001 13 8 3 DeadNotShot 1 CLT93 2 1993 70 1987 6 7.815000381 Trueyeld 1993 36 CCO87 CCO87 40 368.887945411394 0 167 -0.255507555478899 LAM83 LAM83 0.8125 loc 13.5448818897638
CCO87 1 1987 2001 13 8 3 DeadNotShot 1 CLT94 2 1994 68 1987 7 7.040000095 Winteryeld 1994 49 CCO87 CCO87 38 363.758615972639 0 131 -1.88042827352424 LAM83 LAM83 0.8125 loc 13.7409448818898
CCO87 1 1987 2001 13 8 3 DeadNotShot 1 CLT95 2 1995 59 1987 8 6.839999809 Winteryeld 1995 64 CCO87 CCO87 29 336.729582998647 0 144 -1.29365134756342 LAM83 LAM83 0.8125 loc 14.9204724409449
CCO87 1 1987 2001 13 8 3 DeadNotShot 1 CLT91 1 1991 166 1987 4 5.78 Naive 1991 16 CCO87 CCO87 136 491.265488573605 0 174 0.0604492508076943 LAM83 LAM83 0.8125 loc 15.1133858267717
CDN12 1 2012 NA NA 1 0 Living 3 SVG16 1 2016 74 2012 4 NA Naive 2016 16 CDN12 CDN12 44 378.418963391826 0 180 0.331269370481917 HOC07 HOC07 0.4375 loc 14.8472440944882
CED00 1 2000 2013 13 5 4 Shot 3 LCH10 1 2010 68 2000 10 6.399999809 Trueyeld 2010 100 CED00 CED00 38 363.758615972639 0.00146484375 191 0.827772923217993 SEQ95 SEQ95 0.921875 loc 14.9299212598425
CED00 1 2000 2013 13 5 4 Shot 3 LCH12 1 2012 62 2000 12 8.41 Trueyeld 2012 144 CED00 CED00 32 346.573590279973 0.00146484375 179 0.286132683869547 SEQ95 SEQ95 0.921875 loc 15.0677165354331
CED00 1 2000 2013 13 5 4 Shot 3 LCH04 2 2004 53 2000 4 5.844999905 Naive 2004 16 CED00 CED00 23 313.549421592915 0.00146484375 187 0.647226176768511 SEQ95 SEQ95 0.921875 loc 15.7858267716535
CED00 1 2000 2013 13 5 4 Shot 3 LCH06 1 2006 49 2000 6 6.739999619 Trueyeld 2006 36 CED00 CED00 19 294.443897916644 0.00146484375 182 0.421542743706658 SEQ95 SEQ95 0.921875 loc 15.3503937007874
CED00 1 2000 2013 13 5 4 Shot 3 LCH08 1 2008 51 2000 8 6.519999809 Trueyeld 2008 64 CED00 CED00 21 304.452243772342 0.00146484375 205 1.45968653579118 SEQ95 SEQ95 0.921875 loc 15.0472440944882
CED02 1 2002 2009 7 3 1 Shot 3 MAP06 3 2006 68 2002 4 NA Naive 2006 16 CED02 CED02 38 363.758615972639 0.009765625 182 0.421542743706658 SEQ95 SEQ95 0.796875 loc 15.3503937007874
CED02 1 2002 2009 7 3 1 Shot 3 MAP07 2 2007 47 2002 5 6.379999905 Summeryeld 2007 25 CED02 CED02 17 283.321334405622 0.009765625 188 0.692362863380881 SEQ95 SEQ95 0.796875 loc 16.403937007874
CED04 1 2004 2010 6 3 2 Shot 3 GKG09 2 2009 53 2004 5 9.95 Trueyeld 2009 25 CED04 CED04 23 313.549421592915 0.0048828125 183 0.466679430319029 SEQ95 SEQ95 0.890625 loc 15.251968503937
CED04 1 2004 2010 6 3 2 Shot 3 GKG10 1 2010 61 2004 6 NA Milk 2010 36 CED04 CED04 31 343.398720448515 0.0048828125 191 0.827772923217993 SEQ95 SEQ95 0.890625 loc 14.9299212598425
CED04 1 2004 2010 6 3 2 Shot 3 GKG07 1 2007 68 2004 3 7.300000381 Naive 2007 9 CED04 CED04 38 363.758615972639 0.0048828125 188 0.692362863380881 SEQ95 SEQ95 0.890625 loc 16.403937007874
CED99 1 1999 2009 9 4 3 Shot 3 DEO03 1 2003 75 1999 4 5.929999809 Naive 2003 16 CED99 CED99 45 380.666248977032 0.00390625 176 0.150722624032435 SEQ95 SEQ95 0.890625 loc 15.1102362204724
CED99 1 1999 2009 9 4 3 Shot 3 DEO08 3 2008 80 1999 9 NA Milk 2008 81 CED99 CED99 50 391.202300542815 0.00390625 205 1.45968653579118 SEQ95 SEQ95 0.890625 loc 15.0472440944882
CED99 1 1999 2009 9 4 3 Shot 3 DEO07 2 2007 67 1999 8 7.400000191 Trueyeld 2007 64 CED99 CED99 37 361.091791264422 0.00390625 188 0.692362863380881 SEQ95 SEQ95 0.890625 loc 16.403937007874
CED99 1 1999 2009 9 4 3 Shot 3 DEO05 1 2005 67 1999 6 6.580000191 Trueyeld 2005 36 CED99 CED99 37 361.091791264422 0.00390625 198 1.14372972950459 SEQ95 SEQ95 0.890625 loc 15.1275590551181
CFI94 1 1994 2009 14 9 3 DeadNotShot 1 BIE04 2 2004 70 1994 10 5.580000191 Winteryeld 2004 100 CFI94 CFI94 40 368.887945411394 0 187 0.647226176768511 CFU82 CFU82 0.875 loc 15.7858267716535
CFI94 1 1994 2009 14 9 3 DeadNotShot 1 BIE99 2 1999 60 1994 5 4.940000191 Trueyeld 1999 25 CFI94 CFI94 30 340.119738166216 0 211 1.7305066554654 CFU82 CFU82 0.875 loc 14.6826771653543
CFI94 1 1994 2009 14 9 3 DeadNotShot 1 BIE01 1 2001 77 1994 7 5.91 Winteryeld 2001 49 CFI94 CFI94 47 385.014760171006 0 179 0.286132683869547 CFU82 CFU82 0.875 loc 15.4409448818898
CFI94 1 1994 2009 14 9 3 DeadNotShot 1 BIE03 2 2003 62 1994 9 6.28 Milk 2003 81 CFI94 CFI94 32 346.573590279973 0 176 0.150722624032435 CFU82 CFU82 0.875 loc 15.1102362204724
CFI94 1 1994 2009 14 9 3 DeadNotShot 1 BIE06 1 2006 67 1994 12 5.860000095 Trueyeld 2006 144 CFI94 CFI94 37 361.091791264422 0 182 0.421542743706658 CFU82 CFU82 0.875 loc 15.3503937007874
CFI94 1 1994 2009 14 9 3 DeadNotShot 1 BIE08 1 2008 87 1994 14 5.540000095 Trueyeld 2008 196 CFI94 CFI94 57 404.305126783455 0 205 1.45968653579118 CFU82 CFU82 0.875 loc 15.0472440944882
CFI94 1 1994 2009 14 9 3 DeadNotShot 1 BIE97 1 1997 75 1994 3 4.149999905 Naive 1997 9 CFI94 CFI94 45 380.666248977032 0 177 0.195859310644806 CFU82 CFU82 0.875 loc 15.2740157480315
CFI94 1 1994 2009 14 9 3 DeadNotShot 1 BIE00 2 2000 67 1994 6 4.220000191 Winteryeld 2000 36 CFI94 CFI94 37 361.091791264422 0 195 1.00831966966747 CFU82 CFU82 0.875 loc 15.8708661417323
CFI94 1 1994 2009 14 9 3 DeadNotShot 1 BIE02 2 2002 83 1994 8 6.06 Milk 2002 64 CFI94 CFI94 53 397.029191355212 0 183 0.466679430319029 CFU82 CFU82 0.875 loc 15.4574803149606
CFU82 1 1982 1995 12 6 1 DeadNotShot 1 CFI86 3 1986 177 1982 4 NA Naive 1986 16 CFU82 CFU82 147 499.043258677874 0 201 1.2791397893417 CMO77 CMO77 0.75 loc 14.1188976377953
CFU82 1 1982 1995 12 6 1 DeadNotShot 1 CFI88 2 1988 64 1982 6 5.009999905 Trueyeld 1988 36 CFU82 CFU82 34 352.636052461616 0 174 0.0604492508076943 CMO77 CMO77 0.75 loc 14.2031496062992
CFU82 1 1982 1995 12 6 1 DeadNotShot 1 CFI92 2 1992 74 1982 10 3.455 Winteryeld 1992 100 CFU82 CFU82 44 378.418963391826 0 174 0.0604492508076943 CMO77 CMO77 0.75 loc 15.1574803149606
CFU82 1 1982 1995 12 6 1 DeadNotShot 1 CFI89 2 1989 82 1982 7 4.239999905 Winteryeld 1989 49 CFU82 CFU82 52 395.124371858143 0 199 1.18886641611696 CMO77 CMO77 0.75 loc 14.2007874015748
CFU82 1 1982 1995 12 6 1 DeadNotShot 1 CFI94 1 1994 69 1982 12 6.040000095 Trueyeld 1994 144 CFU82 CFU82 39 366.356164612965 0 131 -1.88042827352424 CMO77 CMO77 0.75 loc 13.7409448818898
CFU82 1 1982 1995 12 6 1 DeadNotShot 1 CFI91 2 1991 55 1982 9 6.080000191 Trueyeld 1991 81 CFU82 CFU82 25 321.88758248682 0 174 0.0604492508076943 CMO77 CMO77 0.75 loc 15.1133858267717
CGH00 1 2000 2010 10 5 2 DeadNotShot 1 HOO08 2 2008 69 2000 8 6.549999809 Milk 2008 64 CGH00 CGH00 39 366.356164612965 0 205 1.45968653579118 WHA87 WHA87 0.78125 loc 15.0472440944882
CGH00 1 2000 2010 10 5 2 DeadNotShot 1 HOO05 1 2005 54 2000 5 6.479999809 Summeryeld 2005 25 CGH00 CGH00 24 317.805383034795 0 198 1.14372972950459 WHA87 WHA87 0.78125 loc 15.1275590551181
CGH00 1 2000 2010 10 5 2 DeadNotShot 1 HOO07 2 2007 49 2000 7 7.554999905 Trueyeld 2007 49 CGH00 CGH00 19 294.443897916644 0 188 0.692362863380881 WHA87 WHA87 0.78125 loc 16.403937007874
CGH00 1 2000 2010 10 5 2 DeadNotShot 1 HOO04 3 2004 56 2000 4 NA Naive 2004 16 CGH00 CGH00 26 325.809653802148 0 187 0.647226176768511 WHA87 WHA87 0.78125 loc 15.7858267716535
CGH94 1 1994 2010 16 7 3 DeadNotShot 1 WHZ05 2 2005 57 1994 11 6.619999809 Trueyeld 2005 121 CGH94 CGH94 27 329.583686600433 0.0625 198 1.14372972950459 WHA87 WHA87 1 loc 15.1275590551181
CGH94 1 1994 2010 16 7 3 DeadNotShot 1 WHZ02 1 2002 60 1994 8 7.380000381 Trueyeld 2002 64 CGH94 CGH94 30 340.119738166216 0.0625 183 0.466679430319029 WHA87 WHA87 1 loc 15.4574803149606
CGH94 1 1994 2010 16 7 3 DeadNotShot 1 WHZ98 1 1998 66 1994 4 6.360000191 Naive 1998 16 CGH94 CGH94 36 358.351893845611 0.0625 193 0.918046296442734 WHA87 WHA87 1 loc 16.2944881889764
CGH94 1 1994 2010 16 7 3 DeadNotShot 1 WHZ07 2 2007 52 1994 13 6.594999809 Trueyeld 2007 169 CGH94 CGH94 22 309.104245335832 0.0625 188 0.692362863380881 WHA87 WHA87 1 loc 16.403937007874
CGH94 1 1994 2010 16 7 3 DeadNotShot 1 WHZ10 1 2010 70 1994 16 6.14 Trueyeld 2010 256 CGH94 CGH94 40 368.887945411394 0.0625 191 0.827772923217993 WHA87 WHA87 1 loc 14.9299212598425
CGH94 1 1994 2010 16 7 3 DeadNotShot 1 WHZ00 1 2000 54 1994 6 6.710000191 Trueyeld 2000 36 CGH94 CGH94 24 317.805383034795 0.0625 195 1.00831966966747 WHA87 WHA87 1 loc 15.8708661417323
CGH94 1 1994 2010 16 7 3 DeadNotShot 1 WHZ03 1 2003 69 1994 9 7.225000191 Milk 2003 81 CGH94 CGH94 39 366.356164612965 0.0625 176 0.150722624032435 WHA87 WHA87 1 loc 15.1102362204724
CGH95 1 1995 2009 13 5 1 DeadNotShot 1 JAY08 2 2008 57 1995 13 7.34 Trueyeld 2008 169 CGH95 CGH95 27 329.583686600433 0 205 1.45968653579118 WHA87 WHA87 0.875 loc 15.0472440944882
CGH95 1 1995 2009 13 5 1 DeadNotShot 1 JAY01 1 2001 80 1995 6 5.160000095 Winteryeld 2001 36 CGH95 CGH95 50 391.202300542815 0 179 0.286132683869547 WHA87 WHA87 0.875 loc 15.4409448818898
CGH95 1 1995 2009 13 5 1 DeadNotShot 1 JAY03 2 2003 51 1995 8 7.440000191 Trueyeld 2003 64 CGH95 CGH95 21 304.452243772342 0 176 0.150722624032435 WHA87 WHA87 0.875 loc 15.1102362204724
CGH95 1 1995 2009 13 5 1 DeadNotShot 1 JAY00 3 2000 130 1995 5 NA Naive 2000 25 CGH95 CGH95 100 460.517018598809 0 195 1.00831966966747 WHA87 WHA87 0.875 loc 15.8708661417323
CGH95 1 1995 2009 13 5 1 DeadNotShot 1 JAY05 2 2005 58 1995 10 7.325000095 Trueyeld 2005 100 CGH95 CGH95 28 333.22045101752 0 198 1.14372972950459 WHA87 WHA87 0.875 loc 15.1275590551181
CHD05 1 2005 2017 11 6 0 DeadNotShot 1 EDA09 2 2009 65 2005 4 5.799999905 Naive 2009 16 CHD05 CHD05 35 355.534806148941 0.01220703125 183 0.466679430319029 BIE01 BIE01 0.8125 loc 15.251968503937
CHD05 1 2005 2017 11 6 0 DeadNotShot 1 EDA14 1 2014 63 2005 9 6.710000191 Summeryeld 2014 81 CHD05 CHD05 33 349.650756146648 0.01220703125 179 0.286132683869547 BIE01 BIE01 0.8125 loc 15.0910236220472
CHD05 1 2005 2017 11 6 0 DeadNotShot 1 EDA15 2 2015 76 2005 10 5.174999809 Milk 2015 100 CHD05 CHD05 46 382.864139648909 0.01220703125 172 -0.0298241224170467 BIE01 BIE01 0.8125 loc 15.6603149606299
CHD05 1 2005 2017 11 6 0 DeadNotShot 1 EDA13 2 2013 57 2005 8 5.210000191 Trueyeld 2013 64 CHD05 CHD05 27 329.583686600433 0.01220703125 178 0.240995997257176 BIE01 BIE01 0.8125 loc 14.0267716535433
CHD05 1 2005 2017 11 6 0 DeadNotShot 1 EDA10 1 2010 72 2005 5 5.524999905 Winteryeld 2010 25 CHD05 CHD05 42 373.766961828337 0.01220703125 191 0.827772923217993 BIE01 BIE01 0.8125 loc 14.9299212598425
CHD05 1 2005 2017 11 6 0 DeadNotShot 1 EDA16 2 2016 90 2005 11 5.740000191 Milk 2016 121 CHD05 CHD05 60 409.43445622221 0.01220703125 180 0.331269370481917 BIE01 BIE01 0.8125 loc 14.8472440944882
CHD10 1 2010 NA NA 3 1 Living 3 GGZ15 1 2015 59 2010 5 6.875 Trueyeld 2015 25 CHD10 CHD10 29 336.729582998647 0.00390625 172 -0.0298241224170467 BIE01 BIE01 0.9375 loc 15.6603149606299
CHD10 1 2010 NA NA 3 1 Living 3 GGZ13 2 2013 57 2010 3 NA Naive 2013 9 CHD10 CHD10 27 329.583686600433 0.00390625 178 0.240995997257176 BIE01 BIE01 0.9375 loc 14.0267716535433
CHD10 1 2010 NA NA 3 1 Living 3 GGZ16 2 2016 59 2010 6 7.14 Milk 2016 36 CHD10 CHD10 29 336.729582998647 0.00390625 180 0.331269370481917 BIE01 BIE01 0.9375 loc 14.8472440944882
CHE73 1 1973 1982 8 3 1 DeadNotShot 1 FAG79 1 1979 68 1973 6 4.275 Trueyeld 1979 36 CHE73 CHE73 38 363.758615972639 0 151 -0.977694541276827 BLT69 BLT69 0.5 loc 15.0433070866142
CHE73 1 1973 1982 8 3 1 DeadNotShot 1 FAG77 2 1977 69 1973 4 NA Naive 1977 16 CHE73 CHE73 39 366.356164612965 0 114 -2.64775194593454 BLT69 BLT69 0.5 loc 15.1488188976378
CHE73 1 1973 1982 8 3 1 DeadNotShot 1 FAG81 1 1981 80 1973 8 6.040000095 Trueyeld 1981 64 CHE73 CHE73 50 391.202300542815 0 155 -0.797147794827345 BLT69 BLT69 0.5 loc 14.3244094488189
CHE80 1 1980 1993 12 6 3 DeadNotShot 1 ILE89 2 1989 68 1980 9 8.740000381 Trueyeld 1989 81 CHE80 CHE80 38 363.758615972639 0 199 1.18886641611696 BLT69 BLT69 0.75 loc 14.2007874015748
CHE80 1 1980 1993 12 6 3 DeadNotShot 1 ILE92 1 1992 57 1980 12 NA Trueyeld 1992 144 CHE80 CHE80 27 329.583686600433 0 174 0.0604492508076943 BLT69 BLT69 0.75 loc 15.1574803149606
CHE80 1 1980 1993 12 6 3 DeadNotShot 1 ILE90 2 1990 80 1980 10 10.22000019 Winteryeld 1990 100 CHE80 CHE80 50 391.202300542815 0 162 -0.481190988540752 BLT69 BLT69 0.75 loc 14.9566929133858
CHE80 1 1980 1993 12 6 3 DeadNotShot 1 ILE84 1 1984 77 1980 4 6.710000191 Naive 1984 16 CHE80 CHE80 47 385.014760171006 0 162 -0.481190988540752 BLT69 BLT69 0.75 loc 15.296062992126
CHE80 1 1980 1993 12 6 3 DeadNotShot 1 ILE86 1 1986 58 1980 6 NA Trueyeld 1986 36 CHE80 CHE80 28 333.22045101752 0 201 1.2791397893417 BLT69 BLT69 0.75 loc 14.1188976377953
CHE80 1 1980 1993 12 6 3 DeadNotShot 1 ILE87 1 1987 70 1980 7 NA Milk 1987 49 CHE80 CHE80 40 368.887945411394 0 168 -0.210370868866529 BLT69 BLT69 0.75 loc 13.8141732283465
CHF01 1 2001 NA NA 3 1 DeadNotShot 2 SSK06 1 2006 56 2001 5 5.98 Trueyeld 2006 25 CHF01 CHF01 26 325.809653802148 0 182 0.421542743706658 WAG95 WAG95 0.3671875 loc 15.3503937007874
CHF01 1 2001 NA NA 3 1 DeadNotShot 2 SSK04 1 2004 73 2001 3 5.41 Naive 2004 9 CHF01 CHF01 43 376.120011569356 0 187 0.647226176768511 WAG95 WAG95 0.3671875 loc 15.7858267716535
CHI89 1 1989 1995 6 3 1 Shot 3 CRS92 1 1992 62 1989 3 5.839999809 Naive 1992 9 CHI89 CHI89 32 346.573590279973 0 174 0.0604492508076943 PGB83 PGB83 0.75 loc 15.1574803149606
CHI89 1 1989 1995 6 3 1 Shot 3 CRS95 3 1995 65 1989 6 NA Summeryeld 1995 36 CHI89 CHI89 35 355.534806148941 0 144 -1.29365134756342 PGB83 PGB83 0.75 loc 14.9204724409449
CHI89 1 1989 1995 6 3 1 Shot 3 CRS94 2 1994 57 1989 5 NA Trueyeld 1994 25 CHI89 CHI89 27 329.583686600433 0 131 -1.88042827352424 PGB83 PGB83 0.75 loc 13.7409448818898
CHK07 1 2007 2017 9 3 2 DeadNotShot 1 CHY16 1 2016 50 2007 9 6.680000095 Trueyeld 2016 81 CHK07 CHK07 20 299.573227355399 0.1251220703125 180 0.331269370481917 SOX04 SOX04 0.8046875 loc 14.8472440944882
CHK07 1 2007 2017 9 3 2 DeadNotShot 1 CHY12 1 2012 44 2007 5 6.48 Naive 2012 25 CHK07 CHK07 14 263.905732961526 0.1251220703125 179 0.286132683869547 SOX04 SOX04 0.8046875 loc 15.0677165354331
CHK07 1 2007 2017 9 3 2 DeadNotShot 1 CHY14 1 2014 57 2007 7 6.019999905 Trueyeld 2014 49 CHK07 CHK07 27 329.583686600433 0.1251220703125 179 0.286132683869547 SOX04 SOX04 0.8046875 loc 15.0910236220472
CHK12 1 2012 NA NA 2 0 Living 3 JEP16 1 2016 53 2012 4 7.019999809 Summeryeld 2016 16 CHK12 CHK12 23 313.549421592915 0 180 0.331269370481917 SOX04 SOX04 0.421875 loc 14.8472440944882
CHK12 1 2012 NA NA 2 0 Living 3 JEP15 3 2015 61 2012 3 NA Naive 2015 9 CHK12 CHK12 31 343.398720448515 0 172 -0.0298241224170467 SOX04 SOX04 0.421875 loc 15.6603149606299
CHN03 1 2003 NA NA 8 3 Living 3 MNM07 1 2007 53 2003 4 7.6 Naive 2007 16 CHN03 CHN03 23 313.549421592915 0.0322265625 188 0.692362863380881 TRT97 TRT97 1 loc 16.403937007874
CHN03 1 2003 NA NA 8 3 Living 3 MNM09 2 2009 51 2003 6 7.280000095 Trueyeld 2009 36 CHN03 CHN03 21 304.452243772342 0.0322265625 183 0.466679430319029 TRT97 TRT97 1 loc 15.251968503937
CHN03 1 2003 NA NA 8 3 Living 3 MNM11 1 2011 47 2003 8 7.839999809 Trueyeld 2011 64 CHN03 CHN03 17 283.321334405622 0.0322265625 178 0.240995997257176 TRT97 TRT97 1 loc 14.7047244094488
CHN03 1 2003 NA NA 8 3 Living 3 MNM16 2 2016 57 2003 13 NA Milk 2016 169 CHN03 CHN03 27 329.583686600433 0.0322265625 180 0.331269370481917 TRT97 TRT97 1 loc 14.8472440944882
CHN03 1 2003 NA NA 8 3 Living 3 MNM14 1 2014 49 2003 11 NA Summeryeld 2014 121 CHN03 CHN03 19 294.443897916644 0.0322265625 179 0.286132683869547 TRT97 TRT97 1 loc 15.0910236220472
CHN03 1 2003 NA NA 8 3 Living 3 MNM12 1 2012 47 2003 9 NA Summeryeld 2012 81 CHN03 CHN03 17 283.321334405622 0.0322265625 179 0.286132683869547 TRT97 TRT97 1 loc 15.0677165354331
CHN03 1 2003 NA NA 8 3 Living 3 MNM13 1 2013 56 2003 10 NA Milk 2013 100 CHN03 CHN03 26 325.809653802148 0.0322265625 178 0.240995997257176 TRT97 TRT97 1 loc 14.0267716535433
CHN03 1 2003 NA NA 8 3 Living 3 MNM15 2 2015 50 2003 12 NA Milk 2015 144 CHN03 CHN03 20 299.573227355399 0.0322265625 172 -0.0298241224170467 TRT97 TRT97 1 loc 15.6603149606299
CHN06 1 2006 NA NA 6 2 Living 3 BMA12 2 2012 61 2006 6 NA Milk 2012 36 CHN06 CHN06 31 343.398720448515 0.034423828125 179 0.286132683869547 TRT97 TRT97 0.9375 loc 15.0677165354331
CHN06 1 2006 NA NA 6 2 Living 3 BMA16 1 2016 56 2006 10 NA Milk 2016 100 CHN06 CHN06 26 325.809653802148 0.034423828125 180 0.331269370481917 TRT97 TRT97 0.9375 loc 14.8472440944882
CHN06 1 2006 NA NA 6 2 Living 3 BMA15 1 2015 58 2006 9 NA Trueyeld 2015 81 CHN06 CHN06 28 333.22045101752 0.034423828125 172 -0.0298241224170467 TRT97 TRT97 0.9375 loc 15.6603149606299
CHN06 1 2006 NA NA 6 2 Living 3 BMA13 2 2013 67 2006 7 NA Milk 2013 49 CHN06 CHN06 37 361.091791264422 0.034423828125 178 0.240995997257176 TRT97 TRT97 0.9375 loc 14.0267716535433
CHN06 1 2006 NA NA 6 2 Living 3 BMA10 1 2010 59 2006 4 6.449999905 Naive 2010 16 CHN06 CHN06 29 336.729582998647 0.034423828125 191 0.827772923217993 TRT97 TRT97 0.9375 loc 14.9299212598425
CHN06 1 2006 NA NA 6 2 Living 3 BMA11 2 2011 63 2006 5 NA Summeryeld 2011 25 CHN06 CHN06 33 349.650756146648 0.034423828125 178 0.240995997257176 TRT97 TRT97 0.9375 loc 14.7047244094488
CHO73 1 1973 1988 14 8 5 DeadNotShot 1 SEP87 1 1987 93 1973 14 NA Milk 1987 196 CHO73 CHO73 63 414.313472639153 0 168 -0.210370868866529 CHOCH CHOCH 1 loc 13.8141732283465
CHO73 1 1973 1988 14 8 5 DeadNotShot 1 SEP78 2 1978 69 1973 5 6.14 Milk 1978 25 CHO73 CHO73 39 366.356164612965 0 134 -1.74501821368713 CHOCH CHOCH 1 loc 14.7566929133858
CHO73 1 1973 1988 14 8 5 DeadNotShot 1 SEP82 2 1982 65 1973 9 3.574999952 Trueyeld 1982 81 CHO73 CHO73 35 355.534806148941 0 152 -0.932557854664457 CHOCH CHOCH 1 loc 14.051968503937
CHO73 1 1973 1988 14 8 5 DeadNotShot 1 SEP84 1 1984 90 1973 11 NA Milk 1984 121 CHO73 CHO73 60 409.43445622221 0 162 -0.481190988540752 CHOCH CHOCH 1 loc 15.296062992126
CHO73 1 1973 1988 14 8 5 DeadNotShot 1 SEP83 2 1983 63 1973 10 6.85 Summeryeld 1983 100 CHO73 CHO73 33 349.650756146648 0 161 -0.526327675153122 CHOCH CHOCH 1 loc 14.8062992125984
CHO73 1 1973 1988 14 8 5 DeadNotShot 1 SEP86 2 1986 70 1973 13 6.879999619 Trueyeld 1986 169 CHO73 CHO73 40 368.887945411394 0 201 1.2791397893417 CHOCH CHOCH 1 loc 14.1188976377953
CHO73 1 1973 1988 14 8 5 DeadNotShot 1 SEP80 2 1980 73 1973 7 NA Trueyeld 1980 49 CHO73 CHO73 43 376.120011569356 0 142 -1.38392472078816 CHOCH CHOCH 1 loc 13.8944881889764
CHO73 1 1973 1988 14 8 5 DeadNotShot 1 SEP77 2 1977 66 1973 4 5.624999809 Naive 1977 16 CHO73 CHO73 36 358.351893845611 0 114 -2.64775194593454 CHOCH CHOCH 1 loc 15.1488188976378
CHO75 1 1975 1986 11 5 1 DeadNotShot 1 MOC80 2 1980 86 1975 5 NA Milk 1980 25 CHO75 CHO75 56 402.535169073515 0 142 -1.38392472078816 CHOCH CHOCH 1 loc 13.8944881889764
CHO75 1 1975 1986 11 5 1 DeadNotShot 1 MOC85 2 1985 71 1975 10 NA Milk 1985 100 CHO75 CHO75 41 371.357206670431 0 165 -0.34578092870364 CHOCH CHOCH 1 loc 15.1637795275591
CHO75 1 1975 1986 11 5 1 DeadNotShot 1 MOC79 1 1979 74 1975 4 3.740000095 Naive 1979 16 CHO75 CHO75 44 378.418963391826 0 151 -0.977694541276827 CHOCH CHOCH 1 loc 15.0433070866142
CHO75 1 1975 1986 11 5 1 DeadNotShot 1 MOC82 1 1982 71 1975 7 NA Trueyeld 1982 49 CHO75 CHO75 41 371.357206670431 0 152 -0.932557854664457 CHOCH CHOCH 1 loc 14.051968503937
CHO75 1 1975 1986 11 5 1 DeadNotShot 1 MOC84 1 1984 66 1975 9 NA Trueyeld 1984 81 CHO75 CHO75 36 358.351893845611 0 162 -0.481190988540752 CHOCH CHOCH 1 loc 15.296062992126
CHP94 1 1994 2004 10 5 3 DeadNotShot 1 FAL01 1 2001 56 1994 7 NA Trueyeld 2001 49 CHP94 CHP94 26 325.809653802148 0 179 0.286132683869547 BLC83 BLC83 0.6875 loc 15.4409448818898
CHP94 1 1994 2004 10 5 3 DeadNotShot 1 FAL99 1 1999 66 1994 5 5.755000191 Summeryeld 1999 25 CHP94 CHP94 36 358.351893845611 0 211 1.7305066554654 BLC83 BLC83 0.6875 loc 14.6826771653543
CHP94 1 1994 2004 10 5 3 DeadNotShot 1 FAL98 3 1998 61 1994 4 NA Naive 1998 16 CHP94 CHP94 31 343.398720448515 0 193 0.918046296442734 BLC83 BLC83 0.6875 loc 16.2944881889764
CHP94 1 1994 2004 10 5 3 DeadNotShot 1 FAL03 1 2003 66 1994 9 7.540000095 Trueyeld 2003 81 CHP94 CHP94 36 358.351893845611 0 176 0.150722624032435 BLC83 BLC83 0.6875 loc 15.1102362204724
CHY12 1 2012 2016 4 1 0 Shot 3 APO15 1 2015 118 2012 3 NA Naive 2015 9 CHY12 CHY12 88 447.733681447821 0.00811767578125 172 -0.0298241224170467 CHK07 CHK07 0.85546875 loc 15.6603149606299
CIN76 1 1976 1988 11 3 1 DeadNotShot 1 BIS83 1 1983 172 1976 7 9.78 Trueyeld 1983 49 CIN76 CIN76 142 495.582705760126 0 161 -0.526327675153122 BST73 BST73 1 loc 14.8062992125984
CIN76 1 1976 1988 11 3 1 DeadNotShot 1 BIS84 2 1984 84 1976 8 7.260000191 Summeryeld 1984 64 CIN76 CIN76 54 398.898404656427 0 162 -0.481190988540752 BST73 BST73 1 loc 15.296062992126
CIN76 1 1976 1988 11 3 1 DeadNotShot 1 BIS81 1 1981 75 1976 5 4.979999905 Naive 1981 25 CIN76 CIN76 45 380.666248977032 0 155 -0.797147794827345 BST73 BST73 1 loc 14.3244094488189
CIN78 1 1978 1988 9 4 3 DeadNotShot 1 CAL87 1 1987 69 1978 9 8.580000191 Trueyeld 1987 81 CIN78 CIN78 39 366.356164612965 0 168 -0.210370868866529 BST73 BST73 1 loc 13.8141732283465
CIN78 1 1978 1988 9 4 3 DeadNotShot 1 CAL84 1 1984 66 1978 6 7.659999809 Trueyeld 1984 36 CIN78 CIN78 36 358.351893845611 0 162 -0.481190988540752 BST73 BST73 1 loc 15.296062992126
CIN78 1 1978 1988 9 4 3 DeadNotShot 1 CAL82 1 1982 68 1978 4 7.060000191 Naive 1982 16 CIN78 CIN78 38 363.758615972639 0 152 -0.932557854664457 BST73 BST73 1 loc 14.051968503937
CIN78 1 1978 1988 9 4 3 DeadNotShot 1 CAL85 1 1985 64 1978 7 8.119999809 Milk 1985 49 CIN78 CIN78 34 352.636052461616 0 165 -0.34578092870364 BST73 BST73 1 loc 15.1637795275591
CLA85 1 1985 1999 13 8 3 DeadNotShot 1 VIO95 2 1995 60 1985 10 7.080000191 Summeryeld 1995 100 CLA85 CLA85 30 340.119738166216 0 144 -1.29365134756342 CLE77 CLE77 1 loc 14.9204724409449
CLA85 1 1985 1999 13 8 3 DeadNotShot 1 VIO90 2 1990 69 1985 5 7.094999809 Milk 1990 25 CLA85 CLA85 39 366.356164612965 0 162 -0.481190988540752 CLE77 CLE77 1 loc 14.9566929133858
CLA85 1 1985 1999 13 8 3 DeadNotShot 1 VIO92 1 1992 60 1985 7 7.120000191 Trueyeld 1992 49 CLA85 CLA85 30 340.119738166216 0 174 0.0604492508076943 CLE77 CLE77 1 loc 15.1574803149606
CLA85 1 1985 1999 13 8 3 DeadNotShot 1 VIO94 2 1994 74 1985 9 7.620000191 Trueyeld 1994 81 CLA85 CLA85 44 378.418963391826 0 131 -1.88042827352424 CLE77 CLE77 1 loc 13.7409448818898
CLA85 1 1985 1999 13 8 3 DeadNotShot 1 VIO96 1 1996 60 1985 11 7.28 Summeryeld 1996 121 CLA85 CLA85 30 340.119738166216 0 162 -0.481190988540752 CLE77 CLE77 1 loc 16.4354330708661
CLA85 1 1985 1999 13 8 3 DeadNotShot 1 VIO89 1 1989 66 1985 4 4.659999809 Naive 1989 16 CLA85 CLA85 36 358.351893845611 0 199 1.18886641611696 CLE77 CLE77 1 loc 14.2007874015748
CLA85 1 1985 1999 13 8 3 DeadNotShot 1 VIO97 1 1997 89 1985 12 7.925 Milk 1997 144 CLA85 CLA85 59 407.753744390572 0 177 0.195859310644806 CLE77 CLE77 1 loc 15.2740157480315
CLA87 1 1987 1993 5 2 1 DeadNotShot 1 ORP91 2 1991 57 1987 4 NA Naive 1991 16 CLA87 CLA87 27 329.583686600433 0 174 0.0604492508076943 CLE77 CLE77 1 loc 15.1133858267717
CLA87 1 1987 1993 5 2 1 DeadNotShot 1 ORP92 1 1992 59 1987 5 5.210000191 Summeryeld 1992 25 CLA87 CLA87 29 336.729582998647 0 174 0.0604492508076943 CLE77 CLE77 1 loc 15.1574803149606
CLC75 1 1975 1986 10 6 3 DeadNotShot 1 HES79 2 1979 56 1975 4 5.799999905 Naive 1979 16 CLC75 CLC75 26 325.809653802148 0 151 -0.977694541276827 COL72 COL72 0.375 loc 15.0433070866142
CLC75 1 1975 1986 10 6 3 DeadNotShot 1 HES82 3 1982 137 1975 7 NA Trueyeld 1982 49 CLC75 CLC75 107 467.282883446191 0 152 -0.932557854664457 COL72 COL72 0.375 loc 14.051968503937
CLC75 1 1975 1986 10 6 3 DeadNotShot 1 HES80 1 1980 75 1975 5 6.225000191 Milk 1980 25 CLC75 CLC75 45 380.666248977032 0 142 -1.38392472078816 COL72 COL72 0.375 loc 13.8944881889764
CLC79 1 1979 NA NA 6 3 DeadNotShot 2 CRY88 1 1988 58 1979 9 NA Trueyeld 1988 81 CLC79 CLC79 28 333.22045101752 0 174 0.0604492508076943 COL72 COL72 0.375 loc 14.2031496062992
CLC79 1 1979 NA NA 6 3 DeadNotShot 2 CRY84 1 1984 57 1979 5 NA Summeryeld 1984 25 CLC79 CLC79 27 329.583686600433 0 162 -0.481190988540752 COL72 COL72 0.375 loc 15.296062992126
CLC79 1 1979 NA NA 6 3 DeadNotShot 2 CRY83 3 1983 65 1979 4 NA Naive 1983 16 CLC79 CLC79 35 355.534806148941 0 161 -0.526327675153122 COL72 COL72 0.375 loc 14.8062992125984
CLC79 1 1979 NA NA 6 3 DeadNotShot 2 CRY90 2 1990 53 1979 11 9.76 Trueyeld 1990 121 CLC79 CLC79 23 313.549421592915 0 162 -0.481190988540752 COL72 COL72 0.375 loc 14.9566929133858
CLC80 1 1980 1993 12 6 4 DeadNotShot 1 OCC85 1 1985 70 1980 5 8.080000191 Milk 1985 25 CLC80 CLC80 40 368.887945411394 0.125 165 -0.34578092870364 COL72 COL72 0.875 loc 15.1637795275591
CLC80 1 1980 1993 12 6 4 DeadNotShot 1 OCC92 1 1992 67 1980 12 8.14 Trueyeld 1992 144 CLC80 CLC80 37 361.091791264422 0.125 174 0.0604492508076943 COL72 COL72 0.875 loc 15.1574803149606
CLC80 1 1980 1993 12 6 4 DeadNotShot 1 OCC84 1 1984 62 1980 4 NA Naive 1984 16 CLC80 CLC80 32 346.573590279973 0.125 162 -0.481190988540752 COL72 COL72 0.875 loc 15.296062992126
CLC80 1 1980 1993 12 6 4 DeadNotShot 1 OCC89 1 1989 97 1980 9 6.829999905 Milk 1989 81 CLC80 CLC80 67 420.469261939097 0.125 199 1.18886641611696 COL72 COL72 0.875 loc 14.2007874015748
CLC80 1 1980 1993 12 6 4 DeadNotShot 1 OCC90 2 1990 65 1980 10 7.82 Milk 1990 100 CLC80 CLC80 35 355.534806148941 0.125 162 -0.481190988540752 COL72 COL72 0.875 loc 14.9566929133858
CLC80 1 1980 1993 12 6 4 DeadNotShot 1 OCC88 1 1988 57 1980 8 6.78 Trueyeld 1988 64 CLC80 CLC80 27 329.583686600433 0.125 174 0.0604492508076943 COL72 COL72 0.875 loc 14.2031496062992
CLC82 1 1982 1989 6 3 1 DeadNotShot 1 CUK86 1 1986 58 1982 4 NA Naive 1986 16 CLC82 CLC82 28 333.22045101752 0 201 1.2791397893417 COL72 COL72 0.375 loc 14.1188976377953
CLC82 1 1982 1989 6 3 1 DeadNotShot 1 CUK87 1 1987 62 1982 5 NA Milk 1987 25 CLC82 CLC82 32 346.573590279973 0 168 -0.210370868866529 COL72 COL72 0.375 loc 13.8141732283465
CLC82 1 1982 1989 6 3 1 DeadNotShot 1 CUK88 2 1988 74 1982 6 6.580000381 Milk 1988 36 CLC82 CLC82 44 378.418963391826 0 174 0.0604492508076943 COL72 COL72 0.375 loc 14.2031496062992
CLE70 1 1970 1973 3 1 0 DeadNotShot 1 FEM73 3 1973 62 1970 3 NA Naive 1973 9 CLE70 CLE70 32 346.573590279973 0 79 -4.2275359773675 CLEOP CLEOP 0.5 loc 14.5944881889764
CLE74 1 1974 1986 11 6 3 DeadNotShot 1 CLM80 2 1980 79 1974 6 7.720000095 Milk 1980 36 CLE74 CLE74 49 389.182029811063 0 142 -1.38392472078816 CLEOP CLEOP 0.5 loc 13.8944881889764
CLE74 1 1974 1986 11 6 3 DeadNotShot 1 CLM79 2 1979 61 1974 5 NA Summeryeld 1979 25 CLE74 CLE74 31 343.398720448515 0 151 -0.977694541276827 CLEOP CLEOP 0.5 loc 15.0433070866142
CLE74 1 1974 1986 11 6 3 DeadNotShot 1 CLM84 2 1984 67 1974 10 7.679999619 Trueyeld 1984 100 CLE74 CLE74 37 361.091791264422 0 162 -0.481190988540752 CLEOP CLEOP 0.5 loc 15.296062992126
CLE74 1 1974 1986 11 6 3 DeadNotShot 1 CLM85 2 1985 71 1974 11 6.92 Milk 1985 121 CLE74 CLE74 41 371.357206670431 0 165 -0.34578092870364 CLEOP CLEOP 0.5 loc 15.1637795275591
CLE74 1 1974 1986 11 6 3 DeadNotShot 1 CLM78 2 1978 63 1974 4 6.580000191 Naive 1978 16 CLE74 CLE74 33 349.650756146648 0 134 -1.74501821368713 CLEOP CLEOP 0.5 loc 14.7566929133858
CLE74 1 1974 1986 11 6 3 DeadNotShot 1 CLM82 1 1982 67 1974 8 7.099999619 Trueyeld 1982 64 CLE74 CLE74 37 361.091791264422 0 152 -0.932557854664457 CLEOP CLEOP 0.5 loc 14.051968503937
CLE75 1 1975 1987 11 4 3 DeadNotShot 1 TIT82 2 1982 61 1975 7 NA Summeryeld 1982 49 CLE75 CLE75 31 343.398720448515 0 152 -0.932557854664457 CLEOP CLEOP 1 loc 14.051968503937
CLE75 1 1975 1987 11 4 3 DeadNotShot 1 TIT79 2 1979 66 1975 4 5.860000191 Naive 1979 16 CLE75 CLE75 36 358.351893845611 0 151 -0.977694541276827 CLEOP CLEOP 1 loc 15.0433070866142
CLE75 1 1975 1987 11 4 3 DeadNotShot 1 TIT81 2 1981 100 1975 6 7.14 Trueyeld 1981 36 CLE75 CLE75 70 424.849524204936 0 155 -0.797147794827345 CLEOP CLEOP 1 loc 14.3244094488189
CLE75 1 1975 1987 11 4 3 DeadNotShot 1 TIT84 1 1984 61 1975 9 5.17 Trueyeld 1984 81 CLE75 CLE75 31 343.398720448515 0 162 -0.481190988540752 CLEOP CLEOP 1 loc 15.296062992126
CLE76 1 1976 1987 10 4 2 DeadNotShot 1 CRE80 2 1980 66 1976 4 6.040000095 Naive 1980 16 CLE76 CLE76 36 358.351893845611 0 142 -1.38392472078816 CLEOP CLEOP 1 loc 13.8944881889764
CLE76 1 1976 1987 10 4 2 DeadNotShot 1 CRE82 2 1982 65 1976 6 6.919999905 Trueyeld 1982 36 CLE76 CLE76 35 355.534806148941 0 152 -0.932557854664457 CLEOP CLEOP 1 loc 14.051968503937
CLE76 1 1976 1987 10 4 2 DeadNotShot 1 CRE84 2 1984 64 1976 8 7.260000191 Trueyeld 1984 64 CLE76 CLE76 34 352.636052461616 0 162 -0.481190988540752 CLEOP CLEOP 1 loc 15.296062992126
CLE76 1 1976 1987 10 4 2 DeadNotShot 1 CRE85 1 1985 73 1976 9 6.440000191 Milk 1985 81 CLE76 CLE76 43 376.120011569356 0 165 -0.34578092870364 CLEOP CLEOP 1 loc 15.1637795275591
CLE77 1 1977 1990 12 6 2 DeadNotShot 1 CLD81 3 1981 55 1977 4 NA Naive 1981 16 CLE77 CLE77 25 321.88758248682 0 155 -0.797147794827345 CLEOP CLEOP 1 loc 14.3244094488189
CLE77 1 1977 1990 12 6 2 DeadNotShot 1 CLA87 1 1987 78 1977 10 7.909999809 Trueyeld 1987 100 CLE77 CLE77 48 387.120101090789 0 168 -0.210370868866529 CLEOP CLEOP 1 loc 13.8141732283465
CLE77 1 1977 1990 12 6 2 DeadNotShot 1 CLA83 1 1983 73 1977 6 5.64 Winteryeld 1983 36 CLE77 CLE77 43 376.120011569356 0 161 -0.526327675153122 CLEOP CLEOP 1 loc 14.8062992125984
CLE77 1 1977 1990 12 6 2 DeadNotShot 1 CLA82 2 1982 55 1977 5 6.14 Summeryeld 1982 25 CLE77 CLE77 25 321.88758248682 0 152 -0.932557854664457 CLEOP CLEOP 1 loc 14.051968503937
CLE77 1 1977 1990 12 6 2 DeadNotShot 1 CLA85 1 1985 48 1977 8 7.96 Trueyeld 1985 64 CLE77 CLE77 18 289.037175789616 0 165 -0.34578092870364 CLEOP CLEOP 1 loc 15.1637795275591
CLE77 1 1977 1990 12 6 2 DeadNotShot 1 CLA89 2 1989 59 1977 12 5.600000095 Trueyeld 1989 144 CLE77 CLE77 29 336.729582998647 0 199 1.18886641611696 CLEOP CLEOP 1 loc 14.2007874015748
CLK04 1 2004 NA NA 7 3 Living 3 RDD13 2 2013 51 2004 9 6.280000095 Milk 2013 81 CLK04 CLK04 21 304.452243772342 0.033203125 178 0.240995997257176 GRA99 GRA99 0.96875 loc 14.0267716535433
CLK04 1 2004 NA NA 7 3 Living 3 RDD08 1 2008 50 2004 4 5.609999809 Naive 2008 16 CLK04 CLK04 20 299.573227355399 0.033203125 205 1.45968653579118 GRA99 GRA99 0.96875 loc 15.0472440944882
CLK04 1 2004 NA NA 7 3 Living 3 RDD14 1 2014 55 2004 10 6.310000095 Milk 2014 100 CLK04 CLK04 25 321.88758248682 0.033203125 179 0.286132683869547 GRA99 GRA99 0.96875 loc 15.0910236220472
CLK04 1 2004 NA NA 7 3 Living 3 RDD15 1 2015 56 2004 11 5.850000191 Milk 2015 121 CLK04 CLK04 26 325.809653802148 0.033203125 172 -0.0298241224170467 GRA99 GRA99 0.96875 loc 15.6603149606299
CLK04 1 2004 NA NA 7 3 Living 3 RDD16 1 2016 53 2004 12 6.739999905 Milk 2016 144 CLK04 CLK04 23 313.549421592915 0.033203125 180 0.331269370481917 GRA99 GRA99 0.96875 loc 14.8472440944882
CLK04 1 2004 NA NA 7 3 Living 3 RDD12 2 2012 43 2004 8 8.06 Trueyeld 2012 64 CLK04 CLK04 13 256.494935746154 0.033203125 179 0.286132683869547 GRA99 GRA99 0.96875 loc 15.0677165354331
CLK04 1 2004 NA NA 7 3 Living 3 RDD10 2 2010 39 2004 6 4.339999809 Trueyeld 2010 36 CLK04 CLK04 9 219.722457733622 0.033203125 191 0.827772923217993 GRA99 GRA99 0.96875 loc 14.9299212598425
CLK06 1 2006 2012 5 2 1 Shot 3 LAV09 2 2009 62 2006 3 6.14 Naive 2009 9 CLK06 CLK06 32 346.573590279973 0.001953125 183 0.466679430319029 GRA99 GRA99 0.84375 loc 15.251968503937
CLK06 1 2006 2012 5 2 1 Shot 3 LAV11 2 2011 54 2006 5 NA Trueyeld 2011 25 CLK06 CLK06 24 317.805383034795 0.001953125 178 0.240995997257176 GRA99 GRA99 0.84375 loc 14.7047244094488
CLL02 1 2002 2008 5 1 1 Shot 3 GTR06 1 2006 68 2002 4 4.249999809 Naive 2006 16 CLL02 CLL02 38 363.758615972639 0 182 0.421542743706658 VIO96 VIO96 0.84375 loc 15.3503937007874
CLM82 1 1982 1988 6 2 0 Shot 3 SAT87 2 1987 76 1982 5 6.680000095 Summeryeld 1987 25 CLM82 CLM82 46 382.864139648909 0 168 -0.210370868866529 CLE74 CLE74 0.75 loc 13.8141732283465
CLM82 1 1982 1988 6 2 0 Shot 3 SAT86 3 1986 68 1982 4 NA Naive 1986 16 CLM82 CLM82 38 363.758615972639 0 201 1.2791397893417 CLE74 CLE74 0.75 loc 14.1188976377953
CLO96 1 1996 2012 15 8 2 DeadNotShot 1 TIC01 2 2001 60 1996 5 6.38 Naive 2001 25 CLO96 CLO96 30 340.119738166216 0 179 0.286132683869547 HIC89 HIC89 0.75 loc 15.4409448818898
CLO96 1 1996 2012 15 8 2 DeadNotShot 1 TIC04 1 2004 59 1996 8 3.994999905 Milk 2004 64 CLO96 CLO96 29 336.729582998647 0 187 0.647226176768511 HIC89 HIC89 0.75 loc 15.7858267716535
CLO96 1 1996 2012 15 8 2 DeadNotShot 1 TIC11 2 2011 69 1996 15 5.039999905 Trueyeld 2011 225 CLO96 CLO96 39 366.356164612965 0 178 0.240995997257176 HIC89 HIC89 0.75 loc 14.7047244094488
CLO96 1 1996 2012 15 8 2 DeadNotShot 1 TIC09 1 2009 51 1996 13 3.254999952 Summeryeld 2009 169 CLO96 CLO96 21 304.452243772342 0 183 0.466679430319029 HIC89 HIC89 0.75 loc 15.251968503937
CLO96 1 1996 2012 15 8 2 DeadNotShot 1 TIC08 1 2008 60 1996 12 3.955 Milk 2008 144 CLO96 CLO96 30 340.119738166216 0 205 1.45968653579118 HIC89 HIC89 0.75 loc 15.0472440944882
CLO96 1 1996 2012 15 8 2 DeadNotShot 1 TIC03 2 2003 52 1996 7 6.419999905 Trueyeld 2003 49 CLO96 CLO96 22 309.104245335832 0 176 0.150722624032435 HIC89 HIC89 0.75 loc 15.1102362204724
CLO96 1 1996 2012 15 8 2 DeadNotShot 1 TIC07 1 2007 53 1996 11 7.23 Summeryeld 2007 121 CLO96 CLO96 23 313.549421592915 0 188 0.692362863380881 HIC89 HIC89 0.75 loc 16.403937007874
CLO96 1 1996 2012 15 8 2 DeadNotShot 1 TIC06 1 2006 55 1996 10 5.400000095 Trueyeld 2006 100 CLO96 CLO96 25 321.88758248682 0 182 0.421542743706658 HIC89 HIC89 0.75 loc 15.3503937007874
CLT97 1 1997 2012 14 9 5 DeadNotShot 1 CMR04 2 2004 45 1997 7 3.319999809 Trueyeld 2004 49 CLT97 CLT97 15 270.805020110221 0 187 0.647226176768511 CCO87 CCO87 0.90625 loc 15.7858267716535
CLT97 1 1997 2012 14 9 5 DeadNotShot 1 CMR01 1 2001 67 1997 4 6.64 Naive 2001 16 CLT97 CLT97 37 361.091791264422 0 179 0.286132683869547 CCO87 CCO87 0.90625 loc 15.4409448818898
CLT97 1 1997 2012 14 9 5 DeadNotShot 1 CMR11 2 2011 54 1997 14 NA Milk 2011 196 CLT97 CLT97 24 317.805383034795 0 178 0.240995997257176 CCO87 CCO87 0.90625 loc 14.7047244094488
CLT97 1 1997 2012 14 9 5 DeadNotShot 1 CMR05 1 2005 58 1997 8 NA Winteryeld 2005 64 CLT97 CLT97 28 333.22045101752 0 198 1.14372972950459 CCO87 CCO87 0.90625 loc 15.1275590551181
CLT97 1 1997 2012 14 9 5 DeadNotShot 1 CMR07 2 2007 51 1997 10 NA Trueyeld 2007 100 CLT97 CLT97 21 304.452243772342 0 188 0.692362863380881 CCO87 CCO87 0.90625 loc 16.403937007874
CLT97 1 1997 2012 14 9 5 DeadNotShot 1 CMR08 2 2008 57 1997 11 NA Milk 2008 121 CLT97 CLT97 27 329.583686600433 0 205 1.45968653579118 CCO87 CCO87 0.90625 loc 15.0472440944882
CLT97 1 1997 2012 14 9 5 DeadNotShot 1 CMR02 2 2002 56 1997 5 6.580000381 Summeryeld 2002 25 CLT97 CLT97 26 325.809653802148 0 183 0.466679430319029 CCO87 CCO87 0.90625 loc 15.4574803149606
CLT97 1 1997 2012 14 9 5 DeadNotShot 1 CMR10 2 2010 76 1997 13 NA Milk 2010 169 CLT97 CLT97 46 382.864139648909 0 191 0.827772923217993 CCO87 CCO87 0.90625 loc 14.9299212598425
CLT97 1 1997 2012 14 9 5 DeadNotShot 1 CMR09 2 2009 76 1997 12 NA Milk 2009 144 CLT97 CLT97 46 382.864139648909 0 183 0.466679430319029 CCO87 CCO87 0.90625 loc 15.251968503937
CMO77 1 1977 1990 12 6 4 DeadNotShot 1 CFU84 2 1984 61 1977 7 7.91 Trueyeld 1984 49 CMO77 CMO77 31 343.398720448515 0 162 -0.481190988540752 CMOFF CMOFF 1 loc 15.296062992126
CMO77 1 1977 1990 12 6 4 DeadNotShot 1 CFU87 2 1987 65 1977 10 7.839999809 Trueyeld 1987 100 CMO77 CMO77 35 355.534806148941 0 168 -0.210370868866529 CMOFF CMOFF 1 loc 13.8141732283465
CMO77 1 1977 1990 12 6 4 DeadNotShot 1 CFU89 2 1989 74 1977 12 6.500000191 Trueyeld 1989 144 CMO77 CMO77 44 378.418963391826 0 199 1.18886641611696 CMOFF CMOFF 1 loc 14.2007874015748
CMO77 1 1977 1990 12 6 4 DeadNotShot 1 CFU80 2 1980 73 1977 3 6.549999809 Naive 1980 9 CMO77 CMO77 43 376.120011569356 0 142 -1.38392472078816 CMOFF CMOFF 1 loc 13.8944881889764
CMO77 1 1977 1990 12 6 4 DeadNotShot 1 CFU85 2 1985 65 1977 8 7.255000191 Milk 1985 64 CMO77 CMO77 35 355.534806148941 0 165 -0.34578092870364 CMOFF CMOFF 1 loc 15.1637795275591
CMO77 1 1977 1990 12 6 4 DeadNotShot 1 CFU82 1 1982 62 1977 5 6.449999905 Trueyeld 1982 25 CMO77 CMO77 32 346.573590279973 0 152 -0.932557854664457 CMOFF CMOFF 1 loc 14.051968503937
CMO78 1 1978 1991 12 6 3 DeadNotShot 1 LAM81 1 1981 69 1978 3 7.080000191 Naive 1981 9 CMO78 CMO78 39 366.356164612965 0 155 -0.797147794827345 CMOFF CMOFF 1 loc 14.3244094488189
CMO78 1 1978 1991 12 6 3 DeadNotShot 1 LAM83 1 1983 61 1978 5 6.899999809 Trueyeld 1983 25 CMO78 CMO78 31 343.398720448515 0 161 -0.526327675153122 CMOFF CMOFF 1 loc 14.8062992125984
CMO78 1 1978 1991 12 6 3 DeadNotShot 1 LAM84 2 1984 68 1978 6 7.259999809 Milk 1984 36 CMO78 CMO78 38 363.758615972639 0 162 -0.481190988540752 CMOFF CMOFF 1 loc 15.296062992126
CMO78 1 1978 1991 12 6 3 DeadNotShot 1 LAM87 2 1987 75 1978 9 6.760000191 Milk 1987 81 CMO78 CMO78 45 380.666248977032 0 168 -0.210370868866529 CMOFF CMOFF 1 loc 13.8141732283465
CMO78 1 1978 1991 12 6 3 DeadNotShot 1 LAM90 2 1990 58 1978 12 7.314999905 Trueyeld 1990 144 CMO78 CMO78 28 333.22045101752 0 162 -0.481190988540752 CMOFF CMOFF 1 loc 14.9566929133858
CMO78 1 1978 1991 12 6 3 DeadNotShot 1 LAM86 2 1986 63 1978 8 7.42 Trueyeld 1986 64 CMO78 CMO78 33 349.650756146648 0 201 1.2791397893417 CMOFF CMOFF 1 loc 14.1188976377953
CMOFF 1 1974 NA NA 2 2 DeadNotShot 2 CMO78 1 1978 75 1974 4 NA Milk 1978 16 CMOFF CMOFF 45 380.666248977032 0 134 -1.74501821368713 NA NA 1 loc 14.7566929133858
CMOFF 1 1974 NA NA 2 2 DeadNotShot 2 CMO77 1 1977 58 1974 3 8.020000381 Naive 1977 9 CMOFF CMOFF 28 333.22045101752 0 114 -2.64775194593454 NA NA 1 loc 15.1488188976378
CMR05 1 2005 2015 9 3 2 DeadNotShot 1 DIN12 2 2012 93 2005 7 NA Trueyeld 2012 49 CMR05 CMR05 63 414.313472639153 0 179 0.286132683869547 CLT97 CLT97 0.453125 loc 15.0677165354331
CMR05 1 2005 2015 9 3 2 DeadNotShot 1 DIN10 2 2010 61 2005 5 NA Naive 2010 25 CMR05 CMR05 31 343.398720448515 0 191 0.827772923217993 CLT97 CLT97 0.453125 loc 14.9299212598425
CND03 1 2003 2012 8 2 1 Shot 3 PUM10 1 2010 71 2003 7 4.619999809 Trueyeld 2010 49 CND03 CND03 41 371.357206670431 0.0009765625 191 0.827772923217993 TIN98 TIN98 0.9921875 loc 14.9299212598425
CND03 1 2003 2012 8 2 1 Shot 3 PUM08 1 2008 68 2003 5 5.680000191 Naive 2008 25 CND03 CND03 38 363.758615972639 0.0009765625 205 1.45968653579118 TIN98 TIN98 0.9921875 loc 15.0472440944882
CND04 1 2004 2015 11 6 4 DeadNotShot 1 EMB12 1 2012 50 2004 8 6.4 Trueyeld 2012 64 CND04 CND04 20 299.573227355399 0 179 0.286132683869547 TIN98 TIN98 0.8359375 loc 15.0677165354331
CND04 1 2004 2015 11 6 4 DeadNotShot 1 EMB13 1 2013 57 2004 9 4.030000191 Milk 2013 81 CND04 CND04 27 329.583686600433 0 178 0.240995997257176 TIN98 TIN98 0.8359375 loc 14.0267716535433
CND04 1 2004 2015 11 6 4 DeadNotShot 1 EMB10 2 2010 63 2004 6 6.440000191 Trueyeld 2010 36 CND04 CND04 33 349.650756146648 0 191 0.827772923217993 TIN98 TIN98 0.8359375 loc 14.9299212598425
CND04 1 2004 2015 11 6 4 DeadNotShot 1 EMB14 2 2014 71 2004 10 6.720000095 Winteryeld 2014 100 CND04 CND04 41 371.357206670431 0 179 0.286132683869547 TIN98 TIN98 0.8359375 loc 15.0910236220472
CND04 1 2004 2015 11 6 4 DeadNotShot 1 EMB08 1 2008 64 2004 4 6.479999809 Naive 2008 16 CND04 CND04 34 352.636052461616 0 205 1.45968653579118 TIN98 TIN98 0.8359375 loc 15.0472440944882
CND06 1 2006 NA NA 5 3 Living 3 PSS16 2 2016 64 2006 10 6.919999905 Milk 2016 100 CND06 CND06 34 352.636052461616 0.02734375 180 0.331269370481917 TIN98 TIN98 0.984375 loc 14.8472440944882
CND06 1 2006 NA NA 5 3 Living 3 PSS15 2 2015 69 2006 9 5.775000095 Milk 2015 81 CND06 CND06 39 366.356164612965 0.02734375 172 -0.0298241224170467 TIN98 TIN98 0.984375 loc 15.6603149606299
CND06 1 2006 NA NA 5 3 Living 3 PSS10 2 2010 69 2006 4 5.479999809 Naive 2010 16 CND06 CND06 39 366.356164612965 0.02734375 191 0.827772923217993 TIN98 TIN98 0.984375 loc 14.9299212598425
CND06 1 2006 NA NA 5 3 Living 3 PSS14 1 2014 60 2006 8 6.860000191 Trueyeld 2014 64 CND06 CND06 30 340.119738166216 0.02734375 179 0.286132683869547 TIN98 TIN98 0.984375 loc 15.0910236220472
CND06 1 2006 NA NA 5 3 Living 3 PSS12 2 2012 78 2006 6 6.979999809 Trueyeld 2012 36 CND06 CND06 48 387.120101090789 0.02734375 179 0.286132683869547 TIN98 TIN98 0.984375 loc 15.0677165354331
CND12 1 2012 NA NA 1 0 Living 3 SHO16 1 2016 78 2012 4 7.340000095 Naive 2016 16 CND12 CND12 48 387.120101090789 0 180 0.331269370481917 TIN98 TIN98 0.9921875 loc 14.8472440944882
CNK04 1 2004 NA NA 4 0 Living 3 PKN08 1 2008 66 2004 4 NA Naive 2008 16 CNK04 CNK04 36 358.351893845611 0 205 1.45968653579118 BEA00 BEA00 0.421875 loc 15.0472440944882
CNK04 1 2004 NA NA 4 0 Living 3 PKN10 3 2010 79 2004 6 NA Trueyeld 2010 36 CNK04 CNK04 49 389.182029811063 0 191 0.827772923217993 BEA00 BEA00 0.421875 loc 14.9299212598425
COB80 1 1980 1996 16 10 1 DeadNotShot 1 AQU91 1 1991 63 1980 11 7.2 Milk 1991 121 COB80 COB80 33 349.650756146648 0 174 0.0604492508076943 COL74 COL74 0.375 loc 15.1133858267717
COB80 1 1980 1996 16 10 1 DeadNotShot 1 AQU87 1 1987 97 1980 7 NA Summeryeld 1987 49 COB80 COB80 67 420.469261939097 0 168 -0.210370868866529 COL74 COL74 0.375 loc 13.8141732283465
COB80 1 1980 1996 16 10 1 DeadNotShot 1 AQU85 3 1985 56 1980 5 NA Trueyeld 1985 25 COB80 COB80 26 325.809653802148 0 165 -0.34578092870364 COL74 COL74 0.375 loc 15.1637795275591
COB80 1 1980 1996 16 10 1 DeadNotShot 1 AQU89 2 1989 64 1980 9 8.12 Trueyeld 1989 81 COB80 COB80 34 352.636052461616 0 199 1.18886641611696 COL74 COL74 0.375 loc 14.2007874015748
COB80 1 1980 1996 16 10 1 DeadNotShot 1 AQU83 2 1983 77 1980 3 NA Naive 1983 9 COB80 COB80 47 385.014760171006 0 161 -0.526327675153122 COL74 COL74 0.375 loc 14.8062992125984
COB80 1 1980 1996 16 10 1 DeadNotShot 1 AQU90 3 1990 56 1980 10 NA Milk 1990 100 COB80 COB80 26 325.809653802148 0 162 -0.481190988540752 COL74 COL74 0.375 loc 14.9566929133858
COC75 1 1975 1986 10 5 2 DeadNotShot 1 CAR79 1 1979 70 1975 4 6.479999809 Naive 1979 16 COC75 COC75 40 368.887945411394 0 151 -0.977694541276827 COCKL COCKL 0.5 loc 15.0433070866142
COC76 1 1976 1986 9 3 2 DeadNotShot 1 OST81 2 1981 59 1976 5 NA Naive 1981 25 COC76 COC76 29 336.729582998647 0 155 -0.797147794827345 COCKL COCKL 0.5 loc 14.3244094488189
COCKL 1 1969 1985 16 8 7 DeadNotShot 1 COC83 2 1983 55 1969 14 NA Trueyeld 1983 196 COCKL COCKL 25 321.88758248682 0 161 -0.526327675153122 NA NA 1 Imm 14.8062992125984
COF01 1 2001 2014 12 7 3 Shot 3 ARB11 1 2011 60 2001 10 8.824999619 Summeryeld 2011 100 COF01 COF01 30 340.119738166216 0.00390625 178 0.240995997257176 OVA97 OVA97 0.625 loc 14.7047244094488
COF01 1 2001 2014 12 7 3 Shot 3 ARB06 2 2006 65 2001 5 6.580000191 Trueyeld 2006 25 COF01 COF01 35 355.534806148941 0.00390625 182 0.421542743706658 OVA97 OVA97 0.625 loc 15.3503937007874
COF01 1 2001 2014 12 7 3 Shot 3 ARB13 1 2013 59 2001 12 6.29 Trueyeld 2013 144 COF01 COF01 29 336.729582998647 0.00390625 178 0.240995997257176 OVA97 OVA97 0.625 loc 14.0267716535433
COF01 1 2001 2014 12 7 3 Shot 3 ARB04 1 2004 69 2001 3 4.780000095 Naive 2004 9 COF01 COF01 39 366.356164612965 0.00390625 187 0.647226176768511 OVA97 OVA97 0.625 loc 15.7858267716535
COF01 1 2001 2014 12 7 3 Shot 3 ARB10 3 2010 74 2001 9 NA Summeryeld 2010 81 COF01 COF01 44 378.418963391826 0.00390625 191 0.827772923217993 OVA97 OVA97 0.625 loc 14.9299212598425
COF01 1 2001 2014 12 7 3 Shot 3 ARB08 3 2008 65 2001 7 NA Trueyeld 2008 49 COF01 COF01 35 355.534806148941 0.00390625 205 1.45968653579118 OVA97 OVA97 0.625 loc 15.0472440944882
COF01 1 2001 2014 12 7 3 Shot 3 ARB09 3 2009 57 2001 8 NA Winteryeld 2009 64 COF01 COF01 27 329.583686600433 0.00390625 183 0.466679430319029 OVA97 OVA97 0.625 loc 15.251968503937
COI77 1 1977 1988 10 4 1 DeadNotShot 1 COP83 2 1983 80 1977 6 NA Trueyeld 1983 36 COI77 COI77 50 391.202300542815 0 161 -0.526327675153122 COINH COINH 0.5 loc 14.8062992125984
COI77 1 1977 1988 10 4 1 DeadNotShot 1 COP81 1 1981 60 1977 4 NA Naive 1981 16 COI77 COI77 30 340.119738166216 0 155 -0.797147794827345 COINH COINH 0.5 loc 14.3244094488189
COINH 1 1972 1986 13 5 3 DeadNotShot 1 COI83 1 1983 82 1972 11 NA Trueyeld 1983 121 COINH COINH 52 395.124371858143 0 161 -0.526327675153122 NA NA 1 Imm 14.8062992125984
COL72 1 1972 1992 19 14 7 DeadNotShot 1 CLC76 1 1976 79 1972 4 5.239999905 Milk 1976 16 COL72 COL72 49 389.182029811063 0 113 -2.69288863254691 COLLE COLLE 0.75 loc 15.1204724409449
COL72 1 1972 1992 19 14 7 DeadNotShot 1 CLC83 2 1983 83 1972 11 5.040000095 Milk 1983 121 COL72 COL72 53 397.029191355212 0 161 -0.526327675153122 COLLE COLLE 0.75 loc 14.8062992125984
COL72 1 1972 1992 19 14 7 DeadNotShot 1 CLC90 2 1990 99 1972 18 NA Summeryeld 1990 324 COL72 COL72 69 423.410650459726 0 162 -0.481190988540752 COLLE COLLE 0.75 loc 14.9566929133858
COL72 1 1972 1992 19 14 7 DeadNotShot 1 CLC77 2 1977 60 1972 5 6.419999905 Summeryeld 1977 25 COL72 COL72 30 340.119738166216 0 114 -2.64775194593454 COLLE COLLE 0.75 loc 15.1488188976378
COL72 1 1972 1992 19 14 7 DeadNotShot 1 CLC89 3 1989 75 1972 17 NA Trueyeld 1989 289 COL72 COL72 45 380.666248977032 0 199 1.18886641611696 COLLE COLLE 0.75 loc 14.2007874015748
COL72 1 1972 1992 19 14 7 DeadNotShot 1 CLC78 1 1978 77 1972 6 NA Milk 1978 36 COL72 COL72 47 385.014760171006 0 134 -1.74501821368713 COLLE COLLE 0.75 loc 14.7566929133858
COL72 1 1972 1992 19 14 7 DeadNotShot 1 CLC75 1 1975 57 1972 3 NA Naive 1975 9 COL72 COL72 27 329.583686600433 0 90 -3.73103242463143 COLLE COLLE 0.75 loc 13.4448818897638
COL72 1 1972 1992 19 14 7 DeadNotShot 1 CLC86 3 1986 79 1972 14 NA Milk 1986 196 COL72 COL72 49 389.182029811063 0 201 1.2791397893417 COLLE COLLE 0.75 loc 14.1188976377953
COL72 1 1972 1992 19 14 7 DeadNotShot 1 CLC82 1 1982 59 1972 10 6.519999905 Summeryeld 1982 100 COL72 COL72 29 336.729582998647 0 152 -0.932557854664457 COLLE COLLE 0.75 loc 14.051968503937
COL72 1 1972 1992 19 14 7 DeadNotShot 1 CLC79 1 1979 63 1972 7 1.4 Milk 1979 49 COL72 COL72 33 349.650756146648 0 151 -0.977694541276827 COLLE COLLE 0.75 loc 15.0433070866142
COL72 1 1972 1992 19 14 7 DeadNotShot 1 CLC87 2 1987 67 1972 15 6.064999809 Summeryeld 1987 225 COL72 COL72 37 361.091791264422 0 168 -0.210370868866529 COLLE COLLE 0.75 loc 13.8141732283465
COL72 1 1972 1992 19 14 7 DeadNotShot 1 CLC85 1 1985 61 1972 13 7.455 Trueyeld 1985 169 COL72 COL72 31 343.398720448515 0 165 -0.34578092870364 COLLE COLLE 0.75 loc 15.1637795275591
COL72 1 1972 1992 19 14 7 DeadNotShot 1 CLC81 1 1981 93 1972 9 6.665000191 Milk 1981 81 COL72 COL72 63 414.313472639153 0 155 -0.797147794827345 COLLE COLLE 0.75 loc 14.3244094488189
COL72 1 1972 1992 19 14 7 DeadNotShot 1 CLC80 1 1980 80 1972 8 7.564999809 Milk 1980 64 COL72 COL72 50 391.202300542815 0 142 -1.38392472078816 COLLE COLLE 0.75 loc 13.8944881889764
COL74 1 1974 1989 14 10 5 DeadNotShot 1 COB77 2 1977 63 1974 3 6.220000191 Naive 1977 9 COL74 COL74 33 349.650756146648 0 114 -2.64775194593454 COLLE COLLE 0.75 loc 15.1488188976378
COL74 1 1974 1989 14 10 5 DeadNotShot 1 COB80 1 1980 71 1974 6 5.940000191 Milk 1980 36 COL74 COL74 41 371.357206670431 0 142 -1.38392472078816 COLLE COLLE 0.75 loc 13.8944881889764
COL74 1 1974 1989 14 10 5 DeadNotShot 1 COB79 2 1979 59 1974 5 NA Trueyeld 1979 25 COL74 COL74 29 336.729582998647 0 151 -0.977694541276827 COLLE COLLE 0.75 loc 15.0433070866142
COL74 1 1974 1989 14 10 5 DeadNotShot 1 COB87 3 1987 83 1974 13 NA Milk 1987 169 COL74 COL74 53 397.029191355212 0 168 -0.210370868866529 COLLE COLLE 0.75 loc 13.8141732283465
COL74 1 1974 1989 14 10 5 DeadNotShot 1 COB82 1 1982 63 1974 8 NA Trueyeld 1982 64 COL74 COL74 33 349.650756146648 0 152 -0.932557854664457 COLLE COLLE 0.75 loc 14.051968503937
COL74 1 1974 1989 14 10 5 DeadNotShot 1 COB84 1 1984 63 1974 10 NA Milk 1984 100 COL74 COL74 33 349.650756146648 0 162 -0.481190988540752 COLLE COLLE 0.75 loc 15.296062992126
COL74 1 1974 1989 14 10 5 DeadNotShot 1 COB88 2 1988 60 1974 14 NA Summeryeld 1988 196 COL74 COL74 30 340.119738166216 0 174 0.0604492508076943 COLLE COLLE 0.75 loc 14.2031496062992
COL74 1 1974 1989 14 10 5 DeadNotShot 1 COB83 2 1983 65 1974 9 NA Milk 1983 81 COL74 COL74 35 355.534806148941 0 161 -0.526327675153122 COLLE COLLE 0.75 loc 14.8062992125984
COL75 1 1975 1979 4 2 2 DeadNotShot 1 COT78 1 1978 74 1975 3 5.519999619 Naive 1978 9 COL75 COL75 44 378.418963391826 0 134 -1.74501821368713 COLLE COLLE 0.25 loc 14.7566929133858
COL75 1 1975 1979 4 2 2 DeadNotShot 1 COT79 1 1979 69 1975 4 5.680000095 Milk 1979 16 COL75 COL75 39 366.356164612965 0 151 -0.977694541276827 COLLE COLLE 0.25 loc 15.0433070866142
COL78 1 1978 1986 7 3 1 DeadNotShot 1 MAX85 2 1985 83 1978 7 6.049999809 Milk 1985 49 COL78 COL78 53 397.029191355212 0 165 -0.34578092870364 COLLE COLLE 0.75 loc 15.1637795275591
COL78 1 1978 1986 7 3 1 DeadNotShot 1 MAX82 2 1982 67 1978 4 5.609999809 Naive 1982 16 COL78 COL78 37 361.091791264422 0 152 -0.932557854664457 COLLE COLLE 0.75 loc 14.051968503937
COL78 1 1978 1986 7 3 1 DeadNotShot 1 MAX84 1 1984 80 1978 6 6.41 Trueyeld 1984 36 COL78 COL78 50 391.202300542815 0 162 -0.481190988540752 COLLE COLLE 0.75 loc 15.296062992126
COL79 1 1979 1989 9 5 2 DeadNotShot 1 MUR84 2 1984 62 1979 5 6.034999809 Summeryeld 1984 25 COL79 COL79 32 346.573590279973 0 162 -0.481190988540752 COLLE COLLE 0.75 loc 15.296062992126
COL79 1 1979 1989 9 5 2 DeadNotShot 1 MUR87 2 1987 69 1979 8 NA Trueyeld 1987 64 COL79 COL79 39 366.356164612965 0 168 -0.210370868866529 COLLE COLLE 0.75 loc 13.8141732283465
COL79 1 1979 1989 9 5 2 DeadNotShot 1 MUR88 2 1988 118 1979 9 7.339999809 Milk 1988 81 COL79 COL79 88 447.733681447821 0 174 0.0604492508076943 COLLE COLLE 0.75 loc 14.2031496062992
COL79 1 1979 1989 9 5 2 DeadNotShot 1 MUR83 3 1983 74 1979 4 NA Naive 1983 16 COL79 COL79 44 378.418963391826 0 161 -0.526327675153122 COLLE COLLE 0.75 loc 14.8062992125984
COL79 1 1979 1989 9 5 2 DeadNotShot 1 MUR85 1 1985 77 1979 6 5.500000191 Milk 1985 36 COL79 COL79 47 385.014760171006 0 165 -0.34578092870364 COLLE COLLE 0.75 loc 15.1637795275591
COL80 1 1980 1997 16 11 4 DeadNotShot 1 FAN90 1 1990 57 1980 10 6.810000095 Trueyeld 1990 100 COL80 COL80 27 329.583686600433 0 162 -0.481190988540752 COLLE COLLE 0.75 loc 14.9566929133858
COL80 1 1980 1997 16 11 4 DeadNotShot 1 FAN83 1 1983 80 1980 3 4.600000095 Naive 1983 9 COL80 COL80 50 391.202300542815 0 161 -0.526327675153122 COLLE COLLE 0.75 loc 14.8062992125984
COL80 1 1980 1997 16 11 4 DeadNotShot 1 FAN96 1 1996 59 1980 16 3.299999952 Summeryeld 1996 256 COL80 COL80 29 336.729582998647 0 162 -0.481190988540752 COLLE COLLE 0.75 loc 16.4354330708661
COL80 1 1980 1997 16 11 4 DeadNotShot 1 FAN86 1 1986 103 1980 6 4.28 Milk 1986 36 COL80 COL80 73 429.045944114839 0 201 1.2791397893417 COLLE COLLE 0.75 loc 14.1188976377953
COL80 1 1980 1997 16 11 4 DeadNotShot 1 FAN94 1 1994 65 1980 14 3.280000095 Milk 1994 196 COL80 COL80 35 355.534806148941 0 131 -1.88042827352424 COLLE COLLE 0.75 loc 13.7409448818898
COL80 1 1980 1997 16 11 4 DeadNotShot 1 FAN85 2 1985 60 1980 5 6.739999905 Trueyeld 1985 25 COL80 COL80 30 340.119738166216 0 165 -0.34578092870364 COLLE COLLE 0.75 loc 15.1637795275591
COL80 1 1980 1997 16 11 4 DeadNotShot 1 FAN93 1 1993 63 1980 13 6.600000095 Summeryeld 1993 169 COL80 COL80 33 349.650756146648 0 167 -0.255507555478899 COLLE COLLE 0.75 loc 13.5448818897638
COL80 1 1980 1997 16 11 4 DeadNotShot 1 FAN92 2 1992 53 1980 12 5.739999905 Trueyeld 1992 144 COL80 COL80 23 313.549421592915 0 174 0.0604492508076943 COLLE COLLE 0.75 loc 15.1574803149606
COL80 1 1980 1997 16 11 4 DeadNotShot 1 FAN88 1 1988 70 1980 8 3.895 Milk 1988 64 COL80 COL80 40 368.887945411394 0 174 0.0604492508076943 COLLE COLLE 0.75 loc 14.2031496062992
COL80 1 1980 1997 16 11 4 DeadNotShot 1 FAN87 2 1987 79 1980 7 5.28 Winteryeld 1987 49 COL80 COL80 49 389.182029811063 0 168 -0.210370868866529 COLLE COLLE 0.75 loc 13.8141732283465
COL80 1 1980 1997 16 11 4 DeadNotShot 1 FAN95 2 1995 54 1980 15 3.494999905 Summeryeld 1995 225 COL80 COL80 24 317.805383034795 0 144 -1.29365134756342 COLLE COLLE 0.75 loc 14.9204724409449
COLLE 1 1969 1983 13 9 8 DeadNotShot 1 COL76 2 1976 61 1969 7 7.120000191 Milk 1976 49 COLLE COLLE 31 343.398720448515 0 113 -2.69288863254691 OTAGG OTAGG 0.5 loc 15.1204724409449
COLLE 1 1969 1983 13 9 8 DeadNotShot 1 COL82 2 1982 78 1969 13 NA Trueyeld 1982 169 COLLE COLLE 48 387.120101090789 0 152 -0.932557854664457 OTAGG OTAGG 0.5 loc 14.051968503937
COLLE 1 1969 1983 13 9 8 DeadNotShot 1 COL72 1 1972 53 1969 3 6.755000191 Naive 1972 9 COLLE COLLE 23 313.549421592915 0 NA 0 OTAGG OTAGG 0.5 loc 15.3700787401575
COLLE 1 1969 1983 13 9 8 DeadNotShot 1 COL78 1 1978 56 1969 9 NA Trueyeld 1978 81 COLLE COLLE 26 325.809653802148 0 134 -1.74501821368713 OTAGG OTAGG 0.5 loc 14.7566929133858
COLLE 1 1969 1983 13 9 8 DeadNotShot 1 COL79 1 1979 65 1969 10 6.420000381 Milk 1979 100 COLLE COLLE 35 355.534806148941 0 151 -0.977694541276827 OTAGG OTAGG 0.5 loc 15.0433070866142
COLLE 1 1969 1983 13 9 8 DeadNotShot 1 COL73 2 1973 51 1969 4 NA Milk 1973 16 COLLE COLLE 21 304.452243772342 0 79 -4.2275359773675 OTAGG OTAGG 0.5 loc 14.5944881889764
COLLE 1 1969 1983 13 9 8 DeadNotShot 1 COL74 1 1974 53 1969 5 6.080000191 Milk 1974 25 COLLE COLLE 23 313.549421592915 0 79 -4.2275359773675 OTAGG OTAGG 0.5 loc 14.7937007874016
COLLE 1 1969 1983 13 9 8 DeadNotShot 1 COL80 1 1980 74 1969 11 NA Milk 1980 121 COLLE COLLE 44 378.418963391826 0 142 -1.38392472078816 OTAGG OTAGG 0.5 loc 13.8944881889764
COLLE 1 1969 1983 13 9 8 DeadNotShot 1 COL75 1 1975 66 1969 6 2.840000048 Milk 1975 36 COLLE COLLE 36 358.351893845611 0 90 -3.73103242463143 OTAGG OTAGG 0.5 loc 13.4448818897638
COQ94 1 1994 2002 8 2 2 Shot 3 ANT00 2 2000 56 1994 6 7.380000381 Trueyeld 2000 36 COQ94 COQ94 26 325.809653802148 0 195 1.00831966966747 FIL90 FIL90 0.359375 loc 15.8708661417323
COQ94 1 1994 2002 8 2 2 Shot 3 ANT97 1 1997 63 1994 3 NA Naive 1997 9 COQ94 COQ94 33 349.650756146648 0 177 0.195859310644806 FIL90 FIL90 0.359375 loc 15.2740157480315
COT78 1 1978 1982 3 1 1 DeadNotShot 1 EIF81 1 1981 91 1978 3 5.579999809 Naive 1981 9 COT78 COT78 61 411.087386417331 0 155 -0.797147794827345 COL75 COL75 0.125 loc 14.3244094488189
COT79 1 1979 1985 5 2 1 DeadNotShot 1 NIC84 1 1984 55 1979 5 NA Milk 1984 25 COT79 COT79 25 321.88758248682 0 162 -0.481190988540752 COL75 COL75 0.125 loc 15.296062992126
COT79 1 1979 1985 5 2 1 DeadNotShot 1 NIC83 2 1983 61 1979 4 7.340000381 Naive 1983 16 COT79 COT79 31 343.398720448515 0 161 -0.526327675153122 COL75 COL75 0.125 loc 14.8062992125984
COW79 1 1979 1991 12 7 1 Shot 3 PAR83 2 1983 64 1979 4 4.64 Naive 1983 16 COW79 COW79 34 352.636052461616 0 161 -0.526327675153122 PGB75 PGB75 0.625 loc 14.8062992125984
COW79 1 1979 1991 12 7 1 Shot 3 PAR87 3 1987 71 1979 8 NA Milk 1987 64 COW79 COW79 41 371.357206670431 0 168 -0.210370868866529 PGB75 PGB75 0.625 loc 13.8141732283465
COW79 1 1979 1991 12 7 1 Shot 3 PAR85 3 1985 55 1979 6 NA Trueyeld 1985 36 COW79 COW79 25 321.88758248682 0 165 -0.34578092870364 PGB75 PGB75 0.625 loc 15.1637795275591
COW79 1 1979 1991 12 7 1 Shot 3 PAR88 3 1988 62 1979 9 NA Summeryeld 1988 81 COW79 COW79 32 346.573590279973 0 174 0.0604492508076943 PGB75 PGB75 0.625 loc 14.2031496062992
COY75 1 1975 1981 6 2 2 DeadNotShot 1 DEC79 1 1979 75 1975 4 4.659999905 Naive 1979 16 COY75 COY75 45 380.666248977032 0 151 -0.977694541276827 COYHI COYHI 0.5 loc 15.0433070866142
COY75 1 1975 1981 6 2 2 DeadNotShot 1 DEC81 2 1981 66 1975 6 8.42 Trueyeld 1981 36 COY75 COY75 36 358.351893845611 0 155 -0.797147794827345 COYHI COYHI 0.5 loc 14.3244094488189
CPS97 1 1997 2005 8 4 1 Shot 3 CAY03 2 2003 54 1997 6 6.440000191 Summeryeld 2003 36 CPS97 CPS97 24 317.805383034795 0 176 0.150722624032435 PEP93 PEP93 0.9375 loc 15.1102362204724
CPS97 1 1997 2005 8 4 1 Shot 3 CAY04 2 2004 61 1997 7 6.619999809 Milk 2004 49 CPS97 CPS97 31 343.398720448515 0 187 0.647226176768511 PEP93 PEP93 0.9375 loc 15.7858267716535
CPS97 1 1997 2005 8 4 1 Shot 3 CAY02 2 2002 67 1997 5 6.039999905 Naive 2002 25 CPS97 CPS97 37 361.091791264422 0 183 0.466679430319029 PEP93 PEP93 0.9375 loc 15.4574803149606
CRA81 1 1981 1986 4 1 0 DeadNotShot 1 FIS85 2 1985 79 1981 4 5.94 Naive 1985 16 CRA81 CRA81 49 389.182029811063 0 165 -0.34578092870364 BIG76 BIG76 1 loc 15.1637795275591
CRB95 1 1995 2011 15 8 6 DeadNotShot 1 WIS08 1 2008 70 1995 13 NA Trueyeld 2008 169 CRB95 CRB95 40 368.887945411394 0 205 1.45968653579118 MOC84 MOC84 0.875 loc 15.0472440944882
CRB95 1 1995 2011 15 8 6 DeadNotShot 1 WIS02 1 2002 71 1995 7 NA Milk 2002 49 CRB95 CRB95 41 371.357206670431 0 183 0.466679430319029 MOC84 MOC84 0.875 loc 15.4574803149606
CRB95 1 1995 2011 15 8 6 DeadNotShot 1 WIS03 2 2003 65 1995 8 7.619999809 Milk 2003 64 CRB95 CRB95 35 355.534806148941 0 176 0.150722624032435 MOC84 MOC84 0.875 loc 15.1102362204724
CRB95 1 1995 2011 15 8 6 DeadNotShot 1 WIS01 1 2001 52 1995 6 NA Naive 2001 36 CRB95 CRB95 22 309.104245335832 0 179 0.286132683869547 MOC84 MOC84 0.875 loc 15.4409448818898
CRB95 1 1995 2011 15 8 6 DeadNotShot 1 WIS10 3 2010 74 1995 15 NA Trueyeld 2010 225 CRB95 CRB95 44 378.418963391826 0 191 0.827772923217993 MOC84 MOC84 0.875 loc 14.9299212598425
CRB95 1 1995 2011 15 8 6 DeadNotShot 1 WIS04 1 2004 69 1995 9 7.56 Milk 2004 81 CRB95 CRB95 39 366.356164612965 0 187 0.647226176768511 MOC84 MOC84 0.875 loc 15.7858267716535
CRB97 1 1997 2006 8 1 0 DeadNotShot 1 COA04 2 2004 69 1997 7 6.590000191 Naive 2004 49 CRB97 CRB97 39 366.356164612965 0.015625 187 0.647226176768511 MOC84 MOC84 1 loc 15.7858267716535
CRC91 1 1991 2002 11 5 4 Shot 3 CUM00 2 2000 58 1991 9 7.479999809 Trueyeld 2000 81 CRC91 CRC91 28 333.22045101752 0 195 1.00831966966747 TUR87 TUR87 0.6875 loc 15.8708661417323
CRC91 1 1991 2002 11 5 4 Shot 3 CUM97 1 1997 55 1991 6 7.159999809 Trueyeld 1997 36 CRC91 CRC91 25 321.88758248682 0 177 0.195859310644806 TUR87 TUR87 0.6875 loc 15.2740157480315
CRC91 1 1991 2002 11 5 4 Shot 3 CUM02 2 2002 83 1991 11 8.920000381 Trueyeld 2002 121 CRC91 CRC91 53 397.029191355212 0 183 0.466679430319029 TUR87 TUR87 0.6875 loc 15.4574803149606
CRC91 1 1991 2002 11 5 4 Shot 3 CUM95 2 1995 69 1991 4 6.180000191 Naive 1995 16 CRC91 CRC91 39 366.356164612965 0 144 -1.29365134756342 TUR87 TUR87 0.6875 loc 14.9204724409449
CRC91 1 1991 2002 11 5 4 Shot 3 CUM98 1 1998 64 1991 7 7.379999619 Milk 1998 49 CRC91 CRC91 34 352.636052461616 0 193 0.918046296442734 TUR87 TUR87 0.6875 loc 16.2944881889764
CRK83 1 1983 NA NA 2 1 DeadNotShot 2 FAD87 3 1987 70 1983 4 NA Naive 1987 16 CRK83 CRK83 40 368.887945411394 0 168 -0.210370868866529 KIN77 KIN77 0.125 loc 13.8141732283465
CRM01 1 2001 2014 12 8 3 Shot 3 AZU05 1 2005 65 2001 4 3.659999809 Naive 2005 16 CRM01 CRM01 35 355.534806148941 0 198 1.14372972950459 OCH96 OCH96 0.71875 loc 15.1275590551181
CRM01 1 2001 2014 12 8 3 Shot 3 AZU10 2 2010 53 2001 9 7.339999809 Summeryeld 2010 81 CRM01 CRM01 23 313.549421592915 0 191 0.827772923217993 OCH96 OCH96 0.71875 loc 14.9299212598425
CRM01 1 2001 2014 12 8 3 Shot 3 AZU08 1 2008 69 2001 7 4.339999809 Milk 2008 49 CRM01 CRM01 39 366.356164612965 0 205 1.45968653579118 OCH96 OCH96 0.71875 loc 15.0472440944882
CRM01 1 2001 2014 12 8 3 Shot 3 AZU07 1 2007 48 2001 6 5.680000095 Trueyeld 2007 36 CRM01 CRM01 18 289.037175789616 0 188 0.692362863380881 OCH96 OCH96 0.71875 loc 16.403937007874
CRM01 1 2001 2014 12 8 3 Shot 3 AZU12 1 2012 55 2001 11 NA Summeryeld 2012 121 CRM01 CRM01 25 321.88758248682 0 179 0.286132683869547 OCH96 OCH96 0.71875 loc 15.0677165354331
CRM01 1 2001 2014 12 8 3 Shot 3 AZU09 1 2009 61 2001 8 6.310000095 Milk 2009 64 CRM01 CRM01 31 343.398720448515 0 183 0.466679430319029 OCH96 OCH96 0.71875 loc 15.251968503937
CRM01 1 2001 2014 12 8 3 Shot 3 AZU11 3 2011 50 2001 10 NA Summeryeld 2011 100 CRM01 CRM01 20 299.573227355399 0 178 0.240995997257176 OCH96 OCH96 0.71875 loc 14.7047244094488
CRM01 1 2001 2014 12 8 3 Shot 3 AZU13 1 2013 53 2001 12 7.319999619 Milk 2013 144 CRM01 CRM01 23 313.549421592915 0 178 0.240995997257176 OCH96 OCH96 0.71875 loc 14.0267716535433
CRM03 1 2003 NA NA 3 2 DeadNotShot 2 MLT07 1 2007 58 2003 4 8.929999809 Naive 2007 16 CRM03 CRM03 28 333.22045101752 0 188 0.692362863380881 OCH96 OCH96 0.34375 loc 16.403937007874
CRM03 1 2003 NA NA 3 2 DeadNotShot 2 MLT08 1 2008 76 2003 5 NA Milk 2008 25 CRM03 CRM03 46 382.864139648909 0 205 1.45968653579118 OCH96 OCH96 0.34375 loc 15.0472440944882
CRM99 1 1999 2010 11 4 4 Shot 3 SCT09 1 2009 73 1999 10 8.459999619 Trueyeld 2009 100 CRM99 CRM99 43 376.120011569356 0 183 0.466679430319029 OCH96 OCH96 0.34375 loc 15.251968503937
CRM99 1 1999 2010 11 4 4 Shot 3 SCT05 2 2005 53 1999 6 6.879999905 Trueyeld 2005 36 CRM99 CRM99 23 313.549421592915 0 198 1.14372972950459 OCH96 OCH96 0.34375 loc 15.1275590551181
CRM99 1 1999 2010 11 4 4 Shot 3 SCT07 2 2007 54 1999 8 7.579999809 Trueyeld 2007 64 CRM99 CRM99 24 317.805383034795 0 188 0.692362863380881 OCH96 OCH96 0.34375 loc 16.403937007874
CRM99 1 1999 2010 11 4 4 Shot 3 SCT03 2 2003 61 1999 4 6.339999809 Naive 2003 16 CRM99 CRM99 31 343.398720448515 0 176 0.150722624032435 OCH96 OCH96 0.34375 loc 15.1102362204724
CRO90 1 1990 1999 8 4 2 DeadNotShot 1 ORC95 1 1995 89 1990 5 7.119999809 Naive 1995 25 CRO90 CRO90 59 407.753744390572 0 144 -1.29365134756342 OCH85 OCH85 1 loc 14.9204724409449
CRO90 1 1990 1999 8 4 2 DeadNotShot 1 ORC98 2 1998 83 1990 8 8.619999809 Milk 1998 64 CRO90 CRO90 53 397.029191355212 0 193 0.918046296442734 OCH85 OCH85 1 loc 16.2944881889764
CRO90 1 1990 1999 8 4 2 DeadNotShot 1 ORC97 1 1997 58 1990 7 7.44 Trueyeld 1997 49 CRO90 CRO90 28 333.22045101752 0 177 0.195859310644806 OCH85 OCH85 1 loc 15.2740157480315
CRT71 1 1971 1979 8 5 2 DeadNotShot 1 LIC74 2 1974 97 1971 3 6.554999905 Naive 1974 9 CRT71 CRT71 67 420.469261939097 0 79 -4.2275359773675 CROTT CROTT 0.5 loc 14.7937007874016
CRT71 1 1971 1979 8 5 2 DeadNotShot 1 LIC79 2 1979 81 1971 8 6.46 Winteryeld 1979 64 CRT71 CRT71 51 393.182563272433 0 151 -0.977694541276827 CROTT CROTT 0.5 loc 15.0433070866142
CRT71 1 1971 1979 8 5 2 DeadNotShot 1 LIC76 2 1976 79 1971 5 8.309999619 Trueyeld 1976 25 CRT71 CRT71 49 389.182029811063 0 113 -2.69288863254691 CROTT CROTT 0.5 loc 15.1204724409449
CRT71 1 1971 1979 8 5 2 DeadNotShot 1 LIC77 1 1977 78 1971 6 6.024999905 Milk 1977 36 CRT71 CRT71 48 387.120101090789 0 114 -2.64775194593454 CROTT CROTT 0.5 loc 15.1488188976378
CRT71 1 1971 1979 8 5 2 DeadNotShot 1 LIC78 2 1978 62 1971 7 4.460000095 Summeryeld 1978 49 CRT71 CRT71 32 346.573590279973 0 134 -1.74501821368713 CROTT CROTT 0.5 loc 14.7566929133858
CRT74 1 1974 1986 11 5 3 DeadNotShot 1 MOS80 2 1980 71 1974 6 7.210000191 Trueyeld 1980 36 CRT74 CRT74 41 371.357206670431 0 142 -1.38392472078816 CROTT CROTT 0.5 loc 13.8944881889764
CRT74 1 1974 1986 11 5 3 DeadNotShot 1 MOS82 2 1982 65 1974 8 7.329999905 Trueyeld 1982 64 CRT74 CRT74 35 355.534806148941 0 152 -0.932557854664457 CROTT CROTT 0.5 loc 14.051968503937
CRT74 1 1974 1986 11 5 3 DeadNotShot 1 MOS85 1 1985 91 1974 11 6.685 Trueyeld 1985 121 CRT74 CRT74 61 411.087386417331 0 165 -0.34578092870364 CROTT CROTT 0.5 loc 15.1637795275591
CRT74 1 1974 1986 11 5 3 DeadNotShot 1 MOS78 1 1978 73 1974 4 NA Naive 1978 16 CRT74 CRT74 43 376.120011569356 0 134 -1.74501821368713 CROTT CROTT 0.5 loc 14.7566929133858
CRT74 1 1974 1986 11 5 3 DeadNotShot 1 MOS83 1 1983 80 1974 9 4.979999905 Winteryeld 1983 81 CRT74 CRT74 50 391.202300542815 0 161 -0.526327675153122 CROTT CROTT 0.5 loc 14.8062992125984
CRT76 1 1976 1993 16 10 6 DeadNotShot 1 SAF83 2 1983 71 1976 7 3.750000095 Milk 1983 49 CRT76 CRT76 41 371.357206670431 0 161 -0.526327675153122 CROTT CROTT 1 loc 14.8062992125984
CRT76 1 1976 1993 16 10 6 DeadNotShot 1 SAF84 2 1984 73 1976 8 6.339999809 Winteryeld 1984 64 CRT76 CRT76 43 376.120011569356 0 162 -0.481190988540752 CROTT CROTT 1 loc 15.296062992126
CRT76 1 1976 1993 16 10 6 DeadNotShot 1 SAF92 2 1992 62 1976 16 6.994999905 Trueyeld 1992 256 CRT76 CRT76 32 346.573590279973 0 174 0.0604492508076943 CROTT CROTT 1 loc 15.1574803149606
CRT76 1 1976 1993 16 10 6 DeadNotShot 1 SAF89 2 1989 98 1976 13 6.579999809 Milk 1989 169 CRT76 CRT76 68 421.950770517611 0 199 1.18886641611696 CROTT CROTT 1 loc 14.2007874015748
CRT76 1 1976 1993 16 10 6 DeadNotShot 1 SAF85 2 1985 58 1976 9 7.019999809 Milk 1985 81 CRT76 CRT76 28 333.22045101752 0 165 -0.34578092870364 CROTT CROTT 1 loc 15.1637795275591
CRT76 1 1976 1993 16 10 6 DeadNotShot 1 SAF88 2 1988 56 1976 12 8.139999809 Summeryeld 1988 144 CRT76 CRT76 26 325.809653802148 0 174 0.0604492508076943 CROTT CROTT 1 loc 14.2031496062992
CRT76 1 1976 1993 16 10 6 DeadNotShot 1 SAF80 1 1980 75 1976 4 5.680000095 Naive 1980 16 CRT76 CRT76 45 380.666248977032 0 142 -1.38392472078816 CROTT CROTT 1 loc 13.8944881889764
CRT76 1 1976 1993 16 10 6 DeadNotShot 1 SAF87 3 1987 82 1976 11 NA Trueyeld 1987 121 CRT76 CRT76 52 395.124371858143 0 168 -0.210370868866529 CROTT CROTT 1 loc 13.8141732283465
CRT76 1 1976 1993 16 10 6 DeadNotShot 1 SAF90 2 1990 74 1976 14 7.310000095 Milk 1990 196 CRT76 CRT76 44 378.418963391826 0 162 -0.481190988540752 CROTT CROTT 1 loc 14.9566929133858
CRT76 1 1976 1993 16 10 6 DeadNotShot 1 SAF82 2 1982 64 1976 6 6.855000095 Trueyeld 1982 36 CRT76 CRT76 34 352.636052461616 0 152 -0.932557854664457 CROTT CROTT 1 loc 14.051968503937
CSK98 1 1998 2005 6 2 0 DeadNotShot 1 GOB02 1 2002 65 1998 4 4.725000191 Naive 2002 16 CSK98 CSK98 35 355.534806148941 0 183 0.466679430319029 ANK89 ANK89 0.75 loc 15.4574803149606
CSK98 1 1998 2005 6 2 0 DeadNotShot 1 GOB04 2 2004 87 1998 6 NA Trueyeld 2004 36 CSK98 CSK98 57 404.305126783455 0 187 0.647226176768511 ANK89 ANK89 0.75 loc 15.7858267716535
CUC84 1 1984 1997 12 5 0 DeadNotShot 1 COU96 2 1996 63 1984 12 4.860000191 Summeryeld 1996 144 CUC84 CUC84 33 349.650756146648 0.0625 162 -0.481190988540752 UMB80 UMB80 0.96875 loc 16.4354330708661
CUC84 1 1984 1997 12 5 0 DeadNotShot 1 COU95 1 1995 83 1984 11 5.300000191 Summeryeld 1995 121 CUC84 CUC84 53 397.029191355212 0.0625 144 -1.29365134756342 UMB80 UMB80 0.96875 loc 14.9204724409449
CUC84 1 1984 1997 12 5 0 DeadNotShot 1 COU90 3 1990 79 1984 6 NA Naive 1990 36 CUC84 CUC84 49 389.182029811063 0.0625 162 -0.481190988540752 UMB80 UMB80 0.96875 loc 14.9566929133858
CUC84 1 1984 1997 12 5 0 DeadNotShot 1 COU94 2 1994 71 1984 10 4.220000095 Trueyeld 1994 100 CUC84 CUC84 41 371.357206670431 0.0625 131 -1.88042827352424 UMB80 UMB80 0.96875 loc 13.7409448818898
CUC84 1 1984 1997 12 5 0 DeadNotShot 1 COU91 1 1991 77 1984 7 5.760000191 Summeryeld 1991 49 CUC84 CUC84 47 385.014760171006 0.0625 174 0.0604492508076943 UMB80 UMB80 0.96875 loc 15.1133858267717
CUC91 1 1991 2007 15 8 5 DeadNotShot 1 ZUC96 2 1996 64 1991 5 5.62 Milk 1996 25 CUC91 CUC91 34 352.636052461616 0 162 -0.481190988540752 UMB80 UMB80 0.96875 loc 16.4354330708661
CUC91 1 1991 2007 15 8 5 DeadNotShot 1 ZUC98 2 1998 59 1991 7 7.680000191 Trueyeld 1998 49 CUC91 CUC91 29 336.729582998647 0 193 0.918046296442734 UMB80 UMB80 0.96875 loc 16.2944881889764
CUC91 1 1991 2007 15 8 5 DeadNotShot 1 ZUC03 1 2003 57 1991 12 6.440000191 Trueyeld 2003 144 CUC91 CUC91 27 329.583686600433 0 176 0.150722624032435 UMB80 UMB80 0.96875 loc 15.1102362204724
CUC91 1 1991 2007 15 8 5 DeadNotShot 1 ZUC95 2 1995 71 1991 4 5.119999809 Naive 1995 16 CUC91 CUC91 41 371.357206670431 0 144 -1.29365134756342 UMB80 UMB80 0.96875 loc 14.9204724409449
CUC91 1 1991 2007 15 8 5 DeadNotShot 1 ZUC01 1 2001 57 1991 10 5.680000095 Summeryeld 2001 100 CUC91 CUC91 27 329.583686600433 0 179 0.286132683869547 UMB80 UMB80 0.96875 loc 15.4409448818898
CUC91 1 1991 2007 15 8 5 DeadNotShot 1 ZUC06 2 2006 56 1991 15 5.620000191 Summeryeld 2006 225 CUC91 CUC91 26 325.809653802148 0 182 0.421542743706658 UMB80 UMB80 0.96875 loc 15.3503937007874
CUC91 1 1991 2007 15 8 5 DeadNotShot 1 ZUC00 1 2000 52 1991 9 4.979999809 Trueyeld 2000 81 CUC91 CUC91 22 309.104245335832 0 195 1.00831966966747 UMB80 UMB80 0.96875 loc 15.8708661417323
CUC91 1 1991 2007 15 8 5 DeadNotShot 1 ZUC05 1 2005 63 1991 14 5.839999809 Trueyeld 2005 196 CUC91 CUC91 33 349.650756146648 0 198 1.14372972950459 UMB80 UMB80 0.96875 loc 15.1275590551181
CUM98 1 1998 2001 3 1 0 Shot 3 ORG01 2 2001 70 1998 3 6.28 Naive 2001 9 CUM98 CUM98 40 368.887945411394 0 179 0.286132683869547 CRC91 CRC91 0.84375 loc 15.4409448818898
CUR78 1 1978 1992 13 8 4 DeadNotShot 1 WHA91 1 1991 59 1978 13 6.820000095 Trueyeld 1991 169 CUR78 CUR78 29 336.729582998647 0 174 0.0604492508076943 UPT74 UPT74 1 loc 15.1133858267717
CUR78 1 1978 1992 13 8 4 DeadNotShot 1 WHA82 1 1982 92 1978 4 7.319999619 Naive 1982 16 CUR78 CUR78 62 412.713438504509 0 152 -0.932557854664457 UPT74 UPT74 1 loc 14.051968503937
CUR78 1 1978 1992 13 8 4 DeadNotShot 1 WHA83 1 1983 94 1978 5 5.055000095 Winteryeld 1983 25 CUR78 CUR78 64 415.888308335967 0 161 -0.526327675153122 UPT74 UPT74 1 loc 14.8062992125984
CUR78 1 1978 1992 13 8 4 DeadNotShot 1 WHA84 2 1984 97 1978 6 7.374999809 Milk 1984 36 CUR78 CUR78 67 420.469261939097 0 162 -0.481190988540752 UPT74 UPT74 1 loc 15.296062992126
CUR78 1 1978 1992 13 8 4 DeadNotShot 1 WHA89 1 1989 72 1978 11 7.865 Trueyeld 1989 121 CUR78 CUR78 42 373.766961828337 0 199 1.18886641611696 UPT74 UPT74 1 loc 14.2007874015748
CUR78 1 1978 1992 13 8 4 DeadNotShot 1 WHA87 1 1987 78 1978 9 6.659999809 Winteryeld 1987 81 CUR78 CUR78 48 387.120101090789 0 168 -0.210370868866529 UPT74 UPT74 1 loc 13.8141732283465
CUR78 1 1978 1992 13 8 4 DeadNotShot 1 WHA86 2 1986 67 1978 8 7.520000381 Trueyeld 1986 64 CUR78 CUR78 37 361.091791264422 0 201 1.2791397893417 UPT74 UPT74 1 loc 14.1188976377953
DAK12 1 2012 NA NA 1 0 Living 3 CES16 3 2016 57 2012 4 NA Naive 2016 16 DAK12 DAK12 27 329.583686600433 0 180 0.331269370481917 SOX08 SOX08 0.9296875 loc 14.8472440944882
DAN90 1 1990 2005 14 10 1 DeadNotShot 1 FOP99 1 1999 79 1990 9 6.7 Winteryeld 1999 81 DAN90 DAN90 49 389.182029811063 0 211 1.7305066554654 BUC82 BUC82 0.875 loc 14.6826771653543
DAN90 1 1990 2005 14 10 1 DeadNotShot 1 FOP04 3 2004 82 1990 14 NA Milk 2004 196 DAN90 DAN90 52 395.124371858143 0 187 0.647226176768511 BUC82 BUC82 0.875 loc 15.7858267716535
DAN90 1 1990 2005 14 10 1 DeadNotShot 1 FOP01 2 2001 60 1990 11 NA Trueyeld 2001 121 DAN90 DAN90 30 340.119738166216 0 179 0.286132683869547 BUC82 BUC82 0.875 loc 15.4409448818898
DAN90 1 1990 2005 14 10 1 DeadNotShot 1 FOP96 2 1996 60 1990 6 NA Summeryeld 1996 36 DAN90 DAN90 30 340.119738166216 0 162 -0.481190988540752 BUC82 BUC82 0.875 loc 16.4354330708661
DAN90 1 1990 2005 14 10 1 DeadNotShot 1 FOP98 2 1998 74 1990 8 6.619999809 Milk 1998 64 DAN90 DAN90 44 378.418963391826 0 193 0.918046296442734 BUC82 BUC82 0.875 loc 16.2944881889764
DAN90 1 1990 2005 14 10 1 DeadNotShot 1 FOP97 1 1997 62 1990 7 5.899999809 Winteryeld 1997 49 DAN90 DAN90 32 346.573590279973 0 177 0.195859310644806 BUC82 BUC82 0.875 loc 15.2740157480315
DAN90 1 1990 2005 14 10 1 DeadNotShot 1 FOP95 3 1995 73 1990 5 NA Winteryeld 1995 25 DAN90 DAN90 43 376.120011569356 0 144 -1.29365134756342 BUC82 BUC82 0.875 loc 14.9204724409449
DAN90 1 1990 2005 14 10 1 DeadNotShot 1 FOP03 1 2003 60 1990 13 NA Trueyeld 2003 169 DAN90 DAN90 30 340.119738166216 0 176 0.150722624032435 BUC82 BUC82 0.875 loc 15.1102362204724
DAN90 1 1990 2005 14 10 1 DeadNotShot 1 FOP94 2 1994 74 1990 4 5.88 Naive 1994 16 DAN90 DAN90 44 378.418963391826 0 131 -1.88042827352424 BUC82 BUC82 0.875 loc 13.7409448818898
DAW12 1 2012 NA NA 1 0 Living 3 AML16 1 2016 66 2012 4 5.874999905 Naive 2016 16 DAW12 DAW12 36 358.351893845611 0.0048828125 180 0.331269370481917 SLO05 SLO05 0.90625 loc 14.8472440944882
DBL89 1 1989 1998 9 5 2 Shot 3 DPU95 2 1995 68 1989 6 7.42 Milk 1995 36 DBL89 DBL89 38 363.758615972639 0 144 -1.29365134756342 NA NA 1 loc 14.9204724409449
DBL89 1 1989 1998 9 5 2 Shot 3 DPU96 2 1996 63 1989 7 NA Milk 1996 49 DBL89 DBL89 33 349.650756146648 0 162 -0.481190988540752 NA NA 1 loc 16.4354330708661
DEC79 1 1979 1983 4 1 0 DeadNotShot 1 ILL83 3 1983 64 1979 4 NA Naive 1983 16 DEC79 DEC79 34 352.636052461616 0 161 -0.526327675153122 COY75 COY75 0.25 loc 14.8062992125984
DEO05 1 2005 2008 3 1 0 DeadNotShot 1 RAD08 1 2008 60 2005 3 6.040000095 Naive 2008 9 DEO05 DEO05 30 340.119738166216 0 205 1.45968653579118 CED99 CED99 0.4453125 loc 15.0472440944882
DIC94 1 1994 2011 16 10 8 DeadNotShot 1 MOU02 2 2002 63 1994 8 7.425 Winteryeld 2002 64 DIC94 DIC94 33 349.650756146648 0 183 0.466679430319029 HIC84 HIC84 1 loc 15.4574803149606
DIC94 1 1994 2011 16 10 8 DeadNotShot 1 MOU01 2 2001 95 1994 7 NA Milk 2001 49 DIC94 DIC94 65 417.438726989564 0 179 0.286132683869547 HIC84 HIC84 1 loc 15.4409448818898
DIC94 1 1994 2011 16 10 8 DeadNotShot 1 MOU03 1 2003 59 1994 9 7.840000095 Milk 2003 81 DIC94 DIC94 29 336.729582998647 0 176 0.150722624032435 HIC84 HIC84 1 loc 15.1102362204724
DIC94 1 1994 2011 16 10 8 DeadNotShot 1 MOU05 2 2005 59 1994 11 8.824999619 Trueyeld 2005 121 DIC94 DIC94 29 336.729582998647 0 198 1.14372972950459 HIC84 HIC84 1 loc 15.1275590551181
DIC94 1 1994 2011 16 10 8 DeadNotShot 1 MOU99 2 1999 56 1994 5 7.64 Naive 1999 25 DIC94 DIC94 26 325.809653802148 0 211 1.7305066554654 HIC84 HIC84 1 loc 14.6826771653543
DIC94 1 1994 2011 16 10 8 DeadNotShot 1 MOU07 2 2007 68 1994 13 8.380000381 Milk 2007 169 DIC94 DIC94 38 363.758615972639 0 188 0.692362863380881 HIC84 HIC84 1 loc 16.403937007874
DIC94 1 1994 2011 16 10 8 DeadNotShot 1 MOU06 2 2006 75 1994 12 7.740000381 Milk 2006 144 DIC94 DIC94 45 380.666248977032 0 182 0.421542743706658 HIC84 HIC84 1 loc 15.3503937007874
DIC94 1 1994 2011 16 10 8 DeadNotShot 1 MOU08 2 2008 62 1994 14 8.12 Winteryeld 2008 196 DIC94 DIC94 32 346.573590279973 0 205 1.45968653579118 HIC84 HIC84 1 loc 15.0472440944882
DIC94 1 1994 2011 16 10 8 DeadNotShot 1 MOU09 2 2009 62 1994 15 7.46 Milk 2009 225 DIC94 DIC94 32 346.573590279973 0 183 0.466679430319029 HIC84 HIC84 1 loc 15.251968503937
DIC94 1 1994 2011 16 10 8 DeadNotShot 1 MOU00 2 2000 58 1994 6 7.425 Milk 2000 36 DIC94 DIC94 28 333.22045101752 0 195 1.00831966966747 HIC84 HIC84 1 loc 15.8708661417323
DIC95 1 1995 2016 21 14 4 DeadNotShot 1 WAL03 1 2003 57 1995 8 5.979999905 Milk 2003 64 DIC95 DIC95 27 329.583686600433 0.015625 176 0.150722624032435 HIC84 HIC84 1 loc 15.1102362204724
DIC95 1 1995 2016 21 14 4 DeadNotShot 1 WAL10 3 2010 71 1995 15 NA Winteryeld 2010 225 DIC95 DIC95 41 371.357206670431 0.015625 191 0.827772923217993 HIC84 HIC84 1 loc 14.9299212598425
DIC95 1 1995 2016 21 14 4 DeadNotShot 1 WAL07 1 2007 61 1995 12 6.710000191 Milk 2007 144 DIC95 DIC95 31 343.398720448515 0.015625 188 0.692362863380881 HIC84 HIC84 1 loc 16.403937007874
DIC95 1 1995 2016 21 14 4 DeadNotShot 1 WAL04 2 2004 62 1995 9 7.295000095 Milk 2004 81 DIC95 DIC95 32 346.573590279973 0.015625 187 0.647226176768511 HIC84 HIC84 1 loc 15.7858267716535
DIC95 1 1995 2016 21 14 4 DeadNotShot 1 WAL13 2 2013 59 1995 18 4.38 Trueyeld 2013 324 DIC95 DIC95 29 336.729582998647 0.015625 178 0.240995997257176 HIC84 HIC84 1 loc 14.0267716535433
DIC95 1 1995 2016 21 14 4 DeadNotShot 1 WAL08 1 2008 59 1995 13 5.440000191 Winteryeld 2008 169 DIC95 DIC95 29 336.729582998647 0.015625 205 1.45968653579118 HIC84 HIC84 1 loc 15.0472440944882
DIC95 1 1995 2016 21 14 4 DeadNotShot 1 WAL02 1 2002 63 1995 7 6.275 Summeryeld 2002 49 DIC95 DIC95 33 349.650756146648 0.015625 183 0.466679430319029 HIC84 HIC84 1 loc 15.4574803149606
DIC95 1 1995 2016 21 14 4 DeadNotShot 1 WAL06 1 2006 60 1995 11 5.940000191 Summeryeld 2006 121 DIC95 DIC95 30 340.119738166216 0.015625 182 0.421542743706658 HIC84 HIC84 1 loc 15.3503937007874
DIC95 1 1995 2016 21 14 4 DeadNotShot 1 WAL00 2 2000 59 1995 5 5.725000191 Winteryeld 2000 25 DIC95 DIC95 29 336.729582998647 0.015625 195 1.00831966966747 HIC84 HIC84 1 loc 15.8708661417323
DIC95 1 1995 2016 21 14 4 DeadNotShot 1 WAL01 1 2001 59 1995 6 5.919999905 Milk 2001 36 DIC95 DIC95 29 336.729582998647 0.015625 179 0.286132683869547 HIC84 HIC84 1 loc 15.4409448818898
DIC95 1 1995 2016 21 14 4 DeadNotShot 1 WAL09 2 2009 67 1995 14 5.429999809 Winteryeld 2009 196 DIC95 DIC95 37 361.091791264422 0.015625 183 0.466679430319029 HIC84 HIC84 1 loc 15.251968503937
DIC95 1 1995 2016 21 14 4 DeadNotShot 1 WAL99 2 1999 62 1995 4 5.73 Naive 1999 16 DIC95 DIC95 32 346.573590279973 0.015625 211 1.7305066554654 HIC84 HIC84 1 loc 14.6826771653543
DIC95 1 1995 2016 21 14 4 DeadNotShot 1 WAL05 2 2005 63 1995 10 6.739999905 Winteryeld 2005 100 DIC95 DIC95 33 349.650756146648 0.015625 198 1.14372972950459 HIC84 HIC84 1 loc 15.1275590551181
DIC95 1 1995 2016 21 14 4 DeadNotShot 1 WAL11 1 2011 58 1995 16 5.94 Summeryeld 2011 256 DIC95 DIC95 28 333.22045101752 0.015625 178 0.240995997257176 HIC84 HIC84 1 loc 14.7047244094488
DIC96 1 1996 1999 3 1 0 DeadNotShot 1 MUF99 1 1999 74 1996 3 5.94 Naive 1999 9 DIC96 DIC96 44 378.418963391826 0.0078125 211 1.7305066554654 HIC84 HIC84 0.8125 loc 14.6826771653543
DID06 1 2006 NA NA 5 2 Living 3 ULU14 1 2014 66 2006 8 NA Trueyeld 2014 64 DID06 DID06 36 358.351893845611 0 179 0.286132683869547 FDL00 FDL00 0.296875 loc 15.0910236220472
DID06 1 2006 NA NA 5 2 Living 3 ULU16 1 2016 70 2006 10 NA Milk 2016 100 DID06 DID06 40 368.887945411394 0 180 0.331269370481917 FDL00 FDL00 0.296875 loc 14.8472440944882
DID06 1 2006 NA NA 5 2 Living 3 ULU10 1 2010 101 2006 4 NA Naive 2010 16 DID06 DID06 71 426.267987704132 0 191 0.827772923217993 FDL00 FDL00 0.296875 loc 14.9299212598425
DID06 1 2006 NA NA 5 2 Living 3 ULU15 2 2015 79 2006 9 7.25 Milk 2015 81 DID06 DID06 49 389.182029811063 0 172 -0.0298241224170467 FDL00 FDL00 0.296875 loc 15.6603149606299
DID08 1 2008 2016 8 2 0 Shot 3 BBG16 2 2016 78 2008 8 NA Milk 2016 64 DID08 DID08 48 387.120101090789 0.0078125 180 0.331269370481917 FDL00 FDL00 0.765625 loc 14.8472440944882
DID08 1 2008 2016 8 2 0 Shot 3 BBG15 2 2015 146 2008 7 NA Naive 2015 49 DID08 DID08 116 475.359019110636 0.0078125 172 -0.0298241224170467 FDL00 FDL00 0.765625 loc 15.6603149606299
DID09 1 2009 2014 4 1 0 Shot 3 SHE12 1 2012 66 2009 3 5.179999809 Naive 2012 9 DID09 DID09 36 358.351893845611 0.01953125 179 0.286132683869547 FDL00 FDL00 0.7890625 loc 15.0677165354331
DOC94 1 1994 2009 14 9 4 DeadNotShot 1 NET04 2 2004 62 1994 10 7.594999809 Milk 2004 100 DOC94 DOC94 32 346.573590279973 0.015625 187 0.647226176768511 HIC88 HIC88 1 loc 15.7858267716535
DOC94 1 1994 2009 14 9 4 DeadNotShot 1 NET99 1 1999 75 1994 5 7.810000095 Winteryeld 1999 25 DOC94 DOC94 45 380.666248977032 0.015625 211 1.7305066554654 HIC88 HIC88 1 loc 14.6826771653543
DOC94 1 1994 2009 14 9 4 DeadNotShot 1 NET02 1 2002 65 1994 8 7.339999809 Winteryeld 2002 64 DOC94 DOC94 35 355.534806148941 0.015625 183 0.466679430319029 HIC88 HIC88 1 loc 15.4574803149606
DOC94 1 1994 2009 14 9 4 DeadNotShot 1 NET06 1 2006 58 1994 12 4.239999905 Trueyeld 2006 144 DOC94 DOC94 28 333.22045101752 0.015625 182 0.421542743706658 HIC88 HIC88 1 loc 15.3503937007874
DOC94 1 1994 2009 14 9 4 DeadNotShot 1 NET01 1 2001 60 1994 7 7.579999809 Trueyeld 2001 49 DOC94 DOC94 30 340.119738166216 0.015625 179 0.286132683869547 HIC88 HIC88 1 loc 15.4409448818898
DOC94 1 1994 2009 14 9 4 DeadNotShot 1 NET07 2 2007 61 1994 13 9.14 Summeryeld 2007 169 DOC94 DOC94 31 343.398720448515 0.015625 188 0.692362863380881 HIC88 HIC88 1 loc 16.403937007874
DOC94 1 1994 2009 14 9 4 DeadNotShot 1 NET98 1 1998 66 1994 4 8.080000191 Naive 1998 16 DOC94 DOC94 36 358.351893845611 0.015625 193 0.918046296442734 HIC88 HIC88 1 loc 16.2944881889764
DOC94 1 1994 2009 14 9 4 DeadNotShot 1 NET08 2 2008 79 1994 14 6.940000191 Milk 2008 196 DOC94 DOC94 49 389.182029811063 0.015625 205 1.45968653579118 HIC88 HIC88 1 loc 15.0472440944882
DOC94 1 1994 2009 14 9 4 DeadNotShot 1 NET03 2 2003 61 1994 9 8.139999809 Milk 2003 81 DOC94 DOC94 31 343.398720448515 0.015625 176 0.150722624032435 HIC88 HIC88 1 loc 15.1102362204724
DOC96 1 1996 2012 16 8 6 DeadNotShot 1 OXY01 2 2001 61 1996 5 7.300000381 Summeryeld 2001 25 DOC96 DOC96 31 343.398720448515 0 179 0.286132683869547 HIC88 HIC88 0.8125 loc 15.4409448818898
DOC96 1 1996 2012 16 8 6 DeadNotShot 1 OXY09 2 2009 74 1996 13 6.680000095 Milk 2009 169 DOC96 DOC96 44 378.418963391826 0 183 0.466679430319029 HIC88 HIC88 0.8125 loc 15.251968503937
DOC96 1 1996 2012 16 8 6 DeadNotShot 1 OXY11 2 2011 60 1996 15 8.120000191 Trueyeld 2011 225 DOC96 DOC96 30 340.119738166216 0 178 0.240995997257176 HIC88 HIC88 0.8125 loc 14.7047244094488
DOC96 1 1996 2012 16 8 6 DeadNotShot 1 OXY05 1 2005 65 1996 9 7.580000191 Trueyeld 2005 81 DOC96 DOC96 35 355.534806148941 0 198 1.14372972950459 HIC88 HIC88 0.8125 loc 15.1275590551181
DOC96 1 1996 2012 16 8 6 DeadNotShot 1 OXY08 2 2008 59 1996 12 8.039999619 Trueyeld 2008 144 DOC96 DOC96 29 336.729582998647 0 205 1.45968653579118 HIC88 HIC88 0.8125 loc 15.0472440944882
DOC96 1 1996 2012 16 8 6 DeadNotShot 1 OXY06 1 2006 62 1996 10 6.320000095 Milk 2006 100 DOC96 DOC96 32 346.573590279973 0 182 0.421542743706658 HIC88 HIC88 0.8125 loc 15.3503937007874
DOC96 1 1996 2012 16 8 6 DeadNotShot 1 OXY03 2 2003 61 1996 7 8.219999619 Trueyeld 2003 49 DOC96 DOC96 31 343.398720448515 0 176 0.150722624032435 HIC88 HIC88 0.8125 loc 15.1102362204724
DOC96 1 1996 2012 16 8 6 DeadNotShot 1 OXY00 2 2000 60 1996 4 4.94 Naive 2000 16 DOC96 DOC96 30 340.119738166216 0 195 1.00831966966747 HIC88 HIC88 0.8125 loc 15.8708661417323
DOC97 1 1997 2001 4 1 0 DeadNotShot 1 RMX01 2 2001 64 1997 4 6.559999905 Naive 2001 16 DOC97 DOC97 34 352.636052461616 0 179 0.286132683869547 HIC88 HIC88 0.5 loc 15.4409448818898
DOR78 1 1978 1991 13 9 3 DeadNotShot 1 LUZ87 2 1987 82 1978 9 NA Milk 1987 81 DOR78 DOR78 52 395.124371858143 0 168 -0.210370868866529 YTA72 YTA72 1 loc 13.8141732283465
DOR78 1 1978 1991 13 9 3 DeadNotShot 1 LUZ90 2 1990 58 1978 12 6.28 Summeryeld 1990 144 DOR78 DOR78 28 333.22045101752 0 162 -0.481190988540752 YTA72 YTA72 1 loc 14.9566929133858
DOR78 1 1978 1991 13 9 3 DeadNotShot 1 LUZ82 2 1982 68 1978 4 5.459999809 Naive 1982 16 DOR78 DOR78 38 363.758615972639 0 152 -0.932557854664457 YTA72 YTA72 1 loc 14.051968503937
DOR78 1 1978 1991 13 9 3 DeadNotShot 1 LUZ86 2 1986 82 1978 8 NA Milk 1986 64 DOR78 DOR78 52 395.124371858143 0 201 1.2791397893417 YTA72 YTA72 1 loc 14.1188976377953
DOR78 1 1978 1991 13 9 3 DeadNotShot 1 LUZ88 1 1988 84 1978 10 7.4 Milk 1988 100 DOR78 DOR78 54 398.898404656427 0 174 0.0604492508076943 YTA72 YTA72 1 loc 14.2031496062992
DOR78 1 1978 1991 13 9 3 DeadNotShot 1 LUZ91 3 1991 76 1978 13 NA Summeryeld 1991 169 DOR78 DOR78 46 382.864139648909 0 174 0.0604492508076943 YTA72 YTA72 1 loc 15.1133858267717
DOR78 1 1978 1991 13 9 3 DeadNotShot 1 LUZ89 3 1989 81 1978 11 NA Winteryeld 1989 121 DOR78 DOR78 51 393.182563272433 0 199 1.18886641611696 YTA72 YTA72 1 loc 14.2007874015748
DOR78 1 1978 1991 13 9 3 DeadNotShot 1 LUZ85 1 1985 79 1978 7 NA Summeryeld 1985 49 DOR78 DOR78 49 389.182029811063 0 165 -0.34578092870364 YTA72 YTA72 1 loc 15.1637795275591
DOR82 1 1982 1991 9 4 2 Shot 3 DUI87 2 1987 68 1982 5 6.839999809 Summeryeld 1987 25 DOR82 DOR82 38 363.758615972639 0 168 -0.210370868866529 YTA72 YTA72 1 loc 13.8141732283465
DOR82 1 1982 1991 9 4 2 Shot 3 DUI89 1 1989 62 1982 7 5.159999809 Trueyeld 1989 49 DOR82 DOR82 32 346.573590279973 0 199 1.18886641611696 YTA72 YTA72 1 loc 14.2007874015748
DOR82 1 1982 1991 9 4 2 Shot 3 DUI91 1 1991 49 1982 9 6.940000191 Trueyeld 1991 81 DOR82 DOR82 19 294.443897916644 0 174 0.0604492508076943 YTA72 YTA72 1 loc 15.1133858267717
DOR82 1 1982 1991 9 4 2 Shot 3 DUI86 3 1986 73 1982 4 NA Naive 1986 16 DOR82 DOR82 43 376.120011569356 0 201 1.2791397893417 YTA72 YTA72 1 loc 14.1188976377953
DOT02 1 2002 2014 11 4 1 DeadNotShot 1 VNL09 3 2009 58 2002 7 NA Trueyeld 2009 49 DOT02 DOT02 28 333.22045101752 0 183 0.466679430319029 LPW93 LPW93 1 loc 15.251968503937
DOT02 1 2002 2014 11 4 1 DeadNotShot 1 VNL13 2 2013 57 2002 11 NA Trueyeld 2013 121 DOT02 DOT02 27 329.583686600433 0 178 0.240995997257176 LPW93 LPW93 1 loc 14.0267716535433
DOT02 1 2002 2014 11 4 1 DeadNotShot 1 VNL06 2 2006 70 2002 4 NA Naive 2006 16 DOT02 DOT02 40 368.887945411394 0 182 0.421542743706658 LPW93 LPW93 1 loc 15.3503937007874
DOT02 1 2002 2014 11 4 1 DeadNotShot 1 VNL11 2 2011 57 2002 9 NA Trueyeld 2011 81 DOT02 DOT02 27 329.583686600433 0 178 0.240995997257176 LPW93 LPW93 1 loc 14.7047244094488
DTN04 1 2004 2009 5 2 2 Shot 3 CCK07 1 2007 64 2004 3 6.109999809 Naive 2007 9 DTN04 DTN04 34 352.636052461616 0.0078125 188 0.692362863380881 TRT00 TRT00 0.9375 loc 16.403937007874
DTN04 1 2004 2009 5 2 2 Shot 3 CCK08 1 2008 80 2004 4 NA Milk 2008 16 DTN04 DTN04 50 391.202300542815 0.0078125 205 1.45968653579118 TRT00 TRT00 0.9375 loc 15.0472440944882
EBO90 1 1990 2004 13 7 2 DeadNotShot 1 IVO98 1 1998 85 1990 8 6.699999809 Milk 1998 64 EBO90 EBO90 55 400.733318523247 0.03125 193 0.918046296442734 PET83 PET83 0.875 loc 16.2944881889764
EBO90 1 1990 2004 13 7 2 DeadNotShot 1 IVO03 2 2003 62 1990 13 7.620000191 Trueyeld 2003 169 EBO90 EBO90 32 346.573590279973 0.03125 176 0.150722624032435 PET83 PET83 0.875 loc 15.1102362204724
EBO90 1 1990 2004 13 7 2 DeadNotShot 1 IVO01 2 2001 67 1990 11 6.35 Trueyeld 2001 121 EBO90 EBO90 37 361.091791264422 0.03125 179 0.286132683869547 PET83 PET83 0.875 loc 15.4409448818898
EBO90 1 1990 2004 13 7 2 DeadNotShot 1 IVO94 2 1994 66 1990 4 5.464999905 Naive 1994 16 EBO90 EBO90 36 358.351893845611 0.03125 131 -1.88042827352424 PET83 PET83 0.875 loc 13.7409448818898
EBO90 1 1990 2004 13 7 2 DeadNotShot 1 IVO97 1 1997 76 1990 7 3.160000095 Milk 1997 49 EBO90 EBO90 46 382.864139648909 0.03125 177 0.195859310644806 PET83 PET83 0.875 loc 15.2740157480315
EBO90 1 1990 2004 13 7 2 DeadNotShot 1 IVO96 2 1996 61 1990 6 7.239999905 Trueyeld 1996 36 EBO90 EBO90 31 343.398720448515 0.03125 162 -0.481190988540752 PET83 PET83 0.875 loc 16.4354330708661
EBO90 1 1990 2004 13 7 2 DeadNotShot 1 IVO99 1 1999 55 1990 9 6.659999809 Summeryeld 1999 81 EBO90 EBO90 25 321.88758248682 0.03125 211 1.7305066554654 PET83 PET83 0.875 loc 14.6826771653543
EGR91 1 1991 2005 13 7 4 DeadNotShot 1 SQU01 1 2001 55 1991 10 NA Summeryeld 2001 100 EGR91 EGR91 25 321.88758248682 0 179 0.286132683869547 IBI84 IBI84 1 loc 15.4409448818898
EGR91 1 1991 2005 13 7 4 DeadNotShot 1 SQU97 1 1997 90 1991 6 NA Trueyeld 1997 36 EGR91 EGR91 60 409.43445622221 0 177 0.195859310644806 IBI84 IBI84 1 loc 15.2740157480315
EGR91 1 1991 2005 13 7 4 DeadNotShot 1 SQU04 1 2004 158 1991 13 NA Summeryeld 2004 169 EGR91 EGR91 128 485.203026391962 0 187 0.647226176768511 IBI84 IBI84 1 loc 15.7858267716535
EGR91 1 1991 2005 13 7 4 DeadNotShot 1 SQU00 2 2000 78 1991 9 8.119999809 Trueyeld 2000 81 EGR91 EGR91 48 387.120101090789 0 195 1.00831966966747 IBI84 IBI84 1 loc 15.8708661417323
EGR96 1 1996 2002 5 2 0 DeadNotShot 1 HRN01 1 2001 61 1996 5 5.500000191 Summeryeld 2001 25 EGR96 EGR96 31 343.398720448515 0 179 0.286132683869547 IBI84 IBI84 0.5 loc 15.4409448818898
EGR96 1 1996 2002 5 2 0 DeadNotShot 1 HRN00 3 2000 64 1996 4 NA Naive 2000 16 EGR96 EGR96 34 352.636052461616 0 195 1.00831966966747 IBI84 IBI84 0.5 loc 15.8708661417323
EID03 1 2003 NA NA 6 1 Living 3 SCP12 2 2012 52 2003 9 6.44 Trueyeld 2012 81 EID03 EID03 22 309.104245335832 0 179 0.286132683869547 MAL93 MAL93 0.984375 loc 15.0677165354331
EID03 1 2003 NA NA 6 1 Living 3 SCP13 2 2013 50 2003 10 7.015000191 Summeryeld 2013 100 EID03 EID03 20 299.573227355399 0 178 0.240995997257176 MAL93 MAL93 0.984375 loc 14.0267716535433
EID03 1 2003 NA NA 6 1 Living 3 SCP09 2 2009 47 2003 6 7.059999905 Trueyeld 2009 36 EID03 EID03 17 283.321334405622 0 183 0.466679430319029 MAL93 MAL93 0.984375 loc 15.251968503937
EID03 1 2003 NA NA 6 1 Living 3 SCP07 2 2007 54 2003 4 6.449999905 Naive 2007 16 EID03 EID03 24 317.805383034795 0 188 0.692362863380881 MAL93 MAL93 0.984375 loc 16.403937007874
EID03 1 2003 NA NA 6 1 Living 3 SCP14 2 2014 53 2003 11 NA Summeryeld 2014 121 EID03 EID03 23 313.549421592915 0 179 0.286132683869547 MAL93 MAL93 0.984375 loc 15.0910236220472
EID03 1 2003 NA NA 6 1 Living 3 SCP15 2 2015 89 2003 12 NA Winteryeld 2015 144 EID03 EID03 59 407.753744390572 0 172 -0.0298241224170467 MAL93 MAL93 0.984375 loc 15.6603149606299
EIF81 1 1981 1993 11 5 4 DeadNotShot 1 FIL90 1 1990 57 1981 9 7.740000381 Trueyeld 1990 81 EIF81 EIF81 27 329.583686600433 0 162 -0.481190988540752 COT78 COT78 0.4375 loc 14.9566929133858
EIF81 1 1981 1993 11 5 4 DeadNotShot 1 FIL86 2 1986 73 1981 5 NA Summeryeld 1986 25 EIF81 EIF81 43 376.120011569356 0 201 1.2791397893417 COT78 COT78 0.4375 loc 14.1188976377953
EIF81 1 1981 1993 11 5 4 DeadNotShot 1 FIL92 2 1992 74 1981 11 8.440000191 Trueyeld 1992 121 EIF81 EIF81 44 378.418963391826 0 174 0.0604492508076943 COT78 COT78 0.4375 loc 15.1574803149606
EIF81 1 1981 1993 11 5 4 DeadNotShot 1 FIL88 2 1988 64 1981 7 NA Trueyeld 1988 49 EIF81 EIF81 34 352.636052461616 0 174 0.0604492508076943 COT78 COT78 0.4375 loc 14.2031496062992
ELG71 1 1971 1983 11 7 4 DeadNotShot 1 JOS81 2 1981 66 1971 10 NA Trueyeld 1981 100 ELG71 ELG71 36 358.351893845611 0 155 -0.797147794827345 ELGRE ELGRE 0.5 loc 14.3244094488189
ELG71 1 1971 1983 11 7 4 DeadNotShot 1 JOS77 1 1977 65 1971 6 NA Summeryeld 1977 36 ELG71 ELG71 35 355.534806148941 0 114 -2.64775194593454 ELGRE ELGRE 0.5 loc 15.1488188976378
ELG71 1 1971 1983 11 7 4 DeadNotShot 1 JOS74 1 1974 66 1971 3 NA Naive 1974 9 ELG71 ELG71 36 358.351893845611 0 79 -4.2275359773675 ELGRE ELGRE 0.5 loc 14.7937007874016
ELG71 1 1971 1983 11 7 4 DeadNotShot 1 JOS79 2 1979 126 1971 8 NA Winteryeld 1979 64 ELG71 ELG71 96 456.434819146784 0 151 -0.977694541276827 ELGRE ELGRE 0.5 loc 15.0433070866142
ELG71 1 1971 1983 11 7 4 DeadNotShot 1 JOS82 2 1982 152 1971 11 NA Milk 1982 121 ELG71 ELG71 122 480.402104473326 0 152 -0.932557854664457 ELGRE ELGRE 0.5 loc 14.051968503937
ELG71 1 1971 1983 11 7 4 DeadNotShot 1 JOS76 2 1976 67 1971 5 8.019999619 Trueyeld 1976 25 ELG71 ELG71 37 361.091791264422 0 113 -2.69288863254691 ELGRE ELGRE 0.5 loc 15.1204724409449
ELG71 1 1971 1983 11 7 4 DeadNotShot 1 JOS78 1 1978 70 1971 7 NA Milk 1978 49 ELG71 ELG71 40 368.887945411394 0 134 -1.74501821368713 ELGRE ELGRE 0.5 loc 14.7566929133858
EMB08 1 2008 2013 5 1 0 Shot 3 ALI13 2 2013 55 2008 5 7.479999905 Naive 2013 25 EMB08 EMB08 25 321.88758248682 0.00341796875 178 0.240995997257176 CND04 CND04 0.90234375 loc 14.0267716535433
EMB12 1 2012 NA NA 2 0 Living 3 FLM16 2 2016 60 2012 4 7.130000095 Milk 2016 16 EMB12 EMB12 30 340.119738166216 0.0009765625 180 0.331269370481917 CND04 CND04 0.88671875 loc 14.8472440944882
EMB12 1 2012 NA NA 2 0 Living 3 FLM15 2 2015 66 2012 3 7.130000095 Naive 2015 9 EMB12 EMB12 36 358.351893845611 0.0009765625 172 -0.0298241224170467 CND04 CND04 0.88671875 loc 15.6603149606299
EOL86 1 1986 1992 6 2 0 DeadNotShot 1 ELE92 3 1992 79 1986 6 NA Summeryeld 1992 36 EOL86 EOL86 49 389.182029811063 0 174 0.0604492508076943 CAN80 CAN80 0.875 loc 15.1574803149606
EOL86 1 1986 1992 6 2 0 DeadNotShot 1 ELE91 3 1991 69 1986 5 NA Naive 1991 25 EOL86 EOL86 39 366.356164612965 0 174 0.0604492508076943 CAN80 CAN80 0.875 loc 15.1133858267717
FAG79 1 1979 1989 9 4 4 DeadNotShot 1 PET85 1 1985 57 1979 6 7.64 Trueyeld 1985 36 FAG79 FAG79 27 329.583686600433 0 165 -0.34578092870364 CHE73 CHE73 0.75 loc 15.1637795275591
FAG79 1 1979 1989 9 4 4 DeadNotShot 1 PET88 1 1988 90 1979 9 4.709999905 Milk 1988 81 FAG79 FAG79 60 409.43445622221 0 174 0.0604492508076943 CHE73 CHE73 0.75 loc 14.2031496062992
FAG79 1 1979 1989 9 4 4 DeadNotShot 1 PET87 1 1987 80 1979 8 6.64 Trueyeld 1987 64 FAG79 FAG79 50 391.202300542815 0 168 -0.210370868866529 CHE73 CHE73 0.75 loc 13.8141732283465
FAG79 1 1979 1989 9 4 4 DeadNotShot 1 PET83 1 1983 71 1979 4 6.460000095 Naive 1983 16 FAG79 FAG79 41 371.357206670431 0 161 -0.526327675153122 CHE73 CHE73 0.75 loc 14.8062992125984
FAL01 1 2001 NA NA 4 2 DeadNotShot 2 STE08 2 2008 61 2001 7 6.839999809 Milk 2008 49 FAL01 FAL01 31 343.398720448515 0 205 1.45968653579118 CHP94 CHP94 0.34375 loc 15.0472440944882
FAL01 1 2001 NA NA 4 2 DeadNotShot 2 STE07 2 2007 56 2001 6 NA Trueyeld 2007 36 FAL01 FAL01 26 325.809653802148 0 188 0.692362863380881 CHP94 CHP94 0.34375 loc 16.403937007874
FAL01 1 2001 NA NA 4 2 DeadNotShot 2 STE05 2 2005 62 2001 4 7.239999905 Naive 2005 16 FAL01 FAL01 32 346.573590279973 0 198 1.14372972950459 CHP94 CHP94 0.34375 loc 15.1275590551181
FAL99 1 1999 2009 10 6 2 Shot 3 FRR03 1 2003 44 1999 4 NA Naive 2003 16 FAL99 FAL99 14 263.905732961526 0 176 0.150722624032435 CHP94 CHP94 0.71875 loc 15.1102362204724
FAL99 1 1999 2009 10 6 2 Shot 3 FRR09 3 2009 63 1999 10 NA Milk 2009 100 FAL99 FAL99 33 349.650756146648 0 183 0.466679430319029 CHP94 CHP94 0.71875 loc 15.251968503937
FAN88 1 1988 2000 11 6 5 DeadNotShot 1 TNG95 2 1995 77 1988 7 4.549999809 Milk 1995 49 FAN88 FAN88 47 385.014760171006 0 144 -1.29365134756342 COL80 COL80 0.875 loc 14.9204724409449
FAN88 1 1988 2000 11 6 5 DeadNotShot 1 TNG99 1 1999 62 1988 11 6.419999905 Trueyeld 1999 121 FAN88 FAN88 32 346.573590279973 0 211 1.7305066554654 COL80 COL80 0.875 loc 14.6826771653543
FAN88 1 1988 2000 11 6 5 DeadNotShot 1 TNG92 2 1992 58 1988 4 5.78 Naive 1992 16 FAN88 FAN88 28 333.22045101752 0 174 0.0604492508076943 COL80 COL80 0.875 loc 15.1574803149606
FAN88 1 1988 2000 11 6 5 DeadNotShot 1 TNG97 2 1997 88 1988 9 4.895 Milk 1997 81 FAN88 FAN88 58 406.044301054642 0 177 0.195859310644806 COL80 COL80 0.875 loc 15.2740157480315
FAN88 1 1988 2000 11 6 5 DeadNotShot 1 TNG96 2 1996 63 1988 8 NA Milk 1996 64 FAN88 FAN88 33 349.650756146648 0 162 -0.481190988540752 COL80 COL80 0.875 loc 16.4354330708661
FAN88 1 1988 2000 11 6 5 DeadNotShot 1 TNG94 2 1994 77 1988 6 8.060000381 Trueyeld 1994 36 FAN88 FAN88 47 385.014760171006 0 131 -1.88042827352424 COL80 COL80 0.875 loc 13.7409448818898
FAN90 1 1990 2008 17 14 6 DeadNotShot 1 GRA98 1 1998 52 1990 8 7.42 Summeryeld 1998 64 FAN90 FAN90 22 309.104245335832 0 193 0.918046296442734 COL80 COL80 0.875 loc 16.2944881889764
FAN90 1 1990 2008 17 14 6 DeadNotShot 1 GRA02 1 2002 83 1990 12 5.32 Winteryeld 2002 144 FAN90 FAN90 53 397.029191355212 0 183 0.466679430319029 COL80 COL80 0.875 loc 15.4574803149606
FAN90 1 1990 2008 17 14 6 DeadNotShot 1 GRA94 2 1994 73 1990 4 6.2 Milk 1994 16 FAN90 FAN90 43 376.120011569356 0 131 -1.88042827352424 COL80 COL80 0.875 loc 13.7409448818898
FAN90 1 1990 2008 17 14 6 DeadNotShot 1 GRA93 1 1993 71 1990 3 5.450000095 Naive 1993 9 FAN90 FAN90 41 371.357206670431 0 167 -0.255507555478899 COL80 COL80 0.875 loc 13.5448818897638
FAN90 1 1990 2008 17 14 6 DeadNotShot 1 GRA00 2 2000 54 1990 10 5.35 Milk 2000 100 FAN90 FAN90 24 317.805383034795 0 195 1.00831966966747 COL80 COL80 0.875 loc 15.8708661417323
FAN90 1 1990 2008 17 14 6 DeadNotShot 1 GRA06 3 2006 50 1990 16 NA Trueyeld 2006 256 FAN90 FAN90 20 299.573227355399 0 182 0.421542743706658 COL80 COL80 0.875 loc 15.3503937007874
FAN90 1 1990 2008 17 14 6 DeadNotShot 1 GRA99 1 1999 52 1990 9 5.564999809 Milk 1999 81 FAN90 FAN90 22 309.104245335832 0 211 1.7305066554654 COL80 COL80 0.875 loc 14.6826771653543
FAN90 1 1990 2008 17 14 6 DeadNotShot 1 GRA01 1 2001 64 1990 11 5.979999809 Milk 2001 121 FAN90 FAN90 34 352.636052461616 0 179 0.286132683869547 COL80 COL80 0.875 loc 15.4409448818898
FAN90 1 1990 2008 17 14 6 DeadNotShot 1 GRA03 2 2003 66 1990 13 7.009999905 Milk 2003 169 FAN90 FAN90 36 358.351893845611 0 176 0.150722624032435 COL80 COL80 0.875 loc 15.1102362204724
FAN90 1 1990 2008 17 14 6 DeadNotShot 1 GRA04 2 2004 89 1990 14 5.374999905 Milk 2004 196 FAN90 FAN90 59 407.753744390572 0 187 0.647226176768511 COL80 COL80 0.875 loc 15.7858267716535
FAN90 1 1990 2008 17 14 6 DeadNotShot 1 GRA96 1 1996 58 1990 6 6.059999905 Milk 1996 36 FAN90 FAN90 28 333.22045101752 0 162 -0.481190988540752 COL80 COL80 0.875 loc 16.4354330708661
FAN90 1 1990 2008 17 14 6 DeadNotShot 1 GRA95 1 1995 67 1990 5 5.425 Winteryeld 1995 25 FAN90 FAN90 37 361.091791264422 0 144 -1.29365134756342 COL80 COL80 0.875 loc 14.9204724409449
FAN90 1 1990 2008 17 14 6 DeadNotShot 1 GRA07 2 2007 44 1990 17 5.139999809 Summeryeld 2007 289 FAN90 FAN90 14 263.905732961526 0 188 0.692362863380881 COL80 COL80 0.875 loc 16.403937007874
FAN90 1 1990 2008 17 14 6 DeadNotShot 1 GRA97 2 1997 52 1990 7 5.979999809 Milk 1997 49 FAN90 FAN90 22 309.104245335832 0 177 0.195859310644806 COL80 COL80 0.875 loc 15.2740157480315
FAN93 1 1993 2005 12 6 0 DeadNotShot 1 MDL97 2 1997 58 1993 4 4.960000095 Naive 1997 16 FAN93 FAN93 28 333.22045101752 0 177 0.195859310644806 COL80 COL80 0.875 loc 15.2740157480315
FAN93 1 1993 2005 12 6 0 DeadNotShot 1 MDL99 1 1999 81 1993 6 5.979999905 Winteryeld 1999 36 FAN93 FAN93 51 393.182563272433 0 211 1.7305066554654 COL80 COL80 0.875 loc 14.6826771653543
FAN93 1 1993 2005 12 6 0 DeadNotShot 1 MDL03 2 2003 83 1993 10 5.680000191 Trueyeld 2003 100 FAN93 FAN93 53 397.029191355212 0 176 0.150722624032435 COL80 COL80 0.875 loc 15.1102362204724
FAN93 1 1993 2005 12 6 0 DeadNotShot 1 MDL98 1 1998 66 1993 5 4.78 Winteryeld 1998 25 FAN93 FAN93 36 358.351893845611 0 193 0.918046296442734 COL80 COL80 0.875 loc 16.2944881889764
FAN93 1 1993 2005 12 6 0 DeadNotShot 1 MDL04 2 2004 59 1993 11 5.220000191 Milk 2004 121 FAN93 FAN93 29 336.729582998647 0 187 0.647226176768511 COL80 COL80 0.875 loc 15.7858267716535
FAN93 1 1993 2005 12 6 0 DeadNotShot 1 MDL01 2 2001 64 1993 8 6.414999809 Trueyeld 2001 64 FAN93 FAN93 34 352.636052461616 0 179 0.286132683869547 COL80 COL80 0.875 loc 15.4409448818898
FDL00 1 2000 2015 14 8 4 DeadNotShot 1 DID13 1 2013 60 2000 13 NA Milk 2013 169 FDL00 FDL00 30 340.119738166216 0 178 0.240995997257176 VIO89 VIO89 0.59375 loc 14.0267716535433
FDL00 1 2000 2015 14 8 4 DeadNotShot 1 DID08 1 2008 64 2000 8 NA Trueyeld 2008 64 FDL00 FDL00 34 352.636052461616 0 205 1.45968653579118 VIO89 VIO89 0.59375 loc 15.0472440944882
FDL00 1 2000 2015 14 8 4 DeadNotShot 1 DID12 1 2012 57 2000 12 NA Trueyeld 2012 144 FDL00 FDL00 27 329.583686600433 0 179 0.286132683869547 VIO89 VIO89 0.59375 loc 15.0677165354331
FDL00 1 2000 2015 14 8 4 DeadNotShot 1 DID09 1 2009 76 2000 9 6.959999619 Milk 2009 81 FDL00 FDL00 46 382.864139648909 0 183 0.466679430319029 VIO89 VIO89 0.59375 loc 15.251968503937
FDL00 1 2000 2015 14 8 4 DeadNotShot 1 DID14 1 2014 72 2000 14 NA Milk 2014 196 FDL00 FDL00 42 373.766961828337 0 179 0.286132683869547 VIO89 VIO89 0.59375 loc 15.0910236220472
FDL03 1 2003 2016 13 5 3 DeadNotShot 1 LUT10 1 2010 68 2003 7 4.56 Trueyeld 2010 49 FDL03 FDL03 38 363.758615972639 0 191 0.827772923217993 VIO89 VIO89 0.75 loc 14.9299212598425
FDL03 1 2003 2016 13 5 3 DeadNotShot 1 LUT15 2 2015 63 2003 12 NA Trueyeld 2015 144 FDL03 FDL03 33 349.650756146648 0 172 -0.0298241224170467 VIO89 VIO89 0.75 loc 15.6603149606299
FDL03 1 2003 2016 13 5 3 DeadNotShot 1 LUT12 1 2012 62 2003 9 5.059999905 Trueyeld 2012 81 FDL03 FDL03 32 346.573590279973 0 179 0.286132683869547 VIO89 VIO89 0.75 loc 15.0677165354331
FDL03 1 2003 2016 13 5 3 DeadNotShot 1 LUT08 1 2008 62 2003 5 4.600000095 Naive 2008 25 FDL03 FDL03 32 346.573590279973 0 205 1.45968653579118 VIO89 VIO89 0.75 loc 15.0472440944882
FDL03 1 2003 2016 13 5 3 DeadNotShot 1 LUT16 2 2016 60 2003 13 5.195000191 Summeryeld 2016 169 FDL03 FDL03 30 340.119738166216 0 180 0.331269370481917 VIO89 VIO89 0.75 loc 14.8472440944882
FDL94 1 1994 2004 9 3 1 Shot 3 MND03 2 2003 57 1994 9 NA Trueyeld 2003 81 FDL94 FDL94 27 329.583686600433 0 176 0.150722624032435 VIO89 VIO89 0.75 loc 15.1102362204724
FDL94 1 1994 2004 9 3 1 Shot 3 MND99 2 1999 67 1994 5 3.500000191 Winteryeld 1999 25 FDL94 FDL94 37 361.091791264422 0 211 1.7305066554654 VIO89 VIO89 0.75 loc 14.6826771653543
FDL94 1 1994 2004 9 3 1 Shot 3 MND98 1 1998 65 1994 4 NA Naive 1998 16 FDL94 FDL94 35 355.534806148941 0 193 0.918046296442734 VIO89 VIO89 0.75 loc 16.2944881889764
FDL96 1 1996 2004 7 2 0 DeadNotShot 1 BNJ03 2 2003 142 1996 7 NA Trueyeld 2003 49 FDL96 FDL96 112 471.849887129509 0 176 0.150722624032435 VIO89 VIO89 0.4375 loc 15.1102362204724
FDL96 1 1996 2004 7 2 0 DeadNotShot 1 BNJ01 1 2001 53 1996 5 3.44 Naive 2001 25 FDL96 FDL96 23 313.549421592915 0 179 0.286132683869547 VIO89 VIO89 0.4375 loc 15.4409448818898
FDL99 1 1999 2016 16 9 6 DeadNotShot 1 UKL08 2 2008 48 1999 9 7.14 Trueyeld 2008 81 FDL99 FDL99 18 289.037175789616 0 205 1.45968653579118 VIO89 VIO89 0.75 loc 15.0472440944882
FDL99 1 1999 2016 16 9 6 DeadNotShot 1 UKL12 2 2012 74 1999 13 NA Milk 2012 169 FDL99 FDL99 44 378.418963391826 0 179 0.286132683869547 VIO89 VIO89 0.75 loc 15.0677165354331
FDL99 1 1999 2016 16 9 6 DeadNotShot 1 UKL05 2 2005 44 1999 6 6.179999809 Summeryeld 2005 36 FDL99 FDL99 14 263.905732961526 0 198 1.14372972950459 VIO89 VIO89 0.75 loc 15.1275590551181
FDL99 1 1999 2016 16 9 6 DeadNotShot 1 UKL11 2 2011 50 1999 12 NA Trueyeld 2011 144 FDL99 FDL99 20 299.573227355399 0 178 0.240995997257176 VIO89 VIO89 0.75 loc 14.7047244094488
FDL99 1 1999 2016 16 9 6 DeadNotShot 1 UKL04 3 2004 35 1999 5 NA Naive 2004 25 FDL99 FDL99 5 160.94379124341 0 187 0.647226176768511 VIO89 VIO89 0.75 loc 15.7858267716535
FDL99 1 1999 2016 16 9 6 DeadNotShot 1 UKL09 2 2009 58 1999 10 7.660000381 Milk 2009 100 FDL99 FDL99 28 333.22045101752 0 183 0.466679430319029 VIO89 VIO89 0.75 loc 15.251968503937
FDL99 1 1999 2016 16 9 6 DeadNotShot 1 UKL13 3 2013 75 1999 14 NA Milk 2013 196 FDL99 FDL99 45 380.666248977032 0 178 0.240995997257176 VIO89 VIO89 0.75 loc 14.0267716535433
FDL99 1 1999 2016 16 9 6 DeadNotShot 1 UKL06 1 2006 58 1999 7 5.220000191 Milk 2006 49 FDL99 FDL99 28 333.22045101752 0 182 0.421542743706658 VIO89 VIO89 0.75 loc 15.3503937007874
FDL99 1 1999 2016 16 9 6 DeadNotShot 1 UKL14 2 2014 72 1999 15 6.78 Summeryeld 2014 225 FDL99 FDL99 42 373.766961828337 0 179 0.286132683869547 VIO89 VIO89 0.75 loc 15.0910236220472
FEA87 1 1987 NA NA 9 2 DeadNotShot 2 LPW91 1 1991 73 1987 4 4.659999905 Naive 1991 16 FEA87 FEA87 43 376.120011569356 0 174 0.0604492508076943 PLO82 PLO82 1 loc 15.1133858267717
FEA87 1 1987 NA NA 9 2 DeadNotShot 2 LPW95 2 1995 70 1987 8 NA Summeryeld 1995 64 FEA87 FEA87 40 368.887945411394 0 144 -1.29365134756342 PLO82 PLO82 1 loc 14.9204724409449
FEA87 1 1987 NA NA 9 2 DeadNotShot 2 LPW99 2 1999 79 1987 12 4.940000191 Winteryeld 1999 144 FEA87 FEA87 49 389.182029811063 0 211 1.7305066554654 PLO82 PLO82 1 loc 14.6826771653543
FEA87 1 1987 NA NA 9 2 DeadNotShot 2 LPW94 1 1994 69 1987 7 5.639999809 Milk 1994 49 FEA87 FEA87 39 366.356164612965 0 131 -1.88042827352424 PLO82 PLO82 1 loc 13.7409448818898
FEA87 1 1987 NA NA 9 2 DeadNotShot 2 LPW01 2 2001 70 1987 14 NA Summeryeld 2001 196 FEA87 FEA87 40 368.887945411394 0 179 0.286132683869547 PLO82 PLO82 1 loc 15.4409448818898
FEA87 1 1987 NA NA 9 2 DeadNotShot 2 LPW00 1 2000 68 1987 13 3.820000095 Summeryeld 2000 169 FEA87 FEA87 38 363.758615972639 0 195 1.00831966966747 PLO82 PLO82 1 loc 15.8708661417323
FEA87 1 1987 NA NA 9 2 DeadNotShot 2 LPW98 1 1998 75 1987 11 5.680000095 Milk 1998 121 FEA87 FEA87 45 380.666248977032 0 193 0.918046296442734 PLO82 PLO82 1 loc 16.2944881889764
FEA87 1 1987 NA NA 9 2 DeadNotShot 2 LPW97 1 1997 67 1987 10 5.439999619 Trueyeld 1997 100 FEA87 FEA87 37 361.091791264422 0 177 0.195859310644806 PLO82 PLO82 1 loc 15.2740157480315
FEA87 1 1987 NA NA 9 2 DeadNotShot 2 LPW93 1 1993 74 1987 6 5.64 Trueyeld 1993 36 FEA87 FEA87 44 378.418963391826 0 167 -0.255507555478899 PLO82 PLO82 1 loc 13.5448818897638
FEA94 1 1994 2002 8 2 0 DeadNotShot 1 TRI98 1 1998 89 1994 4 5.080000191 Naive 1998 16 FEA94 FEA94 59 407.753744390572 0.03125 193 0.918046296442734 PLO82 PLO82 0.875 loc 16.2944881889764
FEA94 1 1994 2002 8 2 0 DeadNotShot 1 TRI01 2 2001 75 1994 7 NA Trueyeld 2001 49 FEA94 FEA94 45 380.666248977032 0.03125 179 0.286132683869547 PLO82 PLO82 0.875 loc 15.4409448818898
FEA95 1 1995 2002 7 3 1 DeadNotShot 1 DOW02 2 2002 57 1995 7 NA Summeryeld 2002 49 FEA95 FEA95 27 329.583686600433 0.015625 183 0.466679430319029 PLO82 PLO82 0.8125 loc 15.4574803149606
FEA95 1 1995 2002 7 3 1 DeadNotShot 1 DOW99 3 1999 67 1995 4 NA Naive 1999 16 FEA95 FEA95 37 361.091791264422 0.015625 211 1.7305066554654 PLO82 PLO82 0.8125 loc 14.6826771653543
FEA95 1 1995 2002 7 3 1 DeadNotShot 1 DOW01 3 2001 57 1995 6 NA Trueyeld 2001 36 FEA95 FEA95 27 329.583686600433 0.015625 179 0.286132683869547 PLO82 PLO82 0.8125 loc 15.4409448818898
FEE71 1 1971 1983 11 6 4 DeadNotShot 1 BRF74 2 1974 71 1971 3 8.92 Naive 1974 9 FEE71 FEE71 41 371.357206670431 0 79 -4.2275359773675 FEEDE FEEDE 0.5 loc 14.7937007874016
FEE71 1 1971 1983 11 6 4 DeadNotShot 1 BRF77 2 1977 114 1971 6 9.500000191 Milk 1977 36 FEE71 FEE71 84 443.081679884331 0 114 -2.64775194593454 FEEDE FEEDE 0.5 loc 15.1488188976378
FEE71 1 1971 1983 11 6 4 DeadNotShot 1 BRF81 3 1981 67 1971 10 NA Trueyeld 1981 100 FEE71 FEE71 37 361.091791264422 0 155 -0.797147794827345 FEEDE FEEDE 0.5 loc 14.3244094488189
FEE71 1 1971 1983 11 6 4 DeadNotShot 1 BRF76 2 1976 63 1971 5 7.720000191 Trueyeld 1976 25 FEE71 FEE71 33 349.650756146648 0 113 -2.69288863254691 FEEDE FEEDE 0.5 loc 15.1204724409449
FEE71 1 1971 1983 11 6 4 DeadNotShot 1 BRF79 1 1979 71 1971 8 6.259999809 Trueyeld 1979 64 FEE71 FEE71 41 371.357206670431 0 151 -0.977694541276827 FEEDE FEEDE 0.5 loc 15.0433070866142
FEE71 1 1971 1983 11 6 4 DeadNotShot 1 BRF82 2 1982 87 1971 11 6.449999905 Summeryeld 1982 121 FEE71 FEE71 57 404.305126783455 0 152 -0.932557854664457 FEEDE FEEDE 0.5 loc 14.051968503937
FEE75 1 1975 1981 5 2 0 DeadNotShot 1 PHO79 3 1979 99 1975 4 NA Naive 1979 16 FEE75 FEE75 69 423.410650459726 0 151 -0.977694541276827 FEEDE FEEDE 0.5 loc 15.0433070866142
FEE75 1 1975 1981 5 2 0 DeadNotShot 1 PHO80 2 1980 94 1975 5 6.899999809 Summeryeld 1980 25 FEE75 FEE75 64 415.888308335967 0 142 -1.38392472078816 FEEDE FEEDE 0.5 loc 13.8944881889764
FEN89 1 1989 1999 10 6 5 Shot 3 FIN96 2 1996 64 1989 7 NA Milk 1996 49 FEN89 FEN89 34 352.636052461616 0 162 -0.481190988540752 RED82 RED82 1 loc 16.4354330708661
FEN89 1 1989 1999 10 6 5 Shot 3 FIN95 2 1995 60 1989 6 5.839999809 Milk 1995 36 FEN89 FEN89 30 340.119738166216 0 144 -1.29365134756342 RED82 RED82 1 loc 14.9204724409449
FEN89 1 1989 1999 10 6 5 Shot 3 FIN94 2 1994 67 1989 5 NA Milk 1994 25 FEN89 FEN89 37 361.091791264422 0 131 -1.88042827352424 RED82 RED82 1 loc 13.7409448818898
FEN89 1 1989 1999 10 6 5 Shot 3 FIN93 1 1993 60 1989 4 5.06 Naive 1993 16 FEN89 FEN89 30 340.119738166216 0 167 -0.255507555478899 RED82 RED82 1 loc 13.5448818897638
FEN89 1 1989 1999 10 6 5 Shot 3 FIN99 3 1999 51 1989 10 NA Trueyeld 1999 100 FEN89 FEN89 21 304.452243772342 0 211 1.7305066554654 RED82 RED82 1 loc 14.6826771653543
FEN89 1 1989 1999 10 6 5 Shot 3 FIN97 1 1997 63 1989 8 5.940000191 Milk 1997 64 FEN89 FEN89 33 349.650756146648 0 177 0.195859310644806 RED82 RED82 1 loc 15.2740157480315
FEN90 1 1990 2003 12 7 2 DeadNotShot 1 DIL01 3 2001 74 1990 11 NA Trueyeld 2001 121 FEN90 FEN90 44 378.418963391826 0 179 0.286132683869547 RED82 RED82 1 loc 15.4409448818898
FEN90 1 1990 2003 12 7 2 DeadNotShot 1 DIL99 2 1999 48 1990 9 7.039999809 Winteryeld 1999 81 FEN90 FEN90 18 289.037175789616 0 211 1.7305066554654 RED82 RED82 1 loc 14.6826771653543
FEN90 1 1990 2003 12 7 2 DeadNotShot 1 DIL97 2 1997 64 1990 7 5.460000095 Summeryeld 1997 49 FEN90 FEN90 34 352.636052461616 0 177 0.195859310644806 RED82 RED82 1 loc 15.2740157480315
FEN90 1 1990 2003 12 7 2 DeadNotShot 1 DIL02 2 2002 61 1990 12 6.860000191 Winteryeld 2002 144 FEN90 FEN90 31 343.398720448515 0 183 0.466679430319029 RED82 RED82 1 loc 15.4574803149606
FEN90 1 1990 2003 12 7 2 DeadNotShot 1 DIL98 1 1998 57 1990 8 NA Summeryeld 1998 64 FEN90 FEN90 27 329.583686600433 0 193 0.918046296442734 RED82 RED82 1 loc 16.2944881889764
FID86 1 1986 1993 6 1 0 DeadNotShot 1 CHA92 2 1992 67 1986 6 4.679999905 Naive 1992 36 FID86 FID86 37 361.091791264422 0 174 0.0604492508076943 VER78 VER78 0.875 loc 15.1574803149606
FIL90 1 1990 1996 6 4 2 Shot 3 COQ95 1 1995 63 1990 5 NA Milk 1995 25 FIL90 FIL90 33 349.650756146648 0 144 -1.29365134756342 EIF81 EIF81 0.71875 loc 14.9204724409449
FIL90 1 1990 1996 6 4 2 Shot 3 COQ96 2 1996 60 1990 6 NA Milk 1996 36 FIL90 FIL90 30 340.119738166216 0 162 -0.481190988540752 EIF81 EIF81 0.71875 loc 16.4354330708661
FIL90 1 1990 1996 6 4 2 Shot 3 COQ94 1 1994 61 1990 4 6.76 Milk 1994 16 FIL90 FIL90 31 343.398720448515 0 131 -1.88042827352424 EIF81 EIF81 0.71875 loc 13.7409448818898
FIL90 1 1990 1996 6 4 2 Shot 3 COQ93 2 1993 66 1990 3 NA Naive 1993 9 FIL90 FIL90 36 358.351893845611 0 167 -0.255507555478899 EIF81 EIF81 0.71875 loc 13.5448818897638
FIN93 1 1993 2001 8 3 1 Shot 3 CRD96 1 1996 79 1993 3 5.225000191 Naive 1996 9 FIN93 FIN93 49 389.182029811063 0 162 -0.481190988540752 FEN89 FEN89 0.5 loc 16.4354330708661
FIN93 1 1993 2001 8 3 1 Shot 3 CRD01 2 2001 71 1993 8 NA Trueyeld 2001 64 FIN93 FIN93 41 371.357206670431 0 179 0.286132683869547 FEN89 FEN89 0.5 loc 15.4409448818898
FLA85 1 1985 1992 7 3 2 Shot 3 NAK92 2 1992 60 1985 7 8.119999809 Trueyeld 1992 49 FLA85 FLA85 30 340.119738166216 0 174 0.0604492508076943 UPT79 UPT79 0.5 loc 15.1574803149606
FLA85 1 1985 1992 7 3 2 Shot 3 NAK90 1 1990 123 1985 5 6.239999905 Milk 1990 25 FLA85 FLA85 93 453.259949315326 0 162 -0.481190988540752 UPT79 UPT79 0.5 loc 14.9566929133858
FLA85 1 1985 1992 7 3 2 Shot 3 NAK89 1 1989 89 1985 4 NA Naive 1989 16 FLA85 FLA85 59 407.753744390572 0 199 1.18886641611696 UPT79 UPT79 0.5 loc 14.2007874015748
FLG98 1 1998 2014 15 8 0 DeadNotShot 1 SLR11 2 2011 85 1998 13 6.455 Summeryeld 2011 169 FLG98 FLG98 55 400.733318523247 0.0078125 178 0.240995997257176 ANK90 ANK90 0.9375 loc 14.7047244094488
FLG98 1 1998 2014 15 8 0 DeadNotShot 1 SLR06 1 2006 71 1998 8 4.680000095 Winteryeld 2006 64 FLG98 FLG98 41 371.357206670431 0.0078125 182 0.421542743706658 ANK90 ANK90 0.9375 loc 15.3503937007874
FLG98 1 1998 2014 15 8 0 DeadNotShot 1 SLR09 3 2009 83 1998 11 NA Winteryeld 2009 121 FLG98 FLG98 53 397.029191355212 0.0078125 183 0.466679430319029 ANK90 ANK90 0.9375 loc 15.251968503937
FLG98 1 1998 2014 15 8 0 DeadNotShot 1 SLR03 1 2003 71 1998 5 5.839999809 Naive 2003 25 FLG98 FLG98 41 371.357206670431 0.0078125 176 0.150722624032435 ANK90 ANK90 0.9375 loc 15.1102362204724
FLG98 1 1998 2014 15 8 0 DeadNotShot 1 SLR13 1 2013 63 1998 15 5.440000191 Trueyeld 2013 225 FLG98 FLG98 33 349.650756146648 0.0078125 178 0.240995997257176 ANK90 ANK90 0.9375 loc 14.0267716535433
FLG98 1 1998 2014 15 8 0 DeadNotShot 1 SLR05 2 2005 69 1998 7 4.879999905 Trueyeld 2005 49 FLG98 FLG98 39 366.356164612965 0.0078125 198 1.14372972950459 ANK90 ANK90 0.9375 loc 15.1275590551181
FLG98 1 1998 2014 15 8 0 DeadNotShot 1 SLR08 2 2008 60 1998 10 6.270000191 Trueyeld 2008 100 FLG98 FLG98 30 340.119738166216 0.0078125 205 1.45968653579118 ANK90 ANK90 0.9375 loc 15.0472440944882
FLG98 1 1998 2014 15 8 0 DeadNotShot 1 SLR10 2 2010 69 1998 12 5.639999809 Summeryeld 2010 144 FLG98 FLG98 39 366.356164612965 0.0078125 191 0.827772923217993 ANK90 ANK90 0.9375 loc 14.9299212598425
FMR06 1 2006 2013 7 2 0 Shot 3 FIB12 2 2012 53 2006 6 NA Naive 2012 36 FMR06 FMR06 23 313.549421592915 0.017578125 179 0.286132683869547 HOL00 HOL00 0.84375 loc 15.0677165354331
FMR06 1 2006 2013 7 2 0 Shot 3 FIB13 1 2013 59 2006 7 5.690000095 Milk 2013 49 FMR06 FMR06 29 336.729582998647 0.017578125 178 0.240995997257176 HOL00 HOL00 0.84375 loc 14.0267716535433
FOP97 1 1997 2002 5 1 0 DeadNotShot 1 FNY01 1 2001 63 1997 4 3.519999905 Naive 2001 16 FOP97 FOP97 33 349.650756146648 0.0078125 179 0.286132683869547 DAN90 DAN90 0.75 loc 15.4409448818898
FRE83 1 1983 1993 10 6 2 Shot 3 BAN93 2 1993 69 1983 10 7.979999809 Summeryeld 1993 100 FRE83 FRE83 39 366.356164612965 0 167 -0.255507555478899 THO78 THO78 0.875 loc 13.5448818897638
FRE83 1 1983 1993 10 6 2 Shot 3 BAN87 1 1987 67 1983 4 NA Naive 1987 16 FRE83 FRE83 37 361.091791264422 0 168 -0.210370868866529 THO78 THO78 0.875 loc 13.8141732283465
FRE83 1 1983 1993 10 6 2 Shot 3 BAN89 1 1989 61 1983 6 NA Trueyeld 1989 36 FRE83 FRE83 31 343.398720448515 0 199 1.18886641611696 THO78 THO78 0.875 loc 14.2007874015748
FRE83 1 1983 1993 10 6 2 Shot 3 BAN90 2 1990 55 1983 7 NA Milk 1990 49 FRE83 FRE83 25 321.88758248682 0 162 -0.481190988540752 THO78 THO78 0.875 loc 14.9566929133858
FRE83 1 1983 1993 10 6 2 Shot 3 BAN92 2 1992 69 1983 9 NA Milk 1992 81 FRE83 FRE83 39 366.356164612965 0 174 0.0604492508076943 THO78 THO78 0.875 loc 15.1574803149606
FRE89 1 1989 1993 4 1 0 Shot 3 FRI93 3 1993 62 1989 4 NA Naive 1993 16 FRE89 FRE89 32 346.573590279973 0 167 -0.255507555478899 THO78 THO78 0.875 loc 13.5448818897638
FRO93 1 1993 1997 4 1 0 DeadNotShot 1 CLU97 3 1997 66 1993 4 NA Naive 1997 16 FRO93 FRO93 36 358.351893845611 0 177 0.195859310644806 BIL84 BIL84 1 loc 15.2740157480315
FRR03 1 2003 NA NA 2 0 DeadNotShot 2 NOS09 3 2009 64 2003 6 NA Trueyeld 2009 36 FRR03 FRR03 34 352.636052461616 0 183 0.466679430319029 FAL99 FAL99 0.359375 loc 15.251968503937
FRT06 1 2006 NA NA 5 3 Living 3 SWT15 2 2015 74 2006 9 8.740000191 Trueyeld 2015 81 FRT06 FRT06 44 378.418963391826 0.0078125 172 -0.0298241224170467 BUT96 BUT96 0.921875 loc 15.6603149606299
FRT06 1 2006 NA NA 5 3 Living 3 SWT11 1 2011 53 2006 5 NA Naive 2011 25 FRT06 FRT06 23 313.549421592915 0.0078125 178 0.240995997257176 BUT96 BUT96 0.921875 loc 14.7047244094488
FRT06 1 2006 NA NA 5 3 Living 3 SWT13 2 2013 62 2006 7 6.519999809 Milk 2013 49 FRT06 FRT06 32 346.573590279973 0.0078125 178 0.240995997257176 BUT96 BUT96 0.921875 loc 14.0267716535433
FRT06 1 2006 NA NA 5 3 Living 3 SWT16 2 2016 55 2006 10 7.630000095 Milk 2016 100 FRT06 FRT06 25 321.88758248682 0.0078125 180 0.331269370481917 BUT96 BUT96 0.921875 loc 14.8472440944882
FRT06 1 2006 NA NA 5 3 Living 3 SWT12 2 2012 54 2006 6 6.9 Milk 2012 36 FRT06 FRT06 24 317.805383034795 0.0078125 179 0.286132683869547 BUT96 BUT96 0.921875 loc 15.0677165354331
FRT07 1 2007 2017 9 5 3 DeadNotShot 1 PPL16 2 2016 52 2007 9 6.019999905 Milk 2016 81 FRT07 FRT07 22 309.104245335832 0.001953125 180 0.331269370481917 BUT96 BUT96 0.984375 loc 14.8472440944882
FRT07 1 2007 2017 9 5 3 DeadNotShot 1 PPL12 1 2012 73 2007 5 7.064999809 Milk 2012 25 FRT07 FRT07 43 376.120011569356 0.001953125 179 0.286132683869547 BUT96 BUT96 0.984375 loc 15.0677165354331
FRT07 1 2007 2017 9 5 3 DeadNotShot 1 PPL14 2 2014 60 2007 7 7.520000381 Trueyeld 2014 49 FRT07 FRT07 30 340.119738166216 0.001953125 179 0.286132683869547 BUT96 BUT96 0.984375 loc 15.0910236220472
FRT07 1 2007 2017 9 5 3 DeadNotShot 1 PPL11 1 2011 60 2007 4 6.7 Naive 2011 16 FRT07 FRT07 30 340.119738166216 0.001953125 178 0.240995997257176 BUT96 BUT96 0.984375 loc 14.7047244094488
FRT07 1 2007 2017 9 5 3 DeadNotShot 1 PPL15 1 2015 73 2007 8 6.149999905 Milk 2015 64 FRT07 FRT07 43 376.120011569356 0.001953125 172 -0.0298241224170467 BUT96 BUT96 0.984375 loc 15.6603149606299
FTH03 1 2003 2010 6 2 1 DeadNotShot 1 GCE08 2 2008 68 2003 5 8.78 Summeryeld 2008 25 FTH03 FTH03 38 363.758615972639 0.01953125 205 1.45968653579118 WSD00 WSD00 0.921875 loc 15.0472440944882
FTH03 1 2003 2010 6 2 1 DeadNotShot 1 GCE07 2 2007 61 2003 4 7.580000191 Naive 2007 16 FTH03 FTH03 31 343.398720448515 0.01953125 188 0.692362863380881 WSD00 WSD00 0.921875 loc 16.403937007874
FTH08 1 2008 2014 5 1 1 Shot 3 HOP12 2 2012 59 2008 4 6.440000381 Naive 2012 16 FTH08 FTH08 29 336.729582998647 0.005859375 179 0.286132683869547 WSD00 WSD00 0.9453125 loc 15.0677165354331
FUL83 1 1983 1993 9 5 2 DeadNotShot 1 MNX88 2 1988 66 1983 5 6.839999809 Summeryeld 1988 25 FUL83 FUL83 36 358.351893845611 0 174 0.0604492508076943 MAW79 MAW79 0.875 loc 14.2031496062992
FUL83 1 1983 1993 9 5 2 DeadNotShot 1 MNX90 1 1990 66 1983 7 NA Milk 1990 49 FUL83 FUL83 36 358.351893845611 0 162 -0.481190988540752 MAW79 MAW79 0.875 loc 14.9566929133858
FUL83 1 1983 1993 9 5 2 DeadNotShot 1 MNX92 2 1992 67 1983 9 NA Trueyeld 1992 81 FUL83 FUL83 37 361.091791264422 0 174 0.0604492508076943 MAW79 MAW79 0.875 loc 15.1574803149606
FUL83 1 1983 1993 9 5 2 DeadNotShot 1 MNX87 2 1987 70 1983 4 6.119999809 Naive 1987 16 FUL83 FUL83 40 368.887945411394 0 168 -0.210370868866529 MAW79 MAW79 0.875 loc 13.8141732283465
FUL83 1 1983 1993 9 5 2 DeadNotShot 1 MNX89 1 1989 67 1983 6 NA Summeryeld 1989 36 FUL83 FUL83 37 361.091791264422 0 199 1.18886641611696 MAW79 MAW79 0.875 loc 14.2007874015748
FUL85 1 1985 1993 7 3 0 DeadNotShot 1 WIL91 2 1991 62 1985 6 6.34 Trueyeld 1991 36 FUL85 FUL85 32 346.573590279973 0 174 0.0604492508076943 MAW79 MAW79 0.875 loc 15.1133858267717
FUL85 1 1985 1993 7 3 0 DeadNotShot 1 WIL89 1 1989 92 1985 4 5.720000095 Naive 1989 16 FUL85 FUL85 62 412.713438504509 0 199 1.18886641611696 MAW79 MAW79 0.875 loc 14.2007874015748
FUL85 1 1985 1993 7 3 0 DeadNotShot 1 WIL92 2 1992 57 1985 7 NA Summeryeld 1992 49 FUL85 FUL85 27 329.583686600433 0 174 0.0604492508076943 MAW79 MAW79 0.875 loc 15.1574803149606
FUL86 1 1986 2002 15 8 3 DeadNotShot 1 SKU91 1 1991 78 1986 5 5.28 Naive 1991 25 FUL86 FUL86 48 387.120101090789 0 174 0.0604492508076943 MAW79 MAW79 0.875 loc 15.1133858267717
FUL86 1 1986 2002 15 8 3 DeadNotShot 1 SKU01 1 2001 60 1986 15 3.520000095 Trueyeld 2001 225 FUL86 FUL86 30 340.119738166216 0 179 0.286132683869547 MAW79 MAW79 0.875 loc 15.4409448818898
FUL86 1 1986 2002 15 8 3 DeadNotShot 1 SKU93 2 1993 59 1986 7 5.760000191 Trueyeld 1993 49 FUL86 FUL86 29 336.729582998647 0 167 -0.255507555478899 MAW79 MAW79 0.875 loc 13.5448818897638
FUL86 1 1986 2002 15 8 3 DeadNotShot 1 SKU96 2 1996 66 1986 10 NA Milk 1996 100 FUL86 FUL86 36 358.351893845611 0 162 -0.481190988540752 MAW79 MAW79 0.875 loc 16.4354330708661
FUL86 1 1986 2002 15 8 3 DeadNotShot 1 SKU99 1 1999 53 1986 13 4.42 Trueyeld 1999 169 FUL86 FUL86 23 313.549421592915 0 211 1.7305066554654 MAW79 MAW79 0.875 loc 14.6826771653543
FUL86 1 1986 2002 15 8 3 DeadNotShot 1 SKU94 1 1994 60 1986 8 6.059999905 Milk 1994 64 FUL86 FUL86 30 340.119738166216 0 131 -1.88042827352424 MAW79 MAW79 0.875 loc 13.7409448818898
FUL86 1 1986 2002 15 8 3 DeadNotShot 1 SKU97 2 1997 70 1986 11 6.820000095 Milk 1997 121 FUL86 FUL86 40 368.887945411394 0 177 0.195859310644806 MAW79 MAW79 0.875 loc 15.2740157480315
FUL86 1 1986 2002 15 8 3 DeadNotShot 1 SKU95 2 1995 66 1986 9 6.48 Winteryeld 1995 81 FUL86 FUL86 36 358.351893845611 0 144 -1.29365134756342 MAW79 MAW79 0.875 loc 14.9204724409449
FUL87 1 1987 1998 10 6 3 DeadNotShot 1 ALB97 2 1997 71 1987 10 7.524999905 Trueyeld 1997 100 FUL87 FUL87 41 371.357206670431 0 177 0.195859310644806 MAW79 MAW79 0.8125 loc 15.2740157480315
FUL87 1 1987 1998 10 6 3 DeadNotShot 1 ALB94 1 1994 66 1987 7 6.895 Milk 1994 49 FUL87 FUL87 36 358.351893845611 0 131 -1.88042827352424 MAW79 MAW79 0.8125 loc 13.7409448818898
FUL87 1 1987 1998 10 6 3 DeadNotShot 1 ALB93 1 1993 81 1987 6 7.710000191 Summeryeld 1993 36 FUL87 FUL87 51 393.182563272433 0 167 -0.255507555478899 MAW79 MAW79 0.8125 loc 13.5448818897638
FUL87 1 1987 1998 10 6 3 DeadNotShot 1 ALB95 2 1995 67 1987 8 8.455 Milk 1995 64 FUL87 FUL87 37 361.091791264422 0 144 -1.29365134756342 MAW79 MAW79 0.8125 loc 14.9204724409449
FUL87 1 1987 1998 10 6 3 DeadNotShot 1 ALB91 1 1991 66 1987 4 5.600000095 Naive 1991 16 FUL87 FUL87 36 358.351893845611 0 174 0.0604492508076943 MAW79 MAW79 0.8125 loc 15.1133858267717
FUL87 1 1987 1998 10 6 3 DeadNotShot 1 ALB92 2 1992 67 1987 5 5.039999905 Winteryeld 1992 25 FUL87 FUL87 37 361.091791264422 0 174 0.0604492508076943 MAW79 MAW79 0.8125 loc 15.1574803149606
FUL89 1 1989 2000 10 7 5 DeadNotShot 1 BNX97 2 1997 70 1989 8 6.859999905 Milk 1997 64 FUL89 FUL89 40 368.887945411394 0 177 0.195859310644806 MAW79 MAW79 0.875 loc 15.2740157480315
FUL89 1 1989 2000 10 7 5 DeadNotShot 1 BNX98 2 1998 68 1989 9 7.725000191 Milk 1998 81 FUL89 FUL89 38 363.758615972639 0 193 0.918046296442734 MAW79 MAW79 0.875 loc 16.2944881889764
FUL89 1 1989 2000 10 7 5 DeadNotShot 1 BNX93 1 1993 68 1989 4 4.940000191 Naive 1993 16 FUL89 FUL89 38 363.758615972639 0 167 -0.255507555478899 MAW79 MAW79 0.875 loc 13.5448818897638
FUL89 1 1989 2000 10 7 5 DeadNotShot 1 BNX94 1 1994 66 1989 5 5.120000191 Milk 1994 25 FUL89 FUL89 36 358.351893845611 0 131 -1.88042827352424 MAW79 MAW79 0.875 loc 13.7409448818898
FUL89 1 1989 2000 10 7 5 DeadNotShot 1 BNX99 2 1999 66 1989 10 6.150000191 Milk 1999 100 FUL89 FUL89 36 358.351893845611 0 211 1.7305066554654 MAW79 MAW79 0.875 loc 14.6826771653543
FUL89 1 1989 2000 10 7 5 DeadNotShot 1 BNX96 2 1996 63 1989 7 5.710000095 Milk 1996 49 FUL89 FUL89 33 349.650756146648 0 162 -0.481190988540752 MAW79 MAW79 0.875 loc 16.4354330708661
FUL89 1 1989 2000 10 7 5 DeadNotShot 1 BNX95 1 1995 73 1989 6 6.500000191 Milk 1995 36 FUL89 FUL89 43 376.120011569356 0 144 -1.29365134756342 MAW79 MAW79 0.875 loc 14.9204724409449
FUL93 1 1993 2009 15 7 2 DeadNotShot 1 HIR97 3 1997 71 1993 4 NA Naive 1997 16 FUL93 FUL93 41 371.357206670431 0.046875 177 0.195859310644806 MAW79 MAW79 0.875 loc 15.2740157480315
FUL93 1 1993 2009 15 7 2 DeadNotShot 1 HIR01 2 2001 69 1993 8 6.940000191 Trueyeld 2001 64 FUL93 FUL93 39 366.356164612965 0.046875 179 0.286132683869547 MAW79 MAW79 0.875 loc 15.4409448818898
FUL93 1 1993 2009 15 7 2 DeadNotShot 1 HIR98 2 1998 63 1993 5 6.64 Summeryeld 1998 25 FUL93 FUL93 33 349.650756146648 0.046875 193 0.918046296442734 MAW79 MAW79 0.875 loc 16.2944881889764
FUL93 1 1993 2009 15 7 2 DeadNotShot 1 HIR08 1 2008 63 1993 15 6.860000381 Trueyeld 2008 225 FUL93 FUL93 33 349.650756146648 0.046875 205 1.45968653579118 MAW79 MAW79 0.875 loc 15.0472440944882
FUL93 1 1993 2009 15 7 2 DeadNotShot 1 HIR03 1 2003 62 1993 10 6.839999809 Trueyeld 2003 100 FUL93 FUL93 32 346.573590279973 0.046875 176 0.150722624032435 MAW79 MAW79 0.875 loc 15.1102362204724
FUL93 1 1993 2009 15 7 2 DeadNotShot 1 HIR99 2 1999 69 1993 6 6.225000191 Summeryeld 1999 36 FUL93 FUL93 39 366.356164612965 0.046875 211 1.7305066554654 MAW79 MAW79 0.875 loc 14.6826771653543
GAL85 1 1985 1997 12 7 3 DeadNotShot 1 AST95 2 1995 73 1985 10 5.440000191 Winteryeld 1995 100 GAL85 GAL85 43 376.120011569356 0 144 -1.29365134756342 POL77 POL77 0.5 loc 14.9204724409449
GAL85 1 1985 1997 12 7 3 DeadNotShot 1 AST91 2 1991 77 1985 6 7.450000095 Milk 1991 36 GAL85 GAL85 47 385.014760171006 0 174 0.0604492508076943 POL77 POL77 0.5 loc 15.1133858267717
GAL85 1 1985 1997 12 7 3 DeadNotShot 1 AST94 1 1994 64 1985 9 6.940000191 Winteryeld 1994 81 GAL85 GAL85 34 352.636052461616 0 131 -1.88042827352424 POL77 POL77 0.5 loc 13.7409448818898
GAL85 1 1985 1997 12 7 3 DeadNotShot 1 AST89 2 1989 154 1985 4 NA Naive 1989 16 GAL85 GAL85 124 482.028156560504 0 199 1.18886641611696 POL77 POL77 0.5 loc 14.2007874015748
GAL85 1 1985 1997 12 7 3 DeadNotShot 1 AST93 2 1993 67 1985 8 6.039999905 Trueyeld 1993 64 GAL85 GAL85 37 361.091791264422 0 167 -0.255507555478899 POL77 POL77 0.5 loc 13.5448818897638
GAL85 1 1985 1997 12 7 3 DeadNotShot 1 AST90 1 1990 61 1985 5 6.359999905 Summeryeld 1990 25 GAL85 GAL85 31 343.398720448515 0 162 -0.481190988540752 POL77 POL77 0.5 loc 14.9566929133858
GAL89 1 1989 2001 12 5 1 DeadNotShot 1 STA94 1 1994 56 1989 5 6.42 Naive 1994 25 GAL89 GAL89 26 325.809653802148 0 131 -1.88042827352424 POL77 POL77 1 loc 13.7409448818898
GAL89 1 1989 2001 12 5 1 DeadNotShot 1 STA00 2 2000 64 1989 11 7.360000095 Trueyeld 2000 121 GAL89 GAL89 34 352.636052461616 0 195 1.00831966966747 POL77 POL77 1 loc 15.8708661417323
GAL89 1 1989 2001 12 5 1 DeadNotShot 1 STA97 1 1997 60 1989 8 6.239999619 Trueyeld 1997 64 GAL89 GAL89 30 340.119738166216 0 177 0.195859310644806 POL77 POL77 1 loc 15.2740157480315
GAL89 1 1989 2001 12 5 1 DeadNotShot 1 STA98 3 1998 78 1989 9 NA Milk 1998 81 GAL89 GAL89 48 387.120101090789 0 193 0.918046296442734 POL77 POL77 1 loc 16.2944881889764
GAL89 1 1989 2001 12 5 1 DeadNotShot 1 STA95 2 1995 78 1989 6 4.479999809 Winteryeld 1995 36 GAL89 GAL89 48 387.120101090789 0 144 -1.29365134756342 POL77 POL77 1 loc 14.9204724409449
GEC95 1 1995 2013 17 9 5 DeadNotShot 1 SLA12 1 2012 54 1995 17 7.459999619 Trueyeld 2012 289 GEC95 GEC95 24 317.805383034795 0 179 0.286132683869547 LIZ86 LIZ86 0.875 loc 15.0677165354331
GEC95 1 1995 2013 17 9 5 DeadNotShot 1 SLA00 1 2000 58 1995 5 6.740000191 Summeryeld 2000 25 GEC95 GEC95 28 333.22045101752 0 195 1.00831966966747 LIZ86 LIZ86 0.875 loc 15.8708661417323
GEC95 1 1995 2013 17 9 5 DeadNotShot 1 SLA02 2 2002 71 1995 7 NA Trueyeld 2002 49 GEC95 GEC95 41 371.357206670431 0 183 0.466679430319029 LIZ86 LIZ86 0.875 loc 15.4574803149606
GEC95 1 1995 2013 17 9 5 DeadNotShot 1 SLA07 1 2007 102 1995 12 NA Milk 2007 144 GEC95 GEC95 72 427.666611901606 0 188 0.692362863380881 LIZ86 LIZ86 0.875 loc 16.403937007874
GIN93 1 1993 2007 14 7 2 DeadNotShot 1 SLO00 1 2000 62 1993 7 5.210000191 Winteryeld 2000 49 GIN93 GIN93 32 346.573590279973 0.0078125 195 1.00831966966747 JUN85 JUN85 0.75 loc 15.8708661417323
GIN93 1 1993 2007 14 7 2 DeadNotShot 1 SLO05 1 2005 63 1993 12 7.14 Trueyeld 2005 144 GIN93 GIN93 33 349.650756146648 0.0078125 198 1.14372972950459 JUN85 JUN85 0.75 loc 15.1275590551181
GIN93 1 1993 2007 14 7 2 DeadNotShot 1 SLO99 2 1999 52 1993 6 5.479999809 Milk 1999 36 GIN93 GIN93 22 309.104245335832 0.0078125 211 1.7305066554654 JUN85 JUN85 0.75 loc 14.6826771653543
GIN93 1 1993 2007 14 7 2 DeadNotShot 1 SLO01 1 2001 75 1993 8 6.41 Winteryeld 2001 64 GIN93 GIN93 45 380.666248977032 0.0078125 179 0.286132683869547 JUN85 JUN85 0.75 loc 15.4409448818898
GIN93 1 1993 2007 14 7 2 DeadNotShot 1 SLO98 2 1998 53 1993 5 6.64 Naive 1998 25 GIN93 GIN93 23 313.549421592915 0.0078125 193 0.918046296442734 JUN85 JUN85 0.75 loc 16.2944881889764
GIN93 1 1993 2007 14 7 2 DeadNotShot 1 SLO07 1 2007 58 1993 14 5.539999905 Trueyeld 2007 196 GIN93 GIN93 28 333.22045101752 0.0078125 188 0.692362863380881 JUN85 JUN85 0.75 loc 16.403937007874
GIN93 1 1993 2007 14 7 2 DeadNotShot 1 SLO03 2 2003 147 1993 10 NA Trueyeld 2003 100 GIN93 GIN93 117 476.217393479776 0.0078125 176 0.150722624032435 JUN85 JUN85 0.75 loc 15.1102362204724
GKG07 1 2007 2012 4 2 0 Shot 3 ACA10 2 2010 66 2007 3 6.955 Naive 2010 9 GKG07 GKG07 36 358.351893845611 0 191 0.827772923217993 CED04 CED04 0.4453125 loc 14.9299212598425
GL375 1 1975 1986 10 5 1 DeadNotShot 1 BOT85 2 1985 101 1975 10 5.419999905 Milk 1985 100 GL375 GL375 71 426.267987704132 0 165 -0.34578092870364 GLA69 GLA69 0.75 loc 15.1637795275591
GL375 1 1975 1986 10 5 1 DeadNotShot 1 BOT83 3 1983 106 1975 8 NA Trueyeld 1983 64 GL375 GL375 76 433.073334028633 0 161 -0.526327675153122 GLA69 GLA69 0.75 loc 14.8062992125984
GL375 1 1975 1986 10 5 1 DeadNotShot 1 BOT81 1 1981 90 1975 6 5.925 Trueyeld 1981 36 GL375 GL375 60 409.43445622221 0 155 -0.797147794827345 GLA69 GLA69 0.75 loc 14.3244094488189
GL375 1 1975 1986 10 5 1 DeadNotShot 1 BOT84 2 1984 72 1975 9 5.200000191 Summeryeld 1984 81 GL375 GL375 42 373.766961828337 0 162 -0.481190988540752 GLA69 GLA69 0.75 loc 15.296062992126
GL375 1 1975 1986 10 5 1 DeadNotShot 1 BOT79 1 1979 78 1975 4 NA Naive 1979 16 GL375 GL375 48 387.120101090789 0 151 -0.977694541276827 GLA69 GLA69 0.75 loc 15.0433070866142
GLA69 1 1969 1982 13 7 4 DeadNotShot 1 GL375 1 1975 67 1969 6 NA Summeryeld 1975 36 GLA69 GLA69 37 361.091791264422 0 90 -3.73103242463143 GLASS GLASS 0.5 loc 13.4448818897638
GLA69 1 1969 1982 13 7 4 DeadNotShot 1 GL376 2 1976 74 1969 7 6.940000191 Milk 1976 49 GLA69 GLA69 44 378.418963391826 0 113 -2.69288863254691 GLASS GLASS 0.5 loc 15.1204724409449
GLA69 1 1969 1982 13 7 4 DeadNotShot 1 GL380 1 1980 80 1969 11 7.599999619 Trueyeld 1980 121 GLA69 GLA69 50 391.202300542815 0 142 -1.38392472078816 GLASS GLASS 0.5 loc 13.8944881889764
GLA69 1 1969 1982 13 7 4 DeadNotShot 1 GL374 3 1974 73 1969 5 NA Milk 1974 25 GLA69 GLA69 43 376.120011569356 0 79 -4.2275359773675 GLASS GLASS 0.5 loc 14.7937007874016
GLA69 1 1969 1982 13 7 4 DeadNotShot 1 GL377 2 1977 73 1969 8 6.28 Milk 1977 64 GLA69 GLA69 43 376.120011569356 0 114 -2.64775194593454 GLASS GLASS 0.5 loc 15.1488188976378
GLA69 1 1969 1982 13 7 4 DeadNotShot 1 GL378 2 1978 78 1969 9 7.675000095 Milk 1978 81 GLA69 GLA69 48 387.120101090789 0 134 -1.74501821368713 GLASS GLASS 0.5 loc 14.7566929133858
GLI06 1 2006 2011 4 1 1 Shot 3 CNT10 2 2010 61 2006 4 5.429999809 Naive 2010 16 GLI06 GLI06 31 343.398720448515 0.00390625 191 0.827772923217993 HON00 HON00 0.984375 loc 14.9299212598425
GLR11 1 2011 2014 3 1 0 Shot 3 XEN14 1 2014 66 2011 3 7.020000381 Naive 2014 9 GLR11 GLR11 36 358.351893845611 0 179 0.286132683869547 LPA02 LPA02 0.5 loc 15.0910236220472
GLR13 1 2013 NA NA 1 0 Living 3 CLS16 2 2016 62 2013 3 6.339999809 Naive 2016 9 GLR13 GLR13 32 346.573590279973 0 180 0.331269370481917 LPA02 LPA02 0.5 loc 14.8472440944882
GNB07 1 2007 NA NA 3 2 Living 3 TNQ12 2 2012 59 2007 5 6.680000191 Naive 2012 25 GNB07 GNB07 29 336.729582998647 0 179 0.286132683869547 SLO01 SLO01 0.671875 loc 15.0677165354331
GNB07 1 2007 NA NA 3 2 Living 3 TNQ14 2 2014 63 2007 7 7.329999905 Trueyeld 2014 49 GNB07 GNB07 33 349.650756146648 0 179 0.286132683869547 SLO01 SLO01 0.671875 loc 15.0910236220472
GNB07 1 2007 NA NA 3 2 Living 3 TNQ16 2 2016 72 2007 9 5.825000095 Trueyeld 2016 81 GNB07 GNB07 42 373.766961828337 0 180 0.331269370481917 SLO01 SLO01 0.671875 loc 14.8472440944882
GNB10 1 2010 NA NA 3 0 Living 3 MOJ14 3 2014 64 2010 4 NA Naive 2014 16 GNB10 GNB10 34 352.636052461616 0.00732421875 179 0.286132683869547 SLO01 SLO01 0.8125 loc 15.0910236220472
GNB10 1 2010 NA NA 3 0 Living 3 MOJ16 2 2016 55 2010 6 5.825000095 Summeryeld 2016 36 GNB10 GNB10 25 321.88758248682 0.00732421875 180 0.331269370481917 SLO01 SLO01 0.8125 loc 14.8472440944882
GNB10 1 2010 NA NA 3 0 Living 3 MOJ15 1 2015 57 2010 5 NA Summeryeld 2015 25 GNB10 GNB10 27 329.583686600433 0.00732421875 172 -0.0298241224170467 SLO01 SLO01 0.8125 loc 15.6603149606299
GOD94 1 1994 2011 16 12 7 DeadNotShot 1 LMS04 1 2004 69 1994 10 7.024999905 Milk 2004 100 GOD94 GOD94 39 366.356164612965 0.0078125 187 0.647226176768511 AVO90 AVO90 1 loc 15.7858267716535
GOD94 1 1994 2011 16 12 7 DeadNotShot 1 LMS05 1 2005 75 1994 11 6.540000095 Winteryeld 2005 121 GOD94 GOD94 45 380.666248977032 0.0078125 198 1.14372972950459 AVO90 AVO90 1 loc 15.1275590551181
GOD94 1 1994 2011 16 12 7 DeadNotShot 1 LMS97 1 1997 61 1994 3 6.360000191 Naive 1997 9 GOD94 GOD94 31 343.398720448515 0.0078125 177 0.195859310644806 AVO90 AVO90 1 loc 15.2740157480315
GOD94 1 1994 2011 16 12 7 DeadNotShot 1 LMS01 2 2001 70 1994 7 7.360000191 Milk 2001 49 GOD94 GOD94 40 368.887945411394 0.0078125 179 0.286132683869547 AVO90 AVO90 1 loc 15.4409448818898
GOD94 1 1994 2011 16 12 7 DeadNotShot 1 LMS10 1 2010 73 1994 16 4.540000095 Summeryeld 2010 256 GOD94 GOD94 43 376.120011569356 0.0078125 191 0.827772923217993 AVO90 AVO90 1 loc 14.9299212598425
GOD94 1 1994 2011 16 12 7 DeadNotShot 1 LMS06 1 2006 73 1994 12 7.14 Milk 2006 144 GOD94 GOD94 43 376.120011569356 0.0078125 182 0.421542743706658 AVO90 AVO90 1 loc 15.3503937007874
GOD94 1 1994 2011 16 12 7 DeadNotShot 1 LMS03 2 2003 54 1994 9 8.740000381 Trueyeld 2003 81 GOD94 GOD94 24 317.805383034795 0.0078125 176 0.150722624032435 AVO90 AVO90 1 loc 15.1102362204724
GOD94 1 1994 2011 16 12 7 DeadNotShot 1 LMS99 2 1999 65 1994 5 7.940000191 Winteryeld 1999 25 GOD94 GOD94 35 355.534806148941 0.0078125 211 1.7305066554654 AVO90 AVO90 1 loc 14.6826771653543
GOD94 1 1994 2011 16 12 7 DeadNotShot 1 LMS00 1 2000 66 1994 6 6.92 Winteryeld 2000 36 GOD94 GOD94 36 358.351893845611 0.0078125 195 1.00831966966747 AVO90 AVO90 1 loc 15.8708661417323
GOD94 1 1994 2011 16 12 7 DeadNotShot 1 LMS07 1 2007 90 1994 13 7.679999619 Milk 2007 169 GOD94 GOD94 60 409.43445622221 0.0078125 188 0.692362863380881 AVO90 AVO90 1 loc 16.403937007874
GOD94 1 1994 2011 16 12 7 DeadNotShot 1 LMS09 1 2009 73 1994 15 5.78 Trueyeld 2009 225 GOD94 GOD94 43 376.120011569356 0.0078125 183 0.466679430319029 AVO90 AVO90 1 loc 15.251968503937
GOD94 1 1994 2011 16 12 7 DeadNotShot 1 LMS98 1 1998 75 1994 4 6.680000095 Milk 1998 16 GOD94 GOD94 45 380.666248977032 0.0078125 193 0.918046296442734 AVO90 AVO90 1 loc 16.2944881889764
GOD97 1 1997 2015 17 11 5 DeadNotShot 1 RUF10 2 2010 76 1997 13 4.559999905 Milk 2010 169 GOD97 GOD97 46 382.864139648909 0 191 0.827772923217993 AVO90 AVO90 0.6875 loc 14.9299212598425
GOD97 1 1997 2015 17 11 5 DeadNotShot 1 RUF04 1 2004 68 1997 7 4.78 Winteryeld 2004 49 GOD97 GOD97 38 363.758615972639 0 187 0.647226176768511 AVO90 AVO90 0.6875 loc 15.7858267716535
GOD97 1 1997 2015 17 11 5 DeadNotShot 1 RUF12 2 2012 53 1997 15 6.080000191 Trueyeld 2012 225 GOD97 GOD97 23 313.549421592915 0 179 0.286132683869547 AVO90 AVO90 0.6875 loc 15.0677165354331
GOD97 1 1997 2015 17 11 5 DeadNotShot 1 RUF08 1 2008 67 1997 11 5.825000095 Winteryeld 2008 121 GOD97 GOD97 37 361.091791264422 0 205 1.45968653579118 AVO90 AVO90 0.6875 loc 15.0472440944882
GOD97 1 1997 2015 17 11 5 DeadNotShot 1 RUF07 1 2007 64 1997 10 6.699999905 Milk 2007 100 GOD97 GOD97 34 352.636052461616 0 188 0.692362863380881 AVO90 AVO90 0.6875 loc 16.403937007874
GOD97 1 1997 2015 17 11 5 DeadNotShot 1 RUF06 2 2006 63 1997 9 5.855000095 Winteryeld 2006 81 GOD97 GOD97 33 349.650756146648 0 182 0.421542743706658 AVO90 AVO90 0.6875 loc 15.3503937007874
GOD97 1 1997 2015 17 11 5 DeadNotShot 1 RUF03 2 2003 66 1997 6 6.764999809 Milk 2003 36 GOD97 GOD97 36 358.351893845611 0 176 0.150722624032435 AVO90 AVO90 0.6875 loc 15.1102362204724
GOD97 1 1997 2015 17 11 5 DeadNotShot 1 RUF00 1 2000 80 1997 3 4.140000191 Naive 2000 9 GOD97 GOD97 50 391.202300542815 0 195 1.00831966966747 AVO90 AVO90 0.6875 loc 15.8708661417323
GOD97 1 1997 2015 17 11 5 DeadNotShot 1 RUF05 1 2005 76 1997 8 5.180000191 Winteryeld 2005 64 GOD97 GOD97 46 382.864139648909 0 198 1.14372972950459 AVO90 AVO90 0.6875 loc 15.1275590551181
GOD97 1 1997 2015 17 11 5 DeadNotShot 1 RUF02 1 2002 104 1997 5 NA Trueyeld 2002 25 GOD97 GOD97 74 430.406509320417 0 183 0.466679430319029 AVO90 AVO90 0.6875 loc 15.4574803149606
GOD97 1 1997 2015 17 11 5 DeadNotShot 1 RUF09 1 2009 63 1997 12 4.320000095 Winteryeld 2009 144 GOD97 GOD97 33 349.650756146648 0 183 0.466679430319029 AVO90 AVO90 0.6875 loc 15.251968503937
GRA02 1 2002 2009 7 3 0 DeadNotShot 1 CBL07 1 2007 64 2002 5 4.440000191 Winteryeld 2007 25 GRA02 GRA02 34 352.636052461616 0 188 0.692362863380881 FAN90 FAN90 0.9375 loc 16.403937007874
GRA02 1 2002 2009 7 3 0 DeadNotShot 1 CBL06 1 2006 108 2002 4 5.78 Naive 2006 16 GRA02 GRA02 78 435.670882668959 0 182 0.421542743706658 FAN90 FAN90 0.9375 loc 15.3503937007874
GRA02 1 2002 2009 7 3 0 DeadNotShot 1 CBL09 2 2009 80 2002 7 6.119999809 Trueyeld 2009 49 GRA02 GRA02 50 391.202300542815 0 183 0.466679430319029 FAN90 FAN90 0.9375 loc 15.251968503937
GRA93 1 1993 2008 14 8 5 DeadNotShot 1 SCR97 1 1997 128 1993 4 NA Naive 1997 16 GRA93 GRA93 98 458.496747867057 0 177 0.195859310644806 FAN90 FAN90 0.9375 loc 15.2740157480315
GRA93 1 1993 2008 14 8 5 DeadNotShot 1 SCR07 1 2007 88 1993 14 5.040000095 Milk 2007 196 GRA93 GRA93 58 406.044301054642 0 188 0.692362863380881 FAN90 FAN90 0.9375 loc 16.403937007874
GRA93 1 1993 2008 14 8 5 DeadNotShot 1 SCR99 2 1999 44 1993 6 5.839999809 Trueyeld 1999 36 GRA93 GRA93 14 263.905732961526 0 211 1.7305066554654 FAN90 FAN90 0.9375 loc 14.6826771653543
GRA93 1 1993 2008 14 8 5 DeadNotShot 1 SCR03 2 2003 53 1993 10 6.949999905 Trueyeld 2003 100 GRA93 GRA93 23 313.549421592915 0 176 0.150722624032435 FAN90 FAN90 0.9375 loc 15.1102362204724
GRA93 1 1993 2008 14 8 5 DeadNotShot 1 SCR06 1 2006 50 1993 13 6.040000095 Trueyeld 2006 169 GRA93 GRA93 20 299.573227355399 0 182 0.421542743706658 FAN90 FAN90 0.9375 loc 15.3503937007874
GRA93 1 1993 2008 14 8 5 DeadNotShot 1 SCR00 2 2000 47 1993 7 6.925 Summeryeld 2000 49 GRA93 GRA93 17 283.321334405622 0 195 1.00831966966747 FAN90 FAN90 0.9375 loc 15.8708661417323
GRA93 1 1993 2008 14 8 5 DeadNotShot 1 SCR01 2 2001 70 1993 8 6.41 Milk 2001 64 GRA93 GRA93 40 368.887945411394 0 179 0.286132683869547 FAN90 FAN90 0.9375 loc 15.4409448818898
GRA93 1 1993 2008 14 8 5 DeadNotShot 1 SCR04 1 2004 50 1993 11 6.000000191 Milk 2004 121 GRA93 GRA93 20 299.573227355399 0 187 0.647226176768511 FAN90 FAN90 0.9375 loc 15.7858267716535
GRA95 1 1995 2000 4 1 0 DeadNotShot 1 SHI99 2 1999 69 1995 4 5.994999905 Naive 1999 16 GRA95 GRA95 39 366.356164612965 0.0703125 211 1.7305066554654 FAN90 FAN90 0.875 loc 14.6826771653543
GRA96 1 1996 2005 8 2 0 DeadNotShot 1 SHL01 1 2001 63 1996 5 3.949999905 Naive 2001 25 GRA96 GRA96 33 349.650756146648 0.0078125 179 0.286132683869547 FAN90 FAN90 0.625 loc 15.4409448818898
GRA96 1 1996 2005 8 2 0 DeadNotShot 1 SHL04 1 2004 44 1996 8 6.019999809 Trueyeld 2004 64 GRA96 GRA96 14 263.905732961526 0.0078125 187 0.647226176768511 FAN90 FAN90 0.625 loc 15.7858267716535
GRA98 1 1998 2013 15 6 2 DeadNotShot 1 RUB10 2 2010 71 1998 12 5.255000191 Milk 2010 144 GRA98 GRA98 41 371.357206670431 0 191 0.827772923217993 FAN90 FAN90 0.9375 loc 14.9299212598425
GRA98 1 1998 2013 15 6 2 DeadNotShot 1 RUB05 2 2005 53 1998 7 6.660000381 Summeryeld 2005 49 GRA98 GRA98 23 313.549421592915 0 198 1.14372972950459 FAN90 FAN90 0.9375 loc 15.1275590551181
GRA98 1 1998 2013 15 6 2 DeadNotShot 1 RUB04 3 2004 47 1998 6 NA Naive 2004 36 GRA98 GRA98 17 283.321334405622 0 187 0.647226176768511 FAN90 FAN90 0.9375 loc 15.7858267716535
GRA98 1 1998 2013 15 6 2 DeadNotShot 1 RUB09 2 2009 55 1998 11 9.92 Trueyeld 2009 121 GRA98 GRA98 25 321.88758248682 0 183 0.466679430319029 FAN90 FAN90 0.9375 loc 15.251968503937
GRA98 1 1998 2013 15 6 2 DeadNotShot 1 RUB12 1 2012 133 1998 14 NA Trueyeld 2012 196 GRA98 GRA98 103 463.472898822964 0 179 0.286132683869547 FAN90 FAN90 0.9375 loc 15.0677165354331
GRA98 1 1998 2013 15 6 2 DeadNotShot 1 RUB06 1 2006 60 1998 8 5.680000095 Milk 2006 64 GRA98 GRA98 30 340.119738166216 0 182 0.421542743706658 FAN90 FAN90 0.9375 loc 15.3503937007874
GRA99 1 1999 2008 9 3 2 DeadNotShot 1 CLK04 1 2004 35 1999 5 6.080000191 Naive 2004 25 GRA99 GRA99 5 160.94379124341 0 187 0.647226176768511 FAN90 FAN90 0.9375 loc 15.7858267716535
GRA99 1 1999 2008 9 3 2 DeadNotShot 1 CLK06 1 2006 82 1999 7 8.88 Trueyeld 2006 49 GRA99 GRA99 52 395.124371858143 0 182 0.421542743706658 FAN90 FAN90 0.9375 loc 15.3503937007874
GRC76 1 1976 1988 11 6 1 DeadNotShot 1 TRA87 2 1987 86 1976 11 4.419999905 Summeryeld 1987 121 GRC76 GRC76 56 402.535169073515 0 168 -0.210370868866529 GRE72 GRE72 1 loc 13.8141732283465
GRC76 1 1976 1988 11 6 1 DeadNotShot 1 TRA81 2 1981 75 1976 5 6.979999809 Summeryeld 1981 25 GRC76 GRC76 45 380.666248977032 0 155 -0.797147794827345 GRE72 GRE72 1 loc 14.3244094488189
GRC76 1 1976 1988 11 6 1 DeadNotShot 1 TRA86 2 1986 72 1976 10 NA Trueyeld 1986 100 GRC76 GRC76 42 373.766961828337 0 201 1.2791397893417 GRE72 GRE72 1 loc 14.1188976377953
GRC76 1 1976 1988 11 6 1 DeadNotShot 1 TRA83 2 1983 67 1976 7 4.939999905 Trueyeld 1983 49 GRC76 GRC76 37 361.091791264422 0 161 -0.526327675153122 GRE72 GRE72 1 loc 14.8062992125984
GRC76 1 1976 1988 11 6 1 DeadNotShot 1 TRA80 2 1980 86 1976 4 5.220000191 Naive 1980 16 GRC76 GRC76 56 402.535169073515 0 142 -1.38392472078816 GRE72 GRE72 1 loc 13.8944881889764
GRC76 1 1976 1988 11 6 1 DeadNotShot 1 TRA84 2 1984 85 1976 8 5.32 Milk 1984 64 GRC76 GRC76 55 400.733318523247 0 162 -0.481190988540752 GRE72 GRE72 1 loc 15.296062992126
GRE72 1 1972 1986 13 7 2 DeadNotShot 1 GRC81 2 1981 147 1972 9 8.039999619 Trueyeld 1981 81 GRE72 GRE72 117 476.217393479776 0 155 -0.797147794827345 GREET GREET 1 loc 14.3244094488189
GRE72 1 1972 1986 13 7 2 DeadNotShot 1 GRC79 2 1979 63 1972 7 3.78 Trueyeld 1979 49 GRE72 GRE72 33 349.650756146648 0 151 -0.977694541276827 GREET GREET 1 loc 15.0433070866142
GRE72 1 1972 1986 13 7 2 DeadNotShot 1 GRC76 1 1976 65 1972 4 5.540000095 Naive 1976 16 GRE72 GRE72 35 355.534806148941 0 113 -2.69288863254691 GREET GREET 1 loc 15.1204724409449
GRE72 1 1972 1986 13 7 2 DeadNotShot 1 GRC85 2 1985 79 1972 13 5.239999905 Milk 1985 169 GRE72 GRE72 49 389.182029811063 0 165 -0.34578092870364 GREET GREET 1 loc 15.1637795275591
GRE72 1 1972 1986 13 7 2 DeadNotShot 1 GRC84 2 1984 61 1972 12 5.720000191 Summeryeld 1984 144 GRE72 GRE72 31 343.398720448515 0 162 -0.481190988540752 GREET GREET 1 loc 15.296062992126
GRE72 1 1972 1986 13 7 2 DeadNotShot 1 GRC77 1 1977 66 1972 5 5.474999809 Milk 1977 25 GRE72 GRE72 36 358.351893845611 0 114 -2.64775194593454 GREET GREET 1 loc 15.1488188976378
GRE73 1 1973 1982 8 4 1 DeadNotShot 1 SNI77 1 1977 86 1973 4 6.260000191 Summeryeld 1977 16 GRE73 GRE73 56 402.535169073515 0 114 -2.64775194593454 GREET GREET 1 loc 15.1488188976378
GRE73 1 1973 1982 8 4 1 DeadNotShot 1 SNI79 2 1979 71 1973 6 5.220000095 Trueyeld 1979 36 GRE73 GRE73 41 371.357206670431 0 151 -0.977694541276827 GREET GREET 1 loc 15.0433070866142
GRE73 1 1973 1982 8 4 1 DeadNotShot 1 SNI76 1 1976 120 1973 3 5.040000095 Naive 1976 9 GRE73 GRE73 90 449.980967033027 0 113 -2.69288863254691 GREET GREET 1 loc 15.1204724409449
GRE73 1 1973 1982 8 4 1 DeadNotShot 1 SNI81 1 1981 85 1973 8 7.14 Trueyeld 1981 64 GRE73 GRE73 55 400.733318523247 0 155 -0.797147794827345 GREET GREET 1 loc 14.3244094488189
GTR06 1 2006 2016 9 4 2 Shot 3 HDX14 1 2014 63 2006 8 6.540000095 Milk 2014 64 GTR06 GTR06 33 349.650756146648 0.025390625 179 0.286132683869547 CLL02 CLL02 0.921875 loc 15.0910236220472
GTR06 1 2006 2016 9 4 2 Shot 3 HDX13 2 2013 52 2006 7 5.860000095 Trueyeld 2013 49 GTR06 GTR06 22 309.104245335832 0.025390625 178 0.240995997257176 CLL02 CLL02 0.921875 loc 14.0267716535433
GTR06 1 2006 2016 9 4 2 Shot 3 HDX15 2 2015 63 2006 9 6.519999809 Milk 2015 81 GTR06 GTR06 33 349.650756146648 0.025390625 172 -0.0298241224170467 CLL02 CLL02 0.921875 loc 15.6603149606299
GTR06 1 2006 2016 9 4 2 Shot 3 HDX11 2 2011 58 2006 5 6.14 Naive 2011 25 GTR06 GTR06 28 333.22045101752 0.025390625 178 0.240995997257176 CLL02 CLL02 0.921875 loc 14.7047244094488
GYP07 1 2007 NA NA 3 1 Living 3 BED14 2 2014 65 2007 7 6.925 Trueyeld 2014 49 GYP07 GYP07 35 355.534806148941 0.005859375 179 0.286132683869547 TIN00 TIN00 0.8203125 loc 15.0910236220472
GYP07 1 2007 NA NA 3 1 Living 3 BED12 2 2012 58 2007 5 6.710000191 Naive 2012 25 GYP07 GYP07 28 333.22045101752 0.005859375 179 0.286132683869547 TIN00 TIN00 0.8203125 loc 15.0677165354331
GYP07 1 2007 NA NA 3 1 Living 3 BED15 1 2015 55 2007 8 6.949999809 Summeryeld 2015 64 GYP07 GYP07 25 321.88758248682 0.005859375 172 -0.0298241224170467 TIN00 TIN00 0.8203125 loc 15.6603149606299
HAL87 1 1987 1993 6 1 1 Shot 3 IND92 1 1992 60 1987 5 6.64 Naive 1992 25 HAL87 HAL87 30 340.119738166216 0.0625 174 0.0604492508076943 TUR83 TUR83 0.6875 loc 15.1574803149606
HAL90 1 1990 2011 20 9 6 DeadNotShot 1 JEE99 2 1999 83 1990 9 6.180000095 Milk 1999 81 HAL90 HAL90 53 397.029191355212 0 211 1.7305066554654 TUR83 TUR83 0.6875 loc 14.6826771653543
HAL90 1 1990 2011 20 9 6 DeadNotShot 1 JEE03 2 2003 60 1990 13 6.620000191 Trueyeld 2003 169 HAL90 HAL90 30 340.119738166216 0 176 0.150722624032435 TUR83 TUR83 0.6875 loc 15.1102362204724
HAL90 1 1990 2011 20 9 6 DeadNotShot 1 JEE94 1 1994 61 1990 4 5.360000095 Naive 1994 16 HAL90 HAL90 31 343.398720448515 0 131 -1.88042827352424 TUR83 TUR83 0.6875 loc 13.7409448818898
HAL90 1 1990 2011 20 9 6 DeadNotShot 1 JEE96 2 1996 93 1990 6 NA Milk 1996 36 HAL90 HAL90 63 414.313472639153 0 162 -0.481190988540752 TUR83 TUR83 0.6875 loc 16.4354330708661
HAL90 1 1990 2011 20 9 6 DeadNotShot 1 JEE98 2 1998 58 1990 8 7.28 Trueyeld 1998 64 HAL90 HAL90 28 333.22045101752 0 193 0.918046296442734 TUR83 TUR83 0.6875 loc 16.2944881889764
HAL90 1 1990 2011 20 9 6 DeadNotShot 1 JEE01 2 2001 82 1990 11 6.839999809 Milk 2001 121 HAL90 HAL90 52 395.124371858143 0 179 0.286132683869547 TUR83 TUR83 0.6875 loc 15.4409448818898
HAL90 1 1990 2011 20 9 6 DeadNotShot 1 JEE95 2 1995 77 1990 5 6.164999905 Summeryeld 1995 25 HAL90 HAL90 47 385.014760171006 0 144 -1.29365134756342 TUR83 TUR83 0.6875 loc 14.9204724409449
HAL90 1 1990 2011 20 9 6 DeadNotShot 1 JEE10 2 2010 126 1990 20 NA Trueyeld 2010 400 HAL90 HAL90 96 456.434819146784 0 191 0.827772923217993 TUR83 TUR83 0.6875 loc 14.9299212598425
HAL90 1 1990 2011 20 9 6 DeadNotShot 1 JEE00 2 2000 61 1990 10 7.310000095 Summeryeld 2000 100 HAL90 HAL90 31 343.398720448515 0 195 1.00831966966747 TUR83 TUR83 0.6875 loc 15.8708661417323
HAL94 1 1994 2003 9 5 3 DeadNotShot 1 SPI00 2 2000 57 1994 6 NA Summeryeld 2000 36 HAL94 HAL94 27 329.583686600433 0 195 1.00831966966747 TUR83 TUR83 0.6875 loc 15.8708661417323
HAL94 1 1994 2003 9 5 3 DeadNotShot 1 SPI01 2 2001 68 1994 7 7.2 Milk 2001 49 HAL94 HAL94 38 363.758615972639 0 179 0.286132683869547 TUR83 TUR83 0.6875 loc 15.4409448818898
HAL94 1 1994 2003 9 5 3 DeadNotShot 1 SPI03 2 2003 58 1994 9 NA Trueyeld 2003 81 HAL94 HAL94 28 333.22045101752 0 176 0.150722624032435 TUR83 TUR83 0.6875 loc 15.1102362204724
HAL94 1 1994 2003 9 5 3 DeadNotShot 1 SPI97 1 1997 72 1994 3 6.479999809 Naive 1997 9 HAL94 HAL94 42 373.766961828337 0 177 0.195859310644806 TUR83 TUR83 0.6875 loc 15.2740157480315
HAL94 1 1994 2003 9 5 3 DeadNotShot 1 SPI99 1 1999 57 1994 5 7.264999809 Trueyeld 1999 25 HAL94 HAL94 27 329.583686600433 0 211 1.7305066554654 TUR83 TUR83 0.6875 loc 14.6826771653543
HAL95 1 1995 2006 11 7 3 Shot 3 TIK01 1 2001 67 1995 6 6.919999905 Summeryeld 2001 36 HAL95 HAL95 37 361.091791264422 0.0078125 179 0.286132683869547 TUR83 TUR83 0.6875 loc 15.4409448818898
HAL95 1 1995 2006 11 7 3 Shot 3 TIK98 1 1998 73 1995 3 6.479999809 Naive 1998 9 HAL95 HAL95 43 376.120011569356 0.0078125 193 0.918046296442734 TUR83 TUR83 0.6875 loc 16.2944881889764
HAL95 1 1995 2006 11 7 3 Shot 3 TIK00 2 2000 69 1995 5 7.580000191 Trueyeld 2000 25 HAL95 HAL95 39 366.356164612965 0.0078125 195 1.00831966966747 TUR83 TUR83 0.6875 loc 15.8708661417323
HAL95 1 1995 2006 11 7 3 Shot 3 TIK06 1 2006 79 1995 11 NA Milk 2006 121 HAL95 HAL95 49 389.182029811063 0.0078125 182 0.421542743706658 TUR83 TUR83 0.6875 loc 15.3503937007874
HAL95 1 1995 2006 11 7 3 Shot 3 TIK03 1 2003 60 1995 8 8.759999809 Trueyeld 2003 64 HAL95 HAL95 30 340.119738166216 0.0078125 176 0.150722624032435 TUR83 TUR83 0.6875 loc 15.1102362204724
HAL95 1 1995 2006 11 7 3 Shot 3 TIK04 1 2004 60 1995 9 6.749999809 Milk 2004 81 HAL95 HAL95 30 340.119738166216 0.0078125 187 0.647226176768511 TUR83 TUR83 0.6875 loc 15.7858267716535
HAL95 1 1995 2006 11 7 3 Shot 3 TIK05 2 2005 61 1995 10 NA Summeryeld 2005 100 HAL95 HAL95 31 343.398720448515 0.0078125 198 1.14372972950459 TUR83 TUR83 0.6875 loc 15.1275590551181
HAR82 1 1982 1995 12 7 1 DeadNotShot 1 SES86 3 1986 71 1982 4 NA Naive 1986 16 HAR82 HAR82 41 371.357206670431 0 201 1.2791397893417 MOY76 MOY76 0.875 loc 14.1188976377953
HAR82 1 1982 1995 12 7 1 DeadNotShot 1 SES88 2 1988 68 1982 6 5.659999905 Milk 1988 36 HAR82 HAR82 38 363.758615972639 0 174 0.0604492508076943 MOY76 MOY76 0.875 loc 14.2031496062992
HAR82 1 1982 1995 12 7 1 DeadNotShot 1 SES94 2 1994 90 1982 12 7.275 Trueyeld 1994 144 HAR82 HAR82 60 409.43445622221 0 131 -1.88042827352424 MOY76 MOY76 0.875 loc 13.7409448818898
HAR82 1 1982 1995 12 7 1 DeadNotShot 1 SES91 2 1991 55 1982 9 NA Trueyeld 1991 81 HAR82 HAR82 25 321.88758248682 0 174 0.0604492508076943 MOY76 MOY76 0.875 loc 15.1133858267717
HAR82 1 1982 1995 12 7 1 DeadNotShot 1 SES87 2 1987 61 1982 5 5.379999905 Summeryeld 1987 25 HAR82 HAR82 31 343.398720448515 0 168 -0.210370868866529 MOY76 MOY76 0.875 loc 13.8141732283465
HAR82 1 1982 1995 12 7 1 DeadNotShot 1 SES89 1 1989 78 1982 7 4.659999905 Winteryeld 1989 49 HAR82 HAR82 48 387.120101090789 0 199 1.18886641611696 MOY76 MOY76 0.875 loc 14.2007874015748
HAR82 1 1982 1995 12 7 1 DeadNotShot 1 SES92 2 1992 54 1982 10 5.260000191 Summeryeld 1992 100 HAR82 HAR82 24 317.805383034795 0 174 0.0604492508076943 MOY76 MOY76 0.875 loc 15.1574803149606
HEB98 1 1998 2002 4 1 0 Shot 3 SHN02 1 2002 67 1998 4 5.7 Naive 2002 16 HEB98 HEB98 37 361.091791264422 0.0234375 183 0.466679430319029 BEE94 BEE94 0.9375 loc 15.4574803149606
HED01 1 2001 NA NA 8 2 Living 3 ARA11 1 2011 67 2001 10 4.395 Winteryeld 2011 100 HED01 HED01 37 361.091791264422 0.013671875 178 0.240995997257176 IVY97 IVY97 0.90625 loc 14.7047244094488
HED01 1 2001 NA NA 8 2 Living 3 ARA06 2 2006 61 2001 5 4.964999905 Summeryeld 2006 25 HED01 HED01 31 343.398720448515 0.013671875 182 0.421542743706658 IVY97 IVY97 0.90625 loc 15.3503937007874
HED01 1 2001 NA NA 8 2 Living 3 ARA10 1 2010 69 2001 9 3.840000095 Milk 2010 81 HED01 HED01 39 366.356164612965 0.013671875 191 0.827772923217993 IVY97 IVY97 0.90625 loc 14.9299212598425
HED01 1 2001 NA NA 8 2 Living 3 ARA09 1 2009 59 2001 8 6.254999905 Trueyeld 2009 64 HED01 HED01 29 336.729582998647 0.013671875 183 0.466679430319029 IVY97 IVY97 0.90625 loc 15.251968503937
HED01 1 2001 NA NA 8 2 Living 3 ARA07 1 2007 78 2001 6 3.925 Milk 2007 36 HED01 HED01 48 387.120101090789 0.013671875 188 0.692362863380881 IVY97 IVY97 0.90625 loc 16.403937007874
HED01 1 2001 NA NA 8 2 Living 3 ARA15 1 2015 55 2001 14 3.140000048 Trueyeld 2015 196 HED01 HED01 25 321.88758248682 0.013671875 172 -0.0298241224170467 IVY97 IVY97 0.90625 loc 15.6603149606299
HED01 1 2001 NA NA 8 2 Living 3 ARA13 2 2013 57 2001 12 5.225000191 Trueyeld 2013 144 HED01 HED01 27 329.583686600433 0.013671875 178 0.240995997257176 IVY97 IVY97 0.90625 loc 14.0267716535433
HED08 1 2008 NA NA 2 0 Living 3 HEX15 1 2015 83 2008 7 5.780000095 Trueyeld 2015 49 HED08 HED08 53 397.029191355212 0 172 -0.0298241224170467 IVY97 IVY97 0.78125 loc 15.6603149606299
HED08 1 2008 NA NA 2 0 Living 3 HEX13 1 2013 69 2008 5 5.225000191 Naive 2013 25 HED08 HED08 39 366.356164612965 0 178 0.240995997257176 IVY97 IVY97 0.78125 loc 14.0267716535433
HED12 1 2012 2016 4 1 0 DeadNotShot 1 CMB16 1 2016 93 2012 4 5.325000095 Naive 2016 16 HED12 HED12 63 414.313472639153 0 180 0.331269370481917 IVY97 IVY97 0.640625 loc 14.8472440944882
HER93 1 1993 1999 6 3 1 Shot 3 PIL98 2 1998 56 1993 5 8.06 Milk 1998 25 HER93 HER93 26 325.809653802148 0 193 0.918046296442734 MAC87 MAC87 0.6875 loc 16.2944881889764
HER93 1 1993 1999 6 3 1 Shot 3 PIL97 1 1997 51 1993 4 NA Naive 1997 16 HER93 HER93 21 304.452243772342 0 177 0.195859310644806 MAC87 MAC87 0.6875 loc 15.2740157480315
HER93 1 1993 1999 6 3 1 Shot 3 PIL99 2 1999 65 1993 6 9.56 Milk 1999 36 HER93 HER93 35 355.534806148941 0 211 1.7305066554654 MAC87 MAC87 0.6875 loc 14.6826771653543
HES80 1 1980 1989 9 6 0 Shot 3 WOO87 3 1987 72 1980 7 NA Summeryeld 1987 49 HES80 HES80 42 373.766961828337 0.0625 168 -0.210370868866529 CLC75 CLC75 0.6875 loc 13.8141732283465
HES80 1 1980 1989 9 6 0 Shot 3 WOO84 2 1984 88 1980 4 NA Naive 1984 16 HES80 HES80 58 406.044301054642 0.0625 162 -0.481190988540752 CLC75 CLC75 0.6875 loc 15.296062992126
HIA09 1 2009 NA NA 2 1 Living 3 ABA16 1 2016 53 2009 7 5.379999905 Trueyeld 2016 49 HIA09 HIA09 23 313.549421592915 0 180 0.331269370481917 PID97 PID97 0.796875 loc 14.8472440944882
HIA09 1 2009 NA NA 2 1 Living 3 ABA14 2 2014 73 2009 5 6.240000191 Naive 2014 25 HIA09 HIA09 43 376.120011569356 0 179 0.286132683869547 PID97 PID97 0.796875 loc 15.0910236220472
HIC84 1 1984 1999 15 11 5 DeadNotShot 1 DIC91 2 1991 71 1984 7 8.025000381 Milk 1991 49 HIC84 HIC84 41 371.357206670431 0 174 0.0604492508076943 BLT75 BLT75 1 loc 15.1133858267717
HIC84 1 1984 1999 15 11 5 DeadNotShot 1 DIC93 1 1993 75 1984 9 8.040000381 Winteryeld 1993 81 HIC84 HIC84 45 380.666248977032 0 167 -0.255507555478899 BLT75 BLT75 1 loc 13.5448818897638
HIC84 1 1984 1999 15 11 5 DeadNotShot 1 DIC92 2 1992 69 1984 8 7.64 Winteryeld 1992 64 HIC84 HIC84 39 366.356164612965 0 174 0.0604492508076943 BLT75 BLT75 1 loc 15.1574803149606
HIC84 1 1984 1999 15 11 5 DeadNotShot 1 DIC88 1 1988 65 1984 4 6.680000191 Naive 1988 16 HIC84 HIC84 35 355.534806148941 0 174 0.0604492508076943 BLT75 BLT75 1 loc 14.2031496062992
HIC84 1 1984 1999 15 11 5 DeadNotShot 1 DIC95 1 1995 63 1984 11 6.46 Milk 1995 121 HIC84 HIC84 33 349.650756146648 0 144 -1.29365134756342 BLT75 BLT75 1 loc 14.9204724409449
HIC84 1 1984 1999 15 11 5 DeadNotShot 1 DIC96 1 1996 59 1984 12 7.220000191 Milk 1996 144 HIC84 HIC84 29 336.729582998647 0 162 -0.481190988540752 BLT75 BLT75 1 loc 16.4354330708661
HIC84 1 1984 1999 15 11 5 DeadNotShot 1 DIC94 1 1994 58 1984 10 7.620000191 Milk 1994 100 HIC84 HIC84 28 333.22045101752 0 131 -1.88042827352424 BLT75 BLT75 1 loc 13.7409448818898
HIC84 1 1984 1999 15 11 5 DeadNotShot 1 DIC99 2 1999 76 1984 15 5.159999809 Winteryeld 1999 225 HIC84 HIC84 46 382.864139648909 0 211 1.7305066554654 BLT75 BLT75 1 loc 14.6826771653543
HIC84 1 1984 1999 15 11 5 DeadNotShot 1 DIC90 2 1990 63 1984 6 7.920000381 Milk 1990 36 HIC84 HIC84 33 349.650756146648 0 162 -0.481190988540752 BLT75 BLT75 1 loc 14.9566929133858
HIC84 1 1984 1999 15 11 5 DeadNotShot 1 DIC98 1 1998 57 1984 14 7.620000191 Trueyeld 1998 196 HIC84 HIC84 27 329.583686600433 0 193 0.918046296442734 BLT75 BLT75 1 loc 16.2944881889764
HIC84 1 1984 1999 15 11 5 DeadNotShot 1 DIC89 2 1989 92 1984 5 7.240000191 Winteryeld 1989 25 HIC84 HIC84 62 412.713438504509 0 199 1.18886641611696 BLT75 BLT75 1 loc 14.2007874015748
HIC88 1 1988 2004 15 12 5 DeadNotShot 1 DOC98 1 1998 69 1988 10 8.824999619 Milk 1998 100 HIC88 HIC88 39 366.356164612965 0 193 0.918046296442734 BLT75 BLT75 1 loc 16.2944881889764
HIC88 1 1988 2004 15 12 5 DeadNotShot 1 DOC97 1 1997 87 1988 9 8.940000191 Milk 1997 81 HIC88 HIC88 57 404.305126783455 0 177 0.195859310644806 BLT75 BLT75 1 loc 15.2740157480315
HIC88 1 1988 2004 15 12 5 DeadNotShot 1 DOC94 1 1994 62 1988 6 9.010000381 Milk 1994 36 HIC88 HIC88 32 346.573590279973 0 131 -1.88042827352424 BLT75 BLT75 1 loc 13.7409448818898
HIC88 1 1988 2004 15 12 5 DeadNotShot 1 DOC93 2 1993 65 1988 5 8.46 Summeryeld 1993 25 HIC88 HIC88 35 355.534806148941 0 167 -0.255507555478899 BLT75 BLT75 1 loc 13.5448818897638
HIC88 1 1988 2004 15 12 5 DeadNotShot 1 DOC02 2 2002 94 1988 14 NA Winteryeld 2002 196 HIC88 HIC88 64 415.888308335967 0 183 0.466679430319029 BLT75 BLT75 1 loc 15.4574803149606
HIC88 1 1988 2004 15 12 5 DeadNotShot 1 DOC96 1 1996 64 1988 8 7.639999809 Milk 1996 64 HIC88 HIC88 34 352.636052461616 0 162 -0.481190988540752 BLT75 BLT75 1 loc 16.4354330708661
HIC88 1 1988 2004 15 12 5 DeadNotShot 1 DOC95 2 1995 62 1988 7 7.575000191 Milk 1995 49 HIC88 HIC88 32 346.573590279973 0 144 -1.29365134756342 BLT75 BLT75 1 loc 14.9204724409449
HIC88 1 1988 2004 15 12 5 DeadNotShot 1 DOC01 2 2001 63 1988 13 8.510000381 Milk 2001 169 HIC88 HIC88 33 349.650756146648 0 179 0.286132683869547 BLT75 BLT75 1 loc 15.4409448818898
HIC88 1 1988 2004 15 12 5 DeadNotShot 1 DOC00 1 2000 70 1988 12 7.220000095 Winteryeld 2000 144 HIC88 HIC88 40 368.887945411394 0 195 1.00831966966747 BLT75 BLT75 1 loc 15.8708661417323
HIC88 1 1988 2004 15 12 5 DeadNotShot 1 DOC92 2 1992 63 1988 4 7.339999809 Naive 1992 16 HIC88 HIC88 33 349.650756146648 0 174 0.0604492508076943 BLT75 BLT75 1 loc 15.1574803149606
HIC88 1 1988 2004 15 12 5 DeadNotShot 1 DOC99 2 1999 65 1988 11 8.354999619 Winteryeld 1999 121 HIC88 HIC88 35 355.534806148941 0 211 1.7305066554654 BLT75 BLT75 1 loc 14.6826771653543
HIC88 1 1988 2004 15 12 5 DeadNotShot 1 DOC03 2 2003 75 1988 15 8.210000191 Milk 2003 225 HIC88 HIC88 45 380.666248977032 0 176 0.150722624032435 BLT75 BLT75 1 loc 15.1102362204724
HIC89 1 1989 1997 8 5 2 DeadNotShot 1 CLO96 1 1996 60 1989 7 NA Milk 1996 49 HIC89 HIC89 30 340.119738166216 0 162 -0.481190988540752 BLT75 BLT75 0.875 loc 16.4354330708661
HIC89 1 1989 1997 8 5 2 DeadNotShot 1 CLO93 1 1993 72 1989 4 5.399999809 Naive 1993 16 HIC89 HIC89 42 373.766961828337 0 167 -0.255507555478899 BLT75 BLT75 0.875 loc 13.5448818897638
HIC89 1 1989 1997 8 5 2 DeadNotShot 1 CLO95 2 1995 65 1989 6 5.91 Winteryeld 1995 36 HIC89 HIC89 35 355.534806148941 0 144 -1.29365134756342 BLT75 BLT75 0.875 loc 14.9204724409449
HIC89 1 1989 1997 8 5 2 DeadNotShot 1 CLO97 3 1997 63 1989 8 NA Milk 1997 64 HIC89 HIC89 33 349.650756146648 0 177 0.195859310644806 BLT75 BLT75 0.875 loc 15.2740157480315
HIC89 1 1989 1997 8 5 2 DeadNotShot 1 CLO94 1 1994 64 1989 5 6.14 Milk 1994 25 HIC89 HIC89 34 352.636052461616 0 131 -1.88042827352424 BLT75 BLT75 0.875 loc 13.7409448818898
HIR03 1 2003 2015 12 9 6 DeadNotShot 1 BRY06 2 2006 73 2003 3 4.5 Naive 2006 9 HIR03 HIR03 43 376.120011569356 0.009765625 182 0.421542743706658 FUL93 FUL93 0.9375 loc 15.3503937007874
HIR03 1 2003 2015 12 9 6 DeadNotShot 1 BRY10 1 2010 67 2003 7 5.739999905 Milk 2010 49 HIR03 HIR03 37 361.091791264422 0.009765625 191 0.827772923217993 FUL93 FUL93 0.9375 loc 14.9299212598425
HIR03 1 2003 2015 12 9 6 DeadNotShot 1 BRY13 2 2013 57 2003 10 6.855000095 Milk 2013 100 HIR03 HIR03 27 329.583686600433 0.009765625 178 0.240995997257176 FUL93 FUL93 0.9375 loc 14.0267716535433
HIR03 1 2003 2015 12 9 6 DeadNotShot 1 BRY14 2 2014 65 2003 11 6.049999809 Winteryeld 2014 121 HIR03 HIR03 35 355.534806148941 0.009765625 179 0.286132683869547 FUL93 FUL93 0.9375 loc 15.0910236220472
HIR03 1 2003 2015 12 9 6 DeadNotShot 1 BRY09 2 2009 59 2003 6 6.7 Trueyeld 2009 36 HIR03 HIR03 29 336.729582998647 0.009765625 183 0.466679430319029 FUL93 FUL93 0.9375 loc 15.251968503937
HIR03 1 2003 2015 12 9 6 DeadNotShot 1 BRY12 2 2012 62 2003 9 7.039999905 Milk 2012 81 HIR03 HIR03 32 346.573590279973 0.009765625 179 0.286132683869547 FUL93 FUL93 0.9375 loc 15.0677165354331
HIR03 1 2003 2015 12 9 6 DeadNotShot 1 BRY07 2 2007 63 2003 4 6.429999809 Summeryeld 2007 16 HIR03 HIR03 33 349.650756146648 0.009765625 188 0.692362863380881 FUL93 FUL93 0.9375 loc 16.403937007874
HIR03 1 2003 2015 12 9 6 DeadNotShot 1 BRY11 2 2011 62 2003 8 5.639999809 Milk 2011 64 HIR03 HIR03 32 346.573590279973 0.009765625 178 0.240995997257176 FUL93 FUL93 0.9375 loc 14.7047244094488
HNY12 1 2012 NA NA 1 0 Living 3 TCL16 1 2016 59 2012 4 7.12 Naive 2016 16 HNY12 HNY12 29 336.729582998647 0.00634765625 180 0.331269370481917 NEC08 NEC08 0.875 loc 14.8472440944882
HOC05 1 2005 NA NA 7 3 Living 3 CHM14 2 2014 58 2005 9 7.109999809 Milk 2014 81 HOC05 HOC05 28 333.22045101752 0 179 0.286132683869547 HOL97 HOL97 0.8125 loc 15.0910236220472
HOC05 1 2005 NA NA 7 3 Living 3 CHM08 2 2008 60 2005 3 5.955 Naive 2008 9 HOC05 HOC05 30 340.119738166216 0 205 1.45968653579118 HOL97 HOL97 0.8125 loc 15.0472440944882
HOC05 1 2005 NA NA 7 3 Living 3 CHM15 2 2015 63 2005 10 7.449999809 Milk 2015 100 HOC05 HOC05 33 349.650756146648 0 172 -0.0298241224170467 HOL97 HOL97 0.8125 loc 15.6603149606299
HOC05 1 2005 NA NA 7 3 Living 3 CHM12 1 2012 52 2005 7 6.479999809 Trueyeld 2012 49 HOC05 HOC05 22 309.104245335832 0 179 0.286132683869547 HOL97 HOL97 0.8125 loc 15.0677165354331
HOC05 1 2005 NA NA 7 3 Living 3 CHM13 1 2013 43 2005 8 6.860000191 Summeryeld 2013 64 HOC05 HOC05 13 256.494935746154 0 178 0.240995997257176 HOL97 HOL97 0.8125 loc 14.0267716535433
HOC05 1 2005 NA NA 7 3 Living 3 CHM10 2 2010 55 2005 5 5.940000191 Trueyeld 2010 25 HOC05 HOC05 25 321.88758248682 0 191 0.827772923217993 HOL97 HOL97 0.8125 loc 14.9299212598425
HOC05 1 2005 NA NA 7 3 Living 3 CHM16 2 2016 62 2005 11 7.980000381 Milk 2016 121 HOC05 HOC05 32 346.573590279973 0 180 0.331269370481917 HOL97 HOL97 0.8125 loc 14.8472440944882
HOC07 1 2007 NA NA 6 1 Living 3 CDN15 2 2015 73 2007 8 6.554999905 Winteryeld 2015 64 HOC07 HOC07 43 376.120011569356 0.0087890625 172 -0.0298241224170467 HOL97 HOL97 0.875 loc 15.6603149606299
HOC07 1 2007 NA NA 6 1 Living 3 CDN12 1 2012 57 2007 5 NA Summeryeld 2012 25 HOC07 HOC07 27 329.583686600433 0.0087890625 179 0.286132683869547 HOL97 HOL97 0.875 loc 15.0677165354331
HOC07 1 2007 NA NA 6 1 Living 3 CDN16 2 2016 63 2007 9 7.340000095 Milk 2016 81 HOC07 HOC07 33 349.650756146648 0.0087890625 180 0.331269370481917 HOL97 HOL97 0.875 loc 14.8472440944882
HOC07 1 2007 NA NA 6 1 Living 3 CDN14 1 2014 87 2007 7 6.979999809 Winteryeld 2014 49 HOC07 HOC07 57 404.305126783455 0.0087890625 179 0.286132683869547 HOL97 HOL97 0.875 loc 15.0910236220472
HOC07 1 2007 NA NA 6 1 Living 3 CDN11 2 2011 69 2007 4 5.479999809 Naive 2011 16 HOC07 HOC07 39 366.356164612965 0.0087890625 178 0.240995997257176 HOL97 HOL97 0.875 loc 14.7047244094488
HOC07 1 2007 NA NA 6 1 Living 3 CDN13 2 2013 66 2007 6 6.964999905 Milk 2013 36 HOC07 HOC07 36 358.351893845611 0.0087890625 178 0.240995997257176 HOL97 HOL97 0.875 loc 14.0267716535433
HOL00 1 2000 2010 9 4 1 DeadNotShot 1 FMR08 1 2008 57 2000 8 6.440000191 Trueyeld 2008 64 HOL00 HOL00 27 329.583686600433 0.015625 205 1.45968653579118 ILE86 ILE86 0.75 loc 15.0472440944882
HOL00 1 2000 2010 9 4 1 DeadNotShot 1 FMR06 1 2006 63 2000 6 6.879999905 Trueyeld 2006 36 HOL00 HOL00 33 349.650756146648 0.015625 182 0.421542743706658 ILE86 ILE86 0.75 loc 15.3503937007874
HOL00 1 2000 2010 9 4 1 DeadNotShot 1 FMR09 2 2009 70 2000 9 7.710000191 Winteryeld 2009 81 HOL00 HOL00 40 368.887945411394 0.015625 183 0.466679430319029 ILE86 ILE86 0.75 loc 15.251968503937
HOL00 1 2000 2010 9 4 1 DeadNotShot 1 FMR04 1 2004 62 2000 4 6.195000191 Naive 2004 16 HOL00 HOL00 32 346.573590279973 0.015625 187 0.647226176768511 ILE86 ILE86 0.75 loc 15.7858267716535
HOL94 1 1994 2007 12 4 2 DeadNotShot 1 YEW01 1 2001 86 1994 7 NA Trueyeld 2001 49 HOL94 HOL94 56 402.535169073515 0.0625 179 0.286132683869547 ILE86 ILE86 0.9375 loc 15.4409448818898
HOL94 1 1994 2007 12 4 2 DeadNotShot 1 YEW99 1 1999 55 1994 5 7.099999619 Naive 1999 25 HOL94 HOL94 25 321.88758248682 0.0625 211 1.7305066554654 ILE86 ILE86 0.9375 loc 14.6826771653543
HOL94 1 1994 2007 12 4 2 DeadNotShot 1 YEW06 1 2006 124 1994 12 NA Trueyeld 2006 144 HOL94 HOL94 94 454.329478227 0.0625 182 0.421542743706658 ILE86 ILE86 0.9375 loc 15.3503937007874
HOL94 1 1994 2007 12 4 2 DeadNotShot 1 YEW03 2 2003 75 1994 9 9.039999619 Trueyeld 2003 81 HOL94 HOL94 45 380.666248977032 0.0625 176 0.150722624032435 ILE86 ILE86 0.9375 loc 15.1102362204724
HOL97 1 1997 2012 14 7 2 DeadNotShot 1 HOC07 1 2007 105 1997 10 NA Trueyeld 2007 100 HOL97 HOL97 75 431.748811353631 0.0625 188 0.692362863380881 ILE86 ILE86 0.9375 loc 16.403937007874
HOL97 1 1997 2012 14 7 2 DeadNotShot 1 HOC05 1 2005 69 1997 8 8.14 Summeryeld 2005 64 HOL97 HOL97 39 366.356164612965 0.0625 198 1.14372972950459 ILE86 ILE86 0.9375 loc 15.1275590551181
HOL97 1 1997 2012 14 7 2 DeadNotShot 1 HOC03 1 2003 54 1997 6 6.839999809 Trueyeld 2003 36 HOL97 HOL97 24 317.805383034795 0.0625 176 0.150722624032435 ILE86 ILE86 0.9375 loc 15.1102362204724
HOL97 1 1997 2012 14 7 2 DeadNotShot 1 HOC01 2 2001 63 1997 4 5.14 Naive 2001 16 HOL97 HOL97 33 349.650756146648 0.0625 179 0.286132683869547 ILE86 ILE86 0.9375 loc 15.4409448818898
HOL97 1 1997 2012 14 7 2 DeadNotShot 1 HOC09 1 2009 66 1997 12 6.559999905 Trueyeld 2009 144 HOL97 HOL97 36 358.351893845611 0.0625 183 0.466679430319029 ILE86 ILE86 0.9375 loc 15.251968503937
HOL97 1 1997 2012 14 7 2 DeadNotShot 1 HOC04 1 2004 79 1997 7 6.739999905 Winteryeld 2004 49 HOL97 HOL97 49 389.182029811063 0.0625 187 0.647226176768511 ILE86 ILE86 0.9375 loc 15.7858267716535
HOL97 1 1997 2012 14 7 2 DeadNotShot 1 HOC11 2 2011 77 1997 14 8.339999809 Trueyeld 2011 196 HOL97 HOL97 47 385.014760171006 0.0625 178 0.240995997257176 ILE86 ILE86 0.9375 loc 14.7047244094488
HON00 1 2000 2008 8 3 2 DeadNotShot 1 GLI04 2 2004 55 2000 4 6.979999905 Naive 2004 16 HON00 HON00 25 321.88758248682 0 187 0.647226176768511 SUN93 SUN93 0.96875 loc 15.7858267716535
HON00 1 2000 2008 8 3 2 DeadNotShot 1 GLI06 1 2006 56 2000 6 6.850000191 Trueyeld 2006 36 HON00 HON00 26 325.809653802148 0 182 0.421542743706658 SUN93 SUN93 0.96875 loc 15.3503937007874
HON06 1 2006 2012 5 3 0 Shot 3 PPY10 1 2010 66 2006 4 6.425 Naive 2010 16 HON06 HON06 36 358.351893845611 0.0078125 191 0.827772923217993 SUN93 SUN93 0.96875 loc 14.9299212598425
HON06 1 2006 2012 5 3 0 Shot 3 PPY11 2 2011 58 2006 5 NA Summeryeld 2011 25 HON06 HON06 28 333.22045101752 0.0078125 178 0.240995997257176 SUN93 SUN93 0.96875 loc 14.7047244094488
HOO05 1 2005 NA NA 7 2 Living 3 ASB14 2 2014 63 2005 9 5.810000095 Milk 2014 81 HOO05 HOO05 33 349.650756146648 0.0009765625 179 0.286132683869547 CGH00 CGH00 0.828125 loc 15.0910236220472
HOO05 1 2005 NA NA 7 2 Living 3 ASB12 1 2012 44 2005 7 6.064999809 Trueyeld 2012 49 HOO05 HOO05 14 263.905732961526 0.0009765625 179 0.286132683869547 CGH00 CGH00 0.828125 loc 15.0677165354331
HOO05 1 2005 NA NA 7 2 Living 3 ASB09 1 2009 51 2005 4 5.91 Naive 2009 16 HOO05 HOO05 21 304.452243772342 0.0009765625 183 0.466679430319029 CGH00 CGH00 0.828125 loc 15.251968503937
HOO05 1 2005 NA NA 7 2 Living 3 ASB15 1 2015 70 2005 10 5.019999809 Milk 2015 100 HOO05 HOO05 40 368.887945411394 0.0009765625 172 -0.0298241224170467 CGH00 CGH00 0.828125 loc 15.6603149606299
HOO05 1 2005 NA NA 7 2 Living 3 ASB13 1 2013 51 2005 8 6.260000191 Summeryeld 2013 64 HOO05 HOO05 21 304.452243772342 0.0009765625 178 0.240995997257176 CGH00 CGH00 0.828125 loc 14.0267716535433
HOO05 1 2005 NA NA 7 2 Living 3 ASB10 1 2010 62 2005 5 5.05 Winteryeld 2010 25 HOO05 HOO05 32 346.573590279973 0.0009765625 191 0.827772923217993 CGH00 CGH00 0.828125 loc 14.9299212598425
HOO05 1 2005 NA NA 7 2 Living 3 ASB16 2 2016 60 2005 11 6.130000095 Winteryeld 2016 121 HOO05 HOO05 30 340.119738166216 0.0009765625 180 0.331269370481917 CGH00 CGH00 0.828125 loc 14.8472440944882
HRM95 1 1995 2004 9 2 0 DeadNotShot 1 SER01 1 2001 62 1995 6 6.065 Trueyeld 2001 36 HRM95 HRM95 32 346.573590279973 0.046875 179 0.286132683869547 INI86 INI86 0.75 loc 15.4409448818898
HRM95 1 1995 2004 9 2 0 DeadNotShot 1 SER99 2 1999 56 1995 4 5.839999809 Naive 1999 16 HRM95 HRM95 26 325.809653802148 0.046875 211 1.7305066554654 INI86 INI86 0.75 loc 14.6826771653543
HRM99 1 1999 2007 8 3 2 DeadNotShot 1 MLD04 1 2004 48 1999 5 5.310000095 Naive 2004 25 HRM99 HRM99 18 289.037175789616 0 187 0.647226176768511 INI86 INI86 0.75 loc 15.7858267716535
HRM99 1 1999 2007 8 3 2 DeadNotShot 1 MLD06 2 2006 51 1999 7 6.255000191 Trueyeld 2006 49 HRM99 HRM99 21 304.452243772342 0 182 0.421542743706658 INI86 INI86 0.75 loc 15.3503937007874
IBI84 1 1984 1997 13 7 5 DeadNotShot 1 EGR88 2 1988 97 1984 4 8.500000191 Naive 1988 16 IBI84 IBI84 67 420.469261939097 0 174 0.0604492508076943 UPT77 UPT77 1 loc 14.2031496062992
IBI84 1 1984 1997 13 7 5 DeadNotShot 1 EGR93 2 1993 67 1984 9 7.710000381 Trueyeld 1993 81 IBI84 IBI84 37 361.091791264422 0 167 -0.255507555478899 UPT77 UPT77 1 loc 13.5448818897638
IBI84 1 1984 1997 13 7 5 DeadNotShot 1 EGR90 2 1990 78 1984 6 7.530000191 Trueyeld 1990 36 IBI84 IBI84 48 387.120101090789 0 162 -0.481190988540752 UPT77 UPT77 1 loc 14.9566929133858
IBI84 1 1984 1997 13 7 5 DeadNotShot 1 EGR94 2 1994 68 1984 10 4.039999809 Milk 1994 100 IBI84 IBI84 38 363.758615972639 0 131 -1.88042827352424 UPT77 UPT77 1 loc 13.7409448818898
IBI84 1 1984 1997 13 7 5 DeadNotShot 1 EGR96 1 1996 79 1984 12 NA Milk 1996 144 IBI84 IBI84 49 389.182029811063 0 162 -0.481190988540752 UPT77 UPT77 1 loc 16.4354330708661
IBI84 1 1984 1997 13 7 5 DeadNotShot 1 EGR91 1 1991 75 1984 7 8.78 Summeryeld 1991 49 IBI84 IBI84 45 380.666248977032 0 174 0.0604492508076943 UPT77 UPT77 1 loc 15.1133858267717
IBI84 1 1984 1997 13 7 5 DeadNotShot 1 EGR95 2 1995 94 1984 11 NA Winteryeld 1995 121 IBI84 IBI84 64 415.888308335967 0 144 -1.29365134756342 UPT77 UPT77 1 loc 14.9204724409449
ILE86 1 1986 2004 18 8 4 DeadNotShot 1 HOL94 1 1994 56 1986 8 6.04 Summeryeld 1994 64 ILE86 ILE86 26 325.809653802148 0 131 -1.88042827352424 CHE80 CHE80 0.875 loc 13.7409448818898
ILE86 1 1986 2004 18 8 4 DeadNotShot 1 HOL91 2 1991 68 1986 5 6.530000191 Naive 1991 25 ILE86 ILE86 38 363.758615972639 0 174 0.0604492508076943 CHE80 CHE80 0.875 loc 15.1133858267717
ILE86 1 1986 2004 18 8 4 DeadNotShot 1 HOL95 2 1995 87 1986 9 NA Milk 1995 81 ILE86 ILE86 57 404.305126783455 0 144 -1.29365134756342 CHE80 CHE80 0.875 loc 14.9204724409449
ILE86 1 1986 2004 18 8 4 DeadNotShot 1 HOL93 1 1993 99 1986 7 7.240000191 Trueyeld 1993 49 ILE86 ILE86 69 423.410650459726 0 167 -0.255507555478899 CHE80 CHE80 0.875 loc 13.5448818897638
ILE86 1 1986 2004 18 8 4 DeadNotShot 1 HOL04 1 2004 75 1986 18 7.580000191 Summeryeld 2004 324 ILE86 ILE86 45 380.666248977032 0 187 0.647226176768511 CHE80 CHE80 0.875 loc 15.7858267716535
ILE86 1 1986 2004 18 8 4 DeadNotShot 1 HOL97 1 1997 115 1986 11 NA Trueyeld 1997 121 ILE86 ILE86 85 444.265125649032 0 177 0.195859310644806 CHE80 CHE80 0.875 loc 15.2740157480315
ILE86 1 1986 2004 18 8 4 DeadNotShot 1 HOL00 1 2000 60 1986 14 6.900000191 Trueyeld 2000 196 ILE86 ILE86 30 340.119738166216 0 195 1.00831966966747 CHE80 CHE80 0.875 loc 15.8708661417323
ILE87 1 1987 2007 19 12 3 DeadNotShot 1 IVY98 1 1998 82 1987 11 5.180000095 Milk 1998 121 ILE87 ILE87 52 395.124371858143 0.03125 193 0.918046296442734 CHE80 CHE80 0.875 loc 16.2944881889764
ILE87 1 1987 2007 19 12 3 DeadNotShot 1 IVY99 2 1999 61 1987 12 7.76 Summeryeld 1999 144 ILE87 ILE87 31 343.398720448515 0.03125 211 1.7305066554654 CHE80 CHE80 0.875 loc 14.6826771653543
ILE87 1 1987 2007 19 12 3 DeadNotShot 1 IVY06 2 2006 137 1987 19 NA Trueyeld 2006 361 ILE87 ILE87 107 467.282883446191 0.03125 182 0.421542743706658 CHE80 CHE80 0.875 loc 15.3503937007874
ILE87 1 1987 2007 19 12 3 DeadNotShot 1 IVY03 2 2003 61 1987 16 7.06 Trueyeld 2003 256 ILE87 ILE87 31 343.398720448515 0.03125 176 0.150722624032435 CHE80 CHE80 0.875 loc 15.1102362204724
ILE87 1 1987 2007 19 12 3 DeadNotShot 1 IVY96 2 1996 60 1987 9 NA Milk 1996 81 ILE87 ILE87 30 340.119738166216 0.03125 162 -0.481190988540752 CHE80 CHE80 0.875 loc 16.4354330708661
ILE87 1 1987 2007 19 12 3 DeadNotShot 1 IVY92 2 1992 60 1987 5 5.559999905 Summeryeld 1992 25 ILE87 ILE87 30 340.119738166216 0.03125 174 0.0604492508076943 CHE80 CHE80 0.875 loc 15.1574803149606
ILE87 1 1987 2007 19 12 3 DeadNotShot 1 IVY94 1 1994 58 1987 7 NA Trueyeld 1994 49 ILE87 ILE87 28 333.22045101752 0.03125 131 -1.88042827352424 CHE80 CHE80 0.875 loc 13.7409448818898
ILE87 1 1987 2007 19 12 3 DeadNotShot 1 IVY95 1 1995 72 1987 8 5.099999809 Winteryeld 1995 64 ILE87 ILE87 42 373.766961828337 0.03125 144 -1.29365134756342 CHE80 CHE80 0.875 loc 14.9204724409449
ILE87 1 1987 2007 19 12 3 DeadNotShot 1 IVY01 2 2001 62 1987 14 NA Summeryeld 2001 196 ILE87 ILE87 32 346.573590279973 0.03125 179 0.286132683869547 CHE80 CHE80 0.875 loc 15.4409448818898
ILE87 1 1987 2007 19 12 3 DeadNotShot 1 IVY97 1 1997 70 1987 10 5.839999809 Milk 1997 100 ILE87 ILE87 40 368.887945411394 0.03125 177 0.195859310644806 CHE80 CHE80 0.875 loc 15.2740157480315
ILE87 1 1987 2007 19 12 3 DeadNotShot 1 IVY00 3 2000 96 1987 13 NA Winteryeld 2000 169 ILE87 ILE87 66 418.965474202642 0.03125 195 1.00831966966747 CHE80 CHE80 0.875 loc 15.8708661417323
ILE87 1 1987 2007 19 12 3 DeadNotShot 1 IVY91 1 1991 63 1987 4 5.239999905 Naive 1991 16 ILE87 ILE87 33 349.650756146648 0.03125 174 0.0604492508076943 CHE80 CHE80 0.875 loc 15.1133858267717
IND92 1 1992 1999 7 4 2 Shot 3 NEP99 3 1999 64 1992 7 NA Milk 1999 49 IND92 IND92 34 352.636052461616 0 211 1.7305066554654 HAL87 HAL87 0.84375 loc 14.6826771653543
IND92 1 1992 1999 7 4 2 Shot 3 NEP98 2 1998 54 1992 6 6.620000191 Summeryeld 1998 36 IND92 IND92 24 317.805383034795 0 193 0.918046296442734 HAL87 HAL87 0.84375 loc 16.2944881889764
IND92 1 1992 1999 7 4 2 Shot 3 NEP96 1 1996 79 1992 4 6.440000381 Naive 1996 16 IND92 IND92 49 389.182029811063 0 162 -0.481190988540752 HAL87 HAL87 0.84375 loc 16.4354330708661
IND92 1 1992 1999 7 4 2 Shot 3 NEP97 2 1997 69 1992 5 5.739999905 Milk 1997 25 IND92 IND92 39 366.356164612965 0 177 0.195859310644806 HAL87 HAL87 0.84375 loc 15.2740157480315
INI86 1 1986 2001 14 11 4 DeadNotShot 1 HRM90 2 1990 57 1986 4 6.940000191 Naive 1990 16 INI86 INI86 27 329.583686600433 0 162 -0.481190988540752 VER79 VER79 0.5 loc 14.9566929133858
INI86 1 1986 2001 14 11 4 DeadNotShot 1 HRM00 1 2000 85 1986 14 4.120000191 Milk 2000 196 INI86 INI86 55 400.733318523247 0 195 1.00831966966747 VER79 VER79 0.5 loc 15.8708661417323
INI86 1 1986 2001 14 11 4 DeadNotShot 1 HRM93 2 1993 65 1986 7 8.7 Summeryeld 1993 49 INI86 INI86 35 355.534806148941 0 167 -0.255507555478899 VER79 VER79 0.5 loc 13.5448818897638
INI86 1 1986 2001 14 11 4 DeadNotShot 1 HRM99 1 1999 45 1986 13 6.220000095 Summeryeld 1999 169 INI86 INI86 15 270.805020110221 0 211 1.7305066554654 VER79 VER79 0.5 loc 14.6826771653543
INI86 1 1986 2001 14 11 4 DeadNotShot 1 HRM92 1 1992 58 1986 6 5.569999905 Milk 1992 36 INI86 INI86 28 333.22045101752 0 174 0.0604492508076943 VER79 VER79 0.5 loc 15.1574803149606
INI86 1 1986 2001 14 11 4 DeadNotShot 1 HRM91 1 1991 53 1986 5 6.32 Milk 1991 25 INI86 INI86 23 313.549421592915 0 174 0.0604492508076943 VER79 VER79 0.5 loc 15.1133858267717
INI86 1 1986 2001 14 11 4 DeadNotShot 1 HRM97 2 1997 62 1986 11 7.14 Winteryeld 1997 121 INI86 INI86 32 346.573590279973 0 177 0.195859310644806 VER79 VER79 0.5 loc 15.2740157480315
INI86 1 1986 2001 14 11 4 DeadNotShot 1 HRM95 1 1995 51 1986 9 6.739999619 Summeryeld 1995 81 INI86 INI86 21 304.452243772342 0 144 -1.29365134756342 VER79 VER79 0.5 loc 14.9204724409449
INI86 1 1986 2001 14 11 4 DeadNotShot 1 HRM94 1 1994 51 1986 8 6.300000191 Milk 1994 64 INI86 INI86 21 304.452243772342 0 131 -1.88042827352424 VER79 VER79 0.5 loc 13.7409448818898
INI86 1 1986 2001 14 11 4 DeadNotShot 1 HRM98 1 1998 62 1986 12 6.455 Milk 1998 144 INI86 INI86 32 346.573590279973 0 193 0.918046296442734 VER79 VER79 0.5 loc 16.2944881889764
INI86 1 1986 2001 14 11 4 DeadNotShot 1 HRM96 2 1996 53 1986 10 6.580000191 Milk 1996 100 INI86 INI86 23 313.549421592915 0 162 -0.481190988540752 VER79 VER79 0.5 loc 16.4354330708661
INI87 1 1987 1993 5 1 0 DeadNotShot 1 EQU92 1 1992 60 1987 5 6.96 Naive 1992 25 INI87 INI87 30 340.119738166216 0 174 0.0604492508076943 VER79 VER79 0.875 loc 15.1574803149606
IVO99 1 1999 2015 15 6 0 DeadNotShot 1 ABS14 2 2014 55 1999 15 8.039999619 Summeryeld 2014 225 IVO99 IVO99 25 321.88758248682 0 179 0.286132683869547 EBO90 EBO90 0.9375 loc 15.0910236220472
IVO99 1 1999 2015 15 6 0 DeadNotShot 1 ABS11 1 2011 146 1999 12 6.580000191 Trueyeld 2011 144 IVO99 IVO99 116 475.359019110636 0 178 0.240995997257176 EBO90 EBO90 0.9375 loc 14.7047244094488
IVO99 1 1999 2015 15 6 0 DeadNotShot 1 ABS08 2 2008 59 1999 9 5.780000191 Trueyeld 2008 81 IVO99 IVO99 29 336.729582998647 0 205 1.45968653579118 EBO90 EBO90 0.9375 loc 15.0472440944882
IVO99 1 1999 2015 15 6 0 DeadNotShot 1 ABS04 1 2004 96 1999 5 6.820000095 Naive 2004 25 IVO99 IVO99 66 418.965474202642 0 187 0.647226176768511 EBO90 EBO90 0.9375 loc 15.7858267716535
IVO99 1 1999 2015 15 6 0 DeadNotShot 1 ABS06 1 2006 71 1999 7 6.839999809 Trueyeld 2006 49 IVO99 IVO99 41 371.357206670431 0 182 0.421542743706658 EBO90 EBO90 0.9375 loc 15.3503937007874
IVO99 1 1999 2015 15 6 0 DeadNotShot 1 ABS13 3 2013 47 1999 14 NA Trueyeld 2013 196 IVO99 IVO99 17 283.321334405622 0 178 0.240995997257176 EBO90 EBO90 0.9375 loc 14.0267716535433
IVY95 1 1995 2000 4 1 0 DeadNotShot 1 MST99 2 1999 84 1995 4 5.825000095 Naive 1999 16 IVY95 IVY95 54 398.898404656427 0.0078125 211 1.7305066554654 ILE87 ILE87 0.875 loc 14.6826771653543
IVY97 1 1997 2015 17 7 3 DeadNotShot 1 HED01 1 2001 56 1997 4 3.600000095 Naive 2001 16 IVY97 IVY97 26 325.809653802148 0.0078125 179 0.286132683869547 ILE87 ILE87 0.8125 loc 15.4409448818898
IVY97 1 1997 2015 17 7 3 DeadNotShot 1 HED06 1 2006 48 1997 9 6.239999905 Trueyeld 2006 81 IVY97 IVY97 18 289.037175789616 0.0078125 182 0.421542743706658 ILE87 ILE87 0.8125 loc 15.3503937007874
IVY97 1 1997 2015 17 7 3 DeadNotShot 1 HED07 2 2007 65 1997 10 5.760000191 Milk 2007 100 IVY97 IVY97 35 355.534806148941 0.0078125 188 0.692362863380881 ILE87 ILE87 0.8125 loc 16.403937007874
IVY97 1 1997 2015 17 7 3 DeadNotShot 1 HED12 1 2012 55 1997 15 5.659999905 Trueyeld 2012 225 IVY97 IVY97 25 321.88758248682 0.0078125 179 0.286132683869547 ILE87 ILE87 0.8125 loc 15.0677165354331
IVY97 1 1997 2015 17 7 3 DeadNotShot 1 HED08 1 2008 71 1997 11 5.44 Winteryeld 2008 121 IVY97 IVY97 41 371.357206670431 0.0078125 205 1.45968653579118 ILE87 ILE87 0.8125 loc 15.0472440944882
IVY97 1 1997 2015 17 7 3 DeadNotShot 1 HED10 1 2010 53 1997 13 5.720000095 Trueyeld 2010 169 IVY97 IVY97 23 313.549421592915 0.0078125 191 0.827772923217993 ILE87 ILE87 0.8125 loc 14.9299212598425
IVY97 1 1997 2015 17 7 3 DeadNotShot 1 HED04 2 2004 40 1997 7 6.639999809 Trueyeld 2004 49 IVY97 IVY97 10 230.258509299405 0.0078125 187 0.647226176768511 ILE87 ILE87 0.8125 loc 15.7858267716535
JAE02 1 2002 NA NA 6 4 Living 3 ORY14 2 2014 94 2002 12 NA Trueyeld 2014 144 JAE02 JAE02 64 415.888308335967 0.0322265625 179 0.286132683869547 BNX95 BNX95 0.90625 loc 15.0910236220472
JAE02 1 2002 NA NA 6 4 Living 3 ORY16 1 2016 82 2002 14 5.395 Trueyeld 2016 196 JAE02 JAE02 52 395.124371858143 0.0322265625 180 0.331269370481917 BNX95 BNX95 0.90625 loc 14.8472440944882
JAE02 1 2002 NA NA 6 4 Living 3 ORY07 1 2007 59 2002 5 5.024999905 Naive 2007 25 JAE02 JAE02 29 336.729582998647 0.0322265625 188 0.692362863380881 BNX95 BNX95 0.90625 loc 16.403937007874
JAE02 1 2002 NA NA 6 4 Living 3 ORY09 2 2009 77 2002 7 5.979999809 Trueyeld 2009 49 JAE02 JAE02 47 385.014760171006 0.0322265625 183 0.466679430319029 BNX95 BNX95 0.90625 loc 15.251968503937
JAE02 1 2002 NA NA 6 4 Living 3 ORY12 2 2012 66 2002 10 6.73 Trueyeld 2012 100 JAE02 JAE02 36 358.351893845611 0.0322265625 179 0.286132683869547 BNX95 BNX95 0.90625 loc 15.0677165354331
JAE02 1 2002 NA NA 6 4 Living 3 ORY10 2 2010 69 2002 8 5.840000095 Summeryeld 2010 64 JAE02 JAE02 39 366.356164612965 0.0322265625 191 0.827772923217993 BNX95 BNX95 0.90625 loc 14.9299212598425
JAE08 1 2008 NA NA 3 1 Living 3 HAN13 2 2013 60 2008 5 NA Naive 2013 25 JAE08 JAE08 30 340.119738166216 0 178 0.240995997257176 BNX95 BNX95 0.40625 loc 14.0267716535433
JAE08 1 2008 NA NA 3 1 Living 3 HAN16 1 2016 64 2008 8 7.139999809 Milk 2016 64 JAE08 JAE08 34 352.636052461616 0 180 0.331269370481917 BNX95 BNX95 0.40625 loc 14.8472440944882
JAE08 1 2008 NA NA 3 1 Living 3 HAN15 2 2015 66 2008 7 6.479999905 Trueyeld 2015 49 JAE08 JAE08 36 358.351893845611 0 172 -0.0298241224170467 BNX95 BNX95 0.40625 loc 15.6603149606299
JAN84 1 1984 NA NA 3 0 DeadNotShot 2 JES88 1 1988 64 1984 4 5.940000191 Naive 1988 16 JAN84 JAN84 34 352.636052461616 0 174 0.0604492508076943 PJANE PJANE 0.5 loc 14.2031496062992
JAN84 1 1984 NA NA 3 0 DeadNotShot 2 JES90 3 1990 56 1984 6 NA Trueyeld 1990 36 JAN84 JAN84 26 325.809653802148 0 162 -0.481190988540752 PJANE PJANE 0.5 loc 14.9566929133858
JAN84 1 1984 NA NA 3 0 DeadNotShot 2 JES92 1 1992 58 1984 8 NA Trueyeld 1992 64 JAN84 JAN84 28 333.22045101752 0 174 0.0604492508076943 PJANE PJANE 0.5 loc 15.1574803149606
JUG87 1 1987 1999 11 5 2 DeadNotShot 1 MLR91 2 1991 72 1987 4 6.5 Naive 1991 16 JUG87 JUG87 42 373.766961828337 0.125 174 0.0604492508076943 BRF79 BRF79 0.875 loc 15.1133858267717
JUG87 1 1987 1999 11 5 2 DeadNotShot 1 MLR96 1 1996 77 1987 9 7.059999905 Milk 1996 81 JUG87 JUG87 47 385.014760171006 0.125 162 -0.481190988540752 BRF79 BRF79 0.875 loc 16.4354330708661
JUG87 1 1987 1999 11 5 2 DeadNotShot 1 MLR98 1 1998 109 1987 11 10.12 Trueyeld 1998 121 JUG87 JUG87 79 436.944785246702 0.125 193 0.918046296442734 BRF79 BRF79 0.875 loc 16.2944881889764
JUG87 1 1987 1999 11 5 2 DeadNotShot 1 MLR95 2 1995 59 1987 8 NA Trueyeld 1995 64 JUG87 JUG87 29 336.729582998647 0.125 144 -1.29365134756342 BRF79 BRF79 0.875 loc 14.9204724409449
JUG87 1 1987 1999 11 5 2 DeadNotShot 1 MLR92 3 1992 69 1987 5 NA Summeryeld 1992 25 JUG87 JUG87 39 366.356164612965 0.125 174 0.0604492508076943 BRF79 BRF79 0.875 loc 15.1574803149606
JUG91 1 1991 2004 12 6 4 Shot 3 TUS03 2 2003 56 1991 12 9.2 Trueyeld 2003 144 JUG91 JUG91 26 325.809653802148 0.0625 176 0.150722624032435 BRF79 BRF79 0.875 loc 15.1102362204724
JUG91 1 1991 2004 12 6 4 Shot 3 TUS99 2 1999 57 1991 8 7.660000381 Trueyeld 1999 64 JUG91 JUG91 27 329.583686600433 0.0625 211 1.7305066554654 BRF79 BRF79 0.875 loc 14.6826771653543
JUG91 1 1991 2004 12 6 4 Shot 3 TUS01 1 2001 56 1991 10 6.899999809 Trueyeld 2001 100 JUG91 JUG91 26 325.809653802148 0.0625 179 0.286132683869547 BRF79 BRF79 0.875 loc 15.4409448818898
JUG91 1 1991 2004 12 6 4 Shot 3 TUS97 2 1997 73 1991 6 7.459999619 Milk 1997 36 JUG91 JUG91 43 376.120011569356 0.0625 177 0.195859310644806 BRF79 BRF79 0.875 loc 15.2740157480315
JUG91 1 1991 2004 12 6 4 Shot 3 TUS95 2 1995 65 1991 4 6.884999809 Naive 1995 16 JUG91 JUG91 35 355.534806148941 0.0625 144 -1.29365134756342 BRF79 BRF79 0.875 loc 14.9204724409449
JUG91 1 1991 2004 12 6 4 Shot 3 TUS96 1 1996 57 1991 5 NA Summeryeld 1996 25 JUG91 JUG91 27 329.583686600433 0.0625 162 -0.481190988540752 BRF79 BRF79 0.875 loc 16.4354330708661
JUN85 1 1985 1999 13 8 4 DeadNotShot 1 GIN93 1 1993 87 1985 8 5.540000095 Winteryeld 1993 64 JUN85 JUN85 57 404.305126783455 0 167 -0.255507555478899 BET73 BET73 0.625 loc 13.5448818897638
JUN85 1 1985 1999 13 8 4 DeadNotShot 1 GIN94 2 1994 60 1985 9 6.695000191 Milk 1994 81 JUN85 JUN85 30 340.119738166216 0 131 -1.88042827352424 BET73 BET73 0.625 loc 13.7409448818898
JUN85 1 1985 1999 13 8 4 DeadNotShot 1 GIN92 1 1992 59 1985 7 5.78 Winteryeld 1992 49 JUN85 JUN85 29 336.729582998647 0 174 0.0604492508076943 BET73 BET73 0.625 loc 15.1574803149606
JUN85 1 1985 1999 13 8 4 DeadNotShot 1 GIN89 2 1989 58 1985 4 5.479999809 Naive 1989 16 JUN85 JUN85 28 333.22045101752 0 199 1.18886641611696 BET73 BET73 0.625 loc 14.2007874015748
JUN85 1 1985 1999 13 8 4 DeadNotShot 1 GIN91 2 1991 54 1985 6 8.979999809 Trueyeld 1991 36 JUN85 JUN85 24 317.805383034795 0 174 0.0604492508076943 BET73 BET73 0.625 loc 15.1133858267717
JUN85 1 1985 1999 13 8 4 DeadNotShot 1 GIN98 3 1998 50 1985 13 NA Trueyeld 1998 169 JUN85 JUN85 20 299.573227355399 0 193 0.918046296442734 BET73 BET73 0.625 loc 16.2944881889764
JUN85 1 1985 1999 13 8 4 DeadNotShot 1 GIN95 2 1995 73 1985 10 6.120000191 Winteryeld 1995 100 JUN85 JUN85 43 376.120011569356 0 144 -1.29365134756342 BET73 BET73 0.625 loc 14.9204724409449
JUN85 1 1985 1999 13 8 4 DeadNotShot 1 GIN96 2 1996 69 1985 11 7.680000191 Milk 1996 121 JUN85 JUN85 39 366.356164612965 0 162 -0.481190988540752 BET73 BET73 0.625 loc 16.4354330708661
KIL82 1 1982 1993 10 6 4 DeadNotShot 1 ANK90 1 1990 56 1982 8 8.380000381 Milk 1990 64 KIL82 KIL82 26 325.809653802148 0 162 -0.481190988540752 BUL71 BUL71 1 loc 14.9566929133858
KIL82 1 1982 1993 10 6 4 DeadNotShot 1 ANK91 1 1991 55 1982 9 5.91 Milk 1991 81 KIL82 KIL82 25 321.88758248682 0 174 0.0604492508076943 BUL71 BUL71 1 loc 15.1133858267717
KIL82 1 1982 1993 10 6 4 DeadNotShot 1 ANK92 1 1992 58 1982 10 5.64 Milk 1992 100 KIL82 KIL82 28 333.22045101752 0 174 0.0604492508076943 BUL71 BUL71 1 loc 15.1574803149606
KIL82 1 1982 1993 10 6 4 DeadNotShot 1 ANK89 1 1989 64 1982 7 7.009999905 Trueyeld 1989 49 KIL82 KIL82 34 352.636052461616 0 199 1.18886641611696 BUL71 BUL71 1 loc 14.2007874015748
KIL82 1 1982 1993 10 6 4 DeadNotShot 1 ANK86 2 1986 73 1982 4 5.320000095 Naive 1986 16 KIL82 KIL82 43 376.120011569356 0 201 1.2791397893417 BUL71 BUL71 1 loc 14.1188976377953
KIL82 1 1982 1993 10 6 4 DeadNotShot 1 ANK87 2 1987 73 1982 5 6.140000191 Winteryeld 1987 25 KIL82 KIL82 43 376.120011569356 0 168 -0.210370868866529 BUL71 BUL71 1 loc 13.8141732283465
KIN77 1 1977 NA NA 1 1 DeadNotShot 2 CRK83 1 1983 70 1977 6 NA Naive 1983 36 KIN77 KIN77 40 368.887945411394 0 161 -0.526327675153122 ROW73 ROW73 0.25 loc 14.8062992125984
KIT95 1 1995 2014 18 10 1 DeadNotShot 1 LAR11 1 2011 60 1995 16 2.855000095 Trueyeld 2011 256 KIT95 KIT95 30 340.119738166216 0.015625 178 0.240995997257176 TER85 TER85 0.78125 loc 14.7047244094488
KIT95 1 1995 2014 18 10 1 DeadNotShot 1 LAR06 2 2006 61 1995 11 4.509999905 Milk 2006 121 KIT95 KIT95 31 343.398720448515 0.015625 182 0.421542743706658 TER85 TER85 0.78125 loc 15.3503937007874
KIT95 1 1995 2014 18 10 1 DeadNotShot 1 LAR05 2 2005 61 1995 10 NA Summeryeld 2005 100 KIT95 KIT95 31 343.398720448515 0.015625 198 1.14372972950459 TER85 TER85 0.78125 loc 15.1275590551181
KIT95 1 1995 2014 18 10 1 DeadNotShot 1 LAR03 1 2003 62 1995 8 4.940000191 Winteryeld 2003 64 KIT95 KIT95 32 346.573590279973 0.015625 176 0.150722624032435 TER85 TER85 0.78125 loc 15.1102362204724
KIT95 1 1995 2014 18 10 1 DeadNotShot 1 LAR04 2 2004 53 1995 9 4.800000191 Summeryeld 2004 81 KIT95 KIT95 23 313.549421592915 0.015625 187 0.647226176768511 TER85 TER85 0.78125 loc 15.7858267716535
KIT95 1 1995 2014 18 10 1 DeadNotShot 1 LAR09 2 2009 77 1995 14 NA Winteryeld 2009 196 KIT95 KIT95 47 385.014760171006 0.015625 183 0.466679430319029 TER85 TER85 0.78125 loc 15.251968503937
KIT95 1 1995 2014 18 10 1 DeadNotShot 1 LAR02 2 2002 67 1995 7 4.444999809 Winteryeld 2002 49 KIT95 KIT95 37 361.091791264422 0.015625 183 0.466679430319029 TER85 TER85 0.78125 loc 15.4574803149606
KIT95 1 1995 2014 18 10 1 DeadNotShot 1 LAR99 2 1999 66 1995 4 3.379999905 Naive 1999 16 KIT95 KIT95 36 358.351893845611 0.015625 211 1.7305066554654 TER85 TER85 0.78125 loc 14.6826771653543
KIT95 1 1995 2014 18 10 1 DeadNotShot 1 LAR01 2 2001 61 1995 6 5.2 Trueyeld 2001 36 KIT95 KIT95 31 343.398720448515 0.015625 179 0.286132683869547 TER85 TER85 0.78125 loc 15.4409448818898
KIT95 1 1995 2014 18 10 1 DeadNotShot 1 LAR08 2 2008 56 1995 13 5.06 Trueyeld 2008 169 KIT95 KIT95 26 325.809653802148 0.015625 205 1.45968653579118 TER85 TER85 0.78125 loc 15.0472440944882
KLD05 1 2005 2012 7 3 1 DeadNotShot 1 RUI09 1 2009 61 2005 4 4.955 Naive 2009 16 KLD05 KLD05 31 343.398720448515 0.0126953125 183 0.466679430319029 BNX94 BNX94 0.90625 loc 15.251968503937
KLD05 1 2005 2012 7 3 1 DeadNotShot 1 RUI10 2 2010 64 2005 5 5.399999809 Milk 2010 25 KLD05 KLD05 34 352.636052461616 0.0126953125 191 0.827772923217993 BNX94 BNX94 0.90625 loc 14.9299212598425
KNO02 1 2002 NA NA 2 2 DeadNotShot 2 CLV06 2 2006 67 2002 4 5.239999905 Naive 2006 16 KNO02 KNO02 37 361.091791264422 0 182 0.421542743706658 TRK87 TRK87 0.5 loc 15.3503937007874
KNO95 1 1995 2014 18 6 2 Shot 3 SPD00 2 2000 71 1995 5 8.300000381 Winteryeld 2000 25 KNO95 KNO95 41 371.357206670431 0 195 1.00831966966747 TRK87 TRK87 0.875 loc 15.8708661417323
LAM83 1 1983 1998 14 8 3 DeadNotShot 1 CCO87 1 1987 71 1983 4 NA Naive 1987 16 LAM83 LAM83 41 371.357206670431 0 168 -0.210370868866529 CMO78 CMO78 0.625 loc 13.8141732283465
LAM83 1 1983 1998 14 8 3 DeadNotShot 1 CCO89 3 1989 68 1983 6 NA Trueyeld 1989 36 LAM83 LAM83 38 363.758615972639 0 199 1.18886641611696 CMO78 CMO78 0.625 loc 14.2007874015748
LAM83 1 1983 1998 14 8 3 DeadNotShot 1 CCO94 2 1994 68 1983 11 NA Milk 1994 121 LAM83 LAM83 38 363.758615972639 0 131 -1.88042827352424 CMO78 CMO78 0.625 loc 13.7409448818898
LAM83 1 1983 1998 14 8 3 DeadNotShot 1 CCO90 1 1990 54 1983 7 NA Summeryeld 1990 49 LAM83 LAM83 24 317.805383034795 0 162 -0.481190988540752 CMO78 CMO78 0.625 loc 14.9566929133858
LAM83 1 1983 1998 14 8 3 DeadNotShot 1 CCO95 2 1995 88 1983 12 6.379999905 Milk 1995 144 LAM83 LAM83 58 406.044301054642 0 144 -1.29365134756342 CMO78 CMO78 0.625 loc 14.9204724409449
LAM83 1 1983 1998 14 8 3 DeadNotShot 1 CCO91 2 1991 69 1983 8 5.720000191 Milk 1991 64 LAM83 LAM83 39 366.356164612965 0 174 0.0604492508076943 CMO78 CMO78 0.625 loc 15.1133858267717
LAM83 1 1983 1998 14 8 3 DeadNotShot 1 CCO93 2 1993 64 1983 10 NA Trueyeld 1993 100 LAM83 LAM83 34 352.636052461616 0 167 -0.255507555478899 CMO78 CMO78 0.625 loc 13.5448818897638
LCH06 1 2006 NA NA 5 3 Living 3 HAZ15 3 2015 64 2006 9 NA Milk 2015 81 LCH06 LCH06 34 352.636052461616 0.0146484375 172 -0.0298241224170467 CED00 CED00 0.9296875 loc 15.6603149606299
LCH06 1 2006 NA NA 5 3 Living 3 HAZ12 2 2012 52 2006 6 8.48 Trueyeld 2012 36 LCH06 LCH06 22 309.104245335832 0.0146484375 179 0.286132683869547 CED00 CED00 0.9296875 loc 15.0677165354331
LCH06 1 2006 NA NA 5 3 Living 3 HAZ16 1 2016 46 2006 10 NA Summeryeld 2016 100 LCH06 LCH06 16 277.258872223978 0.0146484375 180 0.331269370481917 CED00 CED00 0.9296875 loc 14.8472440944882
LCH06 1 2006 NA NA 5 3 Living 3 HAZ14 1 2014 52 2006 8 7.38 Trueyeld 2014 64 LCH06 LCH06 22 309.104245335832 0.0146484375 179 0.286132683869547 CED00 CED00 0.9296875 loc 15.0910236220472
LCH06 1 2006 NA NA 5 3 Living 3 HAZ10 2 2010 58 2006 4 5.960000095 Naive 2010 16 LCH06 LCH06 28 333.22045101752 0.0146484375 191 0.827772923217993 CED00 CED00 0.9296875 loc 14.9299212598425
LCH08 1 2008 2014 5 1 0 Shot 3 WLL12 1 2012 62 2008 4 6.964999905 Naive 2012 16 LCH08 LCH08 32 346.573590279973 0.017578125 179 0.286132683869547 CED00 CED00 0.9609375 loc 15.0677165354331
LEI12 1 2012 NA NA 1 0 Living 3 ING16 1 2016 116 2012 4 6.620000191 Naive 2016 16 LEI12 LEI12 86 445.434729625351 0.02001953125 180 0.331269370481917 RAP06 RAP06 0.9453125 loc 14.8472440944882
LIB78 1 1978 1993 14 6 3 DeadNotShot 1 SKA90 2 1990 60 1978 12 NA Summeryeld 1990 144 LIB78 LIB78 30 340.119738166216 0 162 -0.481190988540752 LIBRA LIBRA 0.5 loc 14.9566929133858
LIB78 1 1978 1993 14 6 3 DeadNotShot 1 SKA82 1 1982 79 1978 4 NA Naive 1982 16 LIB78 LIB78 49 389.182029811063 0 152 -0.932557854664457 LIBRA LIBRA 0.5 loc 14.051968503937
LIB78 1 1978 1993 14 6 3 DeadNotShot 1 SKA89 3 1989 71 1978 11 NA Trueyeld 1989 121 LIB78 LIB78 41 371.357206670431 0 199 1.18886641611696 LIBRA LIBRA 0.5 loc 14.2007874015748
LIB78 1 1978 1993 14 6 3 DeadNotShot 1 SKA92 2 1992 66 1978 14 NA Trueyeld 1992 196 LIB78 LIB78 36 358.351893845611 0 174 0.0604492508076943 LIBRA LIBRA 0.5 loc 15.1574803149606
LIB78 1 1978 1993 14 6 3 DeadNotShot 1 SKA87 2 1987 70 1978 9 NA Trueyeld 1987 81 LIB78 LIB78 40 368.887945411394 0 168 -0.210370868866529 LIBRA LIBRA 0.5 loc 13.8141732283465
LIBRA 1 1972 1985 13 5 2 DeadNotShot 1 LIB82 2 1982 70 1972 10 NA Summeryeld 1982 100 LIBRA LIBRA 40 368.887945411394 0 152 -0.932557854664457 MOLIB MOLIB 0.5 loc 14.051968503937
LIM80 1 1980 1993 12 7 0 DeadNotShot 1 CWR88 2 1988 79 1980 8 7.720000191 Winteryeld 1988 64 LIM80 LIM80 49 389.182029811063 0 174 0.0604492508076943 POL73 POL73 1 loc 14.2031496062992
LIM80 1 1980 1993 12 7 0 DeadNotShot 1 CWR92 2 1992 75 1980 12 5.225000191 Winteryeld 1992 144 LIM80 LIM80 45 380.666248977032 0 174 0.0604492508076943 POL73 POL73 1 loc 15.1574803149606
LIM80 1 1980 1993 12 7 0 DeadNotShot 1 CWR90 2 1990 54 1980 10 7.44 Trueyeld 1990 100 LIM80 LIM80 24 317.805383034795 0 162 -0.481190988540752 POL73 POL73 1 loc 14.9566929133858
LIM80 1 1980 1993 12 7 0 DeadNotShot 1 CWR87 1 1987 79 1980 7 5.799999619 Winteryeld 1987 49 LIM80 LIM80 49 389.182029811063 0 168 -0.210370868866529 POL73 POL73 1 loc 13.8141732283465
LIM80 1 1980 1993 12 7 0 DeadNotShot 1 CWR86 1 1986 70 1980 6 NA Trueyeld 1986 36 LIM80 LIM80 40 368.887945411394 0 201 1.2791397893417 POL73 POL73 1 loc 14.1188976377953
LIM80 1 1980 1993 12 7 0 DeadNotShot 1 CWR84 1 1984 75 1980 4 6.540000095 Naive 1984 16 LIM80 LIM80 45 380.666248977032 0 162 -0.481190988540752 POL73 POL73 1 loc 15.296062992126
LIM80 1 1980 1993 12 7 0 DeadNotShot 1 CWR91 2 1991 75 1980 11 8.560000381 Winteryeld 1991 121 LIM80 LIM80 45 380.666248977032 0 174 0.0604492508076943 POL73 POL73 1 loc 15.1133858267717
LIM83 1 1983 1998 14 8 2 DeadNotShot 1 PTN94 2 1994 52 1983 11 2.299999952 Milk 1994 121 LIM83 LIM83 22 309.104245335832 0 131 -1.88042827352424 POL73 POL73 1 loc 13.7409448818898
LIM83 1 1983 1998 14 8 2 DeadNotShot 1 PTN90 2 1990 73 1983 7 4.739999905 Winteryeld 1990 49 LIM83 LIM83 43 376.120011569356 0 162 -0.481190988540752 POL73 POL73 1 loc 14.9566929133858
LIM83 1 1983 1998 14 8 2 DeadNotShot 1 PTN92 1 1992 56 1983 9 5.240000191 Trueyeld 1992 81 LIM83 LIM83 26 325.809653802148 0 174 0.0604492508076943 POL73 POL73 1 loc 15.1574803149606
LIM83 1 1983 1998 14 8 2 DeadNotShot 1 PTN89 2 1989 63 1983 6 5.540000095 Trueyeld 1989 36 LIM83 LIM83 33 349.650756146648 0 199 1.18886641611696 POL73 POL73 1 loc 14.2007874015748
LIM83 1 1983 1998 14 8 2 DeadNotShot 1 PTN93 1 1993 63 1983 10 4.979999905 Summeryeld 1993 100 LIM83 LIM83 33 349.650756146648 0 167 -0.255507555478899 POL73 POL73 1 loc 13.5448818897638
LIM83 1 1983 1998 14 8 2 DeadNotShot 1 PTN87 1 1987 75 1983 4 4.799999905 Naive 1987 16 LIM83 LIM83 45 380.666248977032 0 168 -0.210370868866529 POL73 POL73 1 loc 13.8141732283465
LIM83 1 1983 1998 14 8 2 DeadNotShot 1 PTN96 2 1996 53 1983 13 NA Summeryeld 1996 169 LIM83 LIM83 23 313.549421592915 0 162 -0.481190988540752 POL73 POL73 1 loc 16.4354330708661
LIM83 1 1983 1998 14 8 2 DeadNotShot 1 PTN95 1 1995 51 1983 12 2.840000048 Summeryeld 1995 144 LIM83 LIM83 21 304.452243772342 0 144 -1.29365134756342 POL73 POL73 1 loc 14.9204724409449
LIM85 1 1985 2000 14 8 5 DeadNotShot 1 PID92 1 1992 65 1985 7 3.899999809 Milk 1992 49 LIM85 LIM85 35 355.534806148941 0 174 0.0604492508076943 POL73 POL73 0.75 loc 15.1574803149606
LIM85 1 1985 2000 14 8 5 DeadNotShot 1 PID91 1 1991 57 1985 6 5.680000191 Trueyeld 1991 36 LIM85 LIM85 27 329.583686600433 0 174 0.0604492508076943 POL73 POL73 0.75 loc 15.1133858267717
LIM85 1 1985 2000 14 8 5 DeadNotShot 1 PID89 1 1989 74 1985 4 6.679999809 Naive 1989 16 LIM85 LIM85 44 378.418963391826 0 199 1.18886641611696 POL73 POL73 0.75 loc 14.2007874015748
LIM85 1 1985 2000 14 8 5 DeadNotShot 1 PID95 1 1995 68 1985 10 5.639999809 Milk 1995 100 LIM85 LIM85 38 363.758615972639 0 144 -1.29365134756342 POL73 POL73 0.75 loc 14.9204724409449
LIM85 1 1985 2000 14 8 5 DeadNotShot 1 PID97 1 1997 78 1985 12 6.249999809 Milk 1997 144 LIM85 LIM85 48 387.120101090789 0 177 0.195859310644806 POL73 POL73 0.75 loc 15.2740157480315
LIM85 1 1985 2000 14 8 5 DeadNotShot 1 PID96 2 1996 71 1985 11 7.56 Milk 1996 121 LIM85 LIM85 41 371.357206670431 0 162 -0.481190988540752 POL73 POL73 0.75 loc 16.4354330708661
LIM85 1 1985 2000 14 8 5 DeadNotShot 1 PID94 2 1994 59 1985 9 7.295000095 Trueyeld 1994 81 LIM85 LIM85 29 336.729582998647 0 131 -1.88042827352424 POL73 POL73 0.75 loc 13.7409448818898
LIM85 1 1985 2000 14 8 5 DeadNotShot 1 PID99 1 1999 58 1985 14 5.210000191 Trueyeld 1999 196 LIM85 LIM85 28 333.22045101752 0 211 1.7305066554654 POL73 POL73 0.75 loc 14.6826771653543
LIT70 1 1970 1986 15 10 3 DeadNotShot 1 SIE73 2 1973 55 1970 3 NA Naive 1973 9 LIT70 LIT70 25 321.88758248682 0 79 -4.2275359773675 LITLH LITLH 0.5 loc 14.5944881889764
LIT70 1 1970 1986 15 10 3 DeadNotShot 1 SIE83 1 1983 61 1970 13 NA Summeryeld 1983 169 LIT70 LIT70 31 343.398720448515 0 161 -0.526327675153122 LITLH LITLH 0.5 loc 14.8062992125984
LIT70 1 1970 1986 15 10 3 DeadNotShot 1 SIE75 2 1975 55 1970 5 NA Trueyeld 1975 25 LIT70 LIT70 25 321.88758248682 0 90 -3.73103242463143 LITLH LITLH 0.5 loc 13.4448818897638
LIT70 1 1970 1986 15 10 3 DeadNotShot 1 SIL82 1 1982 71 1970 12 NA Winteryeld 1982 144 LIT70 LIT70 41 371.357206670431 0 152 -0.932557854664457 LITLH LITLH 0.5 loc 14.051968503937
LIT70 1 1970 1986 15 10 3 DeadNotShot 1 SIE78 1 1978 59 1970 8 5.42 Milk 1978 64 LIT70 LIT70 29 336.729582998647 0 134 -1.74501821368713 LITLH LITLH 0.5 loc 14.7566929133858
LIT70 1 1970 1986 15 10 3 DeadNotShot 1 SIL79 2 1979 60 1970 9 NA Winteryeld 1979 81 LIT70 LIT70 30 340.119738166216 0 151 -0.977694541276827 LITLH LITLH 0.5 loc 15.0433070866142
LIT70 1 1970 1986 15 10 3 DeadNotShot 1 SIE77 2 1977 62 1970 7 NA Trueyeld 1977 49 LIT70 LIT70 32 346.573590279973 0 114 -2.64775194593454 LITLH LITLH 0.5 loc 15.1488188976378
LIT70 1 1970 1986 15 10 3 DeadNotShot 1 SIE81 1 1981 145 1970 11 NA Trueyeld 1981 121 LIT70 LIT70 115 474.493212836325 0 155 -0.797147794827345 LITLH LITLH 0.5 loc 14.3244094488189
LIT70 1 1970 1986 15 10 3 DeadNotShot 1 SIE85 1 1985 66 1970 15 NA Milk 1985 225 LIT70 LIT70 36 358.351893845611 0 165 -0.34578092870364 LITLH LITLH 0.5 loc 15.1637795275591
LIT70 1 1970 1986 15 10 3 DeadNotShot 1 SIE84 1 1984 70 1970 14 5.82 Milk 1984 196 LIT70 LIT70 40 368.887945411394 0 162 -0.481190988540752 LITLH LITLH 0.5 loc 15.296062992126
LIT75 1 1975 1982 7 2 0 DeadNotShot 1 PER81 1 1981 65 1975 6 NA Trueyeld 1981 36 LIT75 LIT75 35 355.534806148941 0 155 -0.797147794827345 LITLH LITLH 0.5 loc 14.3244094488189
LIT75 1 1975 1982 7 2 0 DeadNotShot 1 PER79 2 1979 70 1975 4 NA Naive 1979 16 LIT75 LIT75 40 368.887945411394 0 151 -0.977694541276827 LITLH LITLH 0.5 loc 15.0433070866142
LIZ86 1 1986 2000 13 4 2 DeadNotShot 1 GEC93 2 1993 167 1986 7 NA Naive 1993 49 LIZ86 LIZ86 137 491.998092582812 0.03125 167 -0.255507555478899 LTF77 LTF77 1 loc 13.5448818897638
LMS00 1 2000 2015 14 6 5 DeadNotShot 1 TTL09 2 2009 75 2000 9 6.300000381 Milk 2009 81 LMS00 LMS00 45 380.666248977032 0.03125 183 0.466679430319029 GOD94 GOD94 1 loc 15.251968503937
LMS00 1 2000 2015 14 6 5 DeadNotShot 1 TTL08 2 2008 54 2000 8 6.860000191 Trueyeld 2008 64 LMS00 LMS00 24 317.805383034795 0.03125 205 1.45968653579118 GOD94 GOD94 1 loc 15.0472440944882
LMS00 1 2000 2015 14 6 5 DeadNotShot 1 TTL12 2 2012 54 2000 12 6.919999905 Trueyeld 2012 144 LMS00 LMS00 24 317.805383034795 0.03125 179 0.286132683869547 GOD94 GOD94 1 loc 15.0677165354331
LMS00 1 2000 2015 14 6 5 DeadNotShot 1 TTL14 1 2014 69 2000 14 5.05 Trueyeld 2014 196 LMS00 LMS00 39 366.356164612965 0.03125 179 0.286132683869547 GOD94 GOD94 1 loc 15.0910236220472
LMS00 1 2000 2015 14 6 5 DeadNotShot 1 TTL06 2 2006 66 2000 6 7.825000095 Trueyeld 2006 36 LMS00 LMS00 36 358.351893845611 0.03125 182 0.421542743706658 GOD94 GOD94 1 loc 15.3503937007874
LMS00 1 2000 2015 14 6 5 DeadNotShot 1 TTL04 1 2004 64 2000 4 5.259999809 Naive 2004 16 LMS00 LMS00 34 352.636052461616 0.03125 187 0.647226176768511 GOD94 GOD94 1 loc 15.7858267716535
LMS05 1 2005 2015 10 7 2 Shot 3 STN13 1 2013 66 2005 8 6.440000191 Milk 2013 64 LMS05 LMS05 36 358.351893845611 0.015625 178 0.240995997257176 GOD94 GOD94 1 loc 14.0267716535433
LMS05 1 2005 2015 10 7 2 Shot 3 STN14 1 2014 66 2005 9 6.810000095 Milk 2014 81 LMS05 LMS05 36 358.351893845611 0.015625 179 0.286132683869547 GOD94 GOD94 1 loc 15.0910236220472
LMS05 1 2005 2015 10 7 2 Shot 3 STN12 1 2012 60 2005 7 7.925 Summeryeld 2012 49 LMS05 LMS05 30 340.119738166216 0.015625 179 0.286132683869547 GOD94 GOD94 1 loc 15.0677165354331
LMS05 1 2005 2015 10 7 2 Shot 3 STN09 1 2009 76 2005 4 5.369999809 Naive 2009 16 LMS05 LMS05 46 382.864139648909 0.015625 183 0.466679430319029 GOD94 GOD94 1 loc 15.251968503937
LMS05 1 2005 2015 10 7 2 Shot 3 STN10 1 2010 74 2005 5 4.425 Winteryeld 2010 25 LMS05 LMS05 44 378.418963391826 0.015625 191 0.827772923217993 GOD94 GOD94 1 loc 14.9299212598425
LMS05 1 2005 2015 10 7 2 Shot 3 STN15 1 2015 66 2005 10 7.154999809 Milk 2015 100 LMS05 LMS05 36 358.351893845611 0.015625 172 -0.0298241224170467 GOD94 GOD94 1 loc 15.6603149606299
LMS05 1 2005 2015 10 7 2 Shot 3 STN11 2 2011 72 2005 6 6.91 Winteryeld 2011 36 LMS05 LMS05 42 373.766961828337 0.015625 178 0.240995997257176 GOD94 GOD94 1 loc 14.7047244094488
LMS06 1 2006 2015 9 3 2 DeadNotShot 1 CRX14 1 2014 82 2006 8 8.579999809 Trueyeld 2014 64 LMS06 LMS06 52 395.124371858143 0 179 0.286132683869547 GOD94 GOD94 0.9375 loc 15.0910236220472
LMS06 1 2006 2015 9 3 2 DeadNotShot 1 CRX12 2 2012 57 2006 6 8.129999619 Trueyeld 2012 36 LMS06 LMS06 27 329.583686600433 0 179 0.286132683869547 GOD94 GOD94 0.9375 loc 15.0677165354331
LMS07 1 2007 2012 5 2 1 Shot 3 TNS11 2 2011 58 2007 4 6.760000191 Naive 2011 16 LMS07 LMS07 28 333.22045101752 0.00048828125 178 0.240995997257176 GOD94 GOD94 0.890625 loc 14.7047244094488
LMS97 1 1997 2014 16 11 6 DeadNotShot 1 LPA02 1 2002 58 1997 5 6.260000191 Summeryeld 2002 25 LMS97 LMS97 28 333.22045101752 0 183 0.466679430319029 GOD94 GOD94 1 loc 15.4574803149606
LMS97 1 1997 2014 16 11 6 DeadNotShot 1 LPA11 3 2011 66 1997 14 NA Trueyeld 2011 196 LMS97 LMS97 36 358.351893845611 0 178 0.240995997257176 GOD94 GOD94 1 loc 14.7047244094488
LMS97 1 1997 2014 16 11 6 DeadNotShot 1 LPA13 1 2013 78 1997 16 3.919999905 Milk 2013 256 LMS97 LMS97 48 387.120101090789 0 178 0.240995997257176 GOD94 GOD94 1 loc 14.0267716535433
LMS97 1 1997 2014 16 11 6 DeadNotShot 1 LPA04 1 2004 68 1997 7 7.079999809 Milk 2004 49 LMS97 LMS97 38 363.758615972639 0 187 0.647226176768511 GOD94 GOD94 1 loc 15.7858267716535
LMS97 1 1997 2014 16 11 6 DeadNotShot 1 LPA12 1 2012 55 1997 15 6.780000191 Summeryeld 2012 225 LMS97 LMS97 25 321.88758248682 0 179 0.286132683869547 GOD94 GOD94 1 loc 15.0677165354331
LMS97 1 1997 2014 16 11 6 DeadNotShot 1 LPA01 3 2001 70 1997 4 NA Naive 2001 16 LMS97 LMS97 40 368.887945411394 0 179 0.286132683869547 GOD94 GOD94 1 loc 15.4409448818898
LMS97 1 1997 2014 16 11 6 DeadNotShot 1 LPA08 2 2008 61 1997 11 7.55 Summeryeld 2008 121 LMS97 LMS97 31 343.398720448515 0 205 1.45968653579118 GOD94 GOD94 1 loc 15.0472440944882
LMS97 1 1997 2014 16 11 6 DeadNotShot 1 LPA06 1 2006 59 1997 9 6.580000191 Trueyeld 2006 81 LMS97 LMS97 29 336.729582998647 0 182 0.421542743706658 GOD94 GOD94 1 loc 15.3503937007874
LMS97 1 1997 2014 16 11 6 DeadNotShot 1 LPA03 2 2003 65 1997 6 7.580000191 Milk 2003 36 LMS97 LMS97 35 355.534806148941 0 176 0.150722624032435 GOD94 GOD94 1 loc 15.1102362204724
LMS97 1 1997 2014 16 11 6 DeadNotShot 1 LPA09 1 2009 90 1997 12 6.524999905 Milk 2009 144 LMS97 LMS97 60 409.43445622221 0 183 0.466679430319029 GOD94 GOD94 1 loc 15.251968503937
LMS97 1 1997 2014 16 11 6 DeadNotShot 1 LPA07 2 2007 63 1997 10 8.395 Summeryeld 2007 100 LMS97 LMS97 33 349.650756146648 0 188 0.692362863380881 GOD94 GOD94 1 loc 16.403937007874
LOB86 1 1986 1999 13 6 0 DeadNotShot 1 SCA97 3 1997 192 1986 11 NA Trueyeld 1997 121 LOB86 LOB86 162 508.759633523238 0 177 0.195859310644806 TOR78 TOR78 1 loc 15.2740157480315
LOB86 1 1986 1999 13 6 0 DeadNotShot 1 SCA95 2 1995 166 1986 9 7.56 Trueyeld 1995 81 LOB86 LOB86 136 491.265488573605 0 144 -1.29365134756342 TOR78 TOR78 1 loc 14.9204724409449
LOB86 1 1986 1999 13 6 0 DeadNotShot 1 SCA91 2 1991 59 1986 5 4.519999905 Naive 1991 25 LOB86 LOB86 29 336.729582998647 0 174 0.0604492508076943 TOR78 TOR78 1 loc 15.1133858267717
LOB86 1 1986 1999 13 6 0 DeadNotShot 1 SCA99 2 1999 63 1986 13 NA Summeryeld 1999 169 LOB86 LOB86 33 349.650756146648 0 211 1.7305066554654 TOR78 TOR78 1 loc 14.6826771653543
LOB86 1 1986 1999 13 6 0 DeadNotShot 1 SCA98 1 1998 91 1986 12 6.959999619 Winteryeld 1998 144 LOB86 LOB86 61 411.087386417331 0 193 0.918046296442734 TOR78 TOR78 1 loc 16.2944881889764
LOB86 1 1986 1999 13 6 0 DeadNotShot 1 SCA93 2 1993 67 1986 7 6.38 Trueyeld 1993 49 LOB86 LOB86 37 361.091791264422 0 167 -0.255507555478899 TOR78 TOR78 1 loc 13.5448818897638
LPA02 1 2002 NA NA 10 6 Living 3 GLR07 2 2007 54 2002 5 8.180000191 Trueyeld 2007 25 LPA02 LPA02 24 317.805383034795 0 188 0.692362863380881 LMS97 LMS97 1 loc 16.403937007874
LPA02 1 2002 NA NA 10 6 Living 3 GLR16 1 2016 51 2002 14 NA Milk 2016 196 LPA02 LPA02 21 304.452243772342 0 180 0.331269370481917 LMS97 LMS97 1 loc 14.8472440944882
LPA02 1 2002 NA NA 10 6 Living 3 GLR12 2 2012 49 2002 10 6.540000095 Milk 2012 100 LPA02 LPA02 19 294.443897916644 0 179 0.286132683869547 LMS97 LMS97 1 loc 15.0677165354331
LPA02 1 2002 NA NA 10 6 Living 3 GLR11 1 2011 49 2002 9 NA Trueyeld 2011 81 LPA02 LPA02 19 294.443897916644 0 178 0.240995997257176 LMS97 LMS97 1 loc 14.7047244094488
LPA02 1 2002 NA NA 10 6 Living 3 GLR14 1 2014 62 2002 12 7.239999905 Milk 2014 144 LPA02 LPA02 32 346.573590279973 0 179 0.286132683869547 LMS97 LMS97 1 loc 15.0910236220472
LPA02 1 2002 NA NA 10 6 Living 3 GLR08 2 2008 61 2002 6 NA Milk 2008 36 LPA02 LPA02 31 343.398720448515 0 205 1.45968653579118 LMS97 LMS97 1 loc 15.0472440944882
LPA02 1 2002 NA NA 10 6 Living 3 GLR05 2 2005 74 2002 3 6.879999905 Naive 2005 9 LPA02 LPA02 44 378.418963391826 0 198 1.14372972950459 LMS97 LMS97 1 loc 15.1275590551181
LPA02 1 2002 NA NA 10 6 Living 3 GLR15 1 2015 49 2002 13 NA Summeryeld 2015 169 LPA02 LPA02 19 294.443897916644 0 172 -0.0298241224170467 LMS97 LMS97 1 loc 15.6603149606299
LPA02 1 2002 NA NA 10 6 Living 3 GLR13 1 2013 53 2002 11 NA Milk 2013 121 LPA02 LPA02 23 313.549421592915 0 178 0.240995997257176 LMS97 LMS97 1 loc 14.0267716535433
LPA02 1 2002 NA NA 10 6 Living 3 GLR09 2 2009 56 2002 7 7.920000381 Winteryeld 2009 49 LPA02 LPA02 26 325.809653802148 0 183 0.466679430319029 LMS97 LMS97 1 loc 15.251968503937
LPA04 1 2004 2014 9 6 2 Shot 3 PHA12 1 2012 63 2004 8 7.64 Milk 2012 64 LPA04 LPA04 33 349.650756146648 0.0029296875 179 0.286132683869547 LMS97 LMS97 0.875 loc 15.0677165354331
LPA04 1 2004 2014 9 6 2 Shot 3 PHA13 2 2013 48 2004 9 NA Milk 2013 81 LPA04 LPA04 18 289.037175789616 0.0029296875 178 0.240995997257176 LMS97 LMS97 0.875 loc 14.0267716535433
LPA04 1 2004 2014 9 6 2 Shot 3 PHA10 1 2010 58 2004 6 7.740000381 Trueyeld 2010 36 LPA04 LPA04 28 333.22045101752 0.0029296875 191 0.827772923217993 LMS97 LMS97 0.875 loc 14.9299212598425
LPA04 1 2004 2014 9 6 2 Shot 3 PHA07 2 2007 66 2004 3 5.92 Naive 2007 9 LPA04 LPA04 36 358.351893845611 0.0029296875 188 0.692362863380881 LMS97 LMS97 0.875 loc 16.403937007874
LPA04 1 2004 2014 9 6 2 Shot 3 PHA11 1 2011 63 2004 7 NA Milk 2011 49 LPA04 LPA04 33 349.650756146648 0.0029296875 178 0.240995997257176 LMS97 LMS97 0.875 loc 14.7047244094488
LPA12 1 2012 2016 4 1 0 Shot 3 HUD16 2 2016 55 2012 4 7.030000191 Naive 2016 16 LPA12 LPA12 25 321.88758248682 0.000244140625 180 0.331269370481917 LMS97 LMS97 0.890625 loc 14.8472440944882
LPW91 1 1991 2008 16 11 7 DeadNotShot 1 WAG06 1 2006 63 1991 15 6.220000095 Trueyeld 2006 225 LPW91 LPW91 33 349.650756146648 0 182 0.421542743706658 FEA87 FEA87 0.875 loc 15.3503937007874
LPW91 1 1991 2008 16 11 7 DeadNotShot 1 WAG01 1 2001 67 1991 10 5.940000191 Trueyeld 2001 100 LPW91 LPW91 37 361.091791264422 0 179 0.286132683869547 FEA87 FEA87 0.875 loc 15.4409448818898
LPW91 1 1991 2008 16 11 7 DeadNotShot 1 WAG97 2 1997 72 1991 6 6.619999809 Milk 1997 36 LPW91 LPW91 42 373.766961828337 0 177 0.195859310644806 FEA87 FEA87 0.875 loc 15.2740157480315
LPW91 1 1991 2008 16 11 7 DeadNotShot 1 WAG96 1 1996 72 1991 5 5.979999809 Milk 1996 25 LPW91 LPW91 42 373.766961828337 0 162 -0.481190988540752 FEA87 FEA87 0.875 loc 16.4354330708661
LPW91 1 1991 2008 16 11 7 DeadNotShot 1 WAG04 1 2004 71 1991 13 7.509999905 Milk 2004 169 LPW91 LPW91 41 371.357206670431 0 187 0.647226176768511 FEA87 FEA87 0.875 loc 15.7858267716535
LPW91 1 1991 2008 16 11 7 DeadNotShot 1 WAG02 2 2002 91 1991 11 7.180000095 Winteryeld 2002 121 LPW91 LPW91 61 411.087386417331 0 183 0.466679430319029 FEA87 FEA87 0.875 loc 15.4574803149606
LPW91 1 1991 2008 16 11 7 DeadNotShot 1 WAG03 2 2003 65 1991 12 6.810000095 Milk 2003 144 LPW91 LPW91 35 355.534806148941 0 176 0.150722624032435 FEA87 FEA87 0.875 loc 15.1102362204724
LPW91 1 1991 2008 16 11 7 DeadNotShot 1 WAG07 1 2007 76 1991 16 4.860000095 Milk 2007 256 LPW91 LPW91 46 382.864139648909 0 188 0.692362863380881 FEA87 FEA87 0.875 loc 16.403937007874
LPW91 1 1991 2008 16 11 7 DeadNotShot 1 WAG98 2 1998 70 1991 7 7.319999809 Milk 1998 49 LPW91 LPW91 40 368.887945411394 0 193 0.918046296442734 FEA87 FEA87 0.875 loc 16.2944881889764
LPW91 1 1991 2008 16 11 7 DeadNotShot 1 WAG95 1 1995 70 1991 4 NA Naive 1995 16 LPW91 LPW91 40 368.887945411394 0 144 -1.29365134756342 FEA87 FEA87 0.875 loc 14.9204724409449
LPW91 1 1991 2008 16 11 7 DeadNotShot 1 WAG99 2 1999 72 1991 8 6.460000095 Milk 1999 64 LPW91 LPW91 42 373.766961828337 0 211 1.7305066554654 FEA87 FEA87 0.875 loc 14.6826771653543
LPW93 1 1993 2005 11 4 1 DeadNotShot 1 DOT04 2 2004 51 1993 11 6.979999905 Trueyeld 2004 121 LPW93 LPW93 21 304.452243772342 0 187 0.647226176768511 FEA87 FEA87 1 loc 15.7858267716535
LPW93 1 1993 2005 11 4 1 DeadNotShot 1 DOT02 1 2002 62 1993 9 6.720000191 Trueyeld 2002 81 LPW93 LPW93 32 346.573590279973 0 183 0.466679430319029 FEA87 FEA87 1 loc 15.4574803149606
LPW93 1 1993 2005 11 4 1 DeadNotShot 1 DOT00 1 2000 134 1993 7 NA Trueyeld 2000 49 LPW93 LPW93 104 464.439089914137 0 195 1.00831966966747 FEA87 FEA87 1 loc 15.8708661417323
LPW93 1 1993 2005 11 4 1 DeadNotShot 1 DOT97 2 1997 63 1993 4 5.540000095 Naive 1997 16 LPW93 LPW93 33 349.650756146648 0 177 0.195859310644806 FEA87 FEA87 1 loc 15.2740157480315
LTE02 1 2002 2005 3 1 0 Shot 3 ESP05 1 2005 72 2002 3 7.009999905 Naive 2005 9 LTE02 LTE02 42 373.766961828337 0 198 1.14372972950459 CAF98 CAF98 0.96875 loc 15.1275590551181
LTF73 1 1973 1990 17 5 0 DeadNotShot 1 VIX79 2 1979 62 1973 6 3.899999809 Naive 1979 36 LTF73 LTF73 32 346.573590279973 0 151 -0.977694541276827 LTFLH LTFLH 0.5 loc 15.0433070866142
LTF73 1 1973 1990 17 5 0 DeadNotShot 1 VIX86 1 1986 76 1973 13 NA Trueyeld 1986 169 LTF73 LTF73 46 382.864139648909 0 201 1.2791397893417 LTFLH LTFLH 0.5 loc 14.1188976377953
LTF73 1 1973 1990 17 5 0 DeadNotShot 1 VIX80 2 1980 74 1973 7 3.92 Winteryeld 1980 49 LTF73 LTF73 44 378.418963391826 0 142 -1.38392472078816 LTFLH LTFLH 0.5 loc 13.8944881889764
LTF73 1 1973 1990 17 5 0 DeadNotShot 1 VIX82 2 1982 61 1973 9 NA Trueyeld 1982 81 LTF73 LTF73 31 343.398720448515 0 152 -0.932557854664457 LTFLH LTFLH 0.5 loc 14.051968503937
LTF74 1 1974 1993 18 6 1 DeadNotShot 1 FLY84 3 1984 81 1974 10 NA Winteryeld 1984 100 LTF74 LTF74 51 393.182563272433 0 162 -0.481190988540752 LTFLH LTFLH 1 loc 15.296062992126
LTF74 1 1974 1993 18 6 1 DeadNotShot 1 FLY80 2 1980 145 1974 6 NA Trueyeld 1980 36 LTF74 LTF74 115 474.493212836325 0 142 -1.38392472078816 LTFLH LTFLH 1 loc 13.8944881889764
LTF74 1 1974 1993 18 6 1 DeadNotShot 1 FLY86 2 1986 64 1974 12 NA Trueyeld 1986 144 LTF74 LTF74 34 352.636052461616 0 201 1.2791397893417 LTFLH LTFLH 1 loc 14.1188976377953
LTF74 1 1974 1993 18 6 1 DeadNotShot 1 FLY78 2 1978 73 1974 4 NA Naive 1978 16 LTF74 LTF74 43 376.120011569356 0 134 -1.74501821368713 LTFLH LTFLH 1 loc 14.7566929133858
LTF74 1 1974 1993 18 6 1 DeadNotShot 1 FLY83 1 1983 67 1974 9 NA Summeryeld 1983 81 LTF74 LTF74 37 361.091791264422 0 161 -0.526327675153122 LTFLH LTFLH 1 loc 14.8062992125984
LTF74 1 1974 1993 18 6 1 DeadNotShot 1 FLY82 1 1982 66 1974 8 5.119999809 Trueyeld 1982 64 LTF74 LTF74 36 358.351893845611 0 152 -0.932557854664457 LTFLH LTFLH 1 loc 14.051968503937
LTF77 1 1977 1993 15 8 2 DeadNotShot 1 LIZ92 2 1992 53 1977 15 NA Trueyeld 1992 225 LTF77 LTF77 23 313.549421592915 0 174 0.0604492508076943 LTFLH LTFLH 1 loc 15.1574803149606
LTF77 1 1977 1993 15 8 2 DeadNotShot 1 LIZ82 2 1982 76 1977 5 5.339999809 Naive 1982 25 LTF77 LTF77 46 382.864139648909 0 152 -0.932557854664457 LTFLH LTFLH 1 loc 14.051968503937
LTF77 1 1977 1993 15 8 2 DeadNotShot 1 LIZ88 3 1988 97 1977 11 NA Milk 1988 121 LTF77 LTF77 67 420.469261939097 0 174 0.0604492508076943 LTFLH LTFLH 1 loc 14.2031496062992
LTF77 1 1977 1993 15 8 2 DeadNotShot 1 LIZ83 2 1983 67 1977 6 5.899999809 Summeryeld 1983 36 LTF77 LTF77 37 361.091791264422 0 161 -0.526327675153122 LTFLH LTFLH 1 loc 14.8062992125984
LTF77 1 1977 1993 15 8 2 DeadNotShot 1 LIZ90 1 1990 74 1977 13 NA Milk 1990 169 LTF77 LTF77 44 378.418963391826 0 162 -0.481190988540752 LTFLH LTFLH 1 loc 14.9566929133858
LTF77 1 1977 1993 15 8 2 DeadNotShot 1 LIZ87 1 1987 75 1977 10 NA Milk 1987 100 LTF77 LTF77 45 380.666248977032 0 168 -0.210370868866529 LTFLH LTFLH 1 loc 13.8141732283465
LTF77 1 1977 1993 15 8 2 DeadNotShot 1 LIZ89 2 1989 65 1977 12 NA Summeryeld 1989 144 LTF77 LTF77 35 355.534806148941 0 199 1.18886641611696 LTFLH LTFLH 1 loc 14.2007874015748
LUT08 1 2008 NA NA 3 2 Living 3 LYR12 1 2012 83 2008 4 NA Naive 2012 16 LUT08 LUT08 53 397.029191355212 0.001953125 179 0.286132683869547 FDL03 FDL03 0.875 loc 15.0677165354331
LUT08 1 2008 NA NA 3 2 Living 3 LYR14 2 2014 73 2008 6 7.660000381 Trueyeld 2014 36 LUT08 LUT08 43 376.120011569356 0.001953125 179 0.286132683869547 FDL03 FDL03 0.875 loc 15.0910236220472
LUT08 1 2008 NA NA 3 2 Living 3 LYR16 1 2016 58 2008 8 6.979999809 Trueyeld 2016 64 LUT08 LUT08 28 333.22045101752 0.001953125 180 0.331269370481917 FDL03 FDL03 0.875 loc 14.8472440944882
LUT10 1 2010 NA NA 3 0 Living 3 BZK15 3 2015 76 2010 5 NA Summeryeld 2015 25 LUT10 LUT10 46 382.864139648909 0 172 -0.0298241224170467 FDL03 FDL03 0.765625 loc 15.6603149606299
LUT10 1 2010 NA NA 3 0 Living 3 BZK14 1 2014 62 2010 4 4.019999905 Naive 2014 16 LUT10 LUT10 32 346.573590279973 0 179 0.286132683869547 FDL03 FDL03 0.765625 loc 15.0910236220472
LUT12 1 2012 NA NA 1 0 Living 3 BAL15 1 2015 73 2012 3 2.450000095 Naive 2015 9 LUT12 LUT12 43 376.120011569356 0 172 -0.0298241224170467 FDL03 FDL03 0.875 loc 15.6603149606299
LYR12 1 2012 NA NA 2 0 Living 3 EMU16 2 2016 68 2012 4 6.92 Winteryeld 2016 16 LYR12 LYR12 38 363.758615972639 0.0087890625 180 0.331269370481917 LUT08 LUT08 0.9296875 loc 14.8472440944882
LYR12 1 2012 NA NA 2 0 Living 3 EMU15 2 2015 78 2012 3 5.740000095 Naive 2015 9 LYR12 LYR12 48 387.120101090789 0.0087890625 172 -0.0298241224170467 LUT08 LUT08 0.9296875 loc 15.6603149606299
MAC83 1 1983 1986 3 1 0 DeadNotShot 1 RON86 2 1986 90 1983 3 NA Naive 1986 9 MAC83 MAC83 60 409.43445622221 0 201 1.2791397893417 YHO74 YHO74 0.375 loc 14.1188976377953
MAC85 1 1985 1989 4 1 0 DeadNotShot 1 HAD89 1 1989 73 1985 4 NA Naive 1989 16 MAC85 MAC85 43 376.120011569356 0 199 1.18886641611696 YHO74 YHO74 0.875 loc 14.2007874015748
MAC87 1 1987 NA NA 6 3 DeadNotShot 2 HER93 1 1993 69 1987 6 6.594999809 Trueyeld 1993 36 MAC87 MAC87 39 366.356164612965 0 167 -0.255507555478899 YHO74 YHO74 0.375 loc 13.5448818897638
MAC87 1 1987 NA NA 6 3 DeadNotShot 2 HER91 2 1991 55 1987 4 7.28 Naive 1991 16 MAC87 MAC87 25 321.88758248682 0 174 0.0604492508076943 YHO74 YHO74 0.375 loc 15.1133858267717
MAC87 1 1987 NA NA 6 3 DeadNotShot 2 HER96 2 1996 63 1987 9 NA Milk 1996 81 MAC87 MAC87 33 349.650756146648 0 162 -0.481190988540752 YHO74 YHO74 0.375 loc 16.4354330708661
MAC87 1 1987 NA NA 6 3 DeadNotShot 2 HER94 2 1994 59 1987 7 NA Milk 1994 49 MAC87 MAC87 29 336.729582998647 0 131 -1.88042827352424 YHO74 YHO74 0.375 loc 13.7409448818898
MAC87 1 1987 NA NA 6 3 DeadNotShot 2 HER95 1 1995 73 1987 8 6.319999809 Milk 1995 64 MAC87 MAC87 43 376.120011569356 0 144 -1.29365134756342 YHO74 YHO74 0.375 loc 14.9204724409449
MAC87 1 1987 NA NA 6 3 DeadNotShot 2 HER97 3 1997 67 1987 10 NA Milk 1997 100 MAC87 MAC87 37 361.091791264422 0 177 0.195859310644806 YHO74 YHO74 0.375 loc 15.2740157480315
MAJ12 1 2012 2016 4 2 0 Shot 3 GLZ15 1 2015 62 2012 3 6.55 Naive 2015 9 MAJ12 MAJ12 32 346.573590279973 0.00390625 172 -0.0298241224170467 PRC06 PRC06 0.9375 loc 15.6603149606299
MAJ12 1 2012 2016 4 2 0 Shot 3 GLZ16 1 2016 74 2012 4 6.425 Milk 2016 16 MAJ12 MAJ12 44 378.418963391826 0.00390625 180 0.331269370481917 PRC06 PRC06 0.9375 loc 14.8472440944882
MAL93 1 1993 2010 16 6 2 DeadNotShot 1 EID05 1 2005 62 1993 12 6.519999905 Trueyeld 2005 144 MAL93 MAL93 32 346.573590279973 0 198 1.14372972950459 SME84 SME84 0.96875 loc 15.1275590551181
MAL93 1 1993 2010 16 6 2 DeadNotShot 1 EID01 2 2001 69 1993 8 7.98 Trueyeld 2001 64 MAL93 MAL93 39 366.356164612965 0 179 0.286132683869547 SME84 SME84 0.96875 loc 15.4409448818898
MAL93 1 1993 2010 16 6 2 DeadNotShot 1 EID07 1 2007 82 1993 14 6.32 Trueyeld 2007 196 MAL93 MAL93 52 395.124371858143 0 188 0.692362863380881 SME84 SME84 0.96875 loc 16.403937007874
MAL93 1 1993 2010 16 6 2 DeadNotShot 1 EID09 2 2009 46 1993 16 6.340000095 Trueyeld 2009 256 MAL93 MAL93 16 277.258872223978 0 183 0.466679430319029 SME84 SME84 0.96875 loc 15.251968503937
MAL93 1 1993 2010 16 6 2 DeadNotShot 1 EID03 1 2003 45 1993 10 7.220000191 Trueyeld 2003 100 MAL93 MAL93 15 270.805020110221 0 176 0.150722624032435 SME84 SME84 0.96875 loc 15.1102362204724
MAL93 1 1993 2010 16 6 2 DeadNotShot 1 EID97 1 1997 131 1993 4 7.080000191 Naive 1997 16 MAL93 MAL93 101 461.512051684126 0 177 0.195859310644806 SME84 SME84 0.96875 loc 15.2740157480315
MAR89 1 1989 2007 17 4 0 DeadNotShot 1 MAT96 1 1996 68 1989 7 4.710000191 Trueyeld 1996 49 MAR89 MAR89 38 363.758615972639 0 162 -0.481190988540752 MAW83 MAW83 1 loc 16.4354330708661
MAR89 1 1989 2007 17 4 0 DeadNotShot 1 MAT04 1 2004 65 1989 15 2.840000048 Trueyeld 2004 225 MAR89 MAR89 35 355.534806148941 0 187 0.647226176768511 MAW83 MAW83 1 loc 15.7858267716535
MAR89 1 1989 2007 17 4 0 DeadNotShot 1 MAT98 1 1998 69 1989 9 5.619999809 Trueyeld 1998 81 MAR89 MAR89 39 366.356164612965 0 193 0.918046296442734 MAW83 MAW83 1 loc 16.2944881889764
MAR89 1 1989 2007 17 4 0 DeadNotShot 1 MAT94 3 1994 146 1989 5 NA Naive 1994 25 MAR89 MAR89 116 475.359019110636 0 131 -1.88042827352424 MAW83 MAW83 1 loc 13.7409448818898
MAR93 1 1993 2007 13 7 1 DeadNotShot 1 MRY98 1 1998 61 1993 5 5.680000095 Milk 1998 25 MAR93 MAR93 31 343.398720448515 0 193 0.918046296442734 MAW83 MAW83 1 loc 16.2944881889764
MAR93 1 1993 2007 13 7 1 DeadNotShot 1 MRY02 2 2002 55 1993 9 7.76 Trueyeld 2002 81 MAR93 MAR93 25 321.88758248682 0 183 0.466679430319029 MAW83 MAW83 1 loc 15.4574803149606
MAR93 1 1993 2007 13 7 1 DeadNotShot 1 MRY04 1 2004 52 1993 11 7.479999809 Trueyeld 2004 121 MAR93 MAR93 22 309.104245335832 0 187 0.647226176768511 MAW83 MAW83 1 loc 15.7858267716535
MAR93 1 1993 2007 13 7 1 DeadNotShot 1 MRY97 1 1997 57 1993 4 5.659999905 Naive 1997 16 MAR93 MAR93 27 329.583686600433 0 177 0.195859310644806 MAW83 MAW83 1 loc 15.2740157480315
MAR93 1 1993 2007 13 7 1 DeadNotShot 1 MRY05 2 2005 62 1993 12 6.119999809 Winteryeld 2005 144 MAR93 MAR93 32 346.573590279973 0 198 1.14372972950459 MAW83 MAW83 1 loc 15.1275590551181
MAR93 1 1993 2007 13 7 1 DeadNotShot 1 MRY06 2 2006 63 1993 13 3.879999905 Winteryeld 2006 169 MAR93 MAR93 33 349.650756146648 0 182 0.421542743706658 MAW83 MAW83 1 loc 15.3503937007874
MAR93 1 1993 2007 13 7 1 DeadNotShot 1 MRY99 2 1999 67 1993 6 6.295000095 Winteryeld 1999 36 MAR93 MAR93 37 361.091791264422 0 211 1.7305066554654 MAW83 MAW83 1 loc 14.6826771653543
MAR95 1 1995 2011 16 11 2 DeadNotShot 1 MEG02 1 2002 68 1995 7 5.5 Trueyeld 2002 49 MAR95 MAR95 38 363.758615972639 0 183 0.466679430319029 MAW83 MAW83 0.8125 loc 15.4574803149606
MAR95 1 1995 2011 16 11 2 DeadNotShot 1 MEG00 1 2000 68 1995 5 3.940000191 Summeryeld 2000 25 MAR95 MAR95 38 363.758615972639 0 195 1.00831966966747 MAW83 MAW83 0.8125 loc 15.8708661417323
MAR95 1 1995 2011 16 11 2 DeadNotShot 1 MEG10 3 2010 56 1995 15 NA Summeryeld 2010 225 MAR95 MAR95 26 325.809653802148 0 191 0.827772923217993 MAW83 MAW83 0.8125 loc 14.9299212598425
MAR95 1 1995 2011 16 11 2 DeadNotShot 1 MEG99 2 1999 75 1995 4 5.080000191 Summeryeld 1999 16 MAR95 MAR95 45 380.666248977032 0 211 1.7305066554654 MAW83 MAW83 0.8125 loc 14.6826771653543
MAR95 1 1995 2011 16 11 2 DeadNotShot 1 MEG07 1 2007 72 1995 12 4.180000095 Milk 2007 144 MAR95 MAR95 42 373.766961828337 0 188 0.692362863380881 MAW83 MAW83 0.8125 loc 16.403937007874
MAR95 1 1995 2011 16 11 2 DeadNotShot 1 MEG11 1 2011 82 1995 16 6.479999809 Summeryeld 2011 256 MAR95 MAR95 52 395.124371858143 0 178 0.240995997257176 MAW83 MAW83 0.8125 loc 14.7047244094488
MAR95 1 1995 2011 16 11 2 DeadNotShot 1 MEG98 1 1998 164 1995 3 6.7 Naive 1998 9 MAR95 MAR95 134 489.783979995091 0 193 0.918046296442734 MAW83 MAW83 0.8125 loc 16.2944881889764
MAR95 1 1995 2011 16 11 2 DeadNotShot 1 MEG06 1 2006 55 1995 11 6.1 Trueyeld 2006 121 MAR95 MAR95 25 321.88758248682 0 182 0.421542743706658 MAW83 MAW83 0.8125 loc 15.3503937007874
MAR95 1 1995 2011 16 11 2 DeadNotShot 1 MEG09 2 2009 51 1995 14 5.139999809 Summeryeld 2009 196 MAR95 MAR95 21 304.452243772342 0 183 0.466679430319029 MAW83 MAW83 0.8125 loc 15.251968503937
MAR95 1 1995 2011 16 11 2 DeadNotShot 1 MEG04 2 2004 53 1995 9 7.540000095 Trueyeld 2004 81 MAR95 MAR95 23 313.549421592915 0 187 0.647226176768511 MAW83 MAW83 0.8125 loc 15.7858267716535
MAS99 1 1999 2004 5 1 0 Shot 3 BHN04 2 2004 55 1999 5 6.35 Naive 2004 25 MAS99 MAS99 25 321.88758248682 0.0625 187 0.647226176768511 TUR85 TUR85 0.875 loc 15.7858267716535
MAW79 1 1979 1994 15 9 7 DeadNotShot 1 FUL91 2 1991 64 1979 12 5.460000095 Milk 1991 144 MAW79 MAW79 34 352.636052461616 0 174 0.0604492508076943 MOD74 MOD74 0.75 loc 15.1133858267717
MAW79 1 1979 1994 15 9 7 DeadNotShot 1 FUL86 1 1986 70 1979 7 5.440000191 Milk 1986 49 MAW79 MAW79 40 368.887945411394 0 201 1.2791397893417 MOD74 MOD74 0.75 loc 14.1188976377953
MAW79 1 1979 1994 15 9 7 DeadNotShot 1 FUL89 1 1989 69 1979 10 7.120000191 Trueyeld 1989 100 MAW79 MAW79 39 366.356164612965 0 199 1.18886641611696 MOD74 MOD74 0.75 loc 14.2007874015748
MAW79 1 1979 1994 15 9 7 DeadNotShot 1 FUL93 1 1993 71 1979 14 5.440000191 Trueyeld 1993 196 MAW79 MAW79 41 371.357206670431 0 167 -0.255507555478899 MOD74 MOD74 0.75 loc 13.5448818897638
MAW79 1 1979 1994 15 9 7 DeadNotShot 1 FUL87 1 1987 87 1979 8 6.739999905 Milk 1987 64 MAW79 MAW79 57 404.305126783455 0 168 -0.210370868866529 MOD74 MOD74 0.75 loc 13.8141732283465
MAW79 1 1979 1994 15 9 7 DeadNotShot 1 FUL90 2 1990 60 1979 11 6.874999905 Milk 1990 121 MAW79 MAW79 30 340.119738166216 0 162 -0.481190988540752 MOD74 MOD74 0.75 loc 14.9566929133858
MAW79 1 1979 1994 15 9 7 DeadNotShot 1 FUL85 1 1985 62 1979 6 6.46 Trueyeld 1985 36 MAW79 MAW79 32 346.573590279973 0 165 -0.34578092870364 MOD74 MOD74 0.75 loc 15.1637795275591
MAW79 1 1979 1994 15 9 7 DeadNotShot 1 FUL83 1 1983 75 1979 4 NA Naive 1983 16 MAW79 MAW79 45 380.666248977032 0 161 -0.526327675153122 MOD74 MOD74 0.75 loc 14.8062992125984
MAW83 1 1983 2000 16 9 3 DeadNotShot 1 MAR91 2 1991 57 1983 8 5.710000191 Summeryeld 1991 64 MAW83 MAW83 27 329.583686600433 0 174 0.0604492508076943 MOD74 MOD74 1 loc 15.1133858267717
MAW83 1 1983 2000 16 9 3 DeadNotShot 1 MAR89 1 1989 67 1983 6 6.000000191 Trueyeld 1989 36 MAW83 MAW83 37 361.091791264422 0 199 1.18886641611696 MOD74 MOD74 1 loc 14.2007874015748
MAW83 1 1983 2000 16 9 3 DeadNotShot 1 MAR87 1 1987 72 1983 4 4.270000095 Naive 1987 16 MAW83 MAW83 42 373.766961828337 0 168 -0.210370868866529 MOD74 MOD74 1 loc 13.8141732283465
MAW83 1 1983 2000 16 9 3 DeadNotShot 1 MAR90 1 1990 164 1983 7 NA Milk 1990 49 MAW83 MAW83 134 489.783979995091 0 162 -0.481190988540752 MOD74 MOD74 1 loc 14.9566929133858
MAW83 1 1983 2000 16 9 3 DeadNotShot 1 MAR95 1 1995 59 1983 12 5.139999809 Summeryeld 1995 144 MAW83 MAW83 29 336.729582998647 0 144 -1.29365134756342 MOD74 MOD74 1 loc 14.9204724409449
MAW83 1 1983 2000 16 9 3 DeadNotShot 1 MAR93 1 1993 61 1983 10 5.940000191 Trueyeld 1993 100 MAW83 MAW83 31 343.398720448515 0 167 -0.255507555478899 MOD74 MOD74 1 loc 13.5448818897638
MAW83 1 1983 2000 16 9 3 DeadNotShot 1 MAR97 1 1997 96 1983 14 5.000000191 Summeryeld 1997 196 MAW83 MAW83 66 418.965474202642 0 177 0.195859310644806 MOD74 MOD74 1 loc 15.2740157480315
MAW83 1 1983 2000 16 9 3 DeadNotShot 1 MAR96 2 1996 73 1983 13 4.120000191 Milk 1996 169 MAW83 MAW83 43 376.120011569356 0 162 -0.481190988540752 MOD74 MOD74 1 loc 16.4354330708661
MAW83 1 1983 2000 16 9 3 DeadNotShot 1 MAR94 3 1994 64 1983 11 NA Milk 1994 121 MAW83 MAW83 34 352.636052461616 0 131 -1.88042827352424 MOD74 MOD74 1 loc 13.7409448818898
MAX84 1 1984 1999 14 6 4 DeadNotShot 1 CAF89 1 1989 67 1984 5 5.960000095 Naive 1989 25 MAX84 MAX84 37 361.091791264422 0 199 1.18886641611696 COL78 COL78 0.875 loc 14.2007874015748
MAX84 1 1984 1999 14 6 4 DeadNotShot 1 CAF95 3 1995 188 1984 11 NA Trueyeld 1995 121 MAX84 MAX84 158 506.259503302697 0 144 -1.29365134756342 COL78 COL78 0.875 loc 14.9204724409449
MAX84 1 1984 1999 14 6 4 DeadNotShot 1 CAF98 1 1998 92 1984 14 8.7 Trueyeld 1998 196 MAX84 MAX84 62 412.713438504509 0 193 0.918046296442734 COL78 COL78 0.875 loc 16.2944881889764
MAX84 1 1984 1999 14 6 4 DeadNotShot 1 CAF96 1 1996 83 1984 12 6.739999905 Summeryeld 1996 144 MAX84 MAX84 53 397.029191355212 0 162 -0.481190988540752 COL78 COL78 0.875 loc 16.4354330708661
MAX84 1 1984 1999 14 6 4 DeadNotShot 1 CAF93 1 1993 86 1984 9 6.79 Trueyeld 1993 81 MAX84 MAX84 56 402.535169073515 0 167 -0.255507555478899 COL78 COL78 0.875 loc 13.5448818897638
MAX84 1 1984 1999 14 6 4 DeadNotShot 1 CAF91 1 1991 78 1984 7 7.14 Trueyeld 1991 49 MAX84 MAX84 48 387.120101090789 0 174 0.0604492508076943 COL78 COL78 0.875 loc 15.1133858267717
MCD12 1 2012 NA NA 1 0 Living 3 BAU16 2 2016 68 2012 4 6.239999905 Naive 2016 16 MCD12 MCD12 38 363.758615972639 0 180 0.331269370481917 WAL06 WAL06 0.921875 loc 14.8472440944882
MCU12 1 2012 NA NA 1 0 Living 3 XIN16 2 2016 74 2012 4 7.325000095 Naive 2016 16 MCU12 MCU12 44 378.418963391826 0.015380859375 180 0.331269370481917 MNG09 MNG09 0.94921875 loc 14.8472440944882
MDD13 1 2013 NA NA 1 0 Living 3 MAB16 2 2016 70 2013 3 6.124999809 Naive 2016 9 MDD13 MDD13 40 368.887945411394 0 180 0.331269370481917 MEG06 MEG06 0.453125 loc 14.8472440944882
MEE03 1 2003 2017 13 7 5 DeadNotShot 1 AYE10 1 2010 75 2003 7 5.42 Milk 2010 49 MEE03 MEE03 45 380.666248977032 0.001953125 191 0.827772923217993 YEW99 YEW99 0.828125 loc 14.9299212598425
MEE03 1 2003 2017 13 7 5 DeadNotShot 1 AYE13 1 2013 50 2003 10 NA Milk 2013 100 MEE03 MEE03 20 299.573227355399 0.001953125 178 0.240995997257176 YEW99 YEW99 0.828125 loc 14.0267716535433
MEE03 1 2003 2017 13 7 5 DeadNotShot 1 AYE15 2 2015 53 2003 12 7.050000191 Trueyeld 2015 144 MEE03 MEE03 23 313.549421592915 0.001953125 172 -0.0298241224170467 YEW99 YEW99 0.828125 loc 15.6603149606299
MEE03 1 2003 2017 13 7 5 DeadNotShot 1 AYE07 2 2007 73 2003 4 6.180000095 Naive 2007 16 MEE03 MEE03 43 376.120011569356 0.001953125 188 0.692362863380881 YEW99 YEW99 0.828125 loc 16.403937007874
MEE03 1 2003 2017 13 7 5 DeadNotShot 1 AYE12 1 2012 47 2003 9 8.039999619 Trueyeld 2012 81 MEE03 MEE03 17 283.321334405622 0.001953125 179 0.286132683869547 YEW99 YEW99 0.828125 loc 15.0677165354331
MEE03 1 2003 2017 13 7 5 DeadNotShot 1 AYE16 2 2016 98 2003 13 8.580000191 Milk 2016 169 MEE03 MEE03 68 421.950770517611 0.001953125 180 0.331269370481917 YEW99 YEW99 0.828125 loc 14.8472440944882
MEE03 1 2003 2017 13 7 5 DeadNotShot 1 AYE09 1 2009 55 2003 6 7.440000191 Trueyeld 2009 36 MEE03 MEE03 25 321.88758248682 0.001953125 183 0.466679430319029 YEW99 YEW99 0.828125 loc 15.251968503937
MEE05 1 2005 NA NA 5 2 Living 3 USS10 2 2010 53 2005 5 5.64 Naive 2010 25 MEE05 MEE05 23 313.549421592915 0.0068359375 191 0.827772923217993 YEW99 YEW99 0.921875 loc 14.9299212598425
MEE05 1 2005 NA NA 5 2 Living 3 USS15 2 2015 63 2005 10 5.849999619 Milk 2015 100 MEE05 MEE05 33 349.650756146648 0.0068359375 172 -0.0298241224170467 YEW99 YEW99 0.921875 loc 15.6603149606299
MEE05 1 2005 NA NA 5 2 Living 3 USS12 1 2012 52 2005 7 6.91 Trueyeld 2012 49 MEE05 MEE05 22 309.104245335832 0.0068359375 179 0.286132683869547 YEW99 YEW99 0.921875 loc 15.0677165354331
MEE05 1 2005 NA NA 5 2 Living 3 USS14 2 2014 54 2005 9 7.130000095 Trueyeld 2014 81 MEE05 MEE05 24 317.805383034795 0.0068359375 179 0.286132683869547 YEW99 YEW99 0.921875 loc 15.0910236220472
MEE05 1 2005 NA NA 5 2 Living 3 USS16 1 2016 61 2005 11 6.839999809 Milk 2016 121 MEE05 MEE05 31 343.398720448515 0.0068359375 180 0.331269370481917 YEW99 YEW99 0.921875 loc 14.8472440944882
MEE11 1 2011 NA NA 1 0 Living 3 EKA15 2 2015 56 2011 4 6.539999905 Naive 2015 16 MEE11 MEE11 26 325.809653802148 0 172 -0.0298241224170467 YEW99 YEW99 0.484375 loc 15.6603149606299
MEG00 1 2000 2008 7 3 0 DeadNotShot 1 MGH05 1 2005 64 2000 5 5.080000191 Naive 2005 25 MEG00 MEG00 34 352.636052461616 0 198 1.14372972950459 MAR95 MAR95 0.75 loc 15.1275590551181
MEG00 1 2000 2008 7 3 0 DeadNotShot 1 MGH07 2 2007 81 2000 7 7.024999905 Summeryeld 2007 49 MEG00 MEG00 51 393.182563272433 0 188 0.692362863380881 MAR95 MAR95 0.75 loc 16.403937007874
MEG00 1 2000 2008 7 3 0 DeadNotShot 1 MGH06 1 2006 81 2000 6 2.600000095 Winteryeld 2006 36 MEG00 MEG00 51 393.182563272433 0 182 0.421542743706658 MAR95 MAR95 0.75 loc 15.3503937007874
MEG06 1 2006 NA NA 5 1 Living 3 MDD13 1 2013 68 2006 7 NA Milk 2013 49 MEG06 MEG06 38 363.758615972639 0.041015625 178 0.240995997257176 MAR95 MAR95 0.90625 loc 14.0267716535433
MEG06 1 2006 NA NA 5 1 Living 3 MDD10 3 2010 98 2006 4 NA Naive 2010 16 MEG06 MEG06 68 421.950770517611 0.041015625 191 0.827772923217993 MAR95 MAR95 0.90625 loc 14.9299212598425
MEG06 1 2006 NA NA 5 1 Living 3 MDD15 2 2015 50 2006 9 6.8 Trueyeld 2015 81 MEG06 MEG06 20 299.573227355399 0.041015625 172 -0.0298241224170467 MAR95 MAR95 0.90625 loc 15.6603149606299
MEG06 1 2006 NA NA 5 1 Living 3 MDD12 2 2012 48 2006 6 7.499999619 Trueyeld 2012 36 MEG06 MEG06 18 289.037175789616 0.041015625 179 0.286132683869547 MAR95 MAR95 0.90625 loc 15.0677165354331
MEG06 1 2006 NA NA 5 1 Living 3 MDD16 3 2016 67 2006 10 NA Milk 2016 100 MEG06 MEG06 37 361.091791264422 0.041015625 180 0.331269370481917 MAR95 MAR95 0.90625 loc 14.8472440944882
MEL75 1 1975 1983 7 3 2 DeadNotShot 1 SIE80 2 1980 60 1975 5 6.540000095 Summeryeld 1980 25 MEL75 MEL75 30 340.119738166216 0 142 -1.38392472078816 YHO71 YHO71 0.875 loc 13.8944881889764
MEL75 1 1975 1983 7 3 2 DeadNotShot 1 SIE82 1 1982 75 1975 7 5.720000095 Trueyeld 1982 49 MEL75 MEL75 45 380.666248977032 0 152 -0.932557854664457 YHO71 YHO71 0.875 loc 14.051968503937
MEL75 1 1975 1983 7 3 2 DeadNotShot 1 SIE79 2 1979 57 1975 4 4.840000095 Naive 1979 16 MEL75 MEL75 27 329.583686600433 0 151 -0.977694541276827 YHO71 YHO71 0.875 loc 15.0433070866142
MEL76 1 1976 1989 12 7 2 DeadNotShot 1 UMB87 2 1987 85 1976 11 4.439999905 Trueyeld 1987 121 MEL76 MEL76 55 400.733318523247 0 168 -0.210370868866529 YHO71 YHO71 0.875 loc 13.8141732283465
MEL76 1 1976 1989 12 7 2 DeadNotShot 1 UMB82 2 1982 65 1976 6 6.320000095 Trueyeld 1982 36 MEL76 MEL76 35 355.534806148941 0 152 -0.932557854664457 YHO71 YHO71 0.875 loc 14.051968503937
MEL76 1 1976 1989 12 7 2 DeadNotShot 1 UMB88 1 1988 72 1976 12 5.580000191 Summeryeld 1988 144 MEL76 MEL76 42 373.766961828337 0 174 0.0604492508076943 YHO71 YHO71 0.875 loc 14.2031496062992
MEL76 1 1976 1989 12 7 2 DeadNotShot 1 UMB85 2 1985 96 1976 9 NA Milk 1985 81 MEL76 MEL76 66 418.965474202642 0 165 -0.34578092870364 YHO71 YHO71 0.875 loc 15.1637795275591
MEL76 1 1976 1989 12 7 2 DeadNotShot 1 UMB83 2 1983 78 1976 7 4.720000191 Winteryeld 1983 49 MEL76 MEL76 48 387.120101090789 0 161 -0.526327675153122 YHO71 YHO71 0.875 loc 14.8062992125984
MEL76 1 1976 1989 12 7 2 DeadNotShot 1 UMB80 1 1980 69 1976 4 5.580000191 Naive 1980 16 MEL76 MEL76 39 366.356164612965 0 142 -1.38392472078816 YHO71 YHO71 0.875 loc 13.8944881889764
MEL76 1 1976 1989 12 7 2 DeadNotShot 1 UMB84 1 1984 66 1976 8 5.920000381 Summeryeld 1984 64 MEL76 MEL76 36 358.351893845611 0 162 -0.481190988540752 YHO71 YHO71 0.875 loc 15.296062992126
MEL77 1 1977 1983 5 1 0 DeadNotShot 1 QUI82 2 1982 66 1977 5 5.280000191 Naive 1982 25 MEL77 MEL77 36 358.351893845611 0 152 -0.932557854664457 YHO71 YHO71 0.875 loc 14.051968503937
MINNI 1 2002 2005 3 1 0 Shot 3 MNN05 2 2005 72 2002 3 7.440000191 Naive 2005 9 MINNI MINNI 42 373.766961828337 0 198 1.14372972950459 NA NA 1 Imm 15.1275590551181
MLN00 1 2000 2014 14 6 3 Shot 3 CMT14 1 2014 62 2000 14 8.719999619 Trueyeld 2014 196 MLN00 MLN00 32 346.573590279973 0 179 0.286132683869547 BEE93 BEE93 0.875 loc 15.0910236220472
MLN00 1 2000 2014 14 6 3 Shot 3 CMT06 2 2006 157 2000 6 NA Summeryeld 2006 36 MLN00 MLN00 127 484.418708645859 0 182 0.421542743706658 BEE93 BEE93 0.875 loc 15.3503937007874
MLN00 1 2000 2014 14 6 3 Shot 3 CMT11 2 2011 67 2000 11 6.85 Milk 2011 121 MLN00 MLN00 37 361.091791264422 0 178 0.240995997257176 BEE93 BEE93 0.875 loc 14.7047244094488
MLN00 1 2000 2014 14 6 3 Shot 3 CMT05 1 2005 34 2000 5 7.659999809 Naive 2005 25 MLN00 MLN00 4 138.629436111989 0 198 1.14372972950459 BEE93 BEE93 0.875 loc 15.1275590551181
MLN00 1 2000 2014 14 6 3 Shot 3 CMT10 1 2010 44 2000 10 7.14 Trueyeld 2010 100 MLN00 MLN00 14 263.905732961526 0 191 0.827772923217993 BEE93 BEE93 0.875 loc 14.9299212598425
MLN97 1 1997 2011 13 4 4 Shot 3 BSY04 1 2004 78 1997 7 6.479999809 Trueyeld 2004 49 MLN97 MLN97 48 387.120101090789 0 187 0.647226176768511 BEE93 BEE93 0.875 loc 15.7858267716535
MLN97 1 1997 2011 13 4 4 Shot 3 BSY06 2 2006 77 1997 9 7.78 Trueyeld 2006 81 MLN97 MLN97 47 385.014760171006 0 182 0.421542743706658 BEE93 BEE93 0.875 loc 15.3503937007874
MLN97 1 1997 2011 13 4 4 Shot 3 BSY02 2 2002 75 1997 5 6.919999905 Naive 2002 25 MLN97 MLN97 45 380.666248977032 0 183 0.466679430319029 BEE93 BEE93 0.875 loc 15.4574803149606
MLR96 1 1996 2015 18 12 8 DeadNotShot 1 WSD00 1 2000 54 1996 4 5.739999809 Summeryeld 2000 16 MLR96 MLR96 24 317.805383034795 0 195 1.00831966966747 JUG87 JUG87 0.9375 loc 15.8708661417323
MLR96 1 1996 2015 18 12 8 DeadNotShot 1 WSD02 1 2002 59 1996 6 NA Trueyeld 2002 36 MLR96 MLR96 29 336.729582998647 0 183 0.466679430319029 JUG87 JUG87 0.9375 loc 15.4574803149606
MLR96 1 1996 2015 18 12 8 DeadNotShot 1 WSD12 1 2012 73 1996 16 NA Milk 2012 256 MLR96 MLR96 43 376.120011569356 0 179 0.286132683869547 JUG87 JUG87 0.9375 loc 15.0677165354331
MLR96 1 1996 2015 18 12 8 DeadNotShot 1 WSD04 3 2004 54 1996 8 NA Summeryeld 2004 64 MLR96 MLR96 24 317.805383034795 0 187 0.647226176768511 JUG87 JUG87 0.9375 loc 15.7858267716535
MLR96 1 1996 2015 18 12 8 DeadNotShot 1 WSD08 2 2008 52 1996 12 NA Trueyeld 2008 144 MLR96 MLR96 22 309.104245335832 0 205 1.45968653579118 JUG87 JUG87 0.9375 loc 15.0472440944882
MLR96 1 1996 2015 18 12 8 DeadNotShot 1 WSD99 3 1999 64 1996 3 NA Naive 1999 9 MLR96 MLR96 34 352.636052461616 0 211 1.7305066554654 JUG87 JUG87 0.9375 loc 14.6826771653543
MLR96 1 1996 2015 18 12 8 DeadNotShot 1 WSD03 1 2003 70 1996 7 7.759999809 Milk 2003 49 MLR96 MLR96 40 368.887945411394 0 176 0.150722624032435 JUG87 JUG87 0.9375 loc 15.1102362204724
MLR96 1 1996 2015 18 12 8 DeadNotShot 1 WSD05 2 2005 56 1996 9 8.68 Summeryeld 2005 81 MLR96 MLR96 26 325.809653802148 0 198 1.14372972950459 JUG87 JUG87 0.9375 loc 15.1275590551181
MLR96 1 1996 2015 18 12 8 DeadNotShot 1 WSD11 2 2011 64 1996 15 NA Trueyeld 2011 225 MLR96 MLR96 34 352.636052461616 0 178 0.240995997257176 JUG87 JUG87 0.9375 loc 14.7047244094488
MLR96 1 1996 2015 18 12 8 DeadNotShot 1 WSD14 2 2014 151 1996 18 NA Trueyeld 2014 324 MLR96 MLR96 121 479.579054559674 0 179 0.286132683869547 JUG87 JUG87 0.9375 loc 15.0910236220472
MLR96 1 1996 2015 18 12 8 DeadNotShot 1 WSD06 2 2006 95 1996 10 NA Milk 2006 100 MLR96 MLR96 65 417.438726989564 0 182 0.421542743706658 JUG87 JUG87 0.9375 loc 15.3503937007874
MLR96 1 1996 2015 18 12 8 DeadNotShot 1 WSD09 2 2009 82 1996 13 NA Milk 2009 169 MLR96 MLR96 52 395.124371858143 0 183 0.466679430319029 JUG87 JUG87 0.9375 loc 15.251968503937
MLT07 1 2007 2013 5 2 0 Shot 3 SHZ12 1 2012 62 2007 5 9.06 Winteryeld 2012 25 MLT07 MLT07 32 346.573590279973 0.0234375 179 0.286132683869547 CRM03 CRM03 0.640625 loc 15.0677165354331
MNG09 1 2009 NA NA 4 1 Living 3 MCU16 2 2016 51 2009 7 9.32 Milk 2016 49 MNG09 MNG09 21 304.452243772342 0.0048828125 180 0.331269370481917 TRT03 TRT03 1 loc 14.8472440944882
MNG09 1 2009 NA NA 4 1 Living 3 MCU12 1 2012 53 2009 3 6.739999905 Naive 2012 9 MNG09 MNG09 23 313.549421592915 0.0048828125 179 0.286132683869547 TRT03 TRT03 1 loc 15.0677165354331
MNG09 1 2009 NA NA 4 1 Living 3 MCU14 1 2014 44 2009 5 6.720000191 Trueyeld 2014 25 MNG09 MNG09 14 263.905732961526 0.0048828125 179 0.286132683869547 TRT03 TRT03 1 loc 15.0910236220472
MNG09 1 2009 NA NA 4 1 Living 3 MCU15 2 2015 50 2009 6 7.710000191 Summeryeld 2015 36 MNG09 MNG09 20 299.573227355399 0.0048828125 172 -0.0298241224170467 TRT03 TRT03 1 loc 15.6603149606299
MNM07 1 2007 2015 8 5 2 Shot 3 CAM12 2 2012 50 2007 5 7.995000381 Milk 2012 25 MNM07 MNM07 20 299.573227355399 0.03564453125 179 0.286132683869547 CHN03 CHN03 1 loc 15.0677165354331
MNM07 1 2007 2015 8 5 2 Shot 3 CAM13 2 2013 52 2007 6 7.159999809 Milk 2013 36 MNM07 MNM07 22 309.104245335832 0.03564453125 178 0.240995997257176 CHN03 CHN03 1 loc 14.0267716535433
MNM07 1 2007 2015 8 5 2 Shot 3 CAM14 2 2014 61 2007 7 7 Milk 2014 49 MNM07 MNM07 31 343.398720448515 0.03564453125 179 0.286132683869547 CHN03 CHN03 1 loc 15.0910236220472
MNM07 1 2007 2015 8 5 2 Shot 3 CAM15 2 2015 49 2007 8 9.079999809 Summeryeld 2015 64 MNM07 MNM07 19 294.443897916644 0.03564453125 172 -0.0298241224170467 CHN03 CHN03 1 loc 15.6603149606299
MNM07 1 2007 2015 8 5 2 Shot 3 CAM11 2 2011 53 2007 4 8.339999809 Naive 2011 16 MNM07 MNM07 23 313.549421592915 0.03564453125 178 0.240995997257176 CHN03 CHN03 1 loc 14.7047244094488
MNS03 1 2003 2017 13 7 2 Shot 3 TSU07 2 2007 61 2003 4 6.739999905 Naive 2007 16 MNS03 MNS03 31 343.398720448515 0.01220703125 188 0.692362863380881 STR96 STR96 0.9375 loc 16.403937007874
MNS03 1 2003 2017 13 7 2 Shot 3 TSU11 3 2011 54 2003 8 NA Milk 2011 64 MNS03 MNS03 24 317.805383034795 0.01220703125 178 0.240995997257176 STR96 STR96 0.9375 loc 14.7047244094488
MNS03 1 2003 2017 13 7 2 Shot 3 TSU14 1 2014 78 2003 11 8.46 Summeryeld 2014 121 MNS03 MNS03 48 387.120101090789 0.01220703125 179 0.286132683869547 STR96 STR96 0.9375 loc 15.0910236220472
MNS03 1 2003 2017 13 7 2 Shot 3 TSU10 1 2010 49 2003 7 8.354999619 Trueyeld 2010 49 MNS03 MNS03 19 294.443897916644 0.01220703125 191 0.827772923217993 STR96 STR96 0.9375 loc 14.9299212598425
MNS03 1 2003 2017 13 7 2 Shot 3 TSU13 3 2013 48 2003 10 NA Trueyeld 2013 100 MNS03 MNS03 18 289.037175789616 0.01220703125 178 0.240995997257176 STR96 STR96 0.9375 loc 14.0267716535433
MNS03 1 2003 2017 13 7 2 Shot 3 TSU15 1 2015 61 2003 12 NA Summeryeld 2015 144 MNS03 MNS03 31 343.398720448515 0.01220703125 172 -0.0298241224170467 STR96 STR96 0.9375 loc 15.6603149606299
MNS03 1 2003 2017 13 7 2 Shot 3 TSU16 1 2016 61 2003 13 8.609999809 Milk 2016 169 MNS03 MNS03 31 343.398720448515 0.01220703125 180 0.331269370481917 STR96 STR96 0.9375 loc 14.8472440944882
MNS12 1 2012 NA NA 1 0 Living 3 DEW16 3 2016 82 2012 4 NA Naive 2016 16 MNS12 MNS12 52 395.124371858143 0 180 0.331269370481917 STR96 STR96 0.4375 loc 14.8472440944882
MNT04 1 2004 2009 5 2 0 Shot 3 TEI09 2 2009 80 2004 5 NA Summeryeld 2009 25 MNT04 MNT04 50 391.202300542815 0 183 0.466679430319029 SUR95 SUR95 0.40625 loc 15.251968503937
MNT04 1 2004 2009 5 2 0 Shot 3 TEI08 3 2008 59 2004 4 NA Naive 2008 16 MNT04 MNT04 29 336.729582998647 0 205 1.45968653579118 SUR95 SUR95 0.40625 loc 15.0472440944882
MNT99 1 1999 2005 5 1 0 Shot 3 PMP04 2 2004 58 1999 5 7.064999809 Naive 2004 25 MNT99 MNT99 28 333.22045101752 0.0625 187 0.647226176768511 SUR95 SUR95 0.84375 loc 15.7858267716535
MNX89 1 1989 2005 15 8 1 DeadNotShot 1 PTL93 2 1993 89 1989 4 4.78 Naive 1993 16 MNX89 MNX89 59 407.753744390572 0 167 -0.255507555478899 FUL83 FUL83 0.9375 loc 13.5448818897638
MNX89 1 1989 2005 15 8 1 DeadNotShot 1 PTL00 2 2000 65 1989 11 4.594999809 Trueyeld 2000 121 MNX89 MNX89 35 355.534806148941 0 195 1.00831966966747 FUL83 FUL83 0.9375 loc 15.8708661417323
MNX89 1 1989 2005 15 8 1 DeadNotShot 1 PTL02 2 2002 78 1989 13 4.460000095 Trueyeld 2002 169 MNX89 MNX89 48 387.120101090789 0 183 0.466679430319029 FUL83 FUL83 0.9375 loc 15.4574803149606
MNX89 1 1989 2005 15 8 1 DeadNotShot 1 PTL94 1 1994 70 1989 5 4.41 Milk 1994 25 MNX89 MNX89 40 368.887945411394 0 131 -1.88042827352424 FUL83 FUL83 0.9375 loc 13.7409448818898
MNX89 1 1989 2005 15 8 1 DeadNotShot 1 PTL97 1 1997 68 1989 8 5.500000191 Summeryeld 1997 64 MNX89 MNX89 38 363.758615972639 0 177 0.195859310644806 FUL83 FUL83 0.9375 loc 15.2740157480315
MNX89 1 1989 2005 15 8 1 DeadNotShot 1 PTL96 1 1996 80 1989 7 5.44 Milk 1996 49 MNX89 MNX89 50 391.202300542815 0 162 -0.481190988540752 FUL83 FUL83 0.9375 loc 16.4354330708661
MNX89 1 1989 2005 15 8 1 DeadNotShot 1 PTL95 2 1995 81 1989 6 4.474999809 Winteryeld 1995 36 MNX89 MNX89 51 393.182563272433 0 144 -1.29365134756342 FUL83 FUL83 0.9375 loc 14.9204724409449
MNX89 1 1989 2005 15 8 1 DeadNotShot 1 PTL98 1 1998 77 1989 9 4.650000191 Milk 1998 81 MNX89 MNX89 47 385.014760171006 0 193 0.918046296442734 FUL83 FUL83 0.9375 loc 16.2944881889764
MNX90 1 1990 2004 13 5 3 DeadNotShot 1 STR96 1 1996 59 1990 6 7.940000191 Summeryeld 1996 36 MNX90 MNX90 29 336.729582998647 0 162 -0.481190988540752 FUL83 FUL83 0.875 loc 16.4354330708661
MNX90 1 1990 2004 13 5 3 DeadNotShot 1 STR00 1 2000 59 1990 10 6.44 Trueyeld 2000 100 MNX90 MNX90 29 336.729582998647 0 195 1.00831966966747 FUL83 FUL83 0.875 loc 15.8708661417323
MNX90 1 1990 2004 13 5 3 DeadNotShot 1 STR97 2 1997 65 1990 7 7.959999619 Milk 1997 49 MNX90 MNX90 35 355.534806148941 0 177 0.195859310644806 FUL83 FUL83 0.875 loc 15.2740157480315
MNX90 1 1990 2004 13 5 3 DeadNotShot 1 STR03 1 2003 54 1990 13 8.180000191 Trueyeld 2003 169 MNX90 MNX90 24 317.805383034795 0 176 0.150722624032435 FUL83 FUL83 0.875 loc 15.1102362204724
MNX90 1 1990 2004 13 5 3 DeadNotShot 1 STR95 1 1995 58 1990 5 NA Naive 1995 25 MNX90 MNX90 28 333.22045101752 0 144 -1.29365134756342 FUL83 FUL83 0.875 loc 14.9204724409449
MOC84 1 1984 1998 13 8 4 DeadNotShot 1 CRB95 1 1995 80 1984 11 5.554999905 Milk 1995 121 MOC84 MOC84 50 391.202300542815 0 144 -1.29365134756342 CHO75 CHO75 1 loc 14.9204724409449
MOC84 1 1984 1998 13 8 4 DeadNotShot 1 CRB97 1 1997 80 1984 13 6.979999809 Milk 1997 169 MOC84 MOC84 50 391.202300542815 0 177 0.195859310644806 CHO75 CHO75 1 loc 15.2740157480315
MOC84 1 1984 1998 13 8 4 DeadNotShot 1 CRB88 1 1988 71 1984 4 NA Naive 1988 16 MOC84 MOC84 41 371.357206670431 0 174 0.0604492508076943 CHO75 CHO75 1 loc 14.2031496062992
MOC84 1 1984 1998 13 8 4 DeadNotShot 1 CRB96 2 1996 68 1984 12 5.12 Milk 1996 144 MOC84 MOC84 38 363.758615972639 0 162 -0.481190988540752 CHO75 CHO75 1 loc 16.4354330708661
MOC84 1 1984 1998 13 8 4 DeadNotShot 1 CRB94 2 1994 63 1984 10 NA Summeryeld 1994 100 MOC84 MOC84 33 349.650756146648 0 131 -1.88042827352424 CHO75 CHO75 1 loc 13.7409448818898
MOC84 1 1984 1998 13 8 4 DeadNotShot 1 CRB90 2 1990 65 1984 6 7.120000191 Trueyeld 1990 36 MOC84 MOC84 35 355.534806148941 0 162 -0.481190988540752 CHO75 CHO75 1 loc 14.9566929133858
MOC84 1 1984 1998 13 8 4 DeadNotShot 1 CRB91 2 1991 72 1984 7 6.440000191 Milk 1991 49 MOC84 MOC84 42 373.766961828337 0 174 0.0604492508076943 CHO75 CHO75 1 loc 15.1133858267717
MOC84 1 1984 1998 13 8 4 DeadNotShot 1 CRB93 3 1993 60 1984 9 NA Trueyeld 1993 81 MOC84 MOC84 30 340.119738166216 0 167 -0.255507555478899 CHO75 CHO75 1 loc 13.5448818897638
MOD72 1 1972 1989 16 8 4 DeadNotShot 1 FOL77 2 1977 165 1972 5 NA Trueyeld 1977 25 MOD72 MOD72 135 490.527477843843 0 114 -2.64775194593454 MOM65 MOM65 1 loc 15.1488188976378
MOD72 1 1972 1989 16 8 4 DeadNotShot 1 FOL75 2 1975 58 1972 3 5.870000095 Naive 1975 9 MOD72 MOD72 28 333.22045101752 0 90 -3.73103242463143 MOM65 MOM65 1 loc 13.4448818897638
MOD72 1 1972 1989 16 8 4 DeadNotShot 1 FOL80 1 1980 74 1972 8 6.624999809 Trueyeld 1980 64 MOD72 MOD72 44 378.418963391826 0 142 -1.38392472078816 MOM65 MOM65 1 loc 13.8944881889764
MOD72 1 1972 1989 16 8 4 DeadNotShot 1 FOL84 2 1984 71 1972 12 7.399999809 Milk 1984 144 MOD72 MOD72 41 371.357206670431 0 162 -0.481190988540752 MOM65 MOM65 1 loc 15.296062992126
MOD72 1 1972 1989 16 8 4 DeadNotShot 1 FOL83 1 1983 58 1972 11 6.28 Trueyeld 1983 121 MOD72 MOD72 28 333.22045101752 0 161 -0.526327675153122 MOM65 MOM65 1 loc 14.8062992125984
MOD72 1 1972 1989 16 8 4 DeadNotShot 1 FOL81 2 1981 61 1972 9 7.955 Summeryeld 1981 81 MOD72 MOD72 31 343.398720448515 0 155 -0.797147794827345 MOM65 MOM65 1 loc 14.3244094488189
MOD72 1 1972 1989 16 8 4 DeadNotShot 1 FOL88 2 1988 64 1972 16 7.419999905 Trueyeld 1988 256 MOD72 MOD72 34 352.636052461616 0 174 0.0604492508076943 MOM65 MOM65 1 loc 14.2031496062992
MOD72 1 1972 1989 16 8 4 DeadNotShot 1 FOL86 2 1986 66 1972 14 6.554999905 Trueyeld 1986 196 MOD72 MOD72 36 358.351893845611 0 201 1.2791397893417 MOM65 MOM65 1 loc 14.1188976377953
MOD74 1 1974 1986 11 4 2 DeadNotShot 1 MAW81 2 1981 75 1974 7 6.425 Trueyeld 1981 49 MOD74 MOD74 45 380.666248977032 0 155 -0.797147794827345 MOM65 MOM65 1 loc 14.3244094488189
MOD74 1 1974 1986 11 4 2 DeadNotShot 1 MAW79 1 1979 66 1974 5 5.000000191 Naive 1979 25 MOD74 MOD74 36 358.351893845611 0 151 -0.977694541276827 MOM65 MOM65 1 loc 15.0433070866142
MOD74 1 1974 1986 11 4 2 DeadNotShot 1 MAW83 1 1983 68 1974 9 6.619999809 Trueyeld 1983 81 MOD74 MOD74 38 363.758615972639 0 161 -0.526327675153122 MOM65 MOM65 1 loc 14.8062992125984
MOD74 1 1974 1986 11 4 2 DeadNotShot 1 MAW85 2 1985 74 1974 11 5.840000095 Trueyeld 1985 121 MOD74 MOD74 44 378.418963391826 0 165 -0.34578092870364 MOM65 MOM65 1 loc 15.1637795275591
MOL70 1 1970 1977 6 3 0 DeadNotShot 1 SID74 3 1974 72 1970 4 NA Naive 1974 16 MOL70 MOL70 42 373.766961828337 0 79 -4.2275359773675 MOM65 MOM65 0.5 loc 14.7937007874016
MOL70 1 1970 1977 6 3 0 DeadNotShot 1 SID76 2 1976 87 1970 6 6.28 Summeryeld 1976 36 MOL70 MOL70 57 404.305126783455 0 113 -2.69288863254691 MOM65 MOM65 0.5 loc 15.1204724409449
MOL70 1 1970 1977 6 3 0 DeadNotShot 1 SID75 1 1975 74 1970 5 4.82 Summeryeld 1975 25 MOL70 MOL70 44 378.418963391826 0 90 -3.73103242463143 MOM65 MOM65 0.5 loc 13.4448818897638
MOL73 1 1973 1980 6 2 0 DeadNotShot 1 CAL78 3 1978 60 1973 5 NA Naive 1978 25 MOL73 MOL73 30 340.119738166216 0 134 -1.74501821368713 MOLIN MOLIN 0.5 loc 14.7566929133858
MOL75 1 1975 1987 12 5 1 Shot 3 LAP81 1 1981 53 1975 6 5.78 Trueyeld 1981 36 MOL75 MOL75 23 313.549421592915 0 155 -0.797147794827345 MOM65 MOM65 1 loc 14.3244094488189
MOL75 1 1975 1987 12 5 1 Shot 3 LAP83 2 1983 58 1975 8 6.959999619 Trueyeld 1983 64 MOL75 MOL75 28 333.22045101752 0 161 -0.526327675153122 MOM65 MOM65 1 loc 14.8062992125984
MOL75 1 1975 1987 12 5 1 Shot 3 LAP78 2 1978 73 1975 3 5.355000095 Naive 1978 9 MOL75 MOL75 43 376.120011569356 0 134 -1.74501821368713 MOM65 MOM65 1 loc 14.7566929133858
MOLIN 1 1969 1974 5 3 1 DeadNotShot 1 MOL74 2 1974 58 1969 5 NA Milk 1974 25 MOLIN MOLIN 28 333.22045101752 0 79 -4.2275359773675 NA NA 1 Imm 14.7937007874016
MOLIN 1 1969 1974 5 3 1 DeadNotShot 1 MOL72 1 1972 51 1969 3 6.479999905 Naive 1972 9 MOLIN MOLIN 21 304.452243772342 0 NA 0 NA NA 1 Imm 15.3700787401575
MOLIN 1 1969 1974 5 3 1 DeadNotShot 1 MOL73 1 1973 56 1969 4 NA Summeryeld 1973 16 MOLIN MOLIN 26 325.809653802148 0 79 -4.2275359773675 NA NA 1 Imm 14.5944881889764
MOM72 1 1972 1986 13 8 0 DeadNotShot 1 MAN82 1 1982 68 1972 10 NA Trueyeld 1982 100 MOM72 MOM72 38 363.758615972639 0 152 -0.932557854664457 MOMHI MOMHI 1 loc 14.051968503937
MOM72 1 1972 1986 13 8 0 DeadNotShot 1 MAN80 1 1980 93 1972 8 7.540000095 Milk 1980 64 MOM72 MOM72 63 414.313472639153 0 142 -1.38392472078816 MOMHI MOMHI 1 loc 13.8944881889764
MOM72 1 1972 1986 13 8 0 DeadNotShot 1 MAN76 3 1976 73 1972 4 NA Naive 1976 16 MOM72 MOM72 43 376.120011569356 0 113 -2.69288863254691 MOMHI MOMHI 1 loc 15.1204724409449
MOM72 1 1972 1986 13 8 0 DeadNotShot 1 MAN85 2 1985 71 1972 13 6.710000191 Trueyeld 1985 169 MOM72 MOM72 41 371.357206670431 0 165 -0.34578092870364 MOMHI MOMHI 1 loc 15.1637795275591
MOM72 1 1972 1986 13 8 0 DeadNotShot 1 MAN79 1 1979 69 1972 7 NA Summeryeld 1979 49 MOM72 MOM72 39 366.356164612965 0 151 -0.977694541276827 MOMHI MOMHI 1 loc 15.0433070866142
MOM72 1 1972 1986 13 8 0 DeadNotShot 1 MAN78 2 1978 68 1972 6 5.94 Summeryeld 1978 36 MOM72 MOM72 38 363.758615972639 0 134 -1.74501821368713 MOMHI MOMHI 1 loc 14.7566929133858
MOM72 1 1972 1986 13 8 0 DeadNotShot 1 MAN83 1 1983 82 1972 11 4.220000191 Milk 1983 121 MOM72 MOM72 52 395.124371858143 0 161 -0.526327675153122 MOMHI MOMHI 1 loc 14.8062992125984
MOM72 1 1972 1986 13 8 0 DeadNotShot 1 MAN77 2 1977 70 1972 5 NA Summeryeld 1977 25 MOM72 MOM72 40 368.887945411394 0 114 -2.64775194593454 MOMHI MOMHI 1 loc 15.1488188976378
MOO94 1 1994 NA NA 1 0 DeadNotShot 2 PNT98 2 1998 73 1994 4 6.955 Naive 1998 16 MOO94 MOO94 43 376.120011569356 0 193 0.918046296442734 MOY82 MOY82 0.375 loc 16.2944881889764
MOO96 1 1996 2006 9 4 3 DeadNotShot 1 BEA05 1 2005 54 1996 9 7.580000191 Summeryeld 2005 81 MOO96 MOO96 24 317.805383034795 0 198 1.14372972950459 MOY82 MOY82 0.6875 loc 15.1275590551181
MOO96 1 1996 2006 9 4 3 DeadNotShot 1 BEA04 1 2004 53 1996 8 7.479999809 Trueyeld 2004 64 MOO96 MOO96 23 313.549421592915 0 187 0.647226176768511 MOY82 MOY82 0.6875 loc 15.7858267716535
MOO96 1 1996 2006 9 4 3 DeadNotShot 1 BEA00 1 2000 71 1996 4 4.255000191 Naive 2000 16 MOO96 MOO96 41 371.357206670431 0 195 1.00831966966747 MOY82 MOY82 0.6875 loc 15.8708661417323
MOO96 1 1996 2006 9 4 3 DeadNotShot 1 BEA02 2 2002 80 1996 6 NA Trueyeld 2002 36 MOO96 MOO96 50 391.202300542815 0 183 0.466679430319029 MOY82 MOY82 0.6875 loc 15.4574803149606
MOS78 1 1978 1993 14 6 5 DeadNotShot 1 RHY92 1 1992 64 1978 14 7.64 Trueyeld 1992 196 MOS78 MOS78 34 352.636052461616 0 174 0.0604492508076943 CRT74 CRT74 0.75 loc 15.1574803149606
MOS78 1 1978 1993 14 6 5 DeadNotShot 1 RHY84 2 1984 62 1978 6 7.35 Trueyeld 1984 36 MOS78 MOS78 32 346.573590279973 0 162 -0.481190988540752 CRT74 CRT74 0.75 loc 15.296062992126
MOS78 1 1978 1993 14 6 5 DeadNotShot 1 RHY90 2 1990 56 1978 12 7.980000381 Trueyeld 1990 144 MOS78 MOS78 26 325.809653802148 0 162 -0.481190988540752 CRT74 CRT74 0.75 loc 14.9566929133858
MOS78 1 1978 1993 14 6 5 DeadNotShot 1 RHY86 1 1986 61 1978 8 8.119999809 Trueyeld 1986 64 MOS78 MOS78 31 343.398720448515 0 201 1.2791397893417 CRT74 CRT74 0.75 loc 14.1188976377953
MOS78 1 1978 1993 14 6 5 DeadNotShot 1 RHY88 1 1988 54 1978 10 7.64 Trueyeld 1988 100 MOS78 MOS78 24 317.805383034795 0 174 0.0604492508076943 CRT74 CRT74 0.75 loc 14.2031496062992
MOS78 1 1978 1993 14 6 5 DeadNotShot 1 RHY82 2 1982 68 1978 4 7.339999809 Naive 1982 16 MOS78 MOS78 38 363.758615972639 0 152 -0.932557854664457 CRT74 CRT74 0.75 loc 14.051968503937
MOS83 1 1983 1993 9 4 1 DeadNotShot 1 PEL87 2 1987 89 1983 4 6.12 Naive 1987 16 MOS83 MOS83 59 407.753744390572 0 168 -0.210370868866529 CRT74 CRT74 0.75 loc 13.8141732283465
MOS83 1 1983 1993 9 4 1 DeadNotShot 1 PEL91 1 1991 67 1983 8 6.360000095 Trueyeld 1991 64 MOS83 MOS83 37 361.091791264422 0 174 0.0604492508076943 CRT74 CRT74 0.75 loc 15.1133858267717
MOS83 1 1983 1993 9 4 1 DeadNotShot 1 PEL92 2 1992 58 1983 9 7.825000095 Summeryeld 1992 81 MOS83 MOS83 28 333.22045101752 0 174 0.0604492508076943 CRT74 CRT74 0.75 loc 15.1574803149606
MOS83 1 1983 1993 9 4 1 DeadNotShot 1 PEL89 2 1989 72 1983 6 6.28 Trueyeld 1989 36 MOS83 MOS83 42 373.766961828337 0 199 1.18886641611696 CRT74 CRT74 0.75 loc 14.2007874015748
MOU03 1 2003 NA NA 7 2 Living 3 CPY09 2 2009 72 2003 6 7.78 Winteryeld 2009 36 MOU03 MOU03 42 373.766961828337 0.0078125 183 0.466679430319029 DIC94 DIC94 0.84375 loc 15.251968503937
MOU03 1 2003 NA NA 7 2 Living 3 CPY06 2 2006 66 2003 3 5.239999905 Naive 2006 9 MOU03 MOU03 36 358.351893845611 0.0078125 182 0.421542743706658 DIC94 DIC94 0.84375 loc 15.3503937007874
MOU03 1 2003 NA NA 7 2 Living 3 CPY08 1 2008 64 2003 5 6.025000095 Trueyeld 2008 25 MOU03 MOU03 34 352.636052461616 0.0078125 205 1.45968653579118 DIC94 DIC94 0.84375 loc 15.0472440944882
MOU03 1 2003 NA NA 7 2 Living 3 CPY16 1 2016 60 2003 13 8.339999619 Trueyeld 2016 169 MOU03 MOU03 30 340.119738166216 0.0078125 180 0.331269370481917 DIC94 DIC94 0.84375 loc 14.8472440944882
MOU03 1 2003 NA NA 7 2 Living 3 CPY13 2 2013 54 2003 10 6.64 Summeryeld 2013 100 MOU03 MOU03 24 317.805383034795 0.0078125 178 0.240995997257176 DIC94 DIC94 0.84375 loc 14.0267716535433
MOU03 1 2003 NA NA 7 2 Living 3 CPY14 1 2014 79 2003 11 NA Winteryeld 2014 121 MOU03 MOU03 49 389.182029811063 0.0078125 179 0.286132683869547 DIC94 DIC94 0.84375 loc 15.0910236220472
MOU03 1 2003 NA NA 7 2 Living 3 CPY12 3 2012 54 2003 9 NA Trueyeld 2012 81 MOU03 MOU03 24 317.805383034795 0.0078125 179 0.286132683869547 DIC94 DIC94 0.84375 loc 15.0677165354331
MOW71 1 1971 1986 14 8 7 DeadNotShot 1 WID85 1 1985 80 1971 14 6.680000095 Milk 1985 196 MOW71 MOW71 50 391.202300542815 0 165 -0.34578092870364 MOWSP MOWSP 1 loc 15.1637795275591
MOY73 1 1973 1986 12 5 2 DeadNotShot 1 LEN85 1 1985 74 1973 12 8.455 Milk 1985 144 MOY73 MOY73 44 378.418963391826 0 165 -0.34578092870364 UPR68 UPR68 1 loc 15.1637795275591
MOY73 1 1973 1986 12 5 2 DeadNotShot 1 LEN78 2 1978 67 1973 5 7.180000095 Naive 1978 25 MOY73 MOY73 37 361.091791264422 0 134 -1.74501821368713 UPR68 UPR68 1 loc 14.7566929133858
MOY73 1 1973 1986 12 5 2 DeadNotShot 1 LEN84 2 1984 73 1973 11 7.355000095 Milk 1984 121 MOY73 MOY73 43 376.120011569356 0 162 -0.481190988540752 UPR68 UPR68 1 loc 15.296062992126
MOY73 1 1973 1986 12 5 2 DeadNotShot 1 LEN81 2 1981 64 1973 8 8.039999619 Trueyeld 1981 64 MOY73 MOY73 34 352.636052461616 0 155 -0.797147794827345 UPR68 UPR68 1 loc 14.3244094488189
MOY73 1 1973 1986 12 5 2 DeadNotShot 1 LEN83 2 1983 58 1973 10 7.660000381 Trueyeld 1983 100 MOY73 MOY73 28 333.22045101752 0 161 -0.526327675153122 UPR68 UPR68 1 loc 14.8062992125984
MOY74 1 1974 1986 11 8 2 DeadNotShot 1 ADZ81 1 1981 61 1974 7 7.519999809 Summeryeld 1981 49 MOY74 MOY74 31 343.398720448515 0 155 -0.797147794827345 UPR68 UPR68 1 loc 14.3244094488189
MOY74 1 1974 1986 11 8 2 DeadNotShot 1 ADZ85 2 1985 79 1974 11 NA Milk 1985 121 MOY74 MOY74 49 389.182029811063 0 165 -0.34578092870364 UPR68 UPR68 1 loc 15.1637795275591
MOY74 1 1974 1986 11 8 2 DeadNotShot 1 ADZ79 2 1979 78 1974 5 NA Summeryeld 1979 25 MOY74 MOY74 48 387.120101090789 0 151 -0.977694541276827 UPR68 UPR68 1 loc 15.0433070866142
MOY74 1 1974 1986 11 8 2 DeadNotShot 1 ADZ84 1 1984 65 1974 10 NA Summeryeld 1984 100 MOY74 MOY74 35 355.534806148941 0 162 -0.481190988540752 UPR68 UPR68 1 loc 15.296062992126
MOY74 1 1974 1986 11 8 2 DeadNotShot 1 ADZ78 3 1978 89 1974 4 NA Naive 1978 16 MOY74 MOY74 59 407.753744390572 0 134 -1.74501821368713 UPR68 UPR68 1 loc 14.7566929133858
MOY74 1 1974 1986 11 8 2 DeadNotShot 1 ADZ83 3 1983 82 1974 9 NA Milk 1983 81 MOY74 MOY74 52 395.124371858143 0 161 -0.526327675153122 UPR68 UPR68 1 loc 14.8062992125984
MOY74 1 1974 1986 11 8 2 DeadNotShot 1 ADZ82 1 1982 66 1974 8 NA Summeryeld 1982 64 MOY74 MOY74 36 358.351893845611 0 152 -0.932557854664457 UPR68 UPR68 1 loc 14.051968503937
MOY74 1 1974 1986 11 8 2 DeadNotShot 1 ADZ80 1 1980 100 1974 6 4.979999809 Milk 1980 36 MOY74 MOY74 70 424.849524204936 0 142 -1.38392472078816 UPR68 UPR68 1 loc 13.8944881889764
MOY76 1 1976 1986 9 5 1 DeadNotShot 1 HAR81 2 1981 64 1976 5 6.979999809 Summeryeld 1981 25 MOY76 MOY76 34 352.636052461616 0.125 155 -0.797147794827345 UPR68 UPR68 1 loc 14.3244094488189
MOY76 1 1976 1986 9 5 1 DeadNotShot 1 HAR84 2 1984 118 1976 8 7.000000191 Trueyeld 1984 64 MOY76 MOY76 88 447.733681447821 0.125 162 -0.481190988540752 UPR68 UPR68 1 loc 15.296062992126
MOY76 1 1976 1986 9 5 1 DeadNotShot 1 HAR82 1 1982 87 1976 6 7.080000191 Milk 1982 36 MOY76 MOY76 57 404.305126783455 0.125 152 -0.932557854664457 UPR68 UPR68 1 loc 14.051968503937
MOY76 1 1976 1986 9 5 1 DeadNotShot 1 HAR80 2 1980 96 1976 4 7.14 Naive 1980 16 MOY76 MOY76 66 418.965474202642 0.125 142 -1.38392472078816 UPR68 UPR68 1 loc 13.8944881889764
MOY76 1 1976 1986 9 5 1 DeadNotShot 1 HAR85 2 1985 67 1976 9 6.630000095 Winteryeld 1985 81 MOY76 MOY76 37 361.091791264422 0.125 165 -0.34578092870364 UPR68 UPR68 1 loc 15.1637795275591
MOY82 1 1982 1997 14 8 3 DeadNotShot 1 MOO90 2 1990 47 1982 8 NA Trueyeld 1990 64 MOY82 MOY82 17 283.321334405622 0 162 -0.481190988540752 UPR68 UPR68 0.75 loc 14.9566929133858
MOY82 1 1982 1997 14 8 3 DeadNotShot 1 MOO88 2 1988 52 1982 6 NA Trueyeld 1988 36 MOY82 MOY82 22 309.104245335832 0 174 0.0604492508076943 UPR68 UPR68 0.75 loc 14.2031496062992
MOY82 1 1982 1997 14 8 3 DeadNotShot 1 MOO94 1 1994 69 1982 12 NA Summeryeld 1994 144 MOY82 MOY82 39 366.356164612965 0 131 -1.88042827352424 UPR68 UPR68 0.75 loc 13.7409448818898
MOY82 1 1982 1997 14 8 3 DeadNotShot 1 MOO86 2 1986 73 1982 4 5.740000191 Naive 1986 16 MOY82 MOY82 43 376.120011569356 0 201 1.2791397893417 UPR68 UPR68 0.75 loc 14.1188976377953
MOY82 1 1982 1997 14 8 3 DeadNotShot 1 MOO96 1 1996 74 1982 14 NA Milk 1996 196 MOY82 MOY82 44 378.418963391826 0 162 -0.481190988540752 UPR68 UPR68 0.75 loc 16.4354330708661
MOY82 1 1982 1997 14 8 3 DeadNotShot 1 MOO95 1 1995 87 1982 13 5.854999809 Milk 1995 169 MOY82 MOY82 57 404.305126783455 0 144 -1.29365134756342 UPR68 UPR68 0.75 loc 14.9204724409449
MOY82 1 1982 1997 14 8 3 DeadNotShot 1 MOO93 3 1993 60 1982 11 NA Trueyeld 1993 121 MOY82 MOY82 30 340.119738166216 0 167 -0.255507555478899 UPR68 UPR68 0.75 loc 13.5448818897638
MOY82 1 1982 1997 14 8 3 DeadNotShot 1 MOO91 2 1991 59 1982 9 6.379999905 Winteryeld 1991 81 MOY82 MOY82 29 336.729582998647 0 174 0.0604492508076943 UPR68 UPR68 0.75 loc 15.1133858267717
MRG03 1 2003 2015 11 4 2 DeadNotShot 1 DAI08 1 2008 167 2003 5 NA Naive 2008 25 MRG03 MRG03 137 491.998092582812 0 205 1.45968653579118 THS98 THS98 0.9375 loc 15.0472440944882
MRG03 1 2003 2015 11 4 2 DeadNotShot 1 DAI10 2 2010 58 2003 7 4.940000191 Trueyeld 2010 49 MRG03 MRG03 28 333.22045101752 0 191 0.827772923217993 THS98 THS98 0.9375 loc 14.9299212598425
MRG03 1 2003 2015 11 4 2 DeadNotShot 1 DAI14 2 2014 166 2003 11 6.519999905 Trueyeld 2014 121 MRG03 MRG03 136 491.265488573605 0 179 0.286132683869547 THS98 THS98 0.9375 loc 15.0910236220472
MRG03 1 2003 2015 11 4 2 DeadNotShot 1 DAI12 2 2012 62 2003 9 7.539999809 Trueyeld 2012 81 MRG03 MRG03 32 346.573590279973 0 179 0.286132683869547 THS98 THS98 0.9375 loc 15.0677165354331
MTT08 1 2008 NA NA 5 3 Living 3 RAS15 2 2015 70 2008 7 6.024999905 Milk 2015 49 MTT08 MTT08 40 368.887945411394 0.0078125 172 -0.0298241224170467 TNG99 TNG99 0.921875 loc 15.6603149606299
MTT08 1 2008 NA NA 5 3 Living 3 RAS14 1 2014 65 2008 6 5.310000095 Milk 2014 36 MTT08 MTT08 35 355.534806148941 0.0078125 179 0.286132683869547 TNG99 TNG99 0.921875 loc 15.0910236220472
MTT08 1 2008 NA NA 5 3 Living 3 RAS13 1 2013 62 2008 5 4.530000191 Milk 2013 25 MTT08 MTT08 32 346.573590279973 0.0078125 178 0.240995997257176 TNG99 TNG99 0.921875 loc 14.0267716535433
MTT08 1 2008 NA NA 5 3 Living 3 RAS16 1 2016 64 2008 8 5.740000191 Milk 2016 64 MTT08 MTT08 34 352.636052461616 0.0078125 180 0.331269370481917 TNG99 TNG99 0.921875 loc 14.8472440944882
MTT08 1 2008 NA NA 5 3 Living 3 RAS12 1 2012 62 2008 4 6.064999809 Naive 2012 16 MTT08 MTT08 32 346.573590279973 0.0078125 179 0.286132683869547 TNG99 TNG99 0.921875 loc 15.0677165354331
MTT10 1 2010 NA NA 2 0 Living 3 KLP16 2 2016 67 2010 6 7.240000191 Trueyeld 2016 36 MTT10 MTT10 37 361.091791264422 0 180 0.331269370481917 TNG99 TNG99 0.890625 loc 14.8472440944882
MTT10 1 2010 NA NA 2 0 Living 3 KLP14 2 2014 70 2010 4 5.609999809 Naive 2014 16 MTT10 MTT10 40 368.887945411394 0 179 0.286132683869547 TNG99 TNG99 0.890625 loc 15.0910236220472
MUR85 1 1985 1999 13 7 2 DeadNotShot 1 BRG96 2 1996 71 1985 11 7.500000191 Milk 1996 121 MUR85 MUR85 41 371.357206670431 0 162 -0.481190988540752 COL79 COL79 0.75 loc 16.4354330708661
MUR85 1 1985 1999 13 7 2 DeadNotShot 1 BRG95 2 1995 69 1985 10 5.46 Milk 1995 100 MUR85 MUR85 39 366.356164612965 0 144 -1.29365134756342 COL79 COL79 0.75 loc 14.9204724409449
MUR85 1 1985 1999 13 7 2 DeadNotShot 1 BRG92 2 1992 58 1985 7 7.899999809 Trueyeld 1992 49 MUR85 MUR85 28 333.22045101752 0 174 0.0604492508076943 COL79 COL79 0.75 loc 15.1574803149606
MUR85 1 1985 1999 13 7 2 DeadNotShot 1 BRG90 2 1990 70 1985 5 8.019999809 Winteryeld 1990 25 MUR85 MUR85 40 368.887945411394 0 162 -0.481190988540752 COL79 COL79 0.75 loc 14.9566929133858
MUR85 1 1985 1999 13 7 2 DeadNotShot 1 BRG89 1 1989 71 1985 4 7.119999809 Naive 1989 16 MUR85 MUR85 41 371.357206670431 0 199 1.18886641611696 COL79 COL79 0.75 loc 14.2007874015748
MUR85 1 1985 1999 13 7 2 DeadNotShot 1 BRG94 1 1994 50 1985 9 7.28 Trueyeld 1994 81 MUR85 MUR85 20 299.573227355399 0 131 -1.88042827352424 COL79 COL79 0.75 loc 13.7409448818898
MUR85 1 1985 1999 13 7 2 DeadNotShot 1 BRG98 2 1998 56 1985 13 6.580000191 Trueyeld 1998 169 MUR85 MUR85 26 325.809653802148 0 193 0.918046296442734 COL79 COL79 0.75 loc 16.2944881889764
MUS77 1 1977 1993 15 6 5 DeadNotShot 1 TUR87 1 1987 68 1977 10 7.239999905 Trueyeld 1987 100 MUS77 MUS77 38 363.758615972639 0 168 -0.210370868866529 RED74 RED74 0.75 loc 13.8141732283465
MUS77 1 1977 1993 15 6 5 DeadNotShot 1 TUR85 1 1985 65 1977 8 6.854999809 Trueyeld 1985 64 MUS77 MUS77 35 355.534806148941 0 165 -0.34578092870364 RED74 RED74 0.75 loc 15.1637795275591
MUS77 1 1977 1993 15 6 5 DeadNotShot 1 TUR81 2 1981 74 1977 4 6.519999809 Naive 1981 16 MUS77 MUS77 44 378.418963391826 0 155 -0.797147794827345 RED74 RED74 0.75 loc 14.3244094488189
MUS77 1 1977 1993 15 6 5 DeadNotShot 1 TUR92 2 1992 59 1977 15 7.64 Trueyeld 1992 225 MUS77 MUS77 29 336.729582998647 0 174 0.0604492508076943 RED74 RED74 0.75 loc 15.1574803149606
MUS77 1 1977 1993 15 6 5 DeadNotShot 1 TUR89 2 1989 131 1977 12 NA Trueyeld 1989 144 MUS77 MUS77 101 461.512051684126 0 199 1.18886641611696 RED74 RED74 0.75 loc 14.2007874015748
MUS77 1 1977 1993 15 6 5 DeadNotShot 1 TUR83 1 1983 90 1977 6 6.91 Trueyeld 1983 36 MUS77 MUS77 60 409.43445622221 0 161 -0.526327675153122 RED74 RED74 0.75 loc 14.8062992125984
MUS81 1 1981 2000 19 11 7 Shot 3 PEP88 2 1988 62 1981 7 6.680000095 Trueyeld 1988 49 MUS81 MUS81 32 346.573590279973 0 174 0.0604492508076943 RED74 RED74 0.75 loc 14.2031496062992
MUS81 1 1981 2000 19 11 7 Shot 3 PEP90 1 1990 53 1981 9 6.600000095 Trueyeld 1990 81 MUS81 MUS81 23 313.549421592915 0 162 -0.481190988540752 RED74 RED74 0.75 loc 14.9566929133858
MUS81 1 1981 2000 19 11 7 Shot 3 PEP91 1 1991 94 1981 10 7.620000191 Milk 1991 100 MUS81 MUS81 64 415.888308335967 0 174 0.0604492508076943 RED74 RED74 0.75 loc 15.1133858267717
MUS81 1 1981 2000 19 11 7 Shot 3 PEP97 3 1997 92 1981 16 NA Trueyeld 1997 256 MUS81 MUS81 62 412.713438504509 0 177 0.195859310644806 RED74 RED74 0.75 loc 15.2740157480315
MUS81 1 1981 2000 19 11 7 Shot 3 PEP99 2 1999 89 1981 18 4.739999905 Trueyeld 1999 324 MUS81 MUS81 59 407.753744390572 0 211 1.7305066554654 RED74 RED74 0.75 loc 14.6826771653543
MUS81 1 1981 2000 19 11 7 Shot 3 PEP94 2 1994 71 1981 13 5.059999905 Milk 1994 169 MUS81 MUS81 41 371.357206670431 0 131 -1.88042827352424 RED74 RED74 0.75 loc 13.7409448818898
MUS81 1 1981 2000 19 11 7 Shot 3 PEP84 3 1984 76 1981 3 NA Naive 1984 9 MUS81 MUS81 46 382.864139648909 0 162 -0.481190988540752 RED74 RED74 0.75 loc 15.296062992126
MUS81 1 1981 2000 19 11 7 Shot 3 PEP95 2 1995 82 1981 14 5.580000191 Winteryeld 1995 196 MUS81 MUS81 52 395.124371858143 0 144 -1.29365134756342 RED74 RED74 0.75 loc 14.9204724409449
MUS81 1 1981 2000 19 11 7 Shot 3 PEP85 2 1985 64 1981 4 NA Summeryeld 1985 16 MUS81 MUS81 34 352.636052461616 0 165 -0.34578092870364 RED74 RED74 0.75 loc 15.1637795275591
MUS81 1 1981 2000 19 11 7 Shot 3 PEP93 1 1993 66 1981 12 6.82 Trueyeld 1993 144 MUS81 MUS81 36 358.351893845611 0 167 -0.255507555478899 RED74 RED74 0.75 loc 13.5448818897638
MUS81 1 1981 2000 19 11 7 Shot 3 PEP86 2 1986 95 1981 5 6.23 Milk 1986 25 MUS81 MUS81 65 417.438726989564 0 201 1.2791397893417 RED74 RED74 0.75 loc 14.1188976377953
MUS84 1 1984 2000 16 6 3 Shot 3 VIN97 1 1997 61 1984 13 7.119999809 Trueyeld 1997 169 MUS84 MUS84 31 343.398720448515 0 177 0.195859310644806 RED74 RED74 0.75 loc 15.2740157480315
MUS84 1 1984 2000 16 6 3 Shot 3 VIN91 1 1991 81 1984 7 6.919999905 Trueyeld 1991 49 MUS84 MUS84 51 393.182563272433 0 174 0.0604492508076943 RED74 RED74 0.75 loc 15.1133858267717
MUS84 1 1984 2000 16 6 3 Shot 3 VIN99 2 1999 73 1984 15 7.360000191 Trueyeld 1999 225 MUS84 MUS84 43 376.120011569356 0 211 1.7305066554654 RED74 RED74 0.75 loc 14.6826771653543
MUS84 1 1984 2000 16 6 3 Shot 3 VIN93 1 1993 71 1984 9 7.540000095 Trueyeld 1993 81 MUS84 MUS84 41 371.357206670431 0 167 -0.255507555478899 RED74 RED74 0.75 loc 13.5448818897638
MUS84 1 1984 2000 16 6 3 Shot 3 VIN95 1 1995 60 1984 11 6.934999905 Trueyeld 1995 121 MUS84 MUS84 30 340.119738166216 0 144 -1.29365134756342 RED74 RED74 0.75 loc 14.9204724409449
MUS84 1 1984 2000 16 6 3 Shot 3 VIN88 2 1988 71 1984 4 6.979999809 Naive 1988 16 MUS84 MUS84 41 371.357206670431 0 174 0.0604492508076943 RED74 RED74 0.75 loc 14.2031496062992
MUS85 1 1985 2002 16 8 6 DeadNotShot 1 PIC00 2 2000 56 1985 15 7.32 Trueyeld 2000 225 MUS85 MUS85 26 325.809653802148 0 195 1.00831966966747 RED74 RED74 0.625 loc 15.8708661417323
MUS85 1 1985 2002 16 8 6 DeadNotShot 1 PIC90 2 1990 52 1985 5 7.32 Summeryeld 1990 25 MUS85 MUS85 22 309.104245335832 0 162 -0.481190988540752 RED74 RED74 0.625 loc 14.9566929133858
MUS85 1 1985 2002 16 8 6 DeadNotShot 1 PIC98 1 1998 47 1985 13 7.275 Trueyeld 1998 169 MUS85 MUS85 17 283.321334405622 0 193 0.918046296442734 RED74 RED74 0.625 loc 16.2944881889764
MUS85 1 1985 2002 16 8 6 DeadNotShot 1 PIC93 2 1993 60 1985 8 7.310000095 Trueyeld 1993 64 MUS85 MUS85 30 340.119738166216 0 167 -0.255507555478899 RED74 RED74 0.625 loc 13.5448818897638
MUS85 1 1985 2002 16 8 6 DeadNotShot 1 PIC89 2 1989 61 1985 4 NA Naive 1989 16 MUS85 MUS85 31 343.398720448515 0 199 1.18886641611696 RED74 RED74 0.625 loc 14.2007874015748
MUS85 1 1985 2002 16 8 6 DeadNotShot 1 PIC96 2 1996 55 1985 11 9.42 Trueyeld 1996 121 MUS85 MUS85 25 321.88758248682 0 162 -0.481190988540752 RED74 RED74 0.625 loc 16.4354330708661
MUS85 1 1985 2002 16 8 6 DeadNotShot 1 PIC91 1 1991 103 1985 6 7.41 Milk 1991 36 MUS85 MUS85 73 429.045944114839 0 174 0.0604492508076943 RED74 RED74 0.625 loc 15.1133858267717
MUS85 1 1985 2002 16 8 6 DeadNotShot 1 PIC94 2 1994 62 1985 9 8.109999809 Milk 1994 81 MUS85 MUS85 32 346.573590279973 0 131 -1.88042827352424 RED74 RED74 0.625 loc 13.7409448818898
MYR74 1 1974 1989 14 7 2 DeadNotShot 1 WHO88 2 1988 58 1974 14 NA Summeryeld 1988 196 MYR74 MYR74 28 333.22045101752 0 174 0.0604492508076943 MYRTL MYRTL 1 loc 14.2031496062992
MYR74 1 1974 1989 14 7 2 DeadNotShot 1 WHO81 2 1981 138 1974 7 NA Trueyeld 1981 49 MYR74 MYR74 108 468.213122712422 0 155 -0.797147794827345 MYRTL MYRTL 1 loc 14.3244094488189
MYR74 1 1974 1989 14 7 2 DeadNotShot 1 WHO78 3 1978 57 1974 4 NA Naive 1978 16 MYR74 MYR74 27 329.583686600433 0 134 -1.74501821368713 MYRTL MYRTL 1 loc 14.7566929133858
MYR74 1 1974 1989 14 7 2 DeadNotShot 1 WHO85 1 1985 65 1974 11 7.859999619 Trueyeld 1985 121 MYR74 MYR74 35 355.534806148941 0 165 -0.34578092870364 MYRTL MYRTL 1 loc 15.1637795275591
MYR74 1 1974 1989 14 7 2 DeadNotShot 1 WHO83 1 1983 72 1974 9 NA Trueyeld 1983 81 MYR74 MYR74 42 373.766961828337 0 161 -0.526327675153122 MYRTL MYRTL 1 loc 14.8062992125984
MYR74 1 1974 1989 14 7 2 DeadNotShot 1 WHO79 1 1979 63 1974 5 7.879999619 Summeryeld 1979 25 MYR74 MYR74 33 349.650756146648 0 151 -0.977694541276827 MYRTL MYRTL 1 loc 15.0433070866142
MYR74 1 1974 1989 14 7 2 DeadNotShot 1 WHO87 1 1987 84 1974 13 6.479999809 Trueyeld 1987 169 MYR74 MYR74 54 398.898404656427 0 168 -0.210370868866529 MYRTL MYRTL 1 loc 13.8141732283465
NAK89 1 1989 2000 10 6 1 DeadNotShot 1 NAI95 2 1995 71 1989 6 5.28 Milk 1995 36 NAK89 NAK89 41 371.357206670431 0 144 -1.29365134756342 FLA85 FLA85 0.25 loc 14.9204724409449
NAK89 1 1989 2000 10 6 1 DeadNotShot 1 NAI98 1 1998 51 1989 9 NA Milk 1998 81 NAK89 NAK89 21 304.452243772342 0 193 0.918046296442734 FLA85 FLA85 0.25 loc 16.2944881889764
NAK89 1 1989 2000 10 6 1 DeadNotShot 1 NAI94 2 1994 57 1989 5 NA Milk 1994 25 NAK89 NAK89 27 329.583686600433 0 131 -1.88042827352424 FLA85 FLA85 0.25 loc 13.7409448818898
NAK89 1 1989 2000 10 6 1 DeadNotShot 1 NAI93 1 1993 76 1989 4 NA Naive 1993 16 NAK89 NAK89 46 382.864139648909 0 167 -0.255507555478899 FLA85 FLA85 0.25 loc 13.5448818897638
NAK90 1 1990 2000 10 5 3 Shot 3 TKN97 1 1997 54 1990 7 NA Trueyeld 1997 49 NAK90 NAK90 24 317.805383034795 0 177 0.195859310644806 FLA85 FLA85 0.625 loc 15.2740157480315
NAK90 1 1990 2000 10 5 3 Shot 3 TKN95 2 1995 71 1990 5 NA Milk 1995 25 NAK90 NAK90 41 371.357206670431 0 144 -1.29365134756342 FLA85 FLA85 0.625 loc 14.9204724409449
NAK90 1 1990 2000 10 5 3 Shot 3 TKN98 2 1998 72 1990 8 NA Milk 1998 64 NAK90 NAK90 42 373.766961828337 0 193 0.918046296442734 FLA85 FLA85 0.625 loc 16.2944881889764
NAK90 1 1990 2000 10 5 3 Shot 3 TKN94 1 1994 64 1990 4 6.080000381 Naive 1994 16 NAK90 NAK90 34 352.636052461616 0 131 -1.88042827352424 FLA85 FLA85 0.625 loc 13.7409448818898
NAK90 1 1990 2000 10 5 3 Shot 3 TKN99 2 1999 67 1990 9 7.44 Milk 1999 81 NAK90 NAK90 37 361.091791264422 0 211 1.7305066554654 FLA85 FLA85 0.625 loc 14.6826771653543
NAV08 1 2008 2014 5 2 0 Shot 3 ZAP12 3 2012 53 2008 4 NA Naive 2012 16 NAV08 NAV08 23 313.549421592915 0 179 0.286132683869547 SEQ05 SEQ05 0.8046875 loc 15.0677165354331
NAV08 1 2008 2014 5 2 0 Shot 3 ZAP13 1 2013 59 2008 5 4.479999809 Summeryeld 2013 25 NAV08 NAV08 29 336.729582998647 0 178 0.240995997257176 SEQ05 SEQ05 0.8046875 loc 14.0267716535433
NAV12 1 2012 NA NA 2 0 Living 3 PUE15 2 2015 70 2012 3 4.64 Naive 2015 9 NAV12 NAV12 40 368.887945411394 0 172 -0.0298241224170467 SEQ05 SEQ05 0.8046875 loc 15.6603149606299
NAV12 1 2012 NA NA 2 0 Living 3 PUE16 2 2016 70 2012 4 5.42 Milk 2016 16 NAV12 NAV12 40 368.887945411394 0 180 0.331269370481917 SEQ05 SEQ05 0.8046875 loc 14.8472440944882
NEC05 1 2005 2014 8 3 1 Shot 3 PEA13 2 2013 62 2005 8 7.720000095 Summeryeld 2013 64 NEC05 NEC05 32 346.573590279973 0.005126953125 178 0.240995997257176 SPL98 SPL98 0.84375 loc 14.0267716535433
NEC05 1 2005 2014 8 3 1 Shot 3 PEA10 2 2010 93 2005 5 8.84 Naive 2010 25 NEC05 NEC05 63 414.313472639153 0.005126953125 191 0.827772923217993 SPL98 SPL98 0.84375 loc 14.9299212598425
NEC05 1 2005 2014 8 3 1 Shot 3 PEA12 2 2012 68 2005 7 8.109999809 Trueyeld 2012 49 NEC05 NEC05 38 363.758615972639 0.005126953125 179 0.286132683869547 SPL98 SPL98 0.84375 loc 15.0677165354331
NEC08 1 2008 NA NA 3 2 Living 3 HNY16 3 2016 61 2008 8 NA Trueyeld 2016 64 NEC08 NEC08 31 343.398720448515 0.0048828125 180 0.331269370481917 SPL98 SPL98 0.96875 loc 14.8472440944882
NEC08 1 2008 NA NA 3 2 Living 3 HNY12 1 2012 65 2008 4 8.84 Naive 2012 16 NEC08 NEC08 35 355.534806148941 0.0048828125 179 0.286132683869547 SPL98 SPL98 0.96875 loc 15.0677165354331
NEC08 1 2008 NA NA 3 2 Living 3 HNY14 1 2014 76 2008 6 7.980000381 Trueyeld 2014 36 NEC08 NEC08 46 382.864139648909 0.0048828125 179 0.286132683869547 SPL98 SPL98 0.96875 loc 15.0910236220472
NET02 1 2002 NA NA 10 2 Living 3 VES08 2 2008 58 2002 6 6.69 Milk 2008 36 NET02 NET02 28 333.22045101752 0.08203125 205 1.45968653579118 DOC94 DOC94 1 loc 15.0472440944882
NET02 1 2002 NA NA 10 2 Living 3 VES10 1 2010 59 2002 8 7.280000191 Summeryeld 2010 64 NET02 NET02 29 336.729582998647 0.08203125 191 0.827772923217993 DOC94 DOC94 1 loc 14.9299212598425
NET02 1 2002 NA NA 10 2 Living 3 VES09 3 2009 99 2002 7 NA Milk 2009 49 NET02 NET02 69 423.410650459726 0.08203125 183 0.466679430319029 DOC94 DOC94 1 loc 15.251968503937
NET02 1 2002 NA NA 10 2 Living 3 VES14 1 2014 66 2002 12 3.430000048 Winteryeld 2014 144 NET02 NET02 36 358.351893845611 0.08203125 179 0.286132683869547 DOC94 DOC94 1 loc 15.0910236220472
NET02 1 2002 NA NA 10 2 Living 3 VES06 1 2006 58 2002 4 5.440000191 Naive 2006 16 NET02 NET02 28 333.22045101752 0.08203125 182 0.421542743706658 DOC94 DOC94 1 loc 15.3503937007874
NET02 1 2002 NA NA 10 2 Living 3 VES13 1 2013 58 2002 11 6.429999809 Milk 2013 121 NET02 NET02 28 333.22045101752 0.08203125 178 0.240995997257176 DOC94 DOC94 1 loc 14.0267716535433
NET02 1 2002 NA NA 10 2 Living 3 VES16 1 2016 60 2002 14 6.054999905 Milk 2016 196 NET02 NET02 30 340.119738166216 0.08203125 180 0.331269370481917 DOC94 DOC94 1 loc 14.8472440944882
NET02 1 2002 NA NA 10 2 Living 3 VES07 2 2007 59 2002 5 6.360000095 Milk 2007 25 NET02 NET02 29 336.729582998647 0.08203125 188 0.692362863380881 DOC94 DOC94 1 loc 16.403937007874
NET02 1 2002 NA NA 10 2 Living 3 VES12 2 2012 54 2002 10 8.76 Trueyeld 2012 100 NET02 NET02 24 317.805383034795 0.08203125 179 0.286132683869547 DOC94 DOC94 1 loc 15.0677165354331
NET02 1 2002 NA NA 10 2 Living 3 VES15 1 2015 53 2002 13 6.395 Summeryeld 2015 169 NET02 NET02 23 313.549421592915 0.08203125 172 -0.0298241224170467 DOC94 DOC94 1 loc 15.6603149606299
NET99 1 1999 2010 10 5 1 DeadNotShot 1 BUM08 1 2008 62 1999 9 7.640000191 Summeryeld 2008 81 NET99 NET99 32 346.573590279973 0.017578125 205 1.45968653579118 DOC94 DOC94 0.9375 loc 15.0472440944882
NET99 1 1999 2010 10 5 1 DeadNotShot 1 BUM06 1 2006 56 1999 7 6.620000191 Trueyeld 2006 49 NET99 NET99 26 325.809653802148 0.017578125 182 0.421542743706658 DOC94 DOC94 0.9375 loc 15.3503937007874
NET99 1 1999 2010 10 5 1 DeadNotShot 1 BUM04 2 2004 56 1999 5 8.839999809 Naive 2004 25 NET99 NET99 26 325.809653802148 0.017578125 187 0.647226176768511 DOC94 DOC94 0.9375 loc 15.7858267716535
NET99 1 1999 2010 10 5 1 DeadNotShot 1 BUM09 2 2009 65 1999 10 8.46 Summeryeld 2009 100 NET99 NET99 35 355.534806148941 0.017578125 183 0.466679430319029 DOC94 DOC94 0.9375 loc 15.251968503937
NET99 1 1999 2010 10 5 1 DeadNotShot 1 BUM07 1 2007 66 1999 8 6.979999905 Milk 2007 64 NET99 NET99 36 358.351893845611 0.017578125 188 0.692362863380881 DOC94 DOC94 0.9375 loc 16.403937007874
NOB76 1 1976 1989 13 9 1 DeadNotShot 1 NON88 1 1988 80 1976 12 3 Winteryeld 1988 144 NOB76 NOB76 50 391.202300542815 0 174 0.0604492508076943 BUL65 BUL65 0.75 loc 14.2031496062992
NOB76 1 1976 1989 13 9 1 DeadNotShot 1 NON87 2 1987 71 1976 11 4.7 Milk 1987 121 NOB76 NOB76 41 371.357206670431 0 168 -0.210370868866529 BUL65 BUL65 0.75 loc 13.8141732283465
NOB76 1 1976 1989 13 9 1 DeadNotShot 1 NON84 2 1984 65 1976 8 5.100000095 Summeryeld 1984 64 NOB76 NOB76 35 355.534806148941 0 162 -0.481190988540752 BUL65 BUL65 0.75 loc 15.296062992126
NOB76 1 1976 1989 13 9 1 DeadNotShot 1 NON82 2 1982 63 1976 6 NA Trueyeld 1982 36 NOB76 NOB76 33 349.650756146648 0 152 -0.932557854664457 BUL65 BUL65 0.75 loc 14.051968503937
NOB76 1 1976 1989 13 9 1 DeadNotShot 1 NON86 1 1986 72 1976 10 4.399999809 Winteryeld 1986 100 NOB76 NOB76 42 373.766961828337 0 201 1.2791397893417 BUL65 BUL65 0.75 loc 14.1188976377953
NOB76 1 1976 1989 13 9 1 DeadNotShot 1 NON85 2 1985 70 1976 9 3.539999905 Milk 1985 81 NOB76 NOB76 40 368.887945411394 0 165 -0.34578092870364 BUL65 BUL65 0.75 loc 15.1637795275591
NOB76 1 1976 1989 13 9 1 DeadNotShot 1 NON80 2 1980 67 1976 4 4.839999809 Naive 1980 16 NOB76 NOB76 37 361.091791264422 0 142 -1.38392472078816 BUL65 BUL65 0.75 loc 13.8944881889764
NOB76 1 1976 1989 13 9 1 DeadNotShot 1 NON83 2 1983 70 1976 7 3.940000191 Winteryeld 1983 49 NOB76 NOB76 40 368.887945411394 0 161 -0.526327675153122 BUL65 BUL65 0.75 loc 14.8062992125984
NON86 1 1986 1990 4 1 0 DeadNotShot 1 DOO90 1 1990 77 1986 4 5.054999905 Naive 1990 16 NON86 NON86 47 385.014760171006 0 162 -0.481190988540752 NOB76 NOB76 0.875 loc 14.9566929133858
NUC81 1 1981 1987 5 2 0 DeadNotShot 1 LUC86 2 1986 59 1981 5 NA Naive 1986 25 NUC81 NUC81 29 336.729582998647 0 201 1.2791397893417 SCO74 SCO74 0.25 loc 14.1188976377953
OAT87 1 1987 1993 5 1 0 DeadNotShot 1 POR92 1 1992 149 1987 5 7.620000191 Naive 1992 25 OAT87 OAT87 119 477.912349311153 0 174 0.0604492508076943 BAR83 BAR83 1 loc 15.1574803149606
OAT90 1 1990 1998 8 4 1 DeadNotShot 1 SKI94 1 1994 66 1990 4 5.840000095 Naive 1994 16 OAT90 OAT90 36 358.351893845611 0 131 -1.88042827352424 BAR83 BAR83 1 loc 13.7409448818898
OAT90 1 1990 1998 8 4 1 DeadNotShot 1 SKI95 2 1995 72 1990 5 2.799999952 Milk 1995 25 OAT90 OAT90 42 373.766961828337 0 144 -1.29365134756342 BAR83 BAR83 1 loc 14.9204724409449
OAT90 1 1990 1998 8 4 1 DeadNotShot 1 SKI97 2 1997 60 1990 7 5.940000191 Trueyeld 1997 49 OAT90 OAT90 30 340.119738166216 0 177 0.195859310644806 BAR83 BAR83 1 loc 15.2740157480315
OAT94 1 1994 2005 10 7 0 DeadNotShot 1 BNN04 1 2004 56 1994 10 NA Milk 2004 100 OAT94 OAT94 26 325.809653802148 0 187 0.647226176768511 BAR83 BAR83 0.875 loc 15.7858267716535
OAT94 1 1994 2005 10 7 0 DeadNotShot 1 BNN00 1 2000 69 1994 6 7.139999809 Winteryeld 2000 36 OAT94 OAT94 39 366.356164612965 0 195 1.00831966966747 BAR83 BAR83 0.875 loc 15.8708661417323
OAT94 1 1994 2005 10 7 0 DeadNotShot 1 BNN99 1 1999 66 1994 5 7.839999809 Summeryeld 1999 25 OAT94 OAT94 36 358.351893845611 0 211 1.7305066554654 BAR83 BAR83 0.875 loc 14.6826771653543
OAT94 1 1994 2005 10 7 0 DeadNotShot 1 BNN03 1 2003 51 1994 9 NA Summeryeld 2003 81 OAT94 OAT94 21 304.452243772342 0 176 0.150722624032435 BAR83 BAR83 0.875 loc 15.1102362204724
OAT94 1 1994 2005 10 7 0 DeadNotShot 1 BNN02 2 2002 55 1994 8 8.040000381 Summeryeld 2002 64 OAT94 OAT94 25 321.88758248682 0 183 0.466679430319029 BAR83 BAR83 0.875 loc 15.4574803149606
OAT94 1 1994 2005 10 7 0 DeadNotShot 1 BNN98 1 1998 74 1994 4 6.195000191 Naive 1998 16 OAT94 OAT94 44 378.418963391826 0 193 0.918046296442734 BAR83 BAR83 0.875 loc 16.2944881889764
OAT94 1 1994 2005 10 7 0 DeadNotShot 1 BNN01 1 2001 58 1994 7 7.180000095 Summeryeld 2001 49 OAT94 OAT94 28 333.22045101752 0 179 0.286132683869547 BAR83 BAR83 0.875 loc 15.4409448818898
OCC85 1 1985 1992 6 2 1 DeadNotShot 1 ALC89 1 1989 66 1985 4 6.680000095 Naive 1989 16 OCC85 OCC85 36 358.351893845611 0 199 1.18886641611696 CLC80 CLC80 0.4375 loc 14.2007874015748
OCC85 1 1985 1992 6 2 1 DeadNotShot 1 ALC91 2 1991 64 1985 6 7.84 Trueyeld 1991 36 OCC85 OCC85 34 352.636052461616 0 174 0.0604492508076943 CLC80 CLC80 0.4375 loc 15.1133858267717
OCC89 1 1989 2000 11 7 0 Shot 3 SAU92 2 1992 69 1989 3 6.335 Naive 1992 9 OCC89 OCC89 39 366.356164612965 0 174 0.0604492508076943 CLC80 CLC80 0.4375 loc 15.1574803149606
OCC89 1 1989 2000 11 7 0 Shot 3 SAU94 2 1994 64 1989 5 NA Trueyeld 1994 25 OCC89 OCC89 34 352.636052461616 0 131 -1.88042827352424 CLC80 CLC80 0.4375 loc 13.7409448818898
OCC89 1 1989 2000 11 7 0 Shot 3 SAU98 3 1998 73 1989 9 NA Trueyeld 1998 81 OCC89 OCC89 43 376.120011569356 0 193 0.918046296442734 CLC80 CLC80 0.4375 loc 16.2944881889764
OCC89 1 1989 2000 11 7 0 Shot 3 SAU95 1 1995 70 1989 6 NA Milk 1995 36 OCC89 OCC89 40 368.887945411394 0 144 -1.29365134756342 CLC80 CLC80 0.4375 loc 14.9204724409449
OCH85 1 1985 1993 7 3 1 DeadNotShot 1 CRO90 1 1990 55 1985 5 7.64 Trueyeld 1990 25 OCH85 OCH85 25 321.88758248682 0 162 -0.481190988540752 SAF80 SAF80 1 loc 14.9566929133858
OCH85 1 1985 1993 7 3 1 DeadNotShot 1 CRO92 2 1992 64 1985 7 7.725000191 Trueyeld 1992 49 OCH85 OCH85 34 352.636052461616 0 174 0.0604492508076943 SAF80 SAF80 1 loc 15.1574803149606
OCH85 1 1985 1993 7 3 1 DeadNotShot 1 CRO88 1 1988 93 1985 3 8.84 Naive 1988 9 OCH85 OCH85 63 414.313472639153 0 174 0.0604492508076943 SAF80 SAF80 1 loc 14.2031496062992
OCH87 1 1987 1993 5 2 1 DeadNotShot 1 SRL92 2 1992 80 1987 5 7.17 Milk 1992 25 OCH87 OCH87 50 391.202300542815 0 174 0.0604492508076943 SAF80 SAF80 0.5 loc 15.1574803149606
OCH87 1 1987 1993 5 2 1 DeadNotShot 1 SRL91 1 1991 58 1987 4 6.759999809 Naive 1991 16 OCH87 OCH87 28 333.22045101752 0 174 0.0604492508076943 SAF80 SAF80 0.5 loc 15.1133858267717
OCH90 1 1990 2006 15 9 6 DeadNotShot 1 TRT02 2 2002 61 1990 12 7.519999809 Trueyeld 2002 144 OCH90 OCH90 31 343.398720448515 0 183 0.466679430319029 SAF80 SAF80 1 loc 15.4574803149606
OCH90 1 1990 2006 15 9 6 DeadNotShot 1 TRT95 2 1995 82 1990 5 5.275 Winteryeld 1995 25 OCH90 OCH90 52 395.124371858143 0 144 -1.29365134756342 SAF80 SAF80 1 loc 14.9204724409449
OCH90 1 1990 2006 15 9 6 DeadNotShot 1 TRT00 1 2000 62 1990 10 8.034999809 Trueyeld 2000 100 OCH90 OCH90 32 346.573590279973 0 195 1.00831966966747 SAF80 SAF80 1 loc 15.8708661417323
OCH90 1 1990 2006 15 9 6 DeadNotShot 1 TRT96 1 1996 73 1990 6 7.14 Milk 1996 36 OCH90 OCH90 43 376.120011569356 0 162 -0.481190988540752 SAF80 SAF80 1 loc 16.4354330708661
OCH90 1 1990 2006 15 9 6 DeadNotShot 1 TRT05 1 2005 61 1990 15 6.42 Trueyeld 2005 225 OCH90 OCH90 31 343.398720448515 0 198 1.14372972950459 SAF80 SAF80 1 loc 15.1275590551181
OCH90 1 1990 2006 15 9 6 DeadNotShot 1 TRT03 1 2003 64 1990 13 6.489999809 Milk 2003 169 OCH90 OCH90 34 352.636052461616 0 176 0.150722624032435 SAF80 SAF80 1 loc 15.1102362204724
OCH90 1 1990 2006 15 9 6 DeadNotShot 1 TRT94 2 1994 58 1990 4 6.73 Naive 1994 16 OCH90 OCH90 28 333.22045101752 0 131 -1.88042827352424 SAF80 SAF80 1 loc 13.7409448818898
OCH90 1 1990 2006 15 9 6 DeadNotShot 1 TRT97 1 1997 58 1990 7 6.46 Summeryeld 1997 49 OCH90 OCH90 28 333.22045101752 0 177 0.195859310644806 SAF80 SAF80 1 loc 15.2740157480315
OCH90 1 1990 2006 15 9 6 DeadNotShot 1 TRT98 1 1998 63 1990 8 7.78 Milk 1998 64 OCH90 OCH90 33 349.650756146648 0 193 0.918046296442734 SAF80 SAF80 1 loc 16.2944881889764
OCH96 1 1996 2009 12 5 4 DeadNotShot 1 CRM05 1 2005 62 1996 9 6.12 Trueyeld 2005 81 OCH96 OCH96 32 346.573590279973 0.03125 198 1.14372972950459 SAF80 SAF80 0.6875 loc 15.1275590551181
OCH96 1 1996 2009 12 5 4 DeadNotShot 1 CRM03 1 2003 67 1996 7 8.7 Trueyeld 2003 49 OCH96 OCH96 37 361.091791264422 0.03125 176 0.150722624032435 SAF80 SAF80 0.6875 loc 15.1102362204724
OCH96 1 1996 2009 12 5 4 DeadNotShot 1 CRM01 1 2001 66 1996 5 5.860000191 Trueyeld 2001 25 OCH96 OCH96 36 358.351893845611 0.03125 179 0.286132683869547 SAF80 SAF80 0.6875 loc 15.4409448818898
OCH96 1 1996 2009 12 5 4 DeadNotShot 1 CRM99 1 1999 63 1996 3 5.760000191 Naive 1999 9 OCH96 OCH96 33 349.650756146648 0.03125 211 1.7305066554654 SAF80 SAF80 0.6875 loc 14.6826771653543
OCH96 1 1996 2009 12 5 4 DeadNotShot 1 CRM07 2 2007 67 1996 11 7.440000381 Trueyeld 2007 121 OCH96 OCH96 37 361.091791264422 0.03125 188 0.692362863380881 SAF80 SAF80 0.6875 loc 16.403937007874
OPA03 1 2003 2008 4 1 0 DeadNotShot 1 LEX07 2 2007 86 2003 4 6.139999809 Naive 2007 16 OPA03 OPA03 56 402.535169073515 0 188 0.692362863380881 STO96 STO96 0.78125 loc 16.403937007874
OPA07 1 2007 2017 9 2 0 DeadNotShot 1 BIJ16 1 2016 60 2007 9 7.259999809 Trueyeld 2016 81 OPA07 OPA07 30 340.119738166216 0.0078125 180 0.331269370481917 STO96 STO96 0.796875 loc 14.8472440944882
OPA07 1 2007 2017 9 2 0 DeadNotShot 1 BIJ13 2 2013 56 2007 6 6.199999905 Naive 2013 36 OPA07 OPA07 26 325.809653802148 0.0078125 178 0.240995997257176 STO96 STO96 0.796875 loc 14.0267716535433
OPA08 1 2008 NA NA 4 0 Living 3 AME12 2 2012 61 2008 4 5.91 Naive 2012 16 OPA08 OPA08 31 343.398720448515 0 179 0.286132683869547 STO96 STO96 0.8125 loc 15.0677165354331
OPA08 1 2008 NA NA 4 0 Living 3 AME16 2 2016 85 2008 8 6.38 Milk 2016 64 OPA08 OPA08 55 400.733318523247 0 180 0.331269370481917 STO96 STO96 0.8125 loc 14.8472440944882
OPA08 1 2008 NA NA 4 0 Living 3 AME15 1 2015 52 2008 7 4.900000095 Trueyeld 2015 49 OPA08 OPA08 22 309.104245335832 0 172 -0.0298241224170467 STO96 STO96 0.8125 loc 15.6603149606299
OPA08 1 2008 NA NA 4 0 Living 3 AME13 2 2013 56 2008 5 5.680000095 Summeryeld 2013 25 OPA08 OPA08 26 325.809653802148 0 178 0.240995997257176 STO96 STO96 0.8125 loc 14.0267716535433
OPA99 1 1999 2004 5 1 0 Shot 3 STB04 1 2004 48 1999 5 6.739999905 Naive 2004 25 OPA99 OPA99 18 289.037175789616 0 187 0.647226176768511 STO96 STO96 0.84375 loc 15.7858267716535
OPE87 1 1987 NA NA 5 3 DeadNotShot 2 TOS91 1 1991 67 1987 4 NA Naive 1991 16 OPE87 OPE87 37 361.091791264422 0 174 0.0604492508076943 SKA82 SKA82 0.125 loc 15.1133858267717
OPE87 1 1987 NA NA 5 3 DeadNotShot 2 TOS98 1 1998 62 1987 11 NA Trueyeld 1998 121 OPE87 OPE87 32 346.573590279973 0 193 0.918046296442734 SKA82 SKA82 0.125 loc 16.2944881889764
ORC95 1 1995 2009 13 5 1 DeadNotShot 1 HEL05 2 2005 54 1995 10 6.509999905 Trueyeld 2005 100 ORC95 ORC95 24 317.805383034795 0.0078125 198 1.14372972950459 CRO90 CRO90 0.6875 loc 15.1275590551181
ORC95 1 1995 2009 13 5 1 DeadNotShot 1 HEL01 2 2001 75 1995 6 4.540000095 Milk 2001 36 ORC95 ORC95 45 380.666248977032 0.0078125 179 0.286132683869547 CRO90 CRO90 0.6875 loc 15.4409448818898
ORC95 1 1995 2009 13 5 1 DeadNotShot 1 HEL00 1 2000 72 1995 5 6.039999905 Naive 2000 25 ORC95 ORC95 42 373.766961828337 0.0078125 195 1.00831966966747 CRO90 CRO90 0.6875 loc 15.8708661417323
ORC95 1 1995 2009 13 5 1 DeadNotShot 1 HEL07 1 2007 58 1995 12 6.210000191 Trueyeld 2007 144 ORC95 ORC95 28 333.22045101752 0.0078125 188 0.692362863380881 CRO90 CRO90 0.6875 loc 16.403937007874
ORC95 1 1995 2009 13 5 1 DeadNotShot 1 HEL03 1 2003 155 1995 8 8.809999619 Trueyeld 2003 64 ORC95 ORC95 125 482.83137373023 0.0078125 176 0.150722624032435 CRO90 CRO90 0.6875 loc 15.1102362204724
ORC97 1 1997 2002 4 1 0 DeadNotShot 1 TWA01 2 2001 73 1997 4 5.594999809 Naive 2001 16 ORC97 ORC97 43 376.120011569356 0 179 0.286132683869547 CRO90 CRO90 1 loc 15.4409448818898
ORP92 1 1992 2000 7 3 1 DeadNotShot 1 PRT97 2 1997 67 1992 5 5.295000095 Milk 1997 25 ORP92 ORP92 37 361.091791264422 0.03125 177 0.195859310644806 CLA87 CLA87 1 loc 15.2740157480315
ORP92 1 1992 2000 7 3 1 DeadNotShot 1 PRT96 1 1996 60 1992 4 5.780000191 Naive 1996 16 ORP92 ORP92 30 340.119738166216 0.03125 162 -0.481190988540752 CLA87 CLA87 1 loc 16.4354330708661
ORP92 1 1992 2000 7 3 1 DeadNotShot 1 PRT99 2 1999 115 1992 7 6.64 Trueyeld 1999 49 ORP92 ORP92 85 444.265125649032 0.03125 211 1.7305066554654 CLA87 CLA87 1 loc 14.6826771653543
ORY07 1 2007 NA NA 2 0 Living 3 LEA15 2 2015 66 2007 8 7.5 Naive 2015 64 ORY07 ORY07 36 358.351893845611 0 172 -0.0298241224170467 JAE02 JAE02 0.703125 loc 15.6603149606299
ORY07 1 2007 NA NA 2 0 Living 3 LEA16 2 2016 150 2007 9 NA Milk 2016 81 ORY07 ORY07 120 478.749174278205 0 180 0.331269370481917 JAE02 JAE02 0.703125 loc 14.8472440944882
OTA72 1 1972 1976 4 2 2 DeadNotShot 1 OTC75 2 1975 58 1972 3 6.310000095 Naive 1975 9 OTA72 OTA72 28 333.22045101752 0 90 -3.73103242463143 OTAGG OTAGG 0.5 loc 13.4448818897638
OTA72 1 1972 1976 4 2 2 DeadNotShot 1 OTC76 2 1976 82 1972 4 7.14 Milk 1976 16 OTA72 OTA72 52 395.124371858143 0 113 -2.69288863254691 OTAGG OTAGG 0.5 loc 15.1204724409449
OTA78 1 1978 1984 5 1 1 DeadNotShot 1 PRK83 2 1983 73 1978 5 6.899999809 Naive 1983 25 OTA78 OTA78 43 376.120011569356 0 161 -0.526327675153122 OTAGG OTAGG 0.5 loc 14.8062992125984
OTA80 1 1980 1996 16 9 3 DeadNotShot 1 TIG94 3 1994 71 1980 14 NA Milk 1994 196 OTA80 OTA80 41 371.357206670431 0 131 -1.88042827352424 OTAGG OTAGG 1 loc 13.7409448818898
OTA80 1 1980 1996 16 9 3 DeadNotShot 1 TIG85 2 1985 165 1980 5 NA Naive 1985 25 OTA80 OTA80 135 490.527477843843 0 165 -0.34578092870364 OTAGG OTAGG 1 loc 15.1637795275591
OTA80 1 1980 1996 16 9 3 DeadNotShot 1 TIG92 2 1992 79 1980 12 7.619999809 Summeryeld 1992 144 OTA80 OTA80 49 389.182029811063 0 174 0.0604492508076943 OTAGG OTAGG 1 loc 15.1574803149606
OTA80 1 1980 1996 16 9 3 DeadNotShot 1 TIG93 2 1993 69 1980 13 8.22 Summeryeld 1993 169 OTA80 OTA80 39 366.356164612965 0 167 -0.255507555478899 OTAGG OTAGG 1 loc 13.5448818897638
OTA80 1 1980 1996 16 9 3 DeadNotShot 1 TIG95 3 1995 71 1980 15 NA Summeryeld 1995 225 OTA80 OTA80 41 371.357206670431 0 144 -1.29365134756342 OTAGG OTAGG 1 loc 14.9204724409449
OTA80 1 1980 1996 16 9 3 DeadNotShot 1 TIG86 2 1986 77 1980 6 7.239999905 Summeryeld 1986 36 OTA80 OTA80 47 385.014760171006 0 201 1.2791397893417 OTAGG OTAGG 1 loc 14.1188976377953
OTA80 1 1980 1996 16 9 3 DeadNotShot 1 TIG89 2 1989 69 1980 9 6.119999809 Trueyeld 1989 81 OTA80 OTA80 39 366.356164612965 0 199 1.18886641611696 OTAGG OTAGG 1 loc 14.2007874015748
OTA80 1 1980 1996 16 9 3 DeadNotShot 1 TIG96 2 1996 66 1980 16 NA Summeryeld 1996 256 OTA80 OTA80 36 358.351893845611 0 162 -0.481190988540752 OTAGG OTAGG 1 loc 16.4354330708661
OTT89 1 1989 2001 12 4 0 Shot 3 TGR94 1 1994 68 1989 5 NA Naive 1994 25 OTT89 OTT89 38 363.758615972639 0 131 -1.88042827352424 SCO83 SCO83 0.25 loc 13.7409448818898
OTT89 1 1989 2001 12 4 0 Shot 3 TGR95 2 1995 63 1989 6 NA Summeryeld 1995 36 OTT89 OTT89 33 349.650756146648 0 144 -1.29365134756342 SCO83 SCO83 0.25 loc 14.9204724409449
OVA97 1 1997 2002 4 1 1 DeadNotShot 1 COF01 1 2001 74 1997 4 6.759999809 Naive 2001 16 OVA97 OVA97 44 378.418963391826 0 179 0.286132683869547 CAF93 CAF93 0.4375 loc 15.4409448818898
OXA95 1 1995 2002 6 3 3 DeadNotShot 1 PRN99 2 1999 65 1995 4 7.449999905 Milk 1999 16 OXA95 OXA95 35 355.534806148941 0.005859375 211 1.7305066554654 SRL91 SRL91 0.875 loc 14.6826771653543
OXA95 1 1995 2002 6 3 3 DeadNotShot 1 PRN01 2 2001 52 1995 6 7.32 Trueyeld 2001 36 OXA95 OXA95 22 309.104245335832 0.005859375 179 0.286132683869547 SRL91 SRL91 0.875 loc 15.4409448818898
OXA95 1 1995 2002 6 3 3 DeadNotShot 1 PRN98 2 1998 66 1995 3 4.879999905 Naive 1998 9 OXA95 OXA95 36 358.351893845611 0.005859375 193 0.918046296442734 SRL91 SRL91 0.875 loc 16.2944881889764
OXA99 1 1999 2003 4 1 1 Shot 3 WDY02 2 2002 70 1999 3 7.500000191 Naive 2002 9 OXA99 OXA99 40 368.887945411394 0.046875 183 0.466679430319029 SRL91 SRL91 0.8125 loc 15.4574803149606
OXY05 1 2005 2017 11 5 2 DeadNotShot 1 RHE16 1 2016 63 2005 11 6.554999905 Trueyeld 2016 121 OXY05 OXY05 33 349.650756146648 0 180 0.331269370481917 DOC96 DOC96 0.875 loc 14.8472440944882
OXY05 1 2005 2017 11 5 2 DeadNotShot 1 RHE12 1 2012 58 2005 7 5.540000095 Trueyeld 2012 49 OXY05 OXY05 28 333.22045101752 0 179 0.286132683869547 DOC96 DOC96 0.875 loc 15.0677165354331
OXY05 1 2005 2017 11 5 2 DeadNotShot 1 RHE14 1 2014 74 2005 9 5.91 Winteryeld 2014 81 OXY05 OXY05 44 378.418963391826 0 179 0.286132683869547 DOC96 DOC96 0.875 loc 15.0910236220472
OXY05 1 2005 2017 11 5 2 DeadNotShot 1 RHE13 1 2013 59 2005 8 3.439999952 Milk 2013 64 OXY05 OXY05 29 336.729582998647 0 178 0.240995997257176 DOC96 DOC96 0.875 loc 14.0267716535433
OXY05 1 2005 2017 11 5 2 DeadNotShot 1 RHE09 2 2009 80 2005 4 5.639999809 Naive 2009 16 OXY05 OXY05 50 391.202300542815 0 183 0.466679430319029 DOC96 DOC96 0.875 loc 15.251968503937
OXY06 1 2006 NA NA 5 0 Living 3 HIM15 2 2015 61 2006 9 NA Trueyeld 2015 81 OXY06 OXY06 31 343.398720448515 0.0078125 172 -0.0298241224170467 DOC96 DOC96 0.90625 loc 15.6603149606299
OXY06 1 2006 NA NA 5 0 Living 3 HIM13 2 2013 57 2006 7 2.580000048 Winteryeld 2013 49 OXY06 OXY06 27 329.583686600433 0.0078125 178 0.240995997257176 DOC96 DOC96 0.90625 loc 14.0267716535433
OXY06 1 2006 NA NA 5 0 Living 3 HIM12 1 2012 60 2006 6 5.040000095 Trueyeld 2012 36 OXY06 OXY06 30 340.119738166216 0.0078125 179 0.286132683869547 DOC96 DOC96 0.90625 loc 15.0677165354331
OXY06 1 2006 NA NA 5 0 Living 3 HIM10 3 2010 104 2006 4 NA Naive 2010 16 OXY06 OXY06 74 430.406509320417 0.0078125 191 0.827772923217993 DOC96 DOC96 0.90625 loc 14.9299212598425
OXY06 1 2006 NA NA 5 0 Living 3 HIM16 1 2016 81 2006 10 4.479999905 Summeryeld 2016 100 OXY06 OXY06 51 393.182563272433 0.0078125 180 0.331269370481917 DOC96 DOC96 0.90625 loc 14.8472440944882
PAN00 1 2000 2014 13 7 3 DeadNotShot 1 SLL07 1 2007 73 2000 7 5.379999905 Milk 2007 49 PAN00 PAN00 43 376.120011569356 0.0390625 188 0.692362863380881 PID95 PID95 0.9375 loc 16.403937007874
PAN00 1 2000 2014 13 7 3 DeadNotShot 1 SLL11 2 2011 68 2000 11 5.82 Summeryeld 2011 121 PAN00 PAN00 38 363.758615972639 0.0390625 178 0.240995997257176 PID95 PID95 0.9375 loc 14.7047244094488
PAN00 1 2000 2014 13 7 3 DeadNotShot 1 SLL13 2 2013 66 2000 13 6.540000095 Trueyeld 2013 169 PAN00 PAN00 36 358.351893845611 0.0390625 178 0.240995997257176 PID95 PID95 0.9375 loc 14.0267716535433
PAN00 1 2000 2014 13 7 3 DeadNotShot 1 SLL10 3 2010 67 2000 10 NA Milk 2010 100 PAN00 PAN00 37 361.091791264422 0.0390625 191 0.827772923217993 PID95 PID95 0.9375 loc 14.9299212598425
PAN00 1 2000 2014 13 7 3 DeadNotShot 1 SLL09 1 2009 56 2000 9 5.620000191 Trueyeld 2009 81 PAN00 PAN00 26 325.809653802148 0.0390625 183 0.466679430319029 PID95 PID95 0.9375 loc 15.251968503937
PAN00 1 2000 2014 13 7 3 DeadNotShot 1 SLL06 2 2006 58 2000 6 6.530000191 Trueyeld 2006 36 PAN00 PAN00 28 333.22045101752 0.0390625 182 0.421542743706658 PID95 PID95 0.9375 loc 15.3503937007874
PAN00 1 2000 2014 13 7 3 DeadNotShot 1 SLL04 1 2004 62 2000 4 4.749999809 Naive 2004 16 PAN00 PAN00 32 346.573590279973 0.0390625 187 0.647226176768511 PID95 PID95 0.9375 loc 15.7858267716535
PAN06 1 2006 NA NA 5 2 Living 3 CCH10 2 2010 67 2006 4 5.855000095 Naive 2010 16 PAN06 PAN06 37 361.091791264422 0.0078125 191 0.827772923217993 PID95 PID95 0.8203125 loc 14.9299212598425
PAN06 1 2006 NA NA 5 2 Living 3 CCH12 2 2012 83 2006 6 7.265000095 Trueyeld 2012 36 PAN06 PAN06 53 397.029191355212 0.0078125 179 0.286132683869547 PID95 PID95 0.8203125 loc 15.0677165354331
PAN06 1 2006 NA NA 5 2 Living 3 CCH16 2 2016 60 2006 10 7.870000095 Milk 2016 100 PAN06 PAN06 30 340.119738166216 0.0078125 180 0.331269370481917 PID95 PID95 0.8203125 loc 14.8472440944882
PAN06 1 2006 NA NA 5 2 Living 3 CCH14 1 2014 63 2006 8 7.680000191 Trueyeld 2014 64 PAN06 PAN06 33 349.650756146648 0.0078125 179 0.286132683869547 PID95 PID95 0.8203125 loc 15.0910236220472
PAN06 1 2006 NA NA 5 2 Living 3 CCH15 2 2015 62 2006 9 6.494999905 Milk 2015 81 PAN06 PAN06 32 346.573590279973 0.0078125 172 -0.0298241224170467 PID95 PID95 0.8203125 loc 15.6603149606299
PAP87 1 1987 2004 16 8 3 DeadNotShot 1 THS91 2 1991 60 1987 4 6.479999809 Naive 1991 16 PAP87 PAP87 30 340.119738166216 0.015625 174 0.0604492508076943 CAL82 CAL82 1 loc 15.1133858267717
PAP87 1 1987 2004 16 8 3 DeadNotShot 1 THS96 1 1996 65 1987 9 8.64 Milk 1996 81 PAP87 PAP87 35 355.534806148941 0.015625 162 -0.481190988540752 CAL82 CAL82 1 loc 16.4354330708661
PAP87 1 1987 2004 16 8 3 DeadNotShot 1 THS93 1 1993 79 1987 6 6.379999905 Winteryeld 1993 36 PAP87 PAP87 49 389.182029811063 0.015625 167 -0.255507555478899 CAL82 CAL82 1 loc 13.5448818897638
PAP87 1 1987 2004 16 8 3 DeadNotShot 1 THS03 3 2003 98 1987 16 NA Trueyeld 2003 256 PAP87 PAP87 68 421.950770517611 0.015625 176 0.150722624032435 CAL82 CAL82 1 loc 15.1102362204724
PAP87 1 1987 2004 16 8 3 DeadNotShot 1 THS92 1 1992 59 1987 5 7.099999619 Summeryeld 1992 25 PAP87 PAP87 29 336.729582998647 0.015625 174 0.0604492508076943 CAL82 CAL82 1 loc 15.1574803149606
PAP87 1 1987 2004 16 8 3 DeadNotShot 1 THS95 2 1995 59 1987 8 NA Trueyeld 1995 64 PAP87 PAP87 29 336.729582998647 0.015625 144 -1.29365134756342 CAL82 CAL82 1 loc 14.9204724409449
PAP87 1 1987 2004 16 8 3 DeadNotShot 1 THS98 1 1998 60 1987 11 NA Trueyeld 1998 121 PAP87 PAP87 30 340.119738166216 0.015625 193 0.918046296442734 CAL82 CAL82 1 loc 16.2944881889764
PAP87 1 1987 2004 16 8 3 DeadNotShot 1 THS01 3 2001 98 1987 14 NA Trueyeld 2001 196 PAP87 PAP87 68 421.950770517611 0.015625 179 0.286132683869547 CAL82 CAL82 1 loc 15.4409448818898
PCL02 1 2002 2010 8 4 2 Shot 3 BNS09 1 2009 54 2002 7 7.120000191 Trueyeld 2009 49 PCL02 PCL02 24 317.805383034795 0 183 0.466679430319029 PIC98 PIC98 0.75 loc 15.251968503937
PCL02 1 2002 2010 8 4 2 Shot 3 BNS07 1 2007 88 2002 5 8.160000381 Trueyeld 2007 25 PCL02 PCL02 58 406.044301054642 0 188 0.692362863380881 PIC98 PIC98 0.75 loc 16.403937007874
PCN10 1 2010 NA NA 2 1 Living 3 ARE16 2 2016 38 2010 6 5.100000095 Trueyeld 2016 36 PCN10 PCN10 8 207.944154167984 0.0107421875 180 0.331269370481917 WAL02 WAL02 0.921875 loc 14.8472440944882
PCN10 1 2010 NA NA 2 1 Living 3 ARE14 1 2014 54 2010 4 3.979999905 Naive 2014 16 PCN10 PCN10 24 317.805383034795 0.0107421875 179 0.286132683869547 WAL02 WAL02 0.921875 loc 15.0910236220472
PCO06 1 2006 NA NA 6 0 Living 3 FLU10 2 2010 69 2006 4 5.079999809 Naive 2010 16 PCO06 PCO06 39 366.356164612965 0.033203125 191 0.827772923217993 VIO97 VIO97 1 loc 14.9299212598425
PCO06 1 2006 NA NA 6 0 Living 3 FLU12 3 2012 53 2006 6 NA Trueyeld 2012 36 PCO06 PCO06 23 313.549421592915 0.033203125 179 0.286132683869547 VIO97 VIO97 1 loc 15.0677165354331
PCO06 1 2006 NA NA 6 0 Living 3 FLU14 1 2014 67 2006 8 4.310000095 Milk 2014 64 PCO06 PCO06 37 361.091791264422 0.033203125 179 0.286132683869547 VIO97 VIO97 1 loc 15.0910236220472
PCO06 1 2006 NA NA 6 0 Living 3 FLU13 1 2013 48 2006 7 6.210000191 Summeryeld 2013 49 PCO06 PCO06 18 289.037175789616 0.033203125 178 0.240995997257176 VIO97 VIO97 1 loc 14.0267716535433
PCO06 1 2006 NA NA 6 0 Living 3 FLU16 3 2016 59 2006 10 NA Summeryeld 2016 100 PCO06 PCO06 29 336.729582998647 0.033203125 180 0.331269370481917 VIO97 VIO97 1 loc 14.8472440944882
PCO06 1 2006 NA NA 6 0 Living 3 FLU15 2 2015 60 2006 9 7.039999905 Summeryeld 2015 81 PCO06 PCO06 30 340.119738166216 0.033203125 172 -0.0298241224170467 VIO97 VIO97 1 loc 15.6603149606299
PEC81 1 1981 1991 10 7 4 Shot 3 TEL90 1 1990 65 1981 9 7.64 Milk 1990 81 PEC81 PEC81 35 355.534806148941 0 162 -0.481190988540752 SCO76 SCO76 1 loc 14.9566929133858
PEC81 1 1981 1991 10 7 4 Shot 3 TEL91 1 1991 126 1981 10 NA Milk 1991 100 PEC81 PEC81 96 456.434819146784 0 174 0.0604492508076943 SCO76 SCO76 1 loc 15.1133858267717
PEC81 1 1981 1991 10 7 4 Shot 3 TEL89 1 1989 61 1981 8 NA Trueyeld 1989 64 PEC81 PEC81 31 343.398720448515 0 199 1.18886641611696 SCO76 SCO76 1 loc 14.2007874015748
PEC81 1 1981 1991 10 7 4 Shot 3 TEL87 2 1987 75 1981 6 NA Milk 1987 36 PEC81 PEC81 45 380.666248977032 0 168 -0.210370868866529 SCO76 SCO76 1 loc 13.8141732283465
PEC81 1 1981 1991 10 7 4 Shot 3 TEL84 3 1984 76 1981 3 NA Naive 1984 9 PEC81 PEC81 46 382.864139648909 0 162 -0.481190988540752 SCO76 SCO76 1 loc 15.296062992126
PEC86 1 1986 1992 6 2 2 Shot 3 BUS92 1 1992 62 1986 6 7.020000381 Trueyeld 1992 36 PEC86 PEC86 32 346.573590279973 0 174 0.0604492508076943 SCO76 SCO76 0.5 loc 15.1574803149606
PEC86 1 1986 1992 6 2 2 Shot 3 BUS90 1 1990 72 1986 4 6.41 Naive 1990 16 PEC86 PEC86 42 373.766961828337 0 162 -0.481190988540752 SCO76 SCO76 0.5 loc 14.9566929133858
PEN90 1 1990 2005 14 8 4 DeadNotShot 1 FRA00 1 2000 50 1990 10 7.240000191 Trueyeld 2000 100 PEN90 PEN90 20 299.573227355399 0 195 1.00831966966747 BAR80 BAR80 0.875 loc 15.8708661417323
PEN90 1 1990 2005 14 8 4 DeadNotShot 1 FRA04 1 2004 46 1990 14 6.92 Summeryeld 2004 196 PEN90 PEN90 16 277.258872223978 0 187 0.647226176768511 BAR80 BAR80 0.875 loc 15.7858267716535
PEN90 1 1990 2005 14 8 4 DeadNotShot 1 FRA95 2 1995 64 1990 5 6.639999809 Milk 1995 25 PEN90 PEN90 34 352.636052461616 0 144 -1.29365134756342 BAR80 BAR80 0.875 loc 14.9204724409449
PEN90 1 1990 2005 14 8 4 DeadNotShot 1 FRA96 2 1996 64 1990 6 8.079999809 Milk 1996 36 PEN90 PEN90 34 352.636052461616 0 162 -0.481190988540752 BAR80 BAR80 0.875 loc 16.4354330708661
PEN90 1 1990 2005 14 8 4 DeadNotShot 1 FRA94 2 1994 69 1990 4 7.44 Naive 1994 16 PEN90 PEN90 39 366.356164612965 0 131 -1.88042827352424 BAR80 BAR80 0.875 loc 13.7409448818898
PEN90 1 1990 2005 14 8 4 DeadNotShot 1 FRA03 1 2003 50 1990 13 8.220000191 Trueyeld 2003 169 PEN90 PEN90 20 299.573227355399 0 176 0.150722624032435 BAR80 BAR80 0.875 loc 15.1102362204724
PEN90 1 1990 2005 14 8 4 DeadNotShot 1 FRA01 2 2001 54 1990 11 7.940000191 Summeryeld 2001 121 PEN90 PEN90 24 317.805383034795 0 179 0.286132683869547 BAR80 BAR80 0.875 loc 15.4409448818898
PEN90 1 1990 2005 14 8 4 DeadNotShot 1 FRA98 2 1998 58 1990 8 8.809999619 Trueyeld 1998 64 PEN90 PEN90 28 333.22045101752 0 193 0.918046296442734 BAR80 BAR80 0.875 loc 16.2944881889764
PEP90 1 1990 1998 8 3 2 Shot 3 PPK97 2 1997 124 1990 7 NA Milk 1997 49 PEP90 PEP90 94 454.329478227 0 177 0.195859310644806 MUS81 MUS81 0.75 loc 15.2740157480315
PEP90 1 1990 1998 8 3 2 Shot 3 PPK96 2 1996 60 1990 6 5.78 Trueyeld 1996 36 PEP90 PEP90 30 340.119738166216 0 162 -0.481190988540752 MUS81 MUS81 0.75 loc 16.4354330708661
PEP90 1 1990 1998 8 3 2 Shot 3 PPK94 1 1994 60 1990 4 6.190000095 Naive 1994 16 PEP90 PEP90 30 340.119738166216 0 131 -1.88042827352424 MUS81 MUS81 0.75 loc 13.7409448818898
PEP91 1 1991 2003 12 6 3 Shot 3 CHL98 2 1998 65 1991 7 6.760000191 Trueyeld 1998 49 PEP91 PEP91 35 355.534806148941 0.03125 193 0.918046296442734 MUS81 MUS81 0.875 loc 16.2944881889764
PEP91 1 1991 2003 12 6 3 Shot 3 CHL03 2 2003 64 1991 12 NA Milk 2003 144 PEP91 PEP91 34 352.636052461616 0.03125 176 0.150722624032435 MUS81 MUS81 0.875 loc 15.1102362204724
PEP91 1 1991 2003 12 6 3 Shot 3 CHL00 2 2000 58 1991 9 6.425 Summeryeld 2000 81 PEP91 PEP91 28 333.22045101752 0.03125 195 1.00831966966747 MUS81 MUS81 0.875 loc 15.8708661417323
PEP91 1 1991 2003 12 6 3 Shot 3 CHL96 2 1996 67 1991 5 4.82 Naive 1996 25 PEP91 PEP91 37 361.091791264422 0.03125 162 -0.481190988540752 MUS81 MUS81 0.875 loc 16.4354330708661
PEP91 1 1991 2003 12 6 3 Shot 3 CHL99 3 1999 76 1991 8 NA Milk 1999 64 PEP91 PEP91 46 382.864139648909 0.03125 211 1.7305066554654 MUS81 MUS81 0.875 loc 14.6826771653543
PEP91 1 1991 2003 12 6 3 Shot 3 CHL02 1 2002 65 1991 11 6.739999905 Trueyeld 2002 121 PEP91 PEP91 35 355.534806148941 0.03125 183 0.466679430319029 MUS81 MUS81 0.875 loc 15.4574803149606
PEP93 1 1993 2002 8 3 2 Shot 3 CPS99 1 1999 52 1993 6 6.46 Trueyeld 1999 36 PEP93 PEP93 22 309.104245335832 0 211 1.7305066554654 MUS81 MUS81 0.875 loc 14.6826771653543
PEP93 1 1993 2002 8 3 2 Shot 3 CPS00 1 2000 95 1993 7 6.84 Winteryeld 2000 49 PEP93 PEP93 65 417.438726989564 0 195 1.00831966966747 MUS81 MUS81 0.875 loc 15.8708661417323
PEP93 1 1993 2002 8 3 2 Shot 3 CPS97 1 1997 59 1993 4 6.379999905 Naive 1997 16 PEP93 PEP93 29 336.729582998647 0 177 0.195859310644806 MUS81 MUS81 0.875 loc 15.2740157480315
PET83 1 1983 1993 9 4 1 DeadNotShot 1 EBO90 1 1990 69 1983 7 6.479999809 Trueyeld 1990 49 PET83 PET83 39 366.356164612965 0 162 -0.481190988540752 FAG79 FAG79 0.875 loc 14.9566929133858
PET83 1 1983 1993 9 4 1 DeadNotShot 1 EBO88 2 1988 69 1983 5 6.399999809 Summeryeld 1988 25 PET83 PET83 39 366.356164612965 0 174 0.0604492508076943 FAG79 FAG79 0.875 loc 14.2031496062992
PET83 1 1983 1993 9 4 1 DeadNotShot 1 EBO87 1 1987 79 1983 4 3.739999905 Naive 1987 16 PET83 PET83 49 389.182029811063 0 168 -0.210370868866529 FAG79 FAG79 0.875 loc 13.8141732283465
PET83 1 1983 1993 9 4 1 DeadNotShot 1 EBO92 1 1992 64 1983 9 5.78 Trueyeld 1992 81 PET83 PET83 34 352.636052461616 0 174 0.0604492508076943 FAG79 FAG79 0.875 loc 15.1574803149606
PET85 1 1985 1997 11 7 3 DeadNotShot 1 BEE96 1 1996 60 1985 11 NA Trueyeld 1996 121 PET85 PET85 30 340.119738166216 0.015625 162 -0.481190988540752 FAG79 FAG79 0.75 loc 16.4354330708661
PET85 1 1985 1997 11 7 3 DeadNotShot 1 BEE94 1 1994 63 1985 9 6.41 Milk 1994 81 PET85 PET85 33 349.650756146648 0.015625 131 -1.88042827352424 FAG79 FAG79 0.75 loc 13.7409448818898
PET85 1 1985 1997 11 7 3 DeadNotShot 1 BEE93 1 1993 62 1985 8 NA Trueyeld 1993 64 PET85 PET85 32 346.573590279973 0.015625 167 -0.255507555478899 FAG79 FAG79 0.75 loc 13.5448818897638
PET85 1 1985 1997 11 7 3 DeadNotShot 1 BEE90 1 1990 48 1985 5 6.419999905 Summeryeld 1990 25 PET85 PET85 18 289.037175789616 0.015625 162 -0.481190988540752 FAG79 FAG79 0.75 loc 14.9566929133858
PET85 1 1985 1997 11 7 3 DeadNotShot 1 BEE91 1 1991 65 1985 6 5.120000191 Milk 1991 36 PET85 PET85 35 355.534806148941 0.015625 174 0.0604492508076943 FAG79 FAG79 0.75 loc 15.1133858267717
PET85 1 1985 1997 11 7 3 DeadNotShot 1 BEE89 2 1989 66 1985 4 4.680000095 Summeryeld 1989 16 PET85 PET85 36 358.351893845611 0.015625 199 1.18886641611696 FAG79 FAG79 0.75 loc 14.2007874015748
PET85 1 1985 1997 11 7 3 DeadNotShot 1 BEE88 2 1988 75 1985 3 6.580000191 Naive 1988 9 PET85 PET85 45 380.666248977032 0.015625 174 0.0604492508076943 FAG79 FAG79 0.75 loc 14.2031496062992
PET87 1 1987 2005 17 9 6 DeadNotShot 1 SYC93 1 1993 66 1987 6 5.519999809 Trueyeld 1993 36 PET87 PET87 36 358.351893845611 0 167 -0.255507555478899 FAG79 FAG79 0.875 loc 13.5448818897638
PET87 1 1987 2005 17 9 6 DeadNotShot 1 SYC00 2 2000 51 1987 13 5.1 Trueyeld 2000 169 PET87 PET87 21 304.452243772342 0 195 1.00831966966747 FAG79 FAG79 0.875 loc 15.8708661417323
PET87 1 1987 2005 17 9 6 DeadNotShot 1 SYC94 2 1994 55 1987 7 5.624999809 Summeryeld 1994 49 PET87 PET87 25 321.88758248682 0 131 -1.88042827352424 FAG79 FAG79 0.875 loc 13.7409448818898
PET87 1 1987 2005 17 9 6 DeadNotShot 1 SYC96 2 1996 63 1987 9 6.119999809 Summeryeld 1996 81 PET87 PET87 33 349.650756146648 0 162 -0.481190988540752 FAG79 FAG79 0.875 loc 16.4354330708661
PET87 1 1987 2005 17 9 6 DeadNotShot 1 SYC91 1 1991 57 1987 4 3.78 Naive 1991 16 PET87 PET87 27 329.583686600433 0 174 0.0604492508076943 FAG79 FAG79 0.875 loc 15.1133858267717
PET87 1 1987 2005 17 9 6 DeadNotShot 1 SYC95 2 1995 86 1987 8 2.799999952 Milk 1995 64 PET87 PET87 56 402.535169073515 0 144 -1.29365134756342 FAG79 FAG79 0.875 loc 14.9204724409449
PET87 1 1987 2005 17 9 6 DeadNotShot 1 SYC02 2 2002 70 1987 15 5.839999809 Trueyeld 2002 225 PET87 PET87 40 368.887945411394 0 183 0.466679430319029 FAG79 FAG79 0.875 loc 15.4574803149606
PET87 1 1987 2005 17 9 6 DeadNotShot 1 SYC97 2 1997 71 1987 10 5.419999905 Milk 1997 100 PET87 PET87 41 371.357206670431 0 177 0.195859310644806 FAG79 FAG79 0.875 loc 15.2740157480315
PET87 1 1987 2005 17 9 6 DeadNotShot 1 SYC98 2 1998 70 1987 11 6.44 Milk 1998 121 PET87 PET87 40 368.887945411394 0 193 0.918046296442734 FAG79 FAG79 0.875 loc 16.2944881889764
PGB74 1 1974 1991 17 13 8 DeadNotShot 1 PRI84 2 1984 71 1974 10 NA Milk 1984 100 PGB74 PGB74 41 371.357206670431 0 162 -0.481190988540752 SOB68 SOB68 0.25 loc 15.296062992126
PGB74 1 1974 1991 17 13 8 DeadNotShot 1 PRI85 2 1985 67 1974 11 7.640000191 Summeryeld 1985 121 PGB74 PGB74 37 361.091791264422 0 165 -0.34578092870364 SOB68 SOB68 0.25 loc 15.1637795275591
PGB74 1 1974 1991 17 13 8 DeadNotShot 1 PRI83 2 1983 74 1974 9 8.324999619 Milk 1983 81 PGB74 PGB74 44 378.418963391826 0 161 -0.526327675153122 SOB68 SOB68 0.25 loc 14.8062992125984
PGB74 1 1974 1991 17 13 8 DeadNotShot 1 PRI86 2 1986 86 1974 12 10.11999981 Milk 1986 144 PGB74 PGB74 56 402.535169073515 0 201 1.2791397893417 SOB68 SOB68 0.25 loc 14.1188976377953
PGB74 1 1974 1991 17 13 8 DeadNotShot 1 PRI81 1 1981 74 1974 7 7.880000381 Milk 1981 49 PGB74 PGB74 44 378.418963391826 0 155 -0.797147794827345 SOB68 SOB68 0.25 loc 14.3244094488189
PGB74 1 1974 1991 17 13 8 DeadNotShot 1 PRI77 2 1977 132 1974 3 NA Naive 1977 9 PGB74 PGB74 102 462.497281328427 0 114 -2.64775194593454 SOB68 SOB68 0.25 loc 15.1488188976378
PGB74 1 1974 1991 17 13 8 DeadNotShot 1 PRI82 2 1982 65 1974 8 7.520000381 Summeryeld 1982 64 PGB74 PGB74 35 355.534806148941 0 152 -0.932557854664457 SOB68 SOB68 0.25 loc 14.051968503937
PGB74 1 1974 1991 17 13 8 DeadNotShot 1 PRI79 1 1979 63 1974 5 NA Trueyeld 1979 25 PGB74 PGB74 33 349.650756146648 0 151 -0.977694541276827 SOB68 SOB68 0.25 loc 15.0433070866142
PGB74 1 1974 1991 17 13 8 DeadNotShot 1 PRI80 2 1980 71 1974 6 8.495000381 Milk 1980 36 PGB74 PGB74 41 371.357206670431 0 142 -1.38392472078816 SOB68 SOB68 0.25 loc 13.8944881889764
PGB74 1 1974 1991 17 13 8 DeadNotShot 1 PRI90 1 1990 69 1974 16 6.419999905 Milk 1990 256 PGB74 PGB74 39 366.356164612965 0 162 -0.481190988540752 SOB68 SOB68 0.25 loc 14.9566929133858
PGB74 1 1974 1991 17 13 8 DeadNotShot 1 PRI89 1 1989 72 1974 15 6.580000191 Trueyeld 1989 225 PGB74 PGB74 42 373.766961828337 0 199 1.18886641611696 SOB68 SOB68 0.25 loc 14.2007874015748
PGB75 1 1975 1981 6 2 2 Shot 3 COW80 2 1980 84 1975 5 8.114999619 Milk 1980 25 PGB75 PGB75 54 398.898404656427 0 142 -1.38392472078816 SOB68 SOB68 0.25 loc 13.8944881889764
PGB75 1 1975 1981 6 2 2 Shot 3 COW79 1 1979 63 1975 4 5.250000095 Naive 1979 16 PGB75 PGB75 33 349.650756146648 0 151 -0.977694541276827 SOB68 SOB68 0.25 loc 15.0433070866142
PGB76 1 1976 NA NA 8 2 DeadNotShot 2 THR80 1 1980 64 1976 4 7.135000191 Naive 1980 16 PGB76 PGB76 34 352.636052461616 0 142 -1.38392472078816 SOB68 SOB68 0.25 loc 13.8944881889764
PGB76 1 1976 NA NA 8 2 DeadNotShot 2 THR82 2 1982 59 1976 6 NA Trueyeld 1982 36 PGB76 PGB76 29 336.729582998647 0 152 -0.932557854664457 SOB68 SOB68 0.25 loc 14.051968503937
PGB76 1 1976 NA NA 8 2 DeadNotShot 2 THR83 1 1983 74 1976 7 NA Milk 1983 49 PGB76 PGB76 44 378.418963391826 0 161 -0.526327675153122 SOB68 SOB68 0.25 loc 14.8062992125984
PGB83 1 1983 1999 16 8 2 Shot 3 CHI87 2 1987 115 1983 4 NA Naive 1987 16 PGB83 PGB83 85 444.265125649032 0 168 -0.210370868866529 SOB68 SOB68 0.75 loc 13.8141732283465
PGB83 1 1983 1999 16 8 2 Shot 3 CHI95 2 1995 69 1983 12 NA Milk 1995 144 PGB83 PGB83 39 366.356164612965 0 144 -1.29365134756342 SOB68 SOB68 0.75 loc 14.9204724409449
PGB83 1 1983 1999 16 8 2 Shot 3 CHI89 1 1989 61 1983 6 6.619999809 Trueyeld 1989 36 PGB83 PGB83 31 343.398720448515 0 199 1.18886641611696 SOB68 SOB68 0.75 loc 14.2007874015748
PGB83 1 1983 1999 16 8 2 Shot 3 CHI96 2 1996 72 1983 13 NA Milk 1996 169 PGB83 PGB83 42 373.766961828337 0 162 -0.481190988540752 SOB68 SOB68 0.75 loc 16.4354330708661
PGB83 1 1983 1999 16 8 2 Shot 3 CHI92 2 1992 50 1983 9 NA Summeryeld 1992 81 PGB83 PGB83 20 299.573227355399 0 174 0.0604492508076943 SOB68 SOB68 0.75 loc 15.1574803149606
PGB83 1 1983 1999 16 8 2 Shot 3 CHI94 2 1994 63 1983 11 NA Trueyeld 1994 121 PGB83 PGB83 33 349.650756146648 0 131 -1.88042827352424 SOB68 SOB68 0.75 loc 13.7409448818898
PGB83 1 1983 1999 16 8 2 Shot 3 CHI91 3 1991 61 1983 8 NA Trueyeld 1991 64 PGB83 PGB83 31 343.398720448515 0 174 0.0604492508076943 SOB68 SOB68 0.75 loc 15.1133858267717
PGB83 1 1983 1999 16 8 2 Shot 3 CHI98 3 1998 70 1983 15 NA Trueyeld 1998 225 PGB83 PGB83 40 368.887945411394 0 193 0.918046296442734 SOB68 SOB68 0.75 loc 16.2944881889764
PIB83 1 1983 1993 9 4 0 DeadNotShot 1 DIT88 3 1988 71 1983 5 NA Naive 1988 25 PIB83 PIB83 41 371.357206670431 0 174 0.0604492508076943 PIBRO PIBRO 0.5 loc 14.2031496062992
PIB83 1 1983 1993 9 4 0 DeadNotShot 1 DIT91 2 1991 70 1983 8 7.660000381 Summeryeld 1991 64 PIB83 PIB83 40 368.887945411394 0 174 0.0604492508076943 PIBRO PIBRO 0.5 loc 15.1133858267717
PIB83 1 1983 1993 9 4 0 DeadNotShot 1 DIT92 2 1992 86 1983 9 6.310000095 Milk 1992 81 PIB83 PIB83 56 402.535169073515 0 174 0.0604492508076943 PIBRO PIBRO 0.5 loc 15.1574803149606
PIB83 1 1983 1993 9 4 0 DeadNotShot 1 DIT90 3 1990 67 1983 7 NA Trueyeld 1990 49 PIB83 PIB83 37 361.091791264422 0 162 -0.481190988540752 PIBRO PIBRO 0.5 loc 14.9566929133858
PIC91 1 1991 1997 6 2 1 Shot 3 CHU95 2 1995 79 1991 4 8.260000191 Naive 1995 16 PIC91 PIC91 49 389.182029811063 0 144 -1.29365134756342 MUS85 MUS85 0.75 loc 14.9204724409449
PIC91 1 1991 1997 6 2 1 Shot 3 CHU97 2 1997 54 1991 6 8.000000191 Trueyeld 1997 36 PIC91 PIC91 24 317.805383034795 0 177 0.195859310644806 MUS85 MUS85 0.75 loc 15.2740157480315
PIC98 1 1998 2009 10 4 3 Shot 3 PCL08 2 2008 46 1998 10 7.64 Trueyeld 2008 100 PIC98 PIC98 16 277.258872223978 0.125 205 1.45968653579118 MUS85 MUS85 0.75 loc 15.0472440944882
PIC98 1 1998 2009 10 4 3 Shot 3 PCL06 2 2006 49 1998 8 7.659999809 Trueyeld 2006 64 PIC98 PIC98 19 294.443897916644 0.125 182 0.421542743706658 MUS85 MUS85 0.75 loc 15.3503937007874
PIC98 1 1998 2009 10 4 3 Shot 3 PCL02 1 2002 62 1998 4 5.839999809 Naive 2002 16 PIC98 PIC98 32 346.573590279973 0.125 183 0.466679430319029 MUS85 MUS85 0.75 loc 15.4574803149606
PIC98 1 1998 2009 10 4 3 Shot 3 PCL04 2 2004 46 1998 6 7.780000095 Trueyeld 2004 36 PIC98 PIC98 16 277.258872223978 0.125 187 0.647226176768511 MUS85 MUS85 0.75 loc 15.7858267716535
PID89 1 1989 1999 9 5 3 DeadNotShot 1 PHL97 2 1997 71 1989 8 6.35 Milk 1997 64 PID89 PID89 41 371.357206670431 0 177 0.195859310644806 LIM85 LIM85 0.875 loc 15.2740157480315
PID89 1 1989 1999 9 5 3 DeadNotShot 1 PHL94 2 1994 50 1989 5 5.725000191 Naive 1994 25 PID89 PID89 20 299.573227355399 0 131 -1.88042827352424 LIM85 LIM85 0.875 loc 13.7409448818898
PID89 1 1989 1999 9 5 3 DeadNotShot 1 PHL98 2 1998 69 1989 9 6.980000095 Milk 1998 81 PID89 PID89 39 366.356164612965 0 193 0.918046296442734 LIM85 LIM85 0.875 loc 16.2944881889764
PID89 1 1989 1999 9 5 3 DeadNotShot 1 PHL95 1 1995 65 1989 6 3.900000095 Milk 1995 36 PID89 PID89 35 355.534806148941 0 144 -1.29365134756342 LIM85 LIM85 0.875 loc 14.9204724409449
PID89 1 1989 1999 9 5 3 DeadNotShot 1 PHL96 1 1996 65 1989 7 6.64 Summeryeld 1996 49 PID89 PID89 35 355.534806148941 0 162 -0.481190988540752 LIM85 LIM85 0.875 loc 16.4354330708661
PID95 1 1995 2010 14 9 3 DeadNotShot 1 PAN04 1 2004 64 1995 9 6.040000095 Milk 2004 81 PID95 PID95 34 352.636052461616 0.0234375 187 0.647226176768511 LIM85 LIM85 0.875 loc 15.7858267716535
PID95 1 1995 2010 14 9 3 DeadNotShot 1 PAN05 2 2005 72 1995 10 6.169999809 Winteryeld 2005 100 PID95 PID95 42 373.766961828337 0.0234375 198 1.14372972950459 LIM85 LIM85 0.875 loc 15.1275590551181
PID95 1 1995 2010 14 9 3 DeadNotShot 1 PAN03 2 2003 61 1995 8 6.940000191 Summeryeld 2003 64 PID95 PID95 31 343.398720448515 0.0234375 176 0.150722624032435 LIM85 LIM85 0.875 loc 15.1102362204724
PID95 1 1995 2010 14 9 3 DeadNotShot 1 PAN01 1 2001 60 1995 6 4.620000191 Milk 2001 36 PID95 PID95 30 340.119738166216 0.0234375 179 0.286132683869547 LIM85 LIM85 0.875 loc 15.4409448818898
PID95 1 1995 2010 14 9 3 DeadNotShot 1 PAN07 2 2007 83 1995 12 4.840000095 Milk 2007 144 PID95 PID95 53 397.029191355212 0.0234375 188 0.692362863380881 LIM85 LIM85 0.875 loc 16.403937007874
PID95 1 1995 2010 14 9 3 DeadNotShot 1 PAN06 1 2006 97 1995 11 6.28 Milk 2006 121 PID95 PID95 67 420.469261939097 0.0234375 182 0.421542743706658 LIM85 LIM85 0.875 loc 15.3503937007874
PID95 1 1995 2010 14 9 3 DeadNotShot 1 PAN09 2 2009 70 1995 14 5.94 Trueyeld 2009 196 PID95 PID95 40 368.887945411394 0.0234375 183 0.466679430319029 LIM85 LIM85 0.875 loc 15.251968503937
PID95 1 1995 2010 14 9 3 DeadNotShot 1 PAN00 1 2000 64 1995 5 5.109999809 Naive 2000 25 PID95 PID95 34 352.636052461616 0.0234375 195 1.00831966966747 LIM85 LIM85 0.875 loc 15.8708661417323
PID95 1 1995 2010 14 9 3 DeadNotShot 1 PAN02 1 2002 68 1995 7 5.519999809 Winteryeld 2002 49 PID95 PID95 38 363.758615972639 0.0234375 183 0.466679430319029 LIM85 LIM85 0.875 loc 15.4574803149606
PID97 1 1997 2012 14 9 2 DeadNotShot 1 HIA06 2 2006 36 1997 9 5.139999809 Summeryeld 2006 81 PID97 PID97 6 179.175946922806 0.00390625 182 0.421542743706658 LIM85 LIM85 0.75 loc 15.3503937007874
PID97 1 1997 2012 14 9 2 DeadNotShot 1 HIA11 2 2011 54 1997 14 4.619999809 Trueyeld 2011 196 PID97 PID97 24 317.805383034795 0.00390625 178 0.240995997257176 LIM85 LIM85 0.75 loc 14.7047244094488
PID97 1 1997 2012 14 9 2 DeadNotShot 1 HIA09 1 2009 81 1997 12 5.440000191 Milk 2009 144 PID97 PID97 51 393.182563272433 0.00390625 183 0.466679430319029 LIM85 LIM85 0.75 loc 15.251968503937
PID97 1 1997 2012 14 9 2 DeadNotShot 1 HIA05 3 2005 35 1997 8 NA Winteryeld 2005 64 PID97 PID97 5 160.94379124341 0.00390625 198 1.14372972950459 LIM85 LIM85 0.75 loc 15.1275590551181
PID97 1 1997 2012 14 9 2 DeadNotShot 1 HIA04 1 2004 46 1997 7 3.754999952 Milk 2004 49 PID97 PID97 16 277.258872223978 0.00390625 187 0.647226176768511 LIM85 LIM85 0.75 loc 15.7858267716535
PID97 1 1997 2012 14 9 2 DeadNotShot 1 HIA08 2 2008 37 1997 11 5.23 Summeryeld 2008 121 PID97 PID97 7 194.591014905531 0.00390625 205 1.45968653579118 LIM85 LIM85 0.75 loc 15.0472440944882
PID97 1 1997 2012 14 9 2 DeadNotShot 1 HIA07 3 2007 67 1997 10 NA Milk 2007 100 PID97 PID97 37 361.091791264422 0.00390625 188 0.692362863380881 LIM85 LIM85 0.75 loc 16.403937007874
PID97 1 1997 2012 14 9 2 DeadNotShot 1 HIA01 1 2001 55 1997 4 3.810000095 Naive 2001 16 PID97 PID97 25 321.88758248682 0.00390625 179 0.286132683869547 LIM85 LIM85 0.75 loc 15.4409448818898
PID97 1 1997 2012 14 9 2 DeadNotShot 1 HIA03 2 2003 51 1997 6 6.355000095 Trueyeld 2003 36 PID97 PID97 21 304.452243772342 0.00390625 176 0.150722624032435 LIM85 LIM85 0.75 loc 15.1102362204724
PJANE 1 1974 NA NA 8 5 DeadNotShot 2 JAN82 1 1982 105 1974 8 NA Milk 1982 64 PJANE PJANE 75 431.748811353631 0 152 -0.932557854664457 NA NA 1 Imm 14.051968503937
PLO82 1 1982 2001 18 14 6 DeadNotShot 1 FEA96 2 1996 66 1982 14 6.800000191 Milk 1996 196 PLO82 PLO82 36 358.351893845611 0 162 -0.481190988540752 TRN74 TRN74 1 loc 16.4354330708661
PLO82 1 1982 2001 18 14 6 DeadNotShot 1 FEA92 2 1992 66 1982 10 7.239999905 Winteryeld 1992 100 PLO82 PLO82 36 358.351893845611 0 174 0.0604492508076943 TRN74 TRN74 1 loc 15.1574803149606
PLO82 1 1982 2001 18 14 6 DeadNotShot 1 FEA85 2 1985 76 1982 3 4.680000191 Naive 1985 9 PLO82 PLO82 46 382.864139648909 0 165 -0.34578092870364 TRN74 TRN74 1 loc 15.1637795275591
PLO82 1 1982 2001 18 14 6 DeadNotShot 1 FEA87 1 1987 72 1982 5 NA Trueyeld 1987 25 PLO82 PLO82 42 373.766961828337 0 168 -0.210370868866529 TRN74 TRN74 1 loc 13.8141732283465
PLO82 1 1982 2001 18 14 6 DeadNotShot 1 FEA88 1 1988 70 1982 6 6.42 Milk 1988 36 PLO82 PLO82 40 368.887945411394 0 174 0.0604492508076943 TRN74 TRN74 1 loc 14.2031496062992
[truncated: 214,267 more chars]
