# Supplementary material for: The role of selection and evolution in changing parturition date in a red deer population
Source: PLoS Biol. 2019 Nov 5;17(11):e3000493. doi: 10.1371/journal.pbio.3000493 (PMC6830748; doi:10.1371/journal.pbio.3000493)
Supplement: S1 Data — See README.txt for details. (ZIP) [file pbio.3000493.s011.zip › DataArchive/birth_fit_data_AllLBS.txt]

Sex.x BirthYear.x DeathYear AgeAtDeath LBS LRS ShotOrNot Group Code Sex.y BirthYear.y BirthDate MumYOB MumAge BirthWgt MotherStatus YOBConts MumAge2 MumPE animal BirthDatePos BirthDatePosLog100 Inbreeding PopN PopNst MotherMother animalMotherMother MumLBSnotDuplicated GGImm Imm
1 2016 NA NA 0 0 Living 3 NA 1 NA NA NA 1 NA Milk NA 1 NA ABA16 NA NA NA NA NA NA NA 0 0.8984375 loc
1 2004 2005 0 0 0 DeadNotShot 1 NA 1 NA NA NA 1 NA Milk NA 1 NA ABS04 NA NA NA NA NA NA NA 0 0.9375 loc
1 2006 2007 0 0 0 DeadNotShot 1 NA 1 NA NA NA 1 NA Milk NA 1 NA ABS06 NA NA NA NA NA NA NA 0 0.96875 loc
1 2011 2011 0 0 0 DeadNotShot 1 NA 1 NA NA NA 1 NA Milk NA 1 NA ABS11 NA NA NA NA NA NA NA 0 0.890625 loc
1 1980 1980 0 0 0 DeadNotShot 1 NA 1 NA NA NA 1 NA Milk NA 1 NA ADZ80 NA NA NA NA NA NA NA 0 0.5 loc
1 1981 1981 0 0 0 DeadNotShot 1 NA 1 NA NA NA 1 NA Milk NA 1 NA ADZ81 NA NA NA NA NA NA NA 0 0.5 loc
1 1982 1986 3 0 0 Shot 3 NA 1 NA NA NA 1 NA Milk NA 1 NA ADZ82 NA NA NA NA NA NA NA 0 0.5 loc
1 1984 NA NA 3 1 DeadNotShot 2 KID89 2 1989 65 1984 5 NA Naive 1989 25 ADZ84 ADZ84 35 355.534806148941 0 199 1.18886641611696 NA NA 3 0.5 loc
1 1984 1992 7 1 0 DeadNotShot 1 NA 1 NA NA NA 1 NA Milk NA 1 NA AGA84 NA NA NA NA NA NA NA 1 0.25 loc
1 1991 1992 0 0 0 DeadNotShot 1 NA 1 NA NA NA 1 NA Milk NA 1 NA ALB91 NA NA NA NA NA NA NA 0 0.90625 loc
1 1993 1998 5 3 0 DeadNotShot 1 TAA96 3 1996 73 1993 3 NA Naive 1996 9 ALB93 ALB93 43 376.120011569356 0.0234375 162 -0.481190988540752 NA NA 3 0.90625 loc
1 1993 1998 5 3 0 DeadNotShot 1 TAA97 3 1997 62 1993 4 NA Summeryeld 1997 16 ALB93 ALB93 32 346.573590279973 0.0234375 177 0.195859310644806 NA NA NA 0.90625 loc
1 1993 1998 5 3 0 DeadNotShot 1 TAA98 2 1998 65 1993 5 7.720000095 Summeryeld 1998 25 ALB93 ALB93 35 355.534806148941 0.0234375 193 0.918046296442734 NA NA NA 0.90625 loc
1 1994 2002 7 3 0 DeadNotShot 1 MRN99 2 1999 67 1994 5 5.479999905 Milk 1999 25 ALB94 ALB94 37 361.091791264422 0 211 1.7305066554654 NA NA 3 0.703125 loc
1 1994 2002 7 3 0 DeadNotShot 1 MRN01 2 2001 59 1994 7 6.720000095 Trueyeld 2001 49 ALB94 ALB94 29 336.729582998647 0 179 0.286132683869547 NA NA NA 0.703125 loc
1 1994 2002 7 3 0 DeadNotShot 1 MRN98 1 1998 56 1994 4 5.040000095 Naive 1998 16 ALB94 ALB94 26 325.809653802148 0 193 0.918046296442734 NA NA NA 0.703125 loc
1 1989 1991 2 0 0 Shot 3 NA 1 NA NA NA 1 NA Milk NA 1 NA ALC89 NA NA NA NA NA NA NA 0 0.59375 loc
1 2001 2005 4 2 0 Shot 3 KRB05 1 2005 75 2001 4 5.85 Winteryeld 2005 16 ALD01 ALD01 45 380.666248977032 0.00390625 198 1.14372972950459 NA NA 2 0.8125 loc
1 2001 2005 4 2 0 Shot 3 KRB04 2 2004 68 2001 3 4.839999809 Naive 2004 9 ALD01 ALD01 38 363.758615972639 0.00390625 187 0.647226176768511 NA NA NA 0.8125 loc
1 2003 NA NA 1 0 DeadNotShot 2 RHU07 1 2007 59 2003 4 5.580000191 Naive 2007 16 ALD03 ALD03 29 336.729582998647 0 188 0.692362863380881 NA NA 1 0.375 loc
1 2006 NA NA 0 0 DeadNotShot 2 NA 1 NA NA NA 1 NA Milk NA 1 NA ALD06 NA NA NA NA NA NA NA 0 0.5 loc
1 1991 2000 9 4 2 Shot 3 ZAN99 2 1999 79 1991 8 4.710000191 Milk 1999 64 ALD91 ALD91 49 389.182029811063 0 211 1.7305066554654 NA NA 4 0.875 loc
1 1991 2000 9 4 2 Shot 3 ZAN96 2 1996 62 1991 5 NA Summeryeld 1996 25 ALD91 ALD91 32 346.573590279973 0 162 -0.481190988540752 NA NA NA 0.875 loc
1 1991 2000 9 4 2 Shot 3 ZAN98 1 1998 66 1991 7 7.080000381 Trueyeld 1998 49 ALD91 ALD91 36 358.351893845611 0 193 0.918046296442734 NA NA NA 0.875 loc
1 1991 2000 9 4 2 Shot 3 ZAN95 2 1995 87 1991 4 6.98 Naive 1995 16 ALD91 ALD91 57 404.305126783455 0 144 -1.29365134756342 NA NA NA 0.875 loc
1 1994 2005 10 5 4 Shot 3 ETN00 2 2000 49 1994 6 NA Trueyeld 2000 36 ALD94 ALD94 19 294.443897916644 0 195 1.00831966966747 NA NA 5 0.8125 loc
1 1994 2005 10 5 4 Shot 3 ETN97 2 1997 65 1994 3 6.979999809 Naive 1997 9 ALD94 ALD94 35 355.534806148941 0 177 0.195859310644806 NA NA NA 0.8125 loc
1 1994 2005 10 5 4 Shot 3 ETN01 2 2001 68 1994 7 6.56 Milk 2001 49 ALD94 ALD94 38 363.758615972639 0 179 0.286132683869547 NA NA NA 0.8125 loc
1 1994 2005 10 5 4 Shot 3 ETN03 2 2003 52 1994 9 8.479999809 Trueyeld 2003 81 ALD94 ALD94 22 309.104245335832 0 176 0.150722624032435 NA NA NA 0.8125 loc
1 1994 2005 10 5 4 Shot 3 ETN04 2 2004 54 1994 10 NA Milk 2004 100 ALD94 ALD94 24 317.805383034795 0 187 0.647226176768511 NA NA NA 0.8125 loc
1 1995 NA NA 1 0 DeadNotShot 2 FIJ98 1 1998 77 1995 3 5.14 Naive 1998 9 ALD95 ALD95 47 385.014760171006 0 193 0.918046296442734 NA NA 1 0.875 loc
1 1998 2004 6 2 1 Shot 3 ARD04 2 2004 72 1998 6 6.479999905 Trueyeld 2004 36 ALD98 ALD98 42 373.766961828337 0 187 0.647226176768511 NA NA 2 0.875 loc
1 1998 2004 6 2 1 Shot 3 ARD02 2 2002 84 1998 4 6.38 Naive 2002 16 ALD98 ALD98 54 398.898404656427 0 183 0.466679430319029 NA NA NA 0.875 loc
1 2011 2012 0 0 0 DeadNotShot 1 NA 1 NA NA NA 1 NA Milk NA 1 NA ALL11 NA NA NA NA NA NA NA 0 0.7578125 loc
1 2013 NA NA 0 0 Living 3 NA 1 NA NA NA 1 NA Milk NA 1 NA ALL13 NA NA NA NA NA NA NA 0 0.8203125 loc
1 1980 NA NA 3 2 DeadNotShot 2 NA 1 NA NA NA 1 NA Milk NA 1 NA ALM80 NA NA NA NA NA NA NA 3 0.25 loc
1 1982 NA NA 2 1 DeadNotShot 2 NA 1 NA NA NA 1 NA Milk NA 1 NA ALM82 NA NA NA NA NA NA NA 2 0.25 loc
1 1984 NA NA 1 0 DeadNotShot 2 NA 1 NA NA NA 1 NA Milk NA 1 NA ALM84 NA NA NA NA NA NA NA 1 0.25 loc
1 1986 NA NA 0 0 DeadNotShot 2 NA 1 NA NA NA 1 NA Milk NA 1 NA ALM86 NA NA NA NA NA NA NA 0 0.25 loc
1 1986 NA NA 0 0 DeadNotShot 2 NA 1 NA NA NA 1 NA Milk NA 1 NA AMA86 NA NA NA NA NA NA NA 0 0.125 loc
1 2015 NA NA 0 0 Living 3 NA 1 NA NA NA 1 NA Milk NA 1 NA AME15 NA NA NA NA NA NA NA 0 0.90625 loc
1 2016 NA NA 0 0 Living 3 NA 1 NA NA NA 1 NA Milk NA 1 NA AML16 NA NA NA NA NA NA NA 0 0.953125 loc
1 1989 2003 14 9 5 DeadNotShot 1 CSK94 2 1994 56 1989 5 6.339999809 Milk 1994 25 ANK89 ANK89 26 325.809653802148 0 131 -1.88042827352424 NA NA 9 0.875 loc
1 1989 2003 14 9 5 DeadNotShot 1 CSK03 2 2003 47 1989 14 6.88 Trueyeld 2003 196 ANK89 ANK89 17 283.321334405622 0 176 0.150722624032435 NA NA NA 0.875 loc
1 1989 2003 14 9 5 DeadNotShot 1 CSK93 2 1993 74 1989 4 6.620000191 Naive 1993 16 ANK89 ANK89 44 378.418963391826 0 167 -0.255507555478899 NA NA NA 0.875 loc
1 1989 2003 14 9 5 DeadNotShot 1 CSK95 2 1995 51 1989 6 5.820000095 Summeryeld 1995 36 ANK89 ANK89 21 304.452243772342 0 144 -1.29365134756342 NA NA NA 0.875 loc
1 1989 2003 14 9 5 DeadNotShot 1 CSK98 1 1998 59 1989 9 7.560000381 Milk 1998 81 ANK89 ANK89 29 336.729582998647 0 193 0.918046296442734 NA NA NA 0.875 loc
1 1989 2003 14 9 5 DeadNotShot 1 CSK99 2 1999 69 1989 10 7.019999809 Milk 1999 100 ANK89 ANK89 39 366.356164612965 0 211 1.7305066554654 NA NA NA 0.875 loc
1 1989 2003 14 9 5 DeadNotShot 1 CSK01 2 2001 64 1989 12 6.739999905 Trueyeld 2001 144 ANK89 ANK89 34 352.636052461616 0 179 0.286132683869547 NA NA NA 0.875 loc
1 1989 2003 14 9 5 DeadNotShot 1 CSK97 1 1997 62 1989 8 6.259999809 Milk 1997 64 ANK89 ANK89 32 346.573590279973 0 177 0.195859310644806 NA NA NA 0.875 loc
1 1989 2003 14 9 5 DeadNotShot 1 CSK96 2 1996 61 1989 7 8.179999619 Milk 1996 49 ANK89 ANK89 31 343.398720448515 0 162 -0.481190988540752 NA NA NA 0.875 loc
1 1990 2002 12 5 3 DeadNotShot 1 FLG97 1 1997 51 1990 7 6.739999619 Summeryeld 1997 49 ANK90 ANK90 21 304.452243772342 0 177 0.195859310644806 NA NA 5 0.875 loc
1 1990 2002 12 5 3 DeadNotShot 1 FLG95 2 1995 62 1990 5 7.099999905 Naive 1995 25 ANK90 ANK90 32 346.573590279973 0 144 -1.29365134756342 NA NA NA 0.875 loc
1 1990 2002 12 5 3 DeadNotShot 1 FLG96 3 1996 58 1990 6 NA Summeryeld 1996 36 ANK90 ANK90 28 333.22045101752 0 162 -0.481190988540752 NA NA NA 0.875 loc
1 1990 2002 12 5 3 DeadNotShot 1 FLG00 2 2000 70 1990 10 6.2 Trueyeld 2000 100 ANK90 ANK90 40 368.887945411394 0 195 1.00831966966747 NA NA NA 0.875 loc
1 1990 2002 12 5 3 DeadNotShot 1 FLG98 1 1998 85 1990 8 6.740000191 Milk 1998 64 ANK90 ANK90 55 400.733318523247 0 193 0.918046296442734 NA NA NA 0.875 loc
1 1991 1999 7 5 0 DeadNotShot 1 COO98 1 1998 78 1991 7 5.755000191 Milk 1998 49 ANK91 ANK91 48 387.120101090789 0 193 0.918046296442734 NA NA 5 1 loc
1 1991 1999 7 5 0 DeadNotShot 1 COO97 2 1997 58 1991 6 6.675000095 Winteryeld 1997 36 ANK91 ANK91 28 333.22045101752 0 177 0.195859310644806 NA NA NA 1 loc
1 1991 1999 7 5 0 DeadNotShot 1 COO96 1 1996 54 1991 5 5.054999905 Summeryeld 1996 25 ANK91 ANK91 24 317.805383034795 0 162 -0.481190988540752 NA NA NA 1 loc
1 1991 1999 7 5 0 DeadNotShot 1 COO95 1 1995 62 1991 4 5.154999809 Naive 1995 16 ANK91 ANK91 32 346.573590279973 0 144 -1.29365134756342 NA NA NA 1 loc
1 1992 1993 0 0 0 DeadNotShot 1 NA 1 NA NA NA 1 NA Milk NA 1 NA ANK92 NA NA NA NA NA NA NA 0 0.875 loc
1 2002 2015 12 6 1 DeadNotShot 1 ORA14 2 2014 74 2002 12 NA Summeryeld 2014 144 ANM02 ANM02 44 378.418963391826 0.033203125 179 0.286132683869547 NA NA 6 0.875 loc
1 2002 2015 12 6 1 DeadNotShot 1 ORA11 2 2011 67 2002 9 7.880000381 Trueyeld 2011 81 ANM02 ANM02 37 361.091791264422 0.033203125 178 0.240995997257176 NA NA NA 0.875 loc
1 2002 2015 12 6 1 DeadNotShot 1 ORA09 1 2009 74 2002 7 7.540000095 Trueyeld 2009 49 ANM02 ANM02 44 378.418963391826 0.033203125 183 0.466679430319029 NA NA NA 0.875 loc
1 2002 2015 12 6 1 DeadNotShot 1 ORA07 1 2007 56 2002 5 6.680000191 Naive 2007 25 ANM02 ANM02 26 325.809653802148 0.033203125 188 0.692362863380881 NA NA NA 0.875 loc
1 2002 2015 12 6 1 DeadNotShot 1 ORA13 2 2013 63 2002 11 6.509999905 Winteryeld 2013 121 ANM02 ANM02 33 349.650756146648 0.033203125 178 0.240995997257176 NA NA NA 0.875 loc
1 2002 2015 12 6 1 DeadNotShot 1 ORA12 2 2012 54 2002 10 6.855000095 Summeryeld 2012 100 ANM02 ANM02 24 317.805383034795 0.033203125 179 0.286132683869547 NA NA NA 0.875 loc
1 2003 2005 1 0 0 DeadNotShot 1 NA 1 NA NA NA 1 NA Milk NA 1 NA ANM03 NA NA NA NA NA NA NA 0 0.84375 loc
1 2006 NA NA 4 1 Living 3 URC16 2 2016 80 2006 10 7.675000095 Milk 2016 100 ANM06 ANM06 50 391.202300542815 0.0185546875 180 0.331269370481917 NA NA 4 0.875 loc
1 2006 NA NA 4 1 Living 3 URC15 1 2015 85 2006 9 7.825000095 Trueyeld 2015 81 ANM06 ANM06 55 400.733318523247 0.0185546875 172 -0.0298241224170467 NA NA NA 0.875 loc
1 2006 NA NA 4 1 Living 3 URC13 2 2013 53 2006 7 6.580000191 Trueyeld 2013 49 ANM06 ANM06 23 313.549421592915 0.0185546875 178 0.240995997257176 NA NA NA 0.875 loc
1 2006 NA NA 4 1 Living 3 URC11 1 2011 85 2006 5 NA Naive 2011 25 ANM06 ANM06 55 400.733318523247 0.0185546875 178 0.240995997257176 NA NA NA 0.875 loc
1 1997 2001 4 1 0 Shot 3 NA 1 NA NA NA 1 NA Milk NA 1 NA ANT97 NA NA NA NA NA NA NA 1 0.6171875 loc
1 2005 2006 0 0 0 DeadNotShot 1 NA 1 NA NA NA 1 NA Milk NA 1 NA APA05 NA NA NA NA NA NA NA 0 0.828125 loc
1 2008 NA NA 1 0 Living 3 MOH14 3 2014 64 2008 6 NA Naive 2014 36 APA08 APA08 34 352.636052461616 0.017578125 179 0.286132683869547 NA NA 1 0.921875 loc
1 2010 NA NA 2 1 Living 3 COM16 1 2016 51 2010 6 6.040000095 Trueyeld 2016 36 APA10 APA10 21 304.452243772342 0 180 0.331269370481917 NA NA 2 0.953125 loc
1 2010 NA NA 2 1 Living 3 COM14 1 2014 65 2010 4 5.994999905 Naive 2014 16 APA10 APA10 35 355.534806148941 0 179 0.286132683869547 NA NA NA 0.953125 loc
1 2013 2013 0 0 0 DeadNotShot 1 NA 1 NA NA NA 1 NA Milk NA 1 NA APA13 NA NA NA NA NA NA NA 0 0.9453125 loc
1 2000 2000 0 0 0 DeadNotShot 3 NA 1 NA NA NA 1 NA Milk NA 1 NA APH00 NA NA NA NA NA NA NA 0 0.875 loc
1 1991 1996 5 3 1 Shot 3 VEN95 2 1995 75 1991 4 6.009999905 Milk 1995 16 APH91 APH91 45 380.666248977032 0 144 -1.29365134756342 NA NA 3 0.875 loc
1 1991 1996 5 3 1 Shot 3 VEN94 1 1994 81 1991 3 5.794999809 Naive 1994 9 APH91 APH91 51 393.182563272433 0 131 -1.88042827352424 NA NA NA 0.875 loc
1 1993 1998 5 2 0 Shot 3 DIA96 2 1996 79 1993 3 NA Naive 1996 9 APH93 APH93 49 389.182029811063 0 162 -0.481190988540752 NA NA 2 0.375 loc
1 1994 1995 1 0 0 Shot 3 NA 1 NA NA NA 1 NA Milk NA 1 NA APH94 NA NA NA NA NA NA NA 0 0.875 loc
1 1995 2000 4 1 1 DeadNotShot 1 NYM98 1 1998 69 1995 3 6.320000095 Naive 1998 9 APH95 APH95 39 366.356164612965 0 193 0.918046296442734 NA NA 1 0.875 loc
1 1996 1998 2 0 0 Shot 3 NA 1 NA NA NA 1 NA Milk NA 1 NA APH96 NA NA NA NA NA NA NA 0 0.875 loc
1 1998 2001 3 1 0 Shot 3 MED01 2 2001 67 1998 3 3.619999809 Naive 2001 9 APH98 APH98 37 361.091791264422 0 179 0.286132683869547 NA NA 1 0.875 loc
1 1989 1990 0 0 0 DeadNotShot 1 NA 1 NA NA NA 1 NA Milk NA 1 NA APN89 NA NA NA NA NA NA NA 0 0.75 loc
1 2015 NA NA 0 0 Living 3 NA 1 NA NA NA 1 NA Milk NA 1 NA APO15 NA NA NA NA NA NA NA 0 0.427734375 loc
1 1973 NA NA 4 2 DeadNotShot 2 NA 1 NA NA NA 1 NA Milk NA 1 NA APR73 NA NA NA NA NA NA NA 4 0.5 loc
1 1974 1981 7 2 2 DeadNotShot 1 NA 1 NA NA NA 1 NA Milk NA 1 NA APR74 NA NA NA NA NA NA NA 2 0.5 loc
1 1975 1989 13 5 4 DeadNotShot 1 NA 1 NA NA NA 1 NA Milk NA 1 NA APR75 NA NA NA NA NA NA NA 5 0.5 loc
1 1976 NA NA 1 1 DeadNotShot 2 NA 1 NA NA NA 1 NA Milk NA 1 NA APR76 NA NA NA NA NA NA NA 1 0.5 loc
1 1967 1982 14 7 5 DeadNotShot 1 NA 1 NA NA NA 1 NA Milk NA 1 NA APRIC NA NA NA NA NA NA NA 7 1 Imm
1 1986 NA NA 0 0 DeadNotShot 2 NA 1 NA NA NA 1 NA Milk NA 1 NA AQU86 NA NA NA NA NA NA NA 0 0.1875 loc
1 1987 NA NA 0 0 DeadNotShot 2 NA 1 NA NA NA 1 NA Milk NA 1 NA AQU87 NA NA NA NA NA NA NA 0 0.1875 loc
1 1991 1996 5 2 0 Shot 3 NA 1 NA NA NA 1 NA Milk NA 1 NA AQU91 NA NA NA NA NA NA NA 2 0.1875 loc
1 2007 2008 0 0 0 DeadNotShot 1 NA 1 NA NA NA 1 NA Milk NA 1 NA ARA07 NA NA NA NA NA NA NA 0 0.8359375 loc
1 2009 NA NA 3 1 Living 3 LIA14 1 2014 67 2009 5 NA Summeryeld 2014 25 ARA09 ARA09 37 361.091791264422 0.025390625 179 0.286132683869547 NA NA 3 0.875 loc
1 2009 NA NA 3 1 Living 3 LIA13 3 2013 69 2009 4 NA Naive 2013 16 ARA09 ARA09 39 366.356164612965 0.025390625 178 0.240995997257176 NA NA NA 0.875 loc
1 2009 NA NA 3 1 Living 3 LIA16 2 2016 61 2009 7 6.425 Trueyeld 2016 49 ARA09 ARA09 31 343.398720448515 0.025390625 180 0.331269370481917 NA NA NA 0.875 loc
1 2010 2011 0 0 0 DeadNotShot 1 NA 1 NA NA NA 1 NA Milk NA 1 NA ARA10 NA NA NA NA NA NA NA 0 0.9375 loc
1 2011 NA NA 1 0 Living 3 ELA15 2 2015 72 2011 4 5.479999905 Naive 2015 16 ARA11 ARA11 42 373.766961828337 0.005859375 172 -0.0298241224170467 NA NA 1 0.953125 loc
1 2015 NA NA 0 0 Living 3 NA 1 NA NA NA 1 NA Milk NA 1 NA ARA15 NA NA NA NA NA NA NA 0 0.953125 loc
1 2004 2006 1 0 0 Shot 3 NA 1 NA NA NA 1 NA Milk NA 1 NA ARB04 NA NA NA NA NA NA NA 0 0.765625 loc
1 2011 2014 2 1 0 Shot 3 JAV13 2 2013 70 2011 2 6.1 Naive 2013 4 ARB11 ARB11 40 368.887945411394 0 178 0.240995997257176 NA NA 1 0.8125 loc
1 2013 2015 2 0 0 Shot 3 NA 1 NA NA NA 1 NA Milk NA 1 NA ARB13 NA NA NA NA NA NA NA 0 0.796875 loc
1 2014 NA NA 0 0 Living 3 NA 1 NA NA NA 1 NA Milk NA 1 NA ARE14 NA NA NA NA NA NA NA 0 0.9609375 loc
1 2001 2002 1 0 0 Shot 3 NA 1 NA NA NA 1 NA Milk NA 1 NA ARI01 NA NA NA NA NA NA NA 0 0.84375 loc
1 1996 2001 5 2 1 DeadNotShot 1 ART99 2 1999 64 1996 3 6.220000191 Naive 1999 9 ARI96 ARI96 34 352.636052461616 0 211 1.7305066554654 NA NA 2 0.4375 loc
1 1996 2001 5 2 1 DeadNotShot 1 ART00 2 2000 54 1996 4 7.14 Summeryeld 2000 16 ARI96 ARI96 24 317.805383034795 0 195 1.00831966966747 NA NA NA 0.4375 loc
1 1997 1999 2 0 0 Shot 3 NA 1 NA NA NA 1 NA Milk NA 1 NA ARI97 NA NA NA NA NA NA NA 0 0.875 loc
1 1999 2003 4 1 1 Shot 3 AND02 2 2002 74 1999 3 6.519999809 Naive 2002 9 ARI99 ARI99 44 378.418963391826 0.0234375 183 0.466679430319029 NA NA 1 0.8125 loc
1 2009 2010 0 0 0 DeadNotShot 1 NA 1 NA NA NA 1 NA Milk NA 1 NA ASB09 NA NA NA NA NA NA NA 0 0.90625 loc
1 2010 2011 0 0 0 DeadNotShot 1 NA 1 NA NA NA 1 NA Milk NA 1 NA ASB10 NA NA NA NA NA NA NA 0 0.8359375 loc
1 2012 2012 0 0 0 DeadNotShot 1 NA 1 NA NA NA 1 NA Milk NA 1 NA ASB12 NA NA NA NA NA NA NA 0 0.9140625 loc
1 2013 NA NA 0 0 Living 3 NA 1 NA NA NA 1 NA Milk NA 1 NA ASB13 NA NA NA NA NA NA NA 0 0.8046875 loc
1 2015 2016 0 0 0 DeadNotShot 1 NA 1 NA NA NA 1 NA Milk NA 1 NA ASB15 NA NA NA NA NA NA NA 0 0.9140625 loc
1 1976 1976 0 0 0 DeadNotShot 1 NA 1 NA NA NA 1 NA Milk NA 1 NA ASP76 NA NA NA NA NA NA NA 0 0.5 loc
1 1978 1990 11 3 0 DeadNotShot 1 APN89 1 1989 73 1978 11 6.42 Trueyeld 1989 121 ASP78 ASP78 43 376.120011569356 0 199 1.18886641611696 NA NA 3 0.5 loc
1 1978 1990 11 3 0 DeadNotShot 1 APN87 2 1987 89 1978 9 5.974999809 Trueyeld 1987 81 ASP78 ASP78 59 407.753744390572 0 168 -0.210370868866529 NA NA NA 0.5 loc
1 1978 1990 11 3 0 DeadNotShot 1 APN85 3 1985 70 1978 7 NA Naive 1985 49 ASP78 ASP78 40 368.887945411394 0 165 -0.34578092870364 NA NA NA 0.5 loc
1 1980 1981 0 0 0 DeadNotShot 1 NA 1 NA NA NA 1 NA Milk NA 1 NA ASP80 NA NA NA NA NA NA NA 0 0.5 loc
1 1990 2001 11 5 2 DeadNotShot 1 CEL95 1 1995 63 1990 5 6.249999809 Winteryeld 1995 25 AST90 AST90 33 349.650756146648 0 144 -1.29365134756342 NA NA 5 0.625 loc
1 1990 2001 11 5 2 DeadNotShot 1 CEL94 2 1994 67 1990 4 7.639999809 Naive 1994 16 AST90 AST90 37 361.091791264422 0 131 -1.88042827352424 NA NA NA 0.625 loc
1 1990 2001 11 5 2 DeadNotShot 1 CEL99 2 1999 82 1990 9 8.180000191 Trueyeld 1999 81 AST90 AST90 52 395.124371858143 0 211 1.7305066554654 NA NA NA 0.625 loc
1 1990 2001 11 5 2 DeadNotShot 1 CEL01 2 2001 69 1990 11 7.28 Trueyeld 2001 121 AST90 AST90 39 366.356164612965 0 179 0.286132683869547 NA NA NA 0.625 loc
1 1990 2001 11 5 2 DeadNotShot 1 CEL97 2 1997 65 1990 7 9.219999619 Trueyeld 1997 49 AST90 AST90 35 355.534806148941 0 177 0.195859310644806 NA NA NA 0.625 loc
1 1994 1995 0 0 0 DeadNotShot 1 NA 1 NA NA NA 1 NA Milk NA 1 NA AST94 NA NA NA NA NA NA NA 0 0.75 loc
1 1987 2002 15 7 5 DeadNotShot 1 ARI97 1 1997 67 1987 10 8.48 Milk 1997 100 ATH87 ATH87 37 361.091791264422 0 177 0.195859310644806 NA NA 7 0.875 loc
1 1987 2002 15 7 5 DeadNotShot 1 ARI99 1 1999 53 1987 12 7.14 Trueyeld 1999 144 ATH87 ATH87 23 313.549421592915 0 211 1.7305066554654 NA NA NA 0.875 loc
1 1987 2002 15 7 5 DeadNotShot 1 ARI01 1 2001 61 1987 14 7.78 Trueyeld 2001 196 ATH87 ATH87 31 343.398720448515 0 179 0.286132683869547 NA NA NA 0.875 loc
1 1987 2002 15 7 5 DeadNotShot 1 ARI96 1 1996 54 1987 9 NA Trueyeld 1996 81 ATH87 ATH87 24 317.805383034795 0 162 -0.481190988540752 NA NA NA 0.875 loc
1 1987 2002 15 7 5 DeadNotShot 1 ARI93 2 1993 62 1987 6 7.825000095 Trueyeld 1993 36 ATH87 ATH87 32 346.573590279973 0 167 -0.255507555478899 NA NA NA 0.875 loc
1 1987 2002 15 7 5 DeadNotShot 1 ARI91 2 1991 54 1987 4 7.319999619 Naive 1991 16 ATH87 ATH87 24 317.805383034795 0 174 0.0604492508076943 NA NA NA 0.875 loc
1 1987 2002 15 7 5 DeadNotShot 1 ARI94 2 1994 155 1987 7 NA Milk 1994 49 ATH87 ATH87 125 482.83137373023 0 131 -1.88042827352424 NA NA NA 0.875 loc
1 1989 1999 10 5 4 Shot 3 PRS93 2 1993 62 1989 4 6.159999809 Naive 1993 16 ATH89 ATH89 32 346.573590279973 0 167 -0.255507555478899 NA NA 5 0.8125 loc
1 1989 1999 10 5 4 Shot 3 PRS95 2 1995 52 1989 6 7.28 Trueyeld 1995 36 ATH89 ATH89 22 309.104245335832 0 144 -1.29365134756342 NA NA NA 0.8125 loc
1 1989 1999 10 5 4 Shot 3 PRS97 1 1997 56 1989 8 7.120000191 Trueyeld 1997 64 ATH89 ATH89 26 325.809653802148 0 177 0.195859310644806 NA NA NA 0.8125 loc
1 1989 1999 10 5 4 Shot 3 PRS98 1 1998 61 1989 9 7.979999809 Milk 1998 81 ATH89 ATH89 31 343.398720448515 0 193 0.918046296442734 NA NA NA 0.8125 loc
1 1989 1999 10 5 4 Shot 3 PRS99 2 1999 83 1989 10 6.860000191 Milk 1999 100 ATH89 ATH89 53 397.029191355212 0 211 1.7305066554654 NA NA NA 0.8125 loc
1 1981 1982 0 0 0 DeadNotShot 1 NA 1 NA NA NA 1 NA Milk NA 1 NA AVO81 NA NA NA NA NA NA NA 0 0.5 loc
1 1982 1985 3 1 0 DeadNotShot 1 NA 1 NA NA NA 1 NA Milk NA 1 NA AVO82 NA NA NA NA NA NA NA 1 1 loc
1 1988 1989 0 0 0 DeadNotShot 1 NA 1 NA NA NA 1 NA Milk NA 1 NA AVO88 NA NA NA NA NA NA NA 0 1 loc
1 1989 2004 15 7 5 DeadNotShot 1 STI98 2 1998 64 1989 9 6.220000095 Trueyeld 1998 81 AVO89 AVO89 34 352.636052461616 0 193 0.918046296442734 NA NA 7 0.875 loc
1 1989 2004 15 7 5 DeadNotShot 1 STI94 1 1994 63 1989 5 7.665000191 Summeryeld 1994 25 AVO89 AVO89 33 349.650756146648 0 131 -1.88042827352424 NA NA NA 0.875 loc
1 1989 2004 15 7 5 DeadNotShot 1 STI02 1 2002 94 1989 13 7.619999809 Trueyeld 2002 169 AVO89 AVO89 64 415.888308335967 0 183 0.466679430319029 NA NA NA 0.875 loc
1 1989 2004 15 7 5 DeadNotShot 1 STI93 2 1993 100 1989 4 6.900000095 Naive 1993 16 AVO89 AVO89 70 424.849524204936 0 167 -0.255507555478899 NA NA NA 0.875 loc
1 1989 2004 15 7 5 DeadNotShot 1 STI95 2 1995 69 1989 6 5.859999905 Milk 1995 36 AVO89 AVO89 39 366.356164612965 0 144 -1.29365134756342 NA NA NA 0.875 loc
1 1989 2004 15 7 5 DeadNotShot 1 STI99 2 1999 75 1989 10 6.360000095 Milk 1999 100 AVO89 AVO89 45 380.666248977032 0 211 1.7305066554654 NA NA NA 0.875 loc
1 1989 2004 15 7 5 DeadNotShot 1 STI96 1 1996 91 1989 7 7.040000095 Milk 1996 49 AVO89 AVO89 61 411.087386417331 0 162 -0.481190988540752 NA NA NA 0.875 loc
1 1990 2004 13 9 4 DeadNotShot 1 GOD94 1 1994 83 1990 4 6.379999905 Naive 1994 16 AVO90 AVO90 53 397.029191355212 0 131 -1.88042827352424 NA NA 9 1 loc
1 1990 2004 13 9 4 DeadNotShot 1 GOD03 2 2003 69 1990 13 5.810000095 Summeryeld 2003 169 AVO90 AVO90 39 366.356164612965 0 176 0.150722624032435 NA NA NA 1 loc
1 1990 2004 13 9 4 DeadNotShot 1 GOD95 2 1995 74 1990 5 6.760000191 Milk 1995 25 AVO90 AVO90 44 378.418963391826 0 144 -1.29365134756342 NA NA NA 1 loc
1 1990 2004 13 9 4 DeadNotShot 1 GOD98 1 1998 56 1990 8 6.200000191 Milk 1998 64 AVO90 AVO90 26 325.809653802148 0 193 0.918046296442734 NA NA NA 1 loc
1 1990 2004 13 9 4 DeadNotShot 1 GOD96 2 1996 62 1990 6 7.119999809 Milk 1996 36 AVO90 AVO90 32 346.573590279973 0 162 -0.481190988540752 NA NA NA 1 loc
1 1990 2004 13 9 4 DeadNotShot 1 GOD02 1 2002 77 1990 12 5.620000191 Trueyeld 2002 144 AVO90 AVO90 47 385.014760171006 0 183 0.466679430319029 NA NA NA 1 loc
1 1990 2004 13 9 4 DeadNotShot 1 GOD99 2 1999 60 1990 9 6.35 Winteryeld 1999 81 AVO90 AVO90 30 340.119738166216 0 211 1.7305066554654 NA NA NA 1 loc
1 1990 2004 13 9 4 DeadNotShot 1 GOD97 1 1997 60 1990 7 6.260000191 Milk 1997 49 AVO90 AVO90 30 340.119738166216 0 177 0.195859310644806 NA NA NA 1 loc
1 1990 2004 13 9 4 DeadNotShot 1 GOD00 1 2000 77 1990 10 5.124999809 Winteryeld 2000 100 AVO90 AVO90 47 385.014760171006 0 195 1.00831966966747 NA NA NA 1 loc
1 2009 NA NA 3 1 Living 3 IRI16 1 2016 60 2009 7 7.32 Milk 2016 49 AYE09 AYE09 30 340.119738166216 0 180 0.331269370481917 NA NA 3 0.6640625 loc
1 2009 NA NA 3 1 Living 3 IRI13 2 2013 55 2009 4 6.220000191 Naive 2013 16 AYE09 AYE09 25 321.88758248682 0 178 0.240995997257176 NA NA NA 0.6640625 loc
1 2009 NA NA 3 1 Living 3 IRI15 1 2015 58 2009 6 6.249999809 Trueyeld 2015 36 AYE09 AYE09 28 333.22045101752 0 172 -0.0298241224170467 NA NA NA 0.6640625 loc
1 2010 NA NA 2 0 Living 3 KOH15 1 2015 54 2010 5 5.720000095 Naive 2015 25 AYE10 AYE10 24 317.805383034795 0.01336669921875 172 -0.0298241224170467 NA NA 2 0.8984375 loc
1 2010 NA NA 2 0 Living 3 KOH16 1 2016 54 2010 6 6.019999905 Milk 2016 36 AYE10 AYE10 24 317.805383034795 0.01336669921875 180 0.331269370481917 NA NA NA 0.8984375 loc
1 2012 NA NA 1 0 Living 3 LEM16 1 2016 55 2012 4 7.42 Naive 2016 16 AYE12 AYE12 25 321.88758248682 0 180 0.331269370481917 NA NA 1 0.6640625 loc
1 2013 NA NA 0 0 Living 3 NA 1 NA NA NA 1 NA Milk NA 1 NA AYE13 NA NA NA NA NA NA NA 0 0.4140625 loc
1 2005 2013 7 4 0 Shot 3 CYA11 2 2011 68 2005 6 NA Summeryeld 2011 36 AZU05 AZU05 38 363.758615972639 0.00439453125 178 0.240995997257176 NA NA 4 0.8125 loc
1 2005 2013 7 4 0 Shot 3 CYA09 2 2009 77 2005 4 3.91 Naive 2009 16 AZU05 AZU05 47 385.014760171006 0.00439453125 183 0.466679430319029 NA NA NA 0.8125 loc
1 2005 2013 7 4 0 Shot 3 CYA12 1 2012 55 2005 7 NA Milk 2012 49 AZU05 AZU05 25 321.88758248682 0.00439453125 179 0.286132683869547 NA NA NA 0.8125 loc
1 2005 2013 7 4 0 Shot 3 CYA10 3 2010 61 2005 5 NA Summeryeld 2010 25 AZU05 AZU05 31 343.398720448515 0.00439453125 191 0.827772923217993 NA NA NA 0.8125 loc
1 2007 2012 4 2 0 Shot 3 LAZ11 2 2011 79 2007 4 NA Winteryeld 2011 16 AZU07 AZU07 49 389.182029811063 0.0126953125 178 0.240995997257176 NA NA 2 0.796875 loc
1 2007 2012 4 2 0 Shot 3 LAZ10 2 2010 72 2007 3 NA Naive 2010 9 AZU07 AZU07 42 373.766961828337 0.0126953125 191 0.827772923217993 NA NA NA 0.796875 loc
1 2008 2014 5 3 0 Shot 3 CBT13 3 2013 51 2008 5 NA Summeryeld 2013 25 AZU08 AZU08 21 304.452243772342 0.021484375 178 0.240995997257176 NA NA 3 0.8515625 loc
1 2008 2014 5 3 0 Shot 3 CBT12 1 2012 57 2008 4 5.799999905 Naive 2012 16 AZU08 AZU08 27 329.583686600433 0.021484375 179 0.286132683869547 NA NA NA 0.8515625 loc
1 2009 2009 0 0 0 DeadNotShot 1 NA 1 NA NA NA 1 NA Milk NA 1 NA AZU09 NA NA NA NA NA NA NA 0 0.8515625 loc
1 2012 2014 1 0 0 Shot 3 NA 1 NA NA NA 1 NA Milk NA 1 NA AZU12 NA NA NA NA NA NA NA 0 0.828125 loc
1 2013 2014 0 0 0 Shot 3 NA 1 NA NA NA 1 NA Milk NA 1 NA AZU13 NA NA NA NA NA NA NA 0 0.84375 loc
1 1998 2007 9 5 3 DeadNotShot 1 ANM02 1 2002 63 1998 4 6.23 Naive 2002 16 BAC98 BAC98 33 349.650756146648 0.0078125 183 0.466679430319029 NA NA 5 0.75 loc
1 1998 2007 9 5 3 DeadNotShot 1 ANM03 1 2003 71 1998 5 6.580000191 Milk 2003 25 BAC98 BAC98 41 371.357206670431 0.0078125 176 0.150722624032435 NA NA NA 0.75 loc
1 1998 2007 9 5 3 DeadNotShot 1 ANM07 3 2007 76 1998 9 NA Milk 2007 81 BAC98 BAC98 46 382.864139648909 0.0078125 188 0.692362863380881 NA NA NA 0.75 loc
1 1998 2007 9 5 3 DeadNotShot 1 ANM06 1 2006 55 1998 8 6.860000095 Trueyeld 2006 64 BAC98 BAC98 25 321.88758248682 0.0078125 182 0.421542743706658 NA NA NA 0.75 loc
1 1998 2007 9 5 3 DeadNotShot 1 ANM04 2 2004 62 1998 6 6.180000191 Milk 2004 36 BAC98 BAC98 32 346.573590279973 0.0078125 187 0.647226176768511 NA NA NA 0.75 loc
1 2015 2016 0 0 0 DeadNotShot 1 NA 1 NA NA NA 1 NA Milk NA 1 NA BAL15 NA NA NA NA NA NA NA 0 0.9375 loc
1 1987 1989 2 0 0 DeadNotShot 1 NA 1 NA NA NA 1 NA Milk NA 1 NA BAN87 NA NA NA NA NA NA NA 0 0.4375 loc
1 1989 NA NA 0 0 DeadNotShot 2 NA 1 NA NA NA 1 NA Milk NA 1 NA BAN89 NA NA NA NA NA NA NA 0 0.4375 loc
1 1991 NA NA 0 0 DeadNotShot 2 NA 1 NA NA NA 1 NA Milk NA 1 NA BAN91 NA NA NA NA NA NA NA 0 0.4375 loc
1 1979 1992 12 8 1 DeadNotShot 1 WHS85 2 1985 68 1979 6 7.255000191 Milk 1985 36 BAR79 BAR79 38 363.758615972639 0.125 165 -0.34578092870364 NA NA 8 1 loc
1 1979 1992 12 8 1 DeadNotShot 1 WHS83 1 1983 74 1979 4 4.040000095 Naive 1983 16 BAR79 BAR79 44 378.418963391826 0.125 161 -0.526327675153122 NA NA NA 1 loc
1 1979 1992 12 8 1 DeadNotShot 1 WHS87 1 1987 65 1979 8 6.339999809 Trueyeld 1987 64 BAR79 BAR79 35 355.534806148941 0.125 168 -0.210370868866529 NA NA NA 1 loc
1 1979 1992 12 8 1 DeadNotShot 1 WHS90 1 1990 66 1979 11 7.855000095 Trueyeld 1990 121 BAR79 BAR79 36 358.351893845611 0.125 162 -0.481190988540752 NA NA NA 1 loc
1 1979 1992 12 8 1 DeadNotShot 1 WHS84 1 1984 72 1979 5 6.639999809 Winteryeld 1984 25 BAR79 BAR79 42 373.766961828337 0.125 162 -0.481190988540752 NA NA NA 1 loc
1 1979 1992 12 8 1 DeadNotShot 1 WHS88 1 1988 60 1979 9 6.040000095 Milk 1988 81 BAR79 BAR79 30 340.119738166216 0.125 174 0.0604492508076943 NA NA NA 1 loc
1 1979 1992 12 8 1 DeadNotShot 1 WHS91 2 1991 65 1979 12 4.710000191 Milk 1991 144 BAR79 BAR79 35 355.534806148941 0.125 174 0.0604492508076943 NA NA NA 1 loc
1 1980 1993 12 9 3 DeadNotShot 1 PEN92 1 1992 66 1980 12 5.654999809 Winteryeld 1992 144 BAR80 BAR80 36 358.351893845611 0 174 0.0604492508076943 NA NA 9 1 loc
1 1980 1993 12 9 3 DeadNotShot 1 PEN88 2 1988 64 1980 8 7.2 Milk 1988 64 BAR80 BAR80 34 352.636052461616 0 174 0.0604492508076943 NA NA NA 1 loc
1 1980 1993 12 9 3 DeadNotShot 1 PEN84 2 1984 75 1980 4 6.080000191 Naive 1984 16 BAR80 BAR80 45 380.666248977032 0 162 -0.481190988540752 NA NA NA 1 loc
1 1980 1993 12 9 3 DeadNotShot 1 PEN89 1 1989 73 1980 9 6.96 Winteryeld 1989 81 BAR80 BAR80 43 376.120011569356 0 199 1.18886641611696 NA NA NA 1 loc
1 1980 1993 12 9 3 DeadNotShot 1 PEN86 2 1986 76 1980 6 6.139999809 Winteryeld 1986 36 BAR80 BAR80 46 382.864139648909 0 201 1.2791397893417 NA NA NA 1 loc
1 1980 1993 12 9 3 DeadNotShot 1 PEN91 2 1991 62 1980 11 6.879999905 Milk 1991 121 BAR80 BAR80 32 346.573590279973 0 174 0.0604492508076943 NA NA NA 1 loc
1 1980 1993 12 9 3 DeadNotShot 1 PEN87 1 1987 67 1980 7 7.85 Milk 1987 49 BAR80 BAR80 37 361.091791264422 0 168 -0.210370868866529 NA NA NA 1 loc
1 1980 1993 12 9 3 DeadNotShot 1 PEN90 1 1990 59 1980 10 7.225000191 Milk 1990 100 BAR80 BAR80 29 336.729582998647 0 162 -0.481190988540752 NA NA NA 1 loc
1 1980 1993 12 9 3 DeadNotShot 1 PEN85 2 1985 92 1980 5 7.269999905 Milk 1985 25 BAR80 BAR80 62 412.713438504509 0 165 -0.34578092870364 NA NA NA 1 loc
1 1983 1995 12 6 4 DeadNotShot 1 OAT92 2 1992 58 1983 9 8.119999809 Trueyeld 1992 81 BAR83 BAR83 28 333.22045101752 0 174 0.0604492508076943 NA NA 6 1 loc
1 1983 1995 12 6 4 DeadNotShot 1 OAT90 1 1990 66 1983 7 8.755000191 Milk 1990 49 BAR83 BAR83 36 358.351893845611 0 162 -0.481190988540752 NA NA NA 1 loc
1 1983 1995 12 6 4 DeadNotShot 1 OAT89 2 1989 66 1983 6 7.775 Trueyeld 1989 36 BAR83 BAR83 36 358.351893845611 0 199 1.18886641611696 NA NA NA 1 loc
1 1983 1995 12 6 4 DeadNotShot 1 OAT94 1 1994 52 1983 11 7.06 Trueyeld 1994 121 BAR83 BAR83 22 309.104245335832 0 131 -1.88042827352424 NA NA NA 1 loc
1 1983 1995 12 6 4 DeadNotShot 1 OAT87 1 1987 79 1983 4 7.255000191 Naive 1987 16 BAR83 BAR83 49 389.182029811063 0 168 -0.210370868866529 NA NA NA 1 loc
1 1984 1995 10 6 0 DeadNotShot 1 MEA89 1 1989 74 1984 5 5.680000191 Winteryeld 1989 25 BAR84 BAR84 44 378.418963391826 0 199 1.18886641611696 NA NA 6 0.875 loc
1 1984 1995 10 6 0 DeadNotShot 1 MEA94 2 1994 57 1984 10 7.875000381 Trueyeld 1994 100 BAR84 BAR84 27 329.583686600433 0 131 -1.88042827352424 NA NA NA 0.875 loc
1 1984 1995 10 6 0 DeadNotShot 1 MEA88 1 1988 62 1984 4 5.14 Naive 1988 16 BAR84 BAR84 32 346.573590279973 0 174 0.0604492508076943 NA NA NA 0.875 loc
1 1984 1995 10 6 0 DeadNotShot 1 MEA90 2 1990 62 1984 6 6.630000095 Winteryeld 1990 36 BAR84 BAR84 32 346.573590279973 0 162 -0.481190988540752 NA NA NA 0.875 loc
1 1984 1995 10 6 0 DeadNotShot 1 MEA92 2 1992 71 1984 8 6.109999809 Winteryeld 1992 64 BAR84 BAR84 41 371.357206670431 0 174 0.0604492508076943 NA NA NA 0.875 loc
1 1984 1995 10 6 0 DeadNotShot 1 MEA91 2 1991 60 1984 7 6.26 Winteryeld 1991 49 BAR84 BAR84 30 340.119738166216 0 174 0.0604492508076943 NA NA NA 0.875 loc
1 2014 2014 0 0 0 DeadNotShot 1 NA 1 NA NA NA 1 NA Milk NA 1 NA BCA14 NA NA NA NA NA NA NA 0 0.98046875 loc
1 1984 1993 8 3 0 DeadNotShot 1 TOG90 1 1990 54 1984 6 5.565 Naive 1990 36 BCL84 BCL84 24 317.805383034795 0.0078125 162 -0.481190988540752 NA NA 3 0.6875 loc
1 1984 1993 8 3 0 DeadNotShot 1 TOG91 1 1991 68 1984 7 6.019999809 Winteryeld 1991 49 BCL84 BCL84 38 363.758615972639 0.0078125 174 0.0604492508076943 NA NA NA 0.6875 loc
1 1984 1993 8 3 0 DeadNotShot 1 TOG92 2 1992 71 1984 8 5.425 Winteryeld 1992 64 BCL84 BCL84 41 371.357206670431 0.0078125 174 0.0604492508076943 NA NA NA 0.6875 loc
1 1987 1993 5 1 0 DeadNotShot 1 SHA92 1 1992 61 1987 5 6.56 Naive 1992 25 BCL87 BCL87 31 343.398720448515 0 174 0.0604492508076943 NA NA 1 0.9375 loc
1 1988 1989 0 0 0 DeadNotShot 1 NA 1 NA NA NA 1 NA Milk NA 1 NA BCL88 NA NA NA NA NA NA NA 0 0.875 loc
1 1989 1990 0 0 0 DeadNotShot 1 NA 1 NA NA NA 1 NA Milk NA 1 NA BCL89 NA NA NA NA NA NA NA 0 0.9375 loc
1 1993 2008 14 11 4 DeadNotShot 1 BUT03 1 2003 56 1993 10 8.330000381 Milk 2003 100 BCL93 BCL93 26 325.809653802148 0 176 0.150722624032435 NA NA 11 0.9375 loc
1 1993 2008 14 11 4 DeadNotShot 1 BUT96 1 1996 65 1993 3 4.839999809 Naive 1996 9 BCL93 BCL93 35 355.534806148941 0 162 -0.481190988540752 NA NA NA 0.9375 loc
1 1993 2008 14 11 4 DeadNotShot 1 BUT99 1 1999 140 1993 6 NA Milk 1999 36 BCL93 BCL93 110 470.048036579242 0 211 1.7305066554654 NA NA NA 0.9375 loc
1 1993 2008 14 11 4 DeadNotShot 1 BUT00 1 2000 73 1993 7 7.38 Winteryeld 2000 49 BCL93 BCL93 43 376.120011569356 0 195 1.00831966966747 NA NA NA 0.9375 loc
1 1993 2008 14 11 4 DeadNotShot 1 BUT04 2 2004 58 1993 11 7.239999905 Milk 2004 121 BCL93 BCL93 28 333.22045101752 0 187 0.647226176768511 NA NA NA 0.9375 loc
1 1993 2008 14 11 4 DeadNotShot 1 BUT01 2 2001 66 1993 8 7.540000095 Winteryeld 2001 64 BCL93 BCL93 36 358.351893845611 0 179 0.286132683869547 NA NA NA 0.9375 loc
1 1993 2008 14 11 4 DeadNotShot 1 BUT05 2 2005 68 1993 12 7.339999809 Winteryeld 2005 144 BCL93 BCL93 38 363.758615972639 0 198 1.14372972950459 NA NA NA 0.9375 loc
1 1993 2008 14 11 4 DeadNotShot 1 BUT98 1 1998 62 1993 5 6.540000095 Trueyeld 1998 25 BCL93 BCL93 32 346.573590279973 0 193 0.918046296442734 NA NA NA 0.9375 loc
1 1993 2008 14 11 4 DeadNotShot 1 BUT06 1 2006 71 1993 13 7.630000095 Winteryeld 2006 169 BCL93 BCL93 41 371.357206670431 0 182 0.421542743706658 NA NA NA 0.9375 loc
1 1993 2008 14 11 4 DeadNotShot 1 BUT02 1 2002 60 1993 9 7.094999809 Winteryeld 2002 81 BCL93 BCL93 30 340.119738166216 0 183 0.466679430319029 NA NA NA 0.9375 loc
1 1994 1995 0 0 0 DeadNotShot 1 NA 1 NA NA NA 1 NA Milk NA 1 NA BCL94 NA NA NA NA NA NA NA 0 0.9375 loc
1 1995 2005 9 3 1 DeadNotShot 1 LAC02 2 2002 83 1995 7 7.880000381 Trueyeld 2002 49 BCL95 BCL95 53 397.029191355212 0 183 0.466679430319029 NA NA 3 0.8125 loc
1 1995 2005 9 3 1 DeadNotShot 1 LAC00 1 2000 53 1995 5 5.440000191 Naive 2000 25 BCL95 BCL95 23 313.549421592915 0 195 1.00831966966747 NA NA NA 0.8125 loc
1 1995 2005 9 3 1 DeadNotShot 1 LAC04 1 2004 63 1995 9 7.41 Trueyeld 2004 81 BCL95 BCL95 33 349.650756146648 0 187 0.647226176768511 NA NA NA 0.8125 loc
1 1996 2008 11 5 2 DeadNotShot 1 RIB00 2 2000 73 1996 4 7.019999809 Naive 2000 16 BCL96 BCL96 43 376.120011569356 0.0078125 195 1.00831966966747 NA NA 5 0.9375 loc
1 1996 2008 11 5 2 DeadNotShot 1 RIB03 1 2003 62 1996 7 7.109999809 Milk 2003 49 BCL96 BCL96 32 346.573590279973 0.0078125 176 0.150722624032435 NA NA NA 0.9375 loc
1 1996 2008 11 5 2 DeadNotShot 1 RIB05 1 2005 68 1996 9 7.109999809 Trueyeld 2005 81 BCL96 BCL96 38 363.758615972639 0.0078125 198 1.14372972950459 NA NA NA 0.9375 loc
1 1996 2008 11 5 2 DeadNotShot 1 RIB07 2 2007 70 1996 11 6.580000191 Trueyeld 2007 121 BCL96 BCL96 40 368.887945411394 0.0078125 188 0.692362863380881 NA NA NA 0.9375 loc
1 1996 2008 11 5 2 DeadNotShot 1 RIB02 2 2002 74 1996 6 6.440000191 Trueyeld 2002 36 BCL96 BCL96 44 378.418963391826 0.0078125 183 0.466679430319029 NA NA NA 0.9375 loc
1 2000 2016 16 8 4 DeadNotShot 1 CNK06 2 2006 61 2000 6 5.755000191 Trueyeld 2006 36 BEA00 BEA00 31 343.398720448515 0 182 0.421542743706658 NA NA 8 0.84375 loc
1 2000 2016 16 8 4 DeadNotShot 1 CNK16 3 2016 59 2000 16 NA Trueyeld 2016 256 BEA00 BEA00 29 336.729582998647 0 180 0.331269370481917 NA NA NA 0.84375 loc
1 2000 2016 16 8 4 DeadNotShot 1 CNK08 1 2008 67 2000 8 NA Trueyeld 2008 64 BEA00 BEA00 37 361.091791264422 0 205 1.45968653579118 NA NA NA 0.84375 loc
1 2000 2016 16 8 4 DeadNotShot 1 CNK14 2 2014 64 2000 14 NA Trueyeld 2014 196 BEA00 BEA00 34 352.636052461616 0 179 0.286132683869547 NA NA NA 0.84375 loc
1 2000 2016 16 8 4 DeadNotShot 1 CNK09 3 2009 63 2000 9 NA Milk 2009 81 BEA00 BEA00 33 349.650756146648 0 183 0.466679430319029 NA NA NA 0.84375 loc
1 2000 2016 16 8 4 DeadNotShot 1 CNK04 1 2004 58 2000 4 NA Naive 2004 16 BEA00 BEA00 28 333.22045101752 0 187 0.647226176768511 NA NA NA 0.84375 loc
1 2004 2004 0 0 0 DeadNotShot 1 NA 1 NA NA NA 1 NA Milk NA 1 NA BEA04 NA NA NA NA NA NA NA 0 0.84375 loc
1 2005 2014 8 2 0 Shot 3 NA 1 NA NA NA 1 NA Milk NA 1 NA BEA05 NA NA NA NA NA NA NA 2 0.84375 loc
1 2015 NA NA 0 0 Living 3 NA 1 NA NA NA 1 NA Milk NA 1 NA BED15 NA NA NA NA NA NA NA 0 0.91015625 loc
1 1990 1993 2 0 0 DeadNotShot 1 NA 1 NA NA NA 1 NA Milk NA 1 NA BEE90 NA NA NA NA NA NA NA 0 0.375 loc
1 1991 1992 0 0 0 DeadNotShot 1 NA 1 NA NA NA 1 NA Milk NA 1 NA BEE91 NA NA NA NA NA NA NA 0 0.875 loc
1 1993 NA NA 8 4 Living 3 MLN97 1 1997 54 1993 4 7.979999809 Naive 1997 16 BEE93 BEE93 24 317.805383034795 0 177 0.195859310644806 NA NA 8 0.875 loc
1 1993 NA NA 8 4 Living 3 MLN09 3 2009 64 1993 16 NA Trueyeld 2009 256 BEE93 BEE93 34 352.636052461616 0 183 0.466679430319029 NA NA NA 0.875 loc
1 1993 NA NA 8 4 Living 3 MLN07 2 2007 54 1993 14 8.28 Trueyeld 2007 196 BEE93 BEE93 24 317.805383034795 0 188 0.692362863380881 NA NA NA 0.875 loc
1 1993 NA NA 8 4 Living 3 MLN98 2 1998 77 1993 5 8.580000191 Milk 1998 25 BEE93 BEE93 47 385.014760171006 0 193 0.918046296442734 NA NA NA 0.875 loc
1 1993 NA NA 8 4 Living 3 MLN00 1 2000 56 1993 7 8.049999809 Trueyeld 2000 49 BEE93 BEE93 26 325.809653802148 0 195 1.00831966966747 NA NA NA 0.875 loc
1 1993 NA NA 8 4 Living 3 MLN10 3 2010 73 1993 17 NA Summeryeld 2010 289 BEE93 BEE93 43 376.120011569356 0 191 0.827772923217993 NA NA NA 0.875 loc
1 1993 NA NA 8 4 Living 3 MLN04 1 2004 147 1993 11 6.56 Trueyeld 2004 121 BEE93 BEE93 117 476.217393479776 0 187 0.647226176768511 NA NA NA 0.875 loc
1 1993 NA NA 8 4 Living 3 MLN02 2 2002 72 1993 9 7.839999809 Trueyeld 2002 81 BEE93 BEE93 42 373.766961828337 0 183 0.466679430319029 NA NA NA 0.875 loc
1 1994 2000 6 2 1 Shot 3 HEB00 1 2000 60 1994 6 6.180000191 Trueyeld 2000 36 BEE94 BEE94 30 340.119738166216 0 195 1.00831966966747 NA NA 2 0.875 loc
1 1994 2000 6 2 1 Shot 3 HEB98 1 1998 59 1994 4 6.195000191 Naive 1998 16 BEE94 BEE94 29 336.729582998647 0 193 0.918046296442734 NA NA NA 0.875 loc
1 1996 1996 0 0 0 DeadNotShot 1 NA 1 NA NA NA 1 NA Milk NA 1 NA BEE96 NA NA NA NA NA NA NA 0 0.875 loc
1 1973 1986 12 7 2 DeadNotShot 1 JUN85 1 1985 58 1973 12 NA Summeryeld 1985 144 BET73 BET73 28 333.22045101752 0 165 -0.34578092870364 NA NA 7 0.25 loc
1 1973 1986 12 7 2 DeadNotShot 1 JUN78 2 1978 91 1973 5 7.119999809 Milk 1978 25 BET73 BET73 61 411.087386417331 0 134 -1.74501821368713 NA NA NA 0.25 loc
1 1973 1986 12 7 2 DeadNotShot 1 JUN81 2 1981 58 1973 8 7.659999809 Summeryeld 1981 64 BET73 BET73 28 333.22045101752 0 155 -0.797147794827345 NA NA NA 0.25 loc
1 1973 1986 12 7 2 DeadNotShot 1 JUN77 2 1977 50 1973 4 4.84 Naive 1977 16 BET73 BET73 20 299.573227355399 0 114 -2.64775194593454 NA NA NA 0.25 loc
1 1973 1986 12 7 2 DeadNotShot 1 JUN82 2 1982 79 1973 9 NA Milk 1982 81 BET73 BET73 49 389.182029811063 0 152 -0.932557854664457 NA NA NA 0.25 loc
1 1973 1986 12 7 2 DeadNotShot 1 JUN84 2 1984 56 1973 11 5.080000191 Trueyeld 1984 121 BET73 BET73 26 325.809653802148 0 162 -0.481190988540752 NA NA NA 0.25 loc
1 1973 1986 12 7 2 DeadNotShot 1 JUN80 1 1980 67 1973 7 7.019999809 Trueyeld 1980 49 BET73 BET73 37 361.091791264422 0 142 -1.38392472078816 NA NA NA 0.25 loc
1 1980 1981 0 0 0 DeadNotShot 1 NA 1 NA NA NA 1 NA Milk NA 1 NA BET80 NA NA NA NA NA NA NA 0 0.25 loc
1 2001 2013 12 7 3 DeadNotShot 1 CHD05 1 2005 72 2001 4 NA Naive 2005 16 BIE01 BIE01 42 373.766961828337 0 198 1.14372972950459 NA NA 7 0.9375 loc
1 2001 2013 12 7 3 DeadNotShot 1 CHD11 2 2011 80 2001 10 6.800000191 Milk 2011 100 BIE01 BIE01 50 391.202300542815 0 178 0.240995997257176 NA NA NA 0.9375 loc
1 2001 2013 12 7 3 DeadNotShot 1 CHD10 1 2010 65 2001 9 NA Trueyeld 2010 81 BIE01 BIE01 35 355.534806148941 0 191 0.827772923217993 NA NA NA 0.9375 loc
1 2001 2013 12 7 3 DeadNotShot 1 CHD06 2 2006 65 2001 5 7.119999809 Milk 2006 25 BIE01 BIE01 35 355.534806148941 0 182 0.421542743706658 NA NA NA 0.9375 loc
1 2001 2013 12 7 3 DeadNotShot 1 CHD07 3 2007 70 2001 6 NA Winteryeld 2007 36 BIE01 BIE01 40 368.887945411394 0 188 0.692362863380881 NA NA NA 0.9375 loc
1 2006 2008 2 0 0 DeadNotShot 1 NA 1 NA NA NA 1 NA Milk NA 1 NA BIE06 NA NA NA NA NA NA NA 0 0.875 loc
1 2008 2009 0 0 0 DeadNotShot 1 NA 1 NA NA NA 1 NA Milk NA 1 NA BIE08 NA NA NA NA NA NA NA 0 0.859375 loc
1 1997 2010 13 6 3 DeadNotShot 1 MOZ05 2 2005 71 1997 8 7.48 Trueyeld 2005 64 BIE97 BIE97 41 371.357206670431 0.0234375 198 1.14372972950459 NA NA 6 0.9375 loc
1 1997 2010 13 6 3 DeadNotShot 1 MOZ07 1 2007 72 1997 10 6.660000381 Trueyeld 2007 100 BIE97 BIE97 42 373.766961828337 0.0234375 188 0.692362863380881 NA NA NA 0.9375 loc
1 1997 2010 13 6 3 DeadNotShot 1 MOZ01 3 2001 76 1997 4 NA Naive 2001 16 BIE97 BIE97 46 382.864139648909 0.0234375 179 0.286132683869547 NA NA NA 0.9375 loc
1 1997 2010 13 6 3 DeadNotShot 1 MOZ02 2 2002 72 1997 5 NA Summeryeld 2002 25 BIE97 BIE97 42 373.766961828337 0.0234375 183 0.466679430319029 NA NA NA 0.9375 loc
1 1997 2010 13 6 3 DeadNotShot 1 MOZ03 2 2003 86 1997 6 8.98 Milk 2003 36 BIE97 BIE97 56 402.535169073515 0.0234375 176 0.150722624032435 NA NA NA 0.9375 loc
1 1997 2010 13 6 3 DeadNotShot 1 MOZ09 2 2009 64 1997 12 6.240000191 Trueyeld 2009 144 BIE97 BIE97 34 352.636052461616 0.0234375 183 0.466679430319029 NA NA NA 0.9375 loc
1 1975 1976 0 0 0 DeadNotShot 1 NA 1 NA NA NA 1 NA Milk NA 1 NA BIG75 NA NA NA NA NA NA NA 0 0.5 loc
1 1976 1988 12 8 1 DeadNotShot 1 CRA85 1 1985 80 1976 9 7.039999905 Milk 1985 81 BIG76 BIG76 50 391.202300542815 0 165 -0.34578092870364 NA NA 8 1 loc
1 1976 1988 12 8 1 DeadNotShot 1 CRA83 1 1983 92 1976 7 6.659999809 Milk 1983 49 BIG76 BIG76 62 412.713438504509 0 161 -0.526327675153122 NA NA NA 1 loc
1 1976 1988 12 8 1 DeadNotShot 1 CRA80 2 1980 176 1976 4 7.340000095 Naive 1980 16 BIG76 BIG76 146 498.360662170834 0 142 -1.38392472078816 NA NA NA 1 loc
1 1976 1988 12 8 1 DeadNotShot 1 CRA82 2 1982 81 1976 6 6.810000095 Milk 1982 36 BIG76 BIG76 51 393.182563272433 0 152 -0.932557854664457 NA NA NA 1 loc
1 1976 1988 12 8 1 DeadNotShot 1 CRA84 2 1984 77 1976 8 8.440000191 Winteryeld 1984 64 BIG76 BIG76 47 385.014760171006 0 162 -0.481190988540752 NA NA NA 1 loc
1 1976 1988 12 8 1 DeadNotShot 1 CRA87 1 1987 80 1976 11 7.024999905 Milk 1987 121 BIG76 BIG76 50 391.202300542815 0 168 -0.210370868866529 NA NA NA 1 loc
1 1976 1988 12 8 1 DeadNotShot 1 CRA86 1 1986 83 1976 10 4.120000191 Winteryeld 1986 100 BIG76 BIG76 53 397.029191355212 0 201 1.2791397893417 NA NA NA 1 loc
1 1976 1988 12 8 1 DeadNotShot 1 CRA81 1 1981 78 1976 5 7.959999619 Summeryeld 1981 25 BIG76 BIG76 48 387.120101090789 0 155 -0.797147794827345 NA NA NA 1 loc
1 1980 1980 0 0 0 DeadNotShot 1 NA 1 NA NA NA 1 NA Milk NA 1 NA BIG80 NA NA NA NA NA NA NA 0 0.5 loc
1 1968 1980 12 7 1 DeadNotShot 1 NA 1 NA NA NA 1 NA Milk NA 1 NA BIGHE NA NA NA NA NA NA NA 7 1 Imm
1 2016 2017 0 0 0 DeadNotShot 1 NA 1 NA NA NA 1 NA Milk NA 1 NA BIJ16 NA NA NA NA NA NA NA 0 0.8828125 loc
1 1984 2000 15 9 3 DeadNotShot 1 FRO96 1 1996 55 1984 12 1.02 Milk 1996 144 BIL84 BIL84 25 321.88758248682 0 162 -0.481190988540752 NA NA 9 1 loc
1 1984 2000 15 9 3 DeadNotShot 1 FRO93 1 1993 68 1984 9 6.740000191 Summeryeld 1993 81 BIL84 BIL84 38 363.758615972639 0 167 -0.255507555478899 NA NA NA 1 loc
1 1984 2000 15 9 3 DeadNotShot 1 FRO94 3 1994 131 1984 10 NA Milk 1994 100 BIL84 BIL84 101 461.512051684126 0 131 -1.88042827352424 NA NA NA 1 loc
1 1984 2000 15 9 3 DeadNotShot 1 FRO89 2 1989 70 1984 5 5.925 Naive 1989 25 BIL84 BIL84 40 368.887945411394 0 199 1.18886641611696 NA NA NA 1 loc
1 1984 2000 15 9 3 DeadNotShot 1 FRO92 3 1992 77 1984 8 NA Summeryeld 1992 64 BIL84 BIL84 47 385.014760171006 0 174 0.0604492508076943 NA NA NA 1 loc
1 1984 2000 15 9 3 DeadNotShot 1 FRO98 1 1998 61 1984 14 6.120000191 Trueyeld 1998 196 BIL84 BIL84 31 343.398720448515 0 193 0.918046296442734 NA NA NA 1 loc
1 1984 2000 15 9 3 DeadNotShot 1 FRO95 2 1995 65 1984 11 5.879999905 Summeryeld 1995 121 BIL84 BIL84 35 355.534806148941 0 144 -1.29365134756342 NA NA NA 1 loc
1 1984 2000 15 9 3 DeadNotShot 1 FRO91 2 1991 112 1984 7 6.14 Winteryeld 1991 49 BIL84 BIL84 82 440.671924726425 0 174 0.0604492508076943 NA NA NA 1 loc
1 1984 2000 15 9 3 DeadNotShot 1 FRO90 2 1990 57 1984 6 NA Summeryeld 1990 36 BIL84 BIL84 27 329.583686600433 0 162 -0.481190988540752 NA NA NA 1 loc
1 1981 1982 1 0 0 DeadNotShot 1 NA 1 NA NA NA 1 NA Milk NA 1 NA BIS81 NA NA NA NA NA NA NA 0 0.5 loc
1 1983 1983 0 0 0 DeadNotShot 1 NA 1 NA NA NA 1 NA Milk NA 1 NA BIS83 NA NA NA NA NA NA NA 0 1 loc
1 2001 2009 7 4 2 DeadNotShot 1 BOM08 2 2008 60 2001 7 NA Milk 2008 49 BIT01 BIT01 30 340.119738166216 0 205 1.45968653579118 NA NA 4 0.390625 loc
1 2001 2009 7 4 2 DeadNotShot 1 BOM06 2 2006 56 2001 5 8.030000191 Trueyeld 2006 25 BIT01 BIT01 26 325.809653802148 0 182 0.421542743706658 NA NA NA 0.390625 loc
1 2001 2009 7 4 2 DeadNotShot 1 BOM04 2 2004 74 2001 3 7.119999809 Naive 2004 9 BIT01 BIT01 44 378.418963391826 0 187 0.647226176768511 NA NA NA 0.390625 loc
1 2001 2009 7 4 2 DeadNotShot 1 BOM07 2 2007 52 2001 6 7.360000095 Milk 2007 36 BIT01 BIT01 22 309.104245335832 0 188 0.692362863380881 NA NA NA 0.390625 loc
1 1976 1976 0 0 0 DeadNotShot 1 NA 1 NA NA NA 1 NA Milk NA 1 NA BLC76 NA NA NA NA NA NA NA 0 0.5 loc
1 1977 1980 2 0 0 DeadNotShot 1 NA 1 NA NA NA 1 NA Milk NA 1 NA BLC77 NA NA NA NA NA NA NA 0 0.5 loc
1 1979 1979 0 0 0 DeadNotShot 1 NA 1 NA NA NA 1 NA Milk NA 1 NA BLC79 NA NA NA NA NA NA NA 0 0.5 loc
1 1983 NA NA 5 1 DeadNotShot 2 CHP94 1 1994 56 1983 11 NA Trueyeld 1994 121 BLC83 BLC83 26 325.809653802148 0 131 -1.88042827352424 NA NA 5 0.5 loc
1 1983 NA NA 5 1 DeadNotShot 2 CHP92 2 1992 64 1983 9 NA Summeryeld 1992 81 BLC83 BLC83 34 352.636052461616 0 174 0.0604492508076943 NA NA NA 0.5 loc
1 1983 NA NA 5 1 DeadNotShot 2 CHP89 3 1989 78 1983 6 NA Naive 1989 36 BLC83 BLC83 48 387.120101090789 0 199 1.18886641611696 NA NA NA 0.5 loc
1 1983 NA NA 5 1 DeadNotShot 2 CHP91 2 1991 67 1983 8 7 Winteryeld 1991 64 BLC83 BLC83 37 361.091791264422 0 174 0.0604492508076943 NA NA NA 0.5 loc
1 1983 NA NA 5 1 DeadNotShot 2 CHP90 2 1990 58 1983 7 NA Summeryeld 1990 49 BLC83 BLC83 28 333.22045101752 0 162 -0.481190988540752 NA NA NA 0.5 loc
1 1987 1988 0 0 0 DeadNotShot 1 NA 1 NA NA NA 1 NA Milk NA 1 NA BLC87 NA NA NA NA NA NA NA 0 0.5 loc
1 1989 1990 0 0 0 DeadNotShot 1 NA 1 NA NA NA 1 NA Milk NA 1 NA BLC89 NA NA NA NA NA NA NA 0 0.5 loc
1 1995 2006 10 2 1 Shot 3 BLF04 3 2004 54 1995 9 NA Trueyeld 2004 81 BLF95 BLF95 24 317.805383034795 0 187 0.647226176768511 NA NA 2 0.9375 loc
1 1972 1990 17 12 3 DeadNotShot 1 BLC85 2 1985 70 1972 13 NA Summeryeld 1985 169 BLO72 BLO72 40 368.887945411394 0 165 -0.34578092870364 NA NA 12 1 loc
1 1972 1990 17 12 3 DeadNotShot 1 BLC88 3 1988 83 1972 16 NA Winteryeld 1988 256 BLO72 BLO72 53 397.029191355212 0 174 0.0604492508076943 NA NA NA 1 loc
1 1972 1990 17 12 3 DeadNotShot 1 BLC87 1 1987 77 1972 15 NA Trueyeld 1987 225 BLO72 BLO72 47 385.014760171006 0 168 -0.210370868866529 NA NA NA 1 loc
1 1972 1990 17 12 3 DeadNotShot 1 BLC76 1 1976 92 1972 4 4.775 Naive 1976 16 BLO72 BLO72 62 412.713438504509 0 113 -2.69288863254691 NA NA NA 1 loc
1 1972 1990 17 12 3 DeadNotShot 1 BLC79 1 1979 63 1972 7 6.580000191 Trueyeld 1979 49 BLO72 BLO72 33 349.650756146648 0 151 -0.977694541276827 NA NA NA 1 loc
1 1972 1990 17 12 3 DeadNotShot 1 BLC84 3 1984 75 1972 12 NA Milk 1984 144 BLO72 BLO72 45 380.666248977032 0 162 -0.481190988540752 NA NA NA 1 loc
1 1972 1990 17 12 3 DeadNotShot 1 BLC80 2 1980 68 1972 8 7.479999809 Summeryeld 1980 64 BLO72 BLO72 38 363.758615972639 0 142 -1.38392472078816 NA NA NA 1 loc
1 1972 1990 17 12 3 DeadNotShot 1 BLC89 1 1989 111 1972 17 NA Summeryeld 1989 289 BLO72 BLO72 81 439.444915467244 0 199 1.18886641611696 NA NA NA 1 loc
1 1972 1990 17 12 3 DeadNotShot 1 BLC81 2 1981 73 1972 9 NA Winteryeld 1981 81 BLO72 BLO72 43 376.120011569356 0 155 -0.797147794827345 NA NA NA 1 loc
1 1972 1990 17 12 3 DeadNotShot 1 BLC77 1 1977 66 1972 5 7.455 Summeryeld 1977 25 BLO72 BLO72 36 358.351893845611 0 114 -2.64775194593454 NA NA NA 1 loc
1 1972 1990 17 12 3 DeadNotShot 1 BLC83 1 1983 90 1972 11 NA Summeryeld 1983 121 BLO72 BLO72 60 409.43445622221 0 161 -0.526327675153122 NA NA NA 1 loc
1 1972 1990 17 12 3 DeadNotShot 1 BLC82 2 1982 78 1972 10 6.239999905 Milk 1982 100 BLO72 BLO72 48 387.120101090789 0 152 -0.932557854664457 NA NA NA 1 loc
1 1973 1975 1 0 0 DeadNotShot 1 NA 1 NA NA NA 1 NA Milk NA 1 NA BLO73 NA NA NA NA NA NA NA 0 0.5 loc
1 1974 1975 0 0 0 DeadNotShot 1 NA 1 NA NA NA 1 NA Milk NA 1 NA BLO74 NA NA NA NA NA NA NA 0 0.5 loc
1 1975 1992 17 8 4 DeadNotShot 1 KIW81 1 1981 93 1975 6 4.619999809 Trueyeld 1981 36 BLO75 BLO75 63 414.313472639153 0 155 -0.797147794827345 NA NA 8 0.5 loc
1 1975 1992 17 8 4 DeadNotShot 1 KIW79 2 1979 85 1975 4 5.040000095 Naive 1979 16 BLO75 BLO75 55 400.733318523247 0 151 -0.977694541276827 NA NA NA 0.5 loc
1 1975 1992 17 8 4 DeadNotShot 1 KIW92 2 1992 89 1975 17 4.519999905 Winteryeld 1992 289 BLO75 BLO75 59 407.753744390572 0 174 0.0604492508076943 NA NA NA 0.5 loc
1 1975 1992 17 8 4 DeadNotShot 1 KIW85 2 1985 68 1975 10 6.580000191 Milk 1985 100 BLO75 BLO75 38 363.758615972639 0 165 -0.34578092870364 NA NA NA 0.5 loc
1 1975 1992 17 8 4 DeadNotShot 1 KIW91 1 1991 70 1975 16 4.519999809 Trueyeld 1991 256 BLO75 BLO75 40 368.887945411394 0 174 0.0604492508076943 NA NA NA 0.5 loc
1 1975 1992 17 8 4 DeadNotShot 1 KIW89 2 1989 82 1975 14 7.059999905 Trueyeld 1989 196 BLO75 BLO75 52 395.124371858143 0 199 1.18886641611696 NA NA NA 0.5 loc
1 1975 1992 17 8 4 DeadNotShot 1 KIW87 2 1987 66 1975 12 6.479999809 Trueyeld 1987 144 BLO75 BLO75 36 358.351893845611 0 168 -0.210370868866529 NA NA NA 0.5 loc
1 1975 1992 17 8 4 DeadNotShot 1 KIW84 2 1984 66 1975 9 NA Trueyeld 1984 81 BLO75 BLO75 36 358.351893845611 0 162 -0.481190988540752 NA NA NA 0.5 loc
1 1980 1987 7 3 1 DeadNotShot 1 SCI85 2 1985 73 1980 5 7.32 Summeryeld 1985 25 BLO80 BLO80 43 376.120011569356 0 165 -0.34578092870364 NA NA 3 0.5 loc
1 1980 1987 7 3 1 DeadNotShot 1 SCI87 2 1987 73 1980 7 8.440000191 Trueyeld 1987 49 BLO80 BLO80 43 376.120011569356 0 168 -0.210370868866529 NA NA NA 0.5 loc
1 1980 1987 7 3 1 DeadNotShot 1 SCI84 3 1984 84 1980 4 NA Naive 1984 16 BLO80 BLO80 54 398.898404656427 0 162 -0.481190988540752 NA NA NA 0.5 loc
1 1982 1983 0 0 0 DeadNotShot 1 NA 1 NA NA NA 1 NA Milk NA 1 NA BLO82 NA NA NA NA NA NA NA 0 1 loc
1 1967 1986 18 10 5 DeadNotShot 1 NA 1 NA NA NA 1 NA Milk NA 1 NA BLOSS NA NA NA NA NA NA NA 10 1 Imm
1 1968 1981 12 7 5 DeadNotShot 1 NA 1 NA NA NA 1 NA Milk NA 1 NA BLT68 NA NA NA NA NA NA NA 7 0.5 loc
1 1969 1985 15 11 6 DeadNotShot 1 CHE74 2 1974 72 1969 5 9.070000381 Milk 1974 25 BLT69 BLT69 42 373.766961828337 0 79 -4.2275359773675 NA NA 11 1 loc
1 1969 1985 15 11 6 DeadNotShot 1 CHE75 2 1975 61 1969 6 NA Winteryeld 1975 36 BLT69 BLT69 31 343.398720448515 0 90 -3.73103242463143 NA NA NA 1 loc
1 1969 1985 15 11 6 DeadNotShot 1 CHE84 1 1984 75 1969 15 NA Trueyeld 1984 225 BLT69 BLT69 45 380.666248977032 0 162 -0.481190988540752 NA NA NA 1 loc
1 1969 1985 15 11 6 DeadNotShot 1 CHE77 2 1977 70 1969 8 5.319999809 Milk 1977 64 BLT69 BLT69 40 368.887945411394 0 114 -2.64775194593454 NA NA NA 1 loc
1 1969 1985 15 11 6 DeadNotShot 1 CHE81 1 1981 89 1969 12 NA Milk 1981 144 BLT69 BLT69 59 407.753744390572 0 155 -0.797147794827345 NA NA NA 1 loc
1 1969 1985 15 11 6 DeadNotShot 1 CHE72 2 1972 67 1969 3 NA Naive 1972 9 BLT69 BLT69 37 361.091791264422 0 NA 0 NA NA NA 1 loc
1 1969 1985 15 11 6 DeadNotShot 1 CHE82 2 1982 72 1969 13 NA Winteryeld 1982 169 BLT69 BLT69 42 373.766961828337 0 152 -0.932557854664457 NA NA NA 1 loc
1 1969 1985 15 11 6 DeadNotShot 1 CHE80 1 1980 82 1969 11 NA Trueyeld 1980 121 BLT69 BLT69 52 395.124371858143 0 142 -1.38392472078816 NA NA NA 1 loc
1 1969 1985 15 11 6 DeadNotShot 1 CHE78 2 1978 95 1969 9 8.555000381 Milk 1978 81 BLT69 BLT69 65 417.438726989564 0 134 -1.74501821368713 NA NA NA 1 loc
1 1969 1985 15 11 6 DeadNotShot 1 CHE76 2 1976 63 1969 7 NA Milk 1976 49 BLT69 BLT69 33 349.650756146648 0 113 -2.69288863254691 NA NA NA 1 loc
1 1973 1983 9 3 0 DeadNotShot 1 DAR79 2 1979 106 1973 6 6.009999905 Trueyeld 1979 36 BLT73 BLT73 76 433.073334028633 0 151 -0.977694541276827 NA NA 3 1 loc
1 1973 1983 9 3 0 DeadNotShot 1 DAR77 1 1977 53 1973 4 4.28 Naive 1977 16 BLT73 BLT73 23 313.549421592915 0 114 -2.64775194593454 NA NA NA 1 loc
1 1973 1983 9 3 0 DeadNotShot 1 DAR82 2 1982 57 1973 9 6.049999809 Trueyeld 1982 81 BLT73 BLT73 27 329.583686600433 0 152 -0.932557854664457 NA NA NA 1 loc
1 1975 1992 17 12 3 DeadNotShot 1 HIC81 2 1981 80 1975 6 7.965000381 Milk 1981 36 BLT75 BLT75 50 391.202300542815 0 155 -0.797147794827345 NA NA 12 1 loc
1 1975 1992 17 12 3 DeadNotShot 1 HIC84 1 1984 69 1975 9 7.675000095 Winteryeld 1984 81 BLT75 BLT75 39 366.356164612965 0 162 -0.481190988540752 NA NA NA 1 loc
1 1975 1992 17 12 3 DeadNotShot 1 HIC83 1 1983 73 1975 8 7.14 Winteryeld 1983 64 BLT75 BLT75 43 376.120011569356 0 161 -0.526327675153122 NA NA NA 1 loc
1 1975 1992 17 12 3 DeadNotShot 1 HIC85 1 1985 59 1975 10 7.509999905 Milk 1985 100 BLT75 BLT75 29 336.729582998647 0 165 -0.34578092870364 NA NA NA 1 loc
1 1975 1992 17 12 3 DeadNotShot 1 HIC78 1 1978 59 1975 3 4.799999905 Naive 1978 9 BLT75 BLT75 29 336.729582998647 0 134 -1.74501821368713 NA NA NA 1 loc
1 1975 1992 17 12 3 DeadNotShot 1 HIC82 2 1982 68 1975 7 7.275 Winteryeld 1982 49 BLT75 BLT75 38 363.758615972639 0 152 -0.932557854664457 NA NA NA 1 loc
1 1975 1992 17 12 3 DeadNotShot 1 HIC88 1 1988 55 1975 13 8.440000191 Trueyeld 1988 169 BLT75 BLT75 25 321.88758248682 0 174 0.0604492508076943 NA NA NA 1 loc
1 1975 1992 17 12 3 DeadNotShot 1 HIC80 2 1980 76 1975 5 8.534999809 Trueyeld 1980 25 BLT75 BLT75 46 382.864139648909 0 142 -1.38392472078816 NA NA NA 1 loc
1 1975 1992 17 12 3 DeadNotShot 1 HIC91 2 1991 61 1975 16 4.94 Winteryeld 1991 256 BLT75 BLT75 31 343.398720448515 0 174 0.0604492508076943 NA NA NA 1 loc
1 1975 1992 17 12 3 DeadNotShot 1 HIC89 1 1989 66 1975 14 5.725000191 Milk 1989 196 BLT75 BLT75 36 358.351893845611 0 199 1.18886641611696 NA NA NA 1 loc
1 1975 1992 17 12 3 DeadNotShot 1 HIC92 1 1992 54 1975 17 5.14 Summeryeld 1992 289 BLT75 BLT75 24 317.805383034795 0 174 0.0604492508076943 NA NA NA 1 loc
1 1975 1992 17 12 3 DeadNotShot 1 HIC90 1 1990 64 1975 15 7.479999905 Milk 1990 225 BLT75 BLT75 34 352.636052461616 0 162 -0.481190988540752 NA NA NA 1 loc
1 1961 1979 18 9 8 DeadNotShot 1 NA 1 NA NA NA 1 NA Milk NA 1 NA BLTLE NA NA NA NA NA NA NA 9 1 Imm
1 2010 2010 0 0 0 DeadNotShot 1 NA 1 NA NA NA 1 NA Milk NA 1 NA BMA10 NA NA NA NA NA NA NA 0 0.921875 loc
1 2015 2017 1 0 0 Shot 3 NA 1 NA NA NA 1 NA Milk NA 1 NA BMA15 NA NA NA NA NA NA NA 0 0.46875 loc
1 2016 NA NA 0 0 Living 3 NA 1 NA NA NA 1 NA Milk NA 1 NA BMA16 NA NA NA NA NA NA NA 0 0.46875 loc
1 2010 2016 6 3 0 Shot 3 BNT14 3 2014 64 2010 4 NA Naive 2014 16 BMB10 BMB10 34 352.636052461616 0.00634765625 179 0.286132683869547 NA NA 3 0.810546875 loc
1 2010 2016 6 3 0 Shot 3 BNT15 2 2015 64 2010 5 6.400000095 Summeryeld 2015 25 BMB10 BMB10 34 352.636052461616 0.00634765625 172 -0.0298241224170467 NA NA NA 0.810546875 loc
1 2010 2016 6 3 0 Shot 3 BNT16 2 2016 70 2010 6 7.009999905 Milk 2016 36 BMB10 BMB10 40 368.887945411394 0.00634765625 180 0.331269370481917 NA NA NA 0.810546875 loc
1 2012 2013 0 0 0 DeadNotShot 1 NA 1 NA NA NA 1 NA Milk NA 1 NA BMB12 NA NA NA NA NA NA NA 0 0.326171875 loc
1 2013 2016 3 0 0 Shot 3 NA 1 NA NA NA 1 NA Milk NA 1 NA BMB13 NA NA NA NA NA NA NA 0 0.794921875 loc
1 2001 2002 0 0 0 DeadNotShot 1 NA 1 NA NA NA 1 NA Milk NA 1 NA BNJ01 NA NA NA NA NA NA NA 0 0.65625 loc
1 2000 2000 0 0 0 DeadNotShot 1 NA 1 NA NA NA 1 NA Milk NA 1 NA BNN00 NA NA NA NA NA NA NA 0 0.9375 loc
1 2001 2001 0 0 0 DeadNotShot 1 NA 1 NA NA NA 1 NA Milk NA 1 NA BNN01 NA NA NA NA NA NA NA 0 0.9375 loc
1 2003 2005 1 0 0 DeadNotShot 1 NA 1 NA NA NA 1 NA Milk NA 1 NA BNN03 NA NA NA NA NA NA NA 0 0.78125 loc
1 2004 2005 0 0 0 DeadNotShot 1 NA 1 NA NA NA 1 NA Milk NA 1 NA BNN04 NA NA NA NA NA NA NA 0 0.875 loc
1 1998 1998 0 0 0 DeadNotShot 1 NA 1 NA NA NA 1 NA Milk NA 1 NA BNN98 NA NA NA NA NA NA NA 0 0.84375 loc
1 1999 2000 0 0 0 DeadNotShot 1 NA 1 NA NA NA 1 NA Milk NA 1 NA BNN99 NA NA NA NA NA NA NA 0 0.9375 loc
1 2007 2011 4 1 1 Shot 3 TBS10 2 2010 64 2007 3 6.795000095 Naive 2010 9 BNS07 BNS07 34 352.636052461616 0 191 0.827772923217993 NA NA 1 0.375 loc
1 2009 2011 2 0 0 Shot 3 NA 1 NA NA NA 1 NA Milk NA 1 NA BNS09 NA NA NA NA NA NA NA 0 0.875 loc
1 1993 2011 17 7 3 DeadNotShot 1 POM01 2 2001 54 1993 8 6.440000191 Trueyeld 2001 64 BNX93 BNX93 24 317.805383034795 0.03125 179 0.286132683869547 NA NA 7 0.9375 loc
1 1993 2011 17 7 3 DeadNotShot 1 POM99 2 1999 57 1993 6 6.14 Trueyeld 1999 36 BNX93 BNX93 27 329.583686600433 0.03125 211 1.7305066554654 NA NA NA 0.9375 loc
1 1993 2011 17 7 3 DeadNotShot 1 POM07 2 2007 65 1993 14 5.339999809 Milk 2007 196 BNX93 BNX93 35 355.534806148941 0.03125 188 0.692362863380881 NA NA NA 0.9375 loc
1 1993 2011 17 7 3 DeadNotShot 1 POM97 1 1997 60 1993 4 6.580000191 Naive 1997 16 BNX93 BNX93 30 340.119738166216 0.03125 177 0.195859310644806 NA NA NA 0.9375 loc
1 1993 2011 17 7 3 DeadNotShot 1 POM03 2 2003 77 1993 10 7.64 Trueyeld 2003 100 BNX93 BNX93 47 385.014760171006 0.03125 176 0.150722624032435 NA NA NA 0.9375 loc
1 1993 2011 17 7 3 DeadNotShot 1 POM04 1 2004 64 1993 11 5.524999905 Winteryeld 2004 121 BNX93 BNX93 34 352.636052461616 0.03125 187 0.647226176768511 NA NA NA 0.9375 loc
1 1993 2011 17 7 3 DeadNotShot 1 POM06 2 2006 59 1993 13 4.320000095 Trueyeld 2006 169 BNX93 BNX93 29 336.729582998647 0.03125 182 0.421542743706658 NA NA NA 0.9375 loc
1 1994 2008 13 8 4 DeadNotShot 1 KLD00 2 2000 65 1994 6 7.64 Summeryeld 2000 36 BNX94 BNX94 35 355.534806148941 0 195 1.00831966966747 NA NA 8 0.8125 loc
1 1994 2008 13 8 4 DeadNotShot 1 KLD05 1 2005 56 1994 11 7.73 Trueyeld 2005 121 BNX94 BNX94 26 325.809653802148 0 198 1.14372972950459 NA NA NA 0.8125 loc
1 1994 2008 13 8 4 DeadNotShot 1 KLD01 1 2001 68 1994 7 7.079999809 Milk 2001 49 BNX94 BNX94 38 363.758615972639 0 179 0.286132683869547 NA NA NA 0.8125 loc
1 1994 2008 13 8 4 DeadNotShot 1 KLD02 2 2002 167 1994 8 NA Milk 2002 64 BNX94 BNX94 137 491.998092582812 0 183 0.466679430319029 NA NA NA 0.8125 loc
1 1994 2008 13 8 4 DeadNotShot 1 KLD03 1 2003 67 1994 9 7.980000381 Milk 2003 81 BNX94 BNX94 37 361.091791264422 0 176 0.150722624032435 NA NA NA 0.8125 loc
1 1994 2008 13 8 4 DeadNotShot 1 KLD07 2 2007 63 1994 13 6.609999809 Milk 2007 169 BNX94 BNX94 33 349.650756146648 0 188 0.692362863380881 NA NA NA 0.8125 loc
1 1994 2008 13 8 4 DeadNotShot 1 KLD06 2 2006 61 1994 12 7.740000381 Milk 2006 144 BNX94 BNX94 31 343.398720448515 0 182 0.421542743706658 NA NA NA 0.8125 loc
1 1994 2008 13 8 4 DeadNotShot 1 KLD99 2 1999 67 1994 5 8.084999619 Naive 1999 25 BNX94 BNX94 37 361.091791264422 0 211 1.7305066554654 NA NA NA 0.8125 loc
1 1995 2011 15 5 4 DeadNotShot 1 JAE00 2 2000 77 1995 5 4.650000191 Naive 2000 25 BNX95 BNX95 47 385.014760171006 0 195 1.00831966966747 NA NA 5 0.8125 loc
1 1995 2011 15 5 4 DeadNotShot 1 JAE03 2 2003 76 1995 8 7.040000095 Milk 2003 64 BNX95 BNX95 46 382.864139648909 0 176 0.150722624032435 NA NA NA 0.8125 loc
1 1995 2011 15 5 4 DeadNotShot 1 JAE02 1 2002 76 1995 7 4.620000191 Trueyeld 2002 49 BNX95 BNX95 46 382.864139648909 0 183 0.466679430319029 NA NA NA 0.8125 loc
1 1995 2011 15 5 4 DeadNotShot 1 JAE05 2 2005 72 1995 10 8.119999809 Trueyeld 2005 100 BNX95 BNX95 42 373.766961828337 0 198 1.14372972950459 NA NA NA 0.8125 loc
1 1995 2011 15 5 4 DeadNotShot 1 JAE08 1 2008 59 1995 13 NA Trueyeld 2008 169 BNX95 BNX95 29 336.729582998647 0 205 1.45968653579118 NA NA NA 0.8125 loc
1 1985 NA NA 0 0 DeadNotShot 2 NA 1 NA NA NA 1 NA Milk NA 1 NA BNY85 NA NA NA NA NA NA NA 0 0.25 loc
1 1986 1987 0 0 0 DeadNotShot 1 NA 1 NA NA NA 1 NA Milk NA 1 NA BNY86 NA NA NA NA NA NA NA 0 0.25 loc
1 1979 1981 1 0 0 DeadNotShot 1 NA 1 NA NA NA 1 NA Milk NA 1 NA BON79 NA NA NA NA NA NA NA 0 0.5 loc
1 1981 1987 6 3 1 Shot 3 BNY85 1 1985 58 1981 4 NA Naive 1985 16 BON81 BON81 28 333.22045101752 0 165 -0.34578092870364 NA NA 3 0.5 loc
1 1982 NA NA 2 2 DeadNotShot 2 TIB88 1 1988 63 1982 6 NA Trueyeld 1988 36 BON82 BON82 33 349.650756146648 0 174 0.0604492508076943 NA NA 2 0.5 loc
1 2013 2014 0 0 0 DeadNotShot 1 NA 1 NA NA NA 1 NA Milk NA 1 NA BOO13 NA NA NA NA NA NA NA 0 0.97265625 loc
1 2014 NA NA 0 0 Living 3 NA 1 NA NA NA 1 NA Milk NA 1 NA BOO14 NA NA NA NA NA NA NA 0 0.96484375 loc
1 2015 NA NA 0 0 Living 3 NA 1 NA NA NA 1 NA Milk NA 1 NA BOO15 NA NA NA NA NA NA NA 0 0.95703125 loc
1 2016 2017 0 0 0 DeadNotShot 1 NA 1 NA NA NA 1 NA Milk NA 1 NA BOO16 NA NA NA NA NA NA NA 0 0.97265625 loc
1 1979 1992 12 5 3 DeadNotShot 1 MAD83 2 1983 68 1979 4 NA Naive 1983 16 BOT79 BOT79 38 363.758615972639 0 161 -0.526327675153122 NA NA 5 0.625 loc
1 1979 1992 12 5 3 DeadNotShot 1 MAD91 1 1991 65 1979 12 7.124999809 Trueyeld 1991 144 BOT79 BOT79 35 355.534806148941 0 174 0.0604492508076943 NA NA NA 0.625 loc
1 1979 1992 12 5 3 DeadNotShot 1 MAD87 1 1987 66 1979 8 6.000000191 Trueyeld 1987 64 BOT79 BOT79 36 358.351893845611 0 168 -0.210370868866529 NA NA NA 0.625 loc
1 1979 1992 12 5 3 DeadNotShot 1 MAD85 2 1985 51 1979 6 NA Trueyeld 1985 36 BOT79 BOT79 21 304.452243772342 0 165 -0.34578092870364 NA NA NA 0.625 loc
1 1979 1992 12 5 3 DeadNotShot 1 MAD89 2 1989 64 1979 10 NA Trueyeld 1989 100 BOT79 BOT79 34 352.636052461616 0 199 1.18886641611696 NA NA NA 0.625 loc
1 1981 1983 1 0 0 DeadNotShot 1 NA 1 NA NA NA 1 NA Milk NA 1 NA BOT81 NA NA NA NA NA NA NA 0 0.875 loc
1 2009 2010 1 0 0 Shot 3 NA 1 NA NA NA 1 NA Milk NA 1 NA BOU09 NA NA NA NA NA NA NA 0 0.796875 loc
1 1974 1988 13 7 0 DeadNotShot 1 QUA87 2 1987 70 1974 13 5.210000191 Summeryeld 1987 169 BR274 BR274 40 368.887945411394 0 168 -0.210370868866529 NA NA 7 0.75 loc
1 1974 1988 13 7 0 DeadNotShot 1 QUA81 2 1981 63 1974 7 3.979999905 Trueyeld 1981 49 BR274 BR274 33 349.650756146648 0 155 -0.797147794827345 NA NA NA 0.75 loc
1 1974 1988 13 7 0 DeadNotShot 1 QUA83 1 1983 69 1974 9 3.724999952 Trueyeld 1983 81 BR274 BR274 39 366.356164612965 0 161 -0.526327675153122 NA NA NA 0.75 loc
1 1974 1988 13 7 0 DeadNotShot 1 QUA79 1 1979 63 1974 5 2.975000048 Naive 1979 25 BR274 BR274 33 349.650756146648 0 151 -0.977694541276827 NA NA NA 0.75 loc
1 1974 1988 13 7 0 DeadNotShot 1 QUA84 2 1984 65 1974 10 NA Summeryeld 1984 100 BR274 BR274 35 355.534806148941 0 162 -0.481190988540752 NA NA NA 0.75 loc
1 1974 1988 13 7 0 DeadNotShot 1 QUA86 3 1986 68 1974 12 NA Summeryeld 1986 144 BR274 BR274 38 363.758615972639 0 201 1.2791397893417 NA NA NA 0.75 loc
1 1974 1988 13 7 0 DeadNotShot 1 QUA85 3 1985 60 1974 11 NA Summeryeld 1985 121 BR274 BR274 30 340.119738166216 0 165 -0.34578092870364 NA NA NA 0.75 loc
1 1976 1977 0 0 0 DeadNotShot 1 NA 1 NA NA NA 1 NA Milk NA 1 NA BR276 NA NA NA NA NA NA NA 0 0.25 loc
1 1972 1983 11 4 3 DeadNotShot 1 BRC80 2 1980 64 1972 8 8.779999619 Trueyeld 1980 64 BRA72 BRA72 34 352.636052461616 0 142 -1.38392472078816 NA NA 4 0.25 loc
1 1972 1983 11 4 3 DeadNotShot 1 BRC78 2 1978 77 1972 6 8.240000381 Trueyeld 1978 36 BRA72 BRA72 47 385.014760171006 0 134 -1.74501821368713 NA NA NA 0.25 loc
1 1972 1983 11 4 3 DeadNotShot 1 BRC76 2 1976 64 1972 4 8.599999619 Naive 1976 16 BRA72 BRA72 34 352.636052461616 0 113 -2.69288863254691 NA NA NA 0.25 loc
1 1977 1988 10 6 2 DeadNotShot 1 LOG80 1 1980 77 1977 3 NA Naive 1980 9 BRA77 BRA77 47 385.014760171006 0 142 -1.38392472078816 NA NA 6 0.25 loc
1 1977 1988 10 6 2 DeadNotShot 1 LOG84 1 1984 62 1977 7 9.420000191 Trueyeld 1984 49 BRA77 BRA77 32 346.573590279973 0 162 -0.481190988540752 NA NA NA 0.25 loc
1 1977 1988 10 6 2 DeadNotShot 1 LOG82 1 1982 172 1977 5 NA Trueyeld 1982 25 BRA77 BRA77 142 495.582705760126 0 152 -0.932557854664457 NA NA NA 0.25 loc
1 1979 1989 10 5 3 Shot 3 TWI84 3 1984 59 1979 5 NA Trueyeld 1984 25 BRA79 BRA79 29 336.729582998647 0 162 -0.481190988540752 NA NA 5 0.25 loc
1 1979 1989 10 5 3 Shot 3 TWI88 1 1988 61 1979 9 NA Trueyeld 1988 81 BRA79 BRA79 31 343.398720448515 0 174 0.0604492508076943 NA NA NA 0.25 loc
1 1979 1989 10 5 3 Shot 3 TWI85 1 1985 50 1979 6 NA Summeryeld 1985 36 BRA79 BRA79 20 299.573227355399 0 165 -0.34578092870364 NA NA NA 0.25 loc
1 1979 1989 10 5 3 Shot 3 TWI86 2 1986 69 1979 7 NA Milk 1986 49 BRA79 BRA79 39 366.356164612965 0 201 1.2791397893417 NA NA NA 0.25 loc
1 1979 1989 10 5 3 Shot 3 TWI82 2 1982 67 1979 3 7.109999809 Naive 1982 9 BRA79 BRA79 37 361.091791264422 0 152 -0.932557854664457 NA NA NA 0.25 loc
1 1980 1980 0 0 0 DeadNotShot 1 NA 1 NA NA NA 1 NA Milk NA 1 NA BRA80 NA NA NA NA NA NA NA 0 0.25 loc
1 1981 NA NA 3 2 DeadNotShot 2 NA 1 NA NA NA 1 NA Milk NA 1 NA BRA81 NA NA NA NA NA NA NA 3 0.25 loc
1 1990 NA NA 0 0 DeadNotShot 2 NA 1 NA NA NA 1 NA Milk NA 1 NA BRE90 NA NA NA NA NA NA NA 0 0.5 loc
1 1991 2001 10 6 3 Shot 3 MUD96 2 1996 66 1991 5 NA Milk 1996 25 BRE91 BRE91 36 358.351893845611 0 162 -0.481190988540752 NA NA 6 0.9375 loc
1 1979 1993 13 8 5 DeadNotShot 1 JUG92 2 1992 67 1979 13 7.119999809 Milk 1992 169 BRF79 BRF79 37 361.091791264422 0 174 0.0604492508076943 NA NA 8 0.75 loc
1 1979 1993 13 8 5 DeadNotShot 1 JUG85 2 1985 73 1979 6 7.91 Milk 1985 36 BRF79 BRF79 43 376.120011569356 0 165 -0.34578092870364 NA NA NA 0.75 loc
1 1979 1993 13 8 5 DeadNotShot 1 JUG87 1 1987 63 1979 8 7.940000191 Trueyeld 1987 64 BRF79 BRF79 33 349.650756146648 0 168 -0.210370868866529 NA NA NA 0.75 loc
1 1979 1993 13 8 5 DeadNotShot 1 JUG91 1 1991 59 1979 12 6.360000191 Milk 1991 144 BRF79 BRF79 29 336.729582998647 0 174 0.0604492508076943 NA NA NA 0.75 loc
1 1979 1993 13 8 5 DeadNotShot 1 JUG90 2 1990 47 1979 11 8.32 Trueyeld 1990 121 BRF79 BRF79 17 283.321334405622 0 162 -0.481190988540752 NA NA NA 0.75 loc
1 1979 1993 13 8 5 DeadNotShot 1 JUG83 2 1983 64 1979 4 7.275 Naive 1983 16 BRF79 BRF79 34 352.636052461616 0 161 -0.526327675153122 NA NA NA 0.75 loc
1 1979 1993 13 8 5 DeadNotShot 1 JUG88 1 1988 64 1979 9 NA Milk 1988 81 BRF79 BRF79 34 352.636052461616 0 174 0.0604492508076943 NA NA NA 0.75 loc
1 1979 1993 13 8 5 DeadNotShot 1 JUG84 2 1984 122 1979 5 NA Summeryeld 1984 25 BRF79 BRF79 92 452.178857704904 0 162 -0.481190988540752 NA NA NA 0.75 loc
1 1989 1990 0 0 0 DeadNotShot 1 NA 1 NA NA NA 1 NA Milk NA 1 NA BRG89 NA NA NA NA NA NA NA 0 0.875 loc
1 1994 1995 1 0 0 DeadNotShot 1 NA 1 NA NA NA 1 NA Milk NA 1 NA BRG94 NA NA NA NA NA NA NA 0 0.578125 loc
1 1987 NA NA 0 0 DeadNotShot 2 NA 1 NA NA NA 1 NA Milk NA 1 NA BRI87 NA NA NA NA NA NA NA 0 0.125 loc
1 1989 NA NA 0 0 DeadNotShot 2 NA 1 NA NA NA 1 NA Milk NA 1 NA BRI89 NA NA NA NA NA NA NA 0 0.125 loc
1 1966 1981 14 9 6 DeadNotShot 1 NA 1 NA NA NA 1 NA Milk NA 1 NA BRO66 NA NA NA NA NA NA NA 9 0.5 loc
1 1970 1982 11 6 1 DeadNotShot 1 BR280 2 1980 80 1970 10 4.41 Trueyeld 1980 100 BRO70 BRO70 50 391.202300542815 0 142 -1.38392472078816 NA NA 6 0.5 loc
1 1970 1982 11 6 1 DeadNotShot 1 BR277 3 1977 56 1970 7 NA Winteryeld 1977 49 BRO70 BRO70 26 325.809653802148 0 114 -2.64775194593454 NA NA NA 0.5 loc
1 1970 1982 11 6 1 DeadNotShot 1 BR278 2 1978 73 1970 8 3.940000191 Summeryeld 1978 64 BRO70 BRO70 43 376.120011569356 0 134 -1.74501821368713 NA NA NA 0.5 loc
1 1970 1982 11 6 1 DeadNotShot 1 BR276 1 1976 69 1970 6 3.540000095 Trueyeld 1976 36 BRO70 BRO70 39 366.356164612965 0 113 -2.69288863254691 NA NA NA 0.5 loc
1 1970 1982 11 6 1 DeadNotShot 1 BR274 1 1974 59 1970 4 3.039999809 Naive 1974 16 BRO70 BRO70 29 336.729582998647 0 79 -4.2275359773675 NA NA NA 0.5 loc
1 1970 1982 11 6 1 DeadNotShot 1 BR281 2 1981 102 1970 11 6.740000191 Summeryeld 1981 121 BRO70 BRO70 72 427.666611901606 0 155 -0.797147794827345 NA NA NA 0.5 loc
1 1959 1974 14 5 5 DeadNotShot 1 NA 1 NA NA NA 1 NA Milk NA 1 NA BROWH NA NA NA NA NA NA NA 5 1 Imm
1 2002 2002 0 0 0 DeadNotShot 1 NA 1 NA NA NA 1 NA Milk NA 1 NA BRS02 NA NA NA NA NA NA NA 0 0.875 loc
1 2010 NA NA 3 0 Living 3 SOA14 1 2014 75 2010 4 4.23 Naive 2014 16 BRY10 BRY10 45 380.666248977032 0 179 0.286132683869547 NA NA 3 0.8515625 loc
1 2010 NA NA 3 0 Living 3 SOA15 1 2015 63 2010 5 4.325000095 Summeryeld 2015 25 BRY10 BRY10 33 349.650756146648 0 172 -0.0298241224170467 NA NA NA 0.8515625 loc
1 2010 NA NA 3 0 Living 3 SOA16 1 2016 62 2010 6 5.139999809 Milk 2016 36 BRY10 BRY10 32 346.573590279973 0 180 0.331269370481917 NA NA NA 0.8515625 loc
1 2014 2014 0 0 0 DeadNotShot 1 NA 1 NA NA NA 1 NA Milk NA 1 NA BSG14 NA NA NA NA NA NA NA 0 0.8515625 loc
1 1973 1983 10 4 2 DeadNotShot 1 CIN80 2 1980 104 1973 7 7.940000191 Trueyeld 1980 49 BST73 BST73 74 430.406509320417 0 142 -1.38392472078816 NA NA 4 1 loc
1 1973 1983 10 4 2 DeadNotShot 1 CIN76 1 1976 103 1973 3 6.759999809 Naive 1976 9 BST73 BST73 73 429.045944114839 0 113 -2.69288863254691 NA NA NA 1 loc
1 1973 1983 10 4 2 DeadNotShot 1 CIN78 1 1978 72 1973 5 8.56 Trueyeld 1978 25 BST73 BST73 42 373.766961828337 0 134 -1.74501821368713 NA NA NA 1 loc
1 1973 1983 10 4 2 DeadNotShot 1 CIN82 2 1982 102 1973 9 NA Trueyeld 1982 81 BST73 BST73 72 427.666611901606 0 152 -0.932557854664457 NA NA NA 1 loc
1 1976 1977 0 0 0 DeadNotShot 1 NA 1 NA NA NA 1 NA Milk NA 1 NA BST76 NA NA NA NA NA NA NA 0 0.5 loc
1 1977 1979 1 0 0 DeadNotShot 1 NA 1 NA NA NA 1 NA Milk NA 1 NA BST77 NA NA NA NA NA NA NA 0 0.5 loc
1 2004 2010 6 2 1 DeadNotShot 1 LUN10 2 2010 99 2004 6 6.839999809 Milk 2010 36 BSY04 BSY04 69 423.410650459726 0.002685546875 191 0.827772923217993 NA NA 2 0.890625 loc
1 2004 2010 6 2 1 DeadNotShot 1 LUN09 1 2009 49 2004 5 7.000000191 Naive 2009 25 BSY04 BSY04 19 294.443897916644 0.002685546875 183 0.466679430319029 NA NA NA 0.890625 loc
1 1977 1979 1 0 0 DeadNotShot 1 NA 1 NA NA NA 1 NA Milk NA 1 NA BUC77 NA NA NA NA NA NA NA 0 0.5 loc
1 1979 1981 1 0 0 DeadNotShot 1 NA 1 NA NA NA 1 NA Milk NA 1 NA BUC79 NA NA NA NA NA NA NA 0 1 loc
1 1981 1981 0 11 7 DeadNotShot 1 NA 1 NA NA NA 1 NA Milk NA 1 NA BUC81 NA NA NA NA NA NA NA 11 0.875 loc
1 1982 2000 17 12 3 DeadNotShot 1 DAN91 1 1991 62 1982 9 7.339999809 Milk 1991 81 BUC82 BUC82 32 346.573590279973 0 174 0.0604492508076943 NA NA 12 1 loc
1 1982 2000 17 12 3 DeadNotShot 1 DAN93 2 1993 91 1982 11 7.06 Winteryeld 1993 121 BUC82 BUC82 61 411.087386417331 0 167 -0.255507555478899 NA NA NA 1 loc
1 1982 2000 17 12 3 DeadNotShot 1 DAN86 1 1986 62 1982 4 4.299999905 Naive 1986 16 BUC82 BUC82 32 346.573590279973 0 201 1.2791397893417 NA NA NA 1 loc
1 1982 2000 17 12 3 DeadNotShot 1 DAN94 2 1994 57 1982 12 6.7 Summeryeld 1994 144 BUC82 BUC82 27 329.583686600433 0 131 -1.88042827352424 NA NA NA 1 loc
1 1982 2000 17 12 3 DeadNotShot 1 DAN87 3 1987 78 1982 5 NA Winteryeld 1987 25 BUC82 BUC82 48 387.120101090789 0 168 -0.210370868866529 NA NA NA 1 loc
1 1982 2000 17 12 3 DeadNotShot 1 DAN95 1 1995 79 1982 13 7.319999619 Winteryeld 1995 169 BUC82 BUC82 49 389.182029811063 0 144 -1.29365134756342 NA NA NA 1 loc
1 1982 2000 17 12 3 DeadNotShot 1 DAN92 1 1992 66 1982 10 6.030000191 Winteryeld 1992 100 BUC82 BUC82 36 358.351893845611 0 174 0.0604492508076943 NA NA NA 1 loc
1 1982 2000 17 12 3 DeadNotShot 1 DAN97 1 1997 69 1982 15 5.379999905 Winteryeld 1997 225 BUC82 BUC82 39 366.356164612965 0 177 0.195859310644806 NA NA NA 1 loc
1 1982 2000 17 12 3 DeadNotShot 1 DAN96 1 1996 78 1982 14 NA Milk 1996 196 BUC82 BUC82 48 387.120101090789 0 162 -0.481190988540752 NA NA NA 1 loc
1 1982 2000 17 12 3 DeadNotShot 1 DAN99 1 1999 73 1982 17 NA Trueyeld 1999 289 BUC82 BUC82 43 376.120011569356 0 211 1.7305066554654 NA NA NA 1 loc
1 1982 2000 17 12 3 DeadNotShot 1 DAN89 2 1989 65 1982 7 NA Trueyeld 1989 49 BUC82 BUC82 35 355.534806148941 0 199 1.18886641611696 NA NA NA 1 loc
1 1982 2000 17 12 3 DeadNotShot 1 DAN90 1 1990 59 1982 8 8.32 Milk 1990 64 BUC82 BUC82 29 336.729582998647 0 162 -0.481190988540752 NA NA NA 1 loc
1 1983 1984 0 0 0 DeadNotShot 1 NA 1 NA NA NA 1 NA Milk NA 1 NA BUC83 NA NA NA NA NA NA NA 0 1 loc
1 1984 1985 0 0 0 DeadNotShot 1 NA 1 NA NA NA 1 NA Milk NA 1 NA BUC84 NA NA NA NA NA NA NA 0 1 loc
1 1986 1989 2 0 0 DeadNotShot 1 NA 1 NA NA NA 1 NA Milk NA 1 NA BUC86 NA NA NA NA NA NA NA 0 1 loc
1 1989 1989 0 0 0 DeadNotShot 1 NA 1 NA NA NA 1 NA Milk NA 1 NA BUC89 NA NA NA NA NA NA NA 0 1 loc
1 1965 1980 14 7 2 DeadNotShot 1 NA 1 NA NA NA 1 NA Milk NA 1 NA BUL65 NA NA NA NA NA NA NA 7 0.5 loc
1 1970 1984 13 8 1 DeadNotShot 1 FIR74 2 1974 43 1970 4 NA Naive 1974 16 BUL70 BUL70 13 256.494935746154 0 79 -4.2275359773675 NA NA 8 1 loc
1 1970 1984 13 8 1 DeadNotShot 1 FIR76 2 1976 83 1970 6 3.879999905 Milk 1976 36 BUL70 BUL70 53 397.029191355212 0 113 -2.69288863254691 NA NA NA 1 loc
1 1970 1984 13 8 1 DeadNotShot 1 FIR78 2 1978 69 1970 8 5.609999809 Milk 1978 64 BUL70 BUL70 39 366.356164612965 0 134 -1.74501821368713 NA NA NA 1 loc
1 1970 1984 13 8 1 DeadNotShot 1 FIR77 2 1977 61 1970 7 6.925 Summeryeld 1977 49 BUL70 BUL70 31 343.398720448515 0 114 -2.64775194593454 NA NA NA 1 loc
1 1970 1984 13 8 1 DeadNotShot 1 FIR75 2 1975 56 1970 5 5.049999809 Summeryeld 1975 25 BUL70 BUL70 26 325.809653802148 0 90 -3.73103242463143 NA NA NA 1 loc
1 1970 1984 13 8 1 DeadNotShot 1 FIR83 2 1983 70 1970 13 NA Trueyeld 1983 169 BUL70 BUL70 40 368.887945411394 0 161 -0.526327675153122 NA NA NA 1 loc
1 1970 1984 13 8 1 DeadNotShot 1 FIR79 2 1979 50 1970 9 5.379999905 Summeryeld 1979 81 BUL70 BUL70 20 299.573227355399 0 151 -0.977694541276827 NA NA NA 1 loc
1 1970 1984 13 8 1 DeadNotShot 1 FIR81 2 1981 59 1970 11 6.620000191 Trueyeld 1981 121 BUL70 BUL70 29 336.729582998647 0 155 -0.797147794827345 NA NA NA 1 loc
1 1971 1986 14 12 3 DeadNotShot 1 KIL79 2 1979 69 1971 8 6.91 Milk 1979 64 BUL71 BUL71 39 366.356164612965 0 151 -0.977694541276827 NA NA 12 1 loc
1 1971 1986 14 12 3 DeadNotShot 1 KIL74 1 1974 68 1971 3 5.540000095 Naive 1974 9 BUL71 BUL71 38 363.758615972639 0 79 -4.2275359773675 NA NA NA 1 loc
1 1971 1986 14 12 3 DeadNotShot 1 KIL77 2 1977 69 1971 6 6.619999809 Milk 1977 36 BUL71 BUL71 39 366.356164612965 0 114 -2.64775194593454 NA NA NA 1 loc
1 1971 1986 14 12 3 DeadNotShot 1 KIL75 1 1975 62 1971 4 5.810000095 Winteryeld 1975 16 BUL71 BUL71 32 346.573590279973 0 90 -3.73103242463143 NA NA NA 1 loc
1 1971 1986 14 12 3 DeadNotShot 1 KIL78 2 1978 63 1971 7 7.32 Milk 1978 49 BUL71 BUL71 33 349.650756146648 0 134 -1.74501821368713 NA NA NA 1 loc
1 1971 1986 14 12 3 DeadNotShot 1 KIL76 2 1976 66 1971 5 7.519999809 Winteryeld 1976 25 BUL71 BUL71 36 358.351893845611 0 113 -2.69288863254691 NA NA NA 1 loc
1 1971 1986 14 12 3 DeadNotShot 1 KIL85 2 1985 86 1971 14 5.64 Winteryeld 1985 196 BUL71 BUL71 56 402.535169073515 0 165 -0.34578092870364 NA NA NA 1 loc
1 1971 1986 14 12 3 DeadNotShot 1 KIL83 1 1983 75 1971 12 6.119999809 Milk 1983 144 BUL71 BUL71 45 380.666248977032 0 161 -0.526327675153122 NA NA NA 1 loc
1 1971 1986 14 12 3 DeadNotShot 1 KIL84 2 1984 76 1971 13 5.320000095 Winteryeld 1984 169 BUL71 BUL71 46 382.864139648909 0 162 -0.481190988540752 NA NA NA 1 loc
1 1971 1986 14 12 3 DeadNotShot 1 KIL82 1 1982 87 1971 11 5.92 Winteryeld 1982 121 BUL71 BUL71 57 404.305126783455 0 152 -0.932557854664457 NA NA NA 1 loc
1 1971 1986 14 12 3 DeadNotShot 1 KIL80 1 1980 69 1971 9 6.895 Milk 1980 81 BUL71 BUL71 39 366.356164612965 0 142 -1.38392472078816 NA NA NA 1 loc
1 1971 1986 14 12 3 DeadNotShot 1 KIL81 2 1981 105 1971 10 6.64 Winteryeld 1981 100 BUL71 BUL71 75 431.748811353631 0 155 -0.797147794827345 NA NA NA 1 loc
1 1973 1989 16 11 2 DeadNotShot 1 BUC86 1 1986 57 1973 13 6.92 Summeryeld 1986 169 BUL73 BUL73 27 329.583686600433 0 201 1.2791397893417 NA NA 11 1 loc
1 1973 1989 16 11 2 DeadNotShot 1 BUC84 1 1984 72 1973 11 7.520000381 Winteryeld 1984 121 BUL73 BUL73 42 373.766961828337 0 162 -0.481190988540752 NA NA NA 1 loc
1 1973 1989 16 11 2 DeadNotShot 1 BUC89 1 1989 69 1973 16 NA Summeryeld 1989 256 BUL73 BUL73 39 366.356164612965 0 199 1.18886641611696 NA NA NA 1 loc
1 1973 1989 16 11 2 DeadNotShot 1 BUC77 1 1977 62 1973 4 5.519999905 Naive 1977 16 BUL73 BUL73 32 346.573590279973 0 114 -2.64775194593454 NA NA NA 1 loc
1 1973 1989 16 11 2 DeadNotShot 1 BUC81 1 1981 59 1973 8 7.339999809 Trueyeld 1981 64 BUL73 BUL73 29 336.729582998647 0 155 -0.797147794827345 NA NA NA 1 loc
1 1973 1989 16 11 2 DeadNotShot 1 BUC88 2 1988 66 1973 15 8 Milk 1988 225 BUL73 BUL73 36 358.351893845611 0 174 0.0604492508076943 NA NA NA 1 loc
1 1973 1989 16 11 2 DeadNotShot 1 BUC82 1 1982 58 1973 9 6.660000381 Summeryeld 1982 81 BUL73 BUL73 28 333.22045101752 0 152 -0.932557854664457 NA NA NA 1 loc
1 1973 1989 16 11 2 DeadNotShot 1 BUC83 1 1983 70 1973 10 NA Milk 1983 100 BUL73 BUL73 40 368.887945411394 0 161 -0.526327675153122 NA NA NA 1 loc
1 1973 1989 16 11 2 DeadNotShot 1 BUC87 2 1987 73 1973 14 9.14 Milk 1987 196 BUL73 BUL73 43 376.120011569356 0 168 -0.210370868866529 NA NA NA 1 loc
1 1973 1989 16 11 2 DeadNotShot 1 BUC79 1 1979 56 1973 6 6.669999809 Trueyeld 1979 36 BUL73 BUL73 26 325.809653802148 0 151 -0.977694541276827 NA NA NA 1 loc
1 1975 1976 0 0 0 DeadNotShot 1 NA 1 NA NA NA 1 NA Milk NA 1 NA BUL75 NA NA NA NA NA NA NA 0 0.5 loc
1 1961 1976 14 8 6 DeadNotShot 1 NA 1 NA NA NA 1 NA Milk NA 1 NA BULGY NA NA NA NA NA NA NA 8 1 Imm
1 2006 2012 6 2 1 DeadNotShot 1 WAS12 2 2012 52 2006 6 8.330000381 Trueyeld 2012 36 BUM06 BUM06 22 309.104245335832 0 179 0.286132683869547 NA NA 2 0.8125 loc
1 2006 2012 6 2 1 DeadNotShot 1 WAS10 1 2010 57 2006 4 5.855000095 Naive 2010 16 BUM06 BUM06 27 329.583686600433 0 191 0.827772923217993 NA NA NA 0.8125 loc
1 2007 2007 0 0 0 DeadNotShot 1 NA 1 NA NA NA 1 NA Milk NA 1 NA BUM07 NA NA NA NA NA NA NA 0 0.8125 loc
1 2008 2008 0 0 0 DeadNotShot 1 NA 1 NA NA NA 1 NA Milk NA 1 NA BUM08 NA NA NA NA NA NA NA 0 0.8125 loc
1 1974 NA NA 1 0 DeadNotShot 2 BUR80 2 1980 66 1974 6 7.67 Naive 1980 36 BURNE BURNE 36 358.351893845611 0 142 -1.38392472078816 NA NA 1 1 Imm
1 1990 1992 2 0 0 Shot 3 NA 1 NA NA NA 1 NA Milk NA 1 NA BUS90 NA NA NA NA NA NA NA 0 0.25 loc
1 1992 2001 9 6 1 Shot 3 CEE98 1 1998 64 1992 6 6.755000191 Milk 1998 36 BUS92 BUS92 34 352.636052461616 0 193 0.918046296442734 NA NA 6 0.75 loc
1 1992 2001 9 6 1 Shot 3 CEE01 3 2001 66 1992 9 NA Milk 2001 81 BUS92 BUS92 36 358.351893845611 0 179 0.286132683869547 NA NA NA 0.75 loc
1 1992 2001 9 6 1 Shot 3 CEE00 3 2000 55 1992 8 NA Winteryeld 2000 64 BUS92 BUS92 25 321.88758248682 0 195 1.00831966966747 NA NA NA 0.75 loc
1 1992 2001 9 6 1 Shot 3 CEE97 1 1997 74 1992 5 NA Milk 1997 25 BUS92 BUS92 44 378.418963391826 0 177 0.195859310644806 NA NA NA 0.75 loc
1 1992 2001 9 6 1 Shot 3 CEE96 1 1996 63 1992 4 NA Naive 1996 16 BUS92 BUS92 33 349.650756146648 0 162 -0.481190988540752 NA NA NA 0.75 loc
1 2000 2001 0 0 0 DeadNotShot 1 NA 1 NA NA NA 1 NA Milk NA 1 NA BUT00 NA NA NA NA NA NA NA 0 0.8125 loc
1 2002 NA NA 7 3 Living 3 VNS16 2 2016 53 2002 14 NA Summeryeld 2016 196 BUT02 BUT02 23 313.549421592915 0 180 0.331269370481917 NA NA 7 0.96875 loc
1 2002 NA NA 7 3 Living 3 VNS15 1 2015 64 2002 13 NA Trueyeld 2015 169 BUT02 BUT02 34 352.636052461616 0 172 -0.0298241224170467 NA NA NA 0.96875 loc
1 2002 NA NA 7 3 Living 3 VNS07 1 2007 72 2002 5 4.759999809 Milk 2007 25 BUT02 BUT02 42 373.766961828337 0 188 0.692362863380881 NA NA NA 0.96875 loc
1 2002 NA NA 7 3 Living 3 VNS11 2 2011 109 2002 9 NA Trueyeld 2011 81 BUT02 BUT02 79 436.944785246702 0 178 0.240995997257176 NA NA NA 0.96875 loc
1 2002 NA NA 7 3 Living 3 VNS09 2 2009 58 2002 7 5.940000381 Trueyeld 2009 49 BUT02 BUT02 28 333.22045101752 0 183 0.466679430319029 NA NA NA 0.96875 loc
1 2002 NA NA 7 3 Living 3 VNS13 2 2013 58 2002 11 7.42 Trueyeld 2013 121 BUT02 BUT02 28 333.22045101752 0 178 0.240995997257176 NA NA NA 0.96875 loc
1 2002 NA NA 7 3 Living 3 VNS06 1 2006 76 2002 4 5.32 Naive 2006 16 BUT02 BUT02 46 382.864139648909 0 182 0.421542743706658 NA NA NA 0.96875 loc
1 2003 2005 1 0 0 DeadNotShot 1 NA 1 NA NA NA 1 NA Milk NA 1 NA BUT03 NA NA NA NA NA NA NA 0 0.90625 loc
1 2006 2012 5 2 0 DeadNotShot 1 MYF10 3 2010 94 2006 4 NA Naive 2010 16 BUT06 BUT06 64 415.888308335967 0.005859375 191 0.827772923217993 NA NA 2 0.90625 loc
1 2006 2012 5 2 0 DeadNotShot 1 MYF11 2 2011 63 2006 5 5.78 Summeryeld 2011 25 BUT06 BUT06 33 349.650756146648 0.005859375 178 0.240995997257176 NA NA NA 0.90625 loc
1 2007 2008 0 0 0 DeadNotShot 1 NA 1 NA NA NA 1 NA Milk NA 1 NA BUT07 NA NA NA NA NA NA NA 0 0.46875 loc
1 1996 2008 12 8 6 DeadNotShot 1 FRT99 2 1999 58 1996 3 3.219999905 Naive 1999 9 BUT96 BUT96 28 333.22045101752 0.01171875 211 1.7305066554654 NA NA 8 0.96875 loc
1 1996 2008 12 8 6 DeadNotShot 1 FRT07 1 2007 68 1996 11 6.440000191 Milk 2007 121 BUT96 BUT96 38 363.758615972639 0.01171875 188 0.692362863380881 NA NA NA 0.96875 loc
1 1996 2008 12 8 6 DeadNotShot 1 FRT03 2 2003 131 1996 7 NA Milk 2003 49 BUT96 BUT96 101 461.512051684126 0.01171875 176 0.150722624032435 NA NA NA 0.96875 loc
1 1996 2008 12 8 6 DeadNotShot 1 FRT05 2 2005 53 1996 9 7.099999619 Trueyeld 2005 81 BUT96 BUT96 23 313.549421592915 0.01171875 198 1.14372972950459 NA NA NA 0.96875 loc
1 1996 2008 12 8 6 DeadNotShot 1 FRT02 2 2002 54 1996 6 6.300000381 Trueyeld 2002 36 BUT96 BUT96 24 317.805383034795 0.01171875 183 0.466679430319029 NA NA NA 0.96875 loc
1 1996 2008 12 8 6 DeadNotShot 1 FRT08 2 2008 85 1996 12 5.860000095 Milk 2008 144 BUT96 BUT96 55 400.733318523247 0.01171875 205 1.45968653579118 NA NA NA 0.96875 loc
1 1996 2008 12 8 6 DeadNotShot 1 FRT06 1 2006 62 1996 10 6.280000191 Milk 2006 100 BUT96 BUT96 32 346.573590279973 0.01171875 182 0.421542743706658 NA NA NA 0.96875 loc
1 1996 2008 12 8 6 DeadNotShot 1 FRT00 2 2000 71 1996 4 5.519999905 Winteryeld 2000 16 BUT96 BUT96 41 371.357206670431 0.01171875 195 1.00831966966747 NA NA NA 0.96875 loc
1 1998 2005 6 1 0 DeadNotShot 1 RNG04 1 2004 63 1998 6 NA Naive 2004 36 BUT98 BUT98 33 349.650756146648 0 187 0.647226176768511 NA NA 1 0.96875 loc
1 1999 2000 0 0 0 DeadNotShot 1 NA 1 NA NA NA 1 NA Milk NA 1 NA BUT99 NA NA NA NA NA NA NA 0 0.96875 loc
1 2014 NA NA 0 0 DeadNotShot 2 NA 1 NA NA NA 1 NA Milk NA 1 NA BZK14 NA NA NA NA NA NA NA 0 0.8671875 loc
1 2016 NA NA 0 0 Living 3 NA 1 NA NA NA 1 NA Milk NA 1 NA BZK16 NA NA NA NA NA NA NA 0 0.3828125 loc
1 1989 2001 12 7 3 Shot 3 QUN92 2 1992 67 1989 3 5.42 Naive 1992 9 CAF89 CAF89 37 361.091791264422 0 174 0.0604492508076943 NA NA 7 0.8125 loc
1 1989 2001 12 7 3 Shot 3 QUN96 1 1996 62 1989 7 7.02 Trueyeld 1996 49 CAF89 CAF89 32 346.573590279973 0 162 -0.481190988540752 NA NA NA 0.8125 loc
1 1989 2001 12 7 3 Shot 3 QUN94 2 1994 173 1989 5 NA Trueyeld 1994 25 CAF89 CAF89 143 496.284463025991 0 131 -1.88042827352424 NA NA NA 0.8125 loc
1 1989 2001 12 7 3 Shot 3 QUN97 1 1997 58 1989 8 8.220000191 Summeryeld 1997 64 CAF89 CAF89 28 333.22045101752 0 177 0.195859310644806 NA NA NA 0.8125 loc
1 1989 2001 12 7 3 Shot 3 QUN98 1 1998 53 1989 9 8.12 Milk 1998 81 CAF89 CAF89 23 313.549421592915 0 193 0.918046296442734 NA NA NA 0.8125 loc
1 1989 2001 12 7 3 Shot 3 QUN00 1 2000 53 1989 11 NA Summeryeld 2000 121 CAF89 CAF89 23 313.549421592915 0 195 1.00831966966747 NA NA NA 0.8125 loc
1 1989 2001 12 7 3 Shot 3 QUN99 1 1999 65 1989 10 7.295000095 Milk 1999 100 CAF89 CAF89 35 355.534806148941 0 211 1.7305066554654 NA NA NA 0.8125 loc
1 1991 1993 1 0 0 DeadNotShot 1 NA 1 NA NA NA 1 NA Milk NA 1 NA CAF91 NA NA NA NA NA NA NA 0 0.9375 loc
1 1993 2002 9 4 3 Shot 3 OVA98 2 1998 73 1993 5 6.96 Milk 1998 25 CAF93 CAF93 43 376.120011569356 0.03125 193 0.918046296442734 NA NA 4 0.875 loc
1 1993 2002 9 4 3 Shot 3 OVA02 2 2002 79 1993 9 NA Trueyeld 2002 81 CAF93 CAF93 49 389.182029811063 0.03125 183 0.466679430319029 NA NA NA 0.875 loc
1 1993 2002 9 4 3 Shot 3 OVA97 1 1997 61 1993 4 NA Naive 1997 16 CAF93 CAF93 31 343.398720448515 0.03125 177 0.195859310644806 NA NA NA 0.875 loc
1 1993 2002 9 4 3 Shot 3 OVA00 1 2000 81 1993 7 7.29 Trueyeld 2000 49 CAF93 CAF93 51 393.182563272433 0.03125 195 1.00831966966747 NA NA NA 0.875 loc
1 1996 2000 3 1 1 DeadNotShot 1 CPP99 2 1999 79 1996 3 6.609999809 Naive 1999 9 CAF96 CAF96 49 389.182029811063 0.0234375 211 1.7305066554654 NA NA 1 0.9375 loc
1 1998 2004 5 1 1 Shot 3 LTE02 1 2002 78 1998 4 6.019999809 Naive 2002 16 CAF98 CAF98 48 387.120101090789 0 183 0.466679430319029 NA NA 1 0.9375 loc
1 1958 1978 19 7 4 DeadNotShot 1 NA 1 NA NA NA 1 NA Milk NA 1 NA CAILL NA NA NA NA NA NA NA 7 1 Imm
1 1979 1980 0 0 0 DeadNotShot 1 NA 1 NA NA NA 1 NA Milk NA 1 NA CAL79 NA NA NA NA NA NA NA 0 0.25 loc
1 1982 1995 12 6 3 DeadNotShot 1 PAP88 2 1988 69 1982 6 6.440000191 Milk 1988 36 CAL82 CAL82 39 366.356164612965 0 174 0.0604492508076943 NA NA 6 1 loc
1 1982 1995 12 6 3 DeadNotShot 1 PAP90 2 1990 57 1982 8 NA Trueyeld 1990 64 CAL82 CAL82 27 329.583686600433 0 162 -0.481190988540752 NA NA NA 1 loc
1 1982 1995 12 6 3 DeadNotShot 1 PAP86 2 1986 76 1982 4 NA Naive 1986 16 CAL82 CAL82 46 382.864139648909 0 201 1.2791397893417 NA NA NA 1 loc
1 1982 1995 12 6 3 DeadNotShot 1 PAP87 1 1987 69 1982 5 7.840000095 Summeryeld 1987 25 CAL82 CAL82 39 366.356164612965 0 168 -0.210370868866529 NA NA NA 1 loc
1 1982 1995 12 6 3 DeadNotShot 1 PAP94 2 1994 58 1982 12 8.480000381 Trueyeld 1994 144 CAL82 CAL82 28 333.22045101752 0 131 -1.88042827352424 NA NA NA 1 loc
1 1982 1995 12 6 3 DeadNotShot 1 PAP91 2 1991 65 1982 9 7.2 Milk 1991 81 CAL82 CAL82 35 355.534806148941 0 174 0.0604492508076943 NA NA NA 1 loc
1 1984 2000 15 9 4 DeadNotShot 1 SAM88 1 1988 67 1984 4 6.579999809 Naive 1988 16 CAL84 CAL84 37 361.091791264422 0 174 0.0604492508076943 NA NA 9 1 loc
1 1984 2000 15 9 4 DeadNotShot 1 SAM92 2 1992 69 1984 8 7.140000191 Winteryeld 1992 64 CAL84 CAL84 39 366.356164612965 0 174 0.0604492508076943 NA NA NA 1 loc
1 1984 2000 15 9 4 DeadNotShot 1 SAM94 1 1994 61 1984 10 NA Trueyeld 1994 100 CAL84 CAL84 31 343.398720448515 0 131 -1.88042827352424 NA NA NA 1 loc
1 1984 2000 15 9 4 DeadNotShot 1 SAM95 1 1995 77 1984 11 NA Milk 1995 121 CAL84 CAL84 47 385.014760171006 0 144 -1.29365134756342 NA NA NA 1 loc
1 1984 2000 15 9 4 DeadNotShot 1 SAM97 2 1997 63 1984 13 NA Trueyeld 1997 169 CAL84 CAL84 33 349.650756146648 0 177 0.195859310644806 NA NA NA 1 loc
1 1984 2000 15 9 4 DeadNotShot 1 SAM99 1 1999 85 1984 15 NA Milk 1999 225 CAL84 CAL84 55 400.733318523247 0 211 1.7305066554654 NA NA NA 1 loc
1 1984 2000 15 9 4 DeadNotShot 1 SAM91 2 1991 71 1984 7 6.750000095 Winteryeld 1991 49 CAL84 CAL84 41 371.357206670431 0 174 0.0604492508076943 NA NA NA 1 loc
1 1984 2000 15 9 4 DeadNotShot 1 SAM90 2 1990 60 1984 6 NA Trueyeld 1990 36 CAL84 CAL84 30 340.119738166216 0 162 -0.481190988540752 NA NA NA 1 loc
1 1984 2000 15 9 4 DeadNotShot 1 SAM98 2 1998 69 1984 14 5.640000191 Milk 1998 196 CAL84 CAL84 39 366.356164612965 0 193 0.918046296442734 NA NA NA 1 loc
1 1985 1988 3 1 0 DeadNotShot 1 CRL88 3 1988 60 1985 3 NA Naive 1988 9 CAL85 CAL85 30 340.119738166216 0 174 0.0604492508076943 NA NA 1 0.5 loc
1 1987 1989 1 0 0 DeadNotShot 1 NA 1 NA NA NA 1 NA Milk NA 1 NA CAL87 NA NA NA NA NA NA NA 0 1 loc
1 1980 1991 11 5 3 DeadNotShot 1 EOL86 1 1986 71 1980 6 7.880000381 Trueyeld 1986 36 CAN80 CAN80 41 371.357206670431 0 201 1.2791397893417 NA NA 5 0.875 loc
1 1980 1991 11 5 3 DeadNotShot 1 EOL84 1 1984 75 1980 4 6.449999905 Naive 1984 16 CAN80 CAN80 45 380.666248977032 0 162 -0.481190988540752 NA NA NA 0.875 loc
1 1980 1991 11 5 3 DeadNotShot 1 EOL88 1 1988 63 1980 8 6.820000095 Trueyeld 1988 64 CAN80 CAN80 33 349.650756146648 0 174 0.0604492508076943 NA NA NA 0.875 loc
1 1980 1991 11 5 3 DeadNotShot 1 EOL91 2 1991 67 1980 11 7.28 Trueyeld 1991 121 CAN80 CAN80 37 361.091791264422 0 174 0.0604492508076943 NA NA NA 0.875 loc
1 1980 1991 11 5 3 DeadNotShot 1 EOL89 1 1989 60 1980 9 NA Summeryeld 1989 81 CAN80 CAN80 30 340.119738166216 0 199 1.18886641611696 NA NA NA 0.875 loc
1 1982 1992 9 3 2 DeadNotShot 1 TOU87 2 1987 66 1982 5 6.120000191 Naive 1987 25 CAN82 CAN82 36 358.351893845611 0 168 -0.210370868866529 NA NA 3 0.875 loc
1 1982 1992 9 3 2 DeadNotShot 1 TOU91 2 1991 78 1982 9 7.180000095 Summeryeld 1991 81 CAN82 CAN82 48 387.120101090789 0 174 0.0604492508076943 NA NA NA 0.875 loc
1 1982 1992 9 3 2 DeadNotShot 1 TOU90 3 1990 43 1982 8 NA Trueyeld 1990 64 CAN82 CAN82 13 256.494935746154 0 162 -0.481190988540752 NA NA NA 0.875 loc
1 1983 1989 5 1 0 DeadNotShot 1 AUR88 2 1988 56 1983 5 7.959999619 Naive 1988 25 CAN83 CAN83 26 325.809653802148 0 174 0.0604492508076943 NA NA 1 0.375 loc
1 1987 1994 6 2 0 DeadNotShot 1 TLW91 1 1991 63 1987 4 6.479999809 Naive 1991 16 CAN87 CAN87 33 349.650756146648 0 174 0.0604492508076943 NA NA 2 0.375 loc
1 1987 1994 6 2 0 DeadNotShot 1 TLW93 2 1993 61 1987 6 7.725000191 Trueyeld 1993 36 CAN87 CAN87 31 343.398720448515 0 167 -0.255507555478899 NA NA NA 0.375 loc
1 1984 1999 14 8 4 DeadNotShot 1 WOD98 2 1998 64 1984 14 7.220000191 Trueyeld 1998 196 CAP84 CAP84 34 352.636052461616 0 193 0.918046296442734 NA NA 8 1 loc
1 1984 1999 14 8 4 DeadNotShot 1 WOD94 1 1994 57 1984 10 6.94 Trueyeld 1994 100 CAP84 CAP84 27 329.583686600433 0 131 -1.88042827352424 NA NA NA 1 loc
1 1984 1999 14 8 4 DeadNotShot 1 WOD90 2 1990 60 1984 6 9.4 Trueyeld 1990 36 CAP84 CAP84 30 340.119738166216 0 162 -0.481190988540752 NA NA NA 1 loc
1 1984 1999 14 8 4 DeadNotShot 1 WOD88 1 1988 65 1984 4 NA Naive 1988 16 CAP84 CAP84 35 355.534806148941 0 174 0.0604492508076943 NA NA NA 1 loc
1 1984 1999 14 8 4 DeadNotShot 1 WOD96 2 1996 70 1984 12 5.740000191 Milk 1996 144 CAP84 CAP84 40 368.887945411394 0 162 -0.481190988540752 NA NA NA 1 loc
1 1984 1999 14 8 4 DeadNotShot 1 WOD95 2 1995 73 1984 11 3.974999809 Milk 1995 121 CAP84 CAP84 43 376.120011569356 0 144 -1.29365134756342 NA NA NA 1 loc
1 1984 1999 14 8 4 DeadNotShot 1 WOD92 1 1992 75 1984 8 5.820000095 Winteryeld 1992 64 CAP84 CAP84 45 380.666248977032 0 174 0.0604492508076943 NA NA NA 1 loc
1 1984 1999 14 8 4 DeadNotShot 1 WOD91 2 1991 73 1984 7 6.64 Milk 1991 49 CAP84 CAP84 43 376.120011569356 0 174 0.0604492508076943 NA NA NA 1 loc
1 1985 1986 0 0 0 DeadNotShot 1 NA 1 NA NA NA 1 NA Milk NA 1 NA CAP85 NA NA NA NA NA NA NA 0 0.5 loc
1 1979 1981 1 0 0 DeadNotShot 1 NA 1 NA NA NA 1 NA Milk NA 1 NA CAR79 NA NA NA NA NA NA NA 0 0.25 loc
1 1993 NA NA 1 0 DeadNotShot 2 CST97 2 1997 62 1993 4 NA Naive 1997 16 CASTL CASTL 32 346.573590279973 0 177 0.195859310644806 NA NA 1 0.9375 loc
1 2013 2015 2 0 0 Shot 3 NA 1 NA NA NA 1 NA Milk NA 1 NA CBH13 NA NA NA NA NA NA NA 0 0.4375 loc
1 2016 NA NA 0 0 Living 3 NA 1 NA NA NA 1 NA Milk NA 1 NA CBH16 NA NA NA NA NA NA NA 0 0.4375 loc
1 2006 2007 0 0 0 DeadNotShot 1 NA 1 NA NA NA 1 NA Milk NA 1 NA CBL06 NA NA NA NA NA NA NA 0 0.59375 loc
1 2007 2008 0 0 0 DeadNotShot 1 NA 1 NA NA NA 1 NA Milk NA 1 NA CBL07 NA NA NA NA NA NA NA 0 0.9375 loc
1 2009 NA NA 3 0 Living 3 BCA14 1 2014 67 2009 5 5.220000095 Naive 2014 25 CBS09 CBS09 37 361.091791264422 0.0048828125 179 0.286132683869547 NA NA 3 0.9921875 loc
1 2009 NA NA 3 0 Living 3 BCA15 3 2015 56 2009 6 NA Summeryeld 2015 36 CBS09 CBS09 26 325.809653802148 0.0048828125 172 -0.0298241224170467 NA NA NA 0.9921875 loc
1 2009 NA NA 3 0 Living 3 BCA16 2 2016 57 2009 7 6.119999809 Summeryeld 2016 49 CBS09 CBS09 27 329.583686600433 0.0048828125 180 0.331269370481917 NA NA NA 0.9921875 loc
1 2013 NA NA 0 0 Living 3 NA 1 NA NA NA 1 NA Milk NA 1 NA CBS13 NA NA NA NA NA NA NA 0 0.8828125 loc
1 2015 NA NA 0 0 Living 3 NA 1 NA NA NA 1 NA Milk NA 1 NA CBS15 NA NA NA NA NA NA NA 0 0.9921875 loc
1 2012 2012 0 0 0 DeadNotShot 1 NA 1 NA NA NA 1 NA Milk NA 1 NA CBT12 NA NA NA NA NA NA NA 0 0.92578125 loc
1 2001 2001 0 0 0 Shot 3 NA 1 NA NA NA 1 NA Milk NA 1 NA CCA01 NA NA NA NA NA NA NA 0 0.953125 loc
1 2014 NA NA 0 0 Living 3 NA 1 NA NA NA 1 NA Milk NA 1 NA CCH14 NA NA NA NA NA NA NA 0 0.91015625 loc
1 2007 NA NA 4 2 Living 3 CBH15 2 2015 55 2007 8 8.124999809 Trueyeld 2015 64 CCK07 CCK07 25 321.88758248682 0.0224609375 172 -0.0298241224170467 NA NA 4 0.875 loc
1 2007 NA NA 4 2 Living 3 CBH13 1 2013 48 2007 6 NA Trueyeld 2013 36 CCK07 CCK07 18 289.037175789616 0.0224609375 178 0.240995997257176 NA NA NA 0.875 loc
1 2007 NA NA 4 2 Living 3 CBH11 2 2011 63 2007 4 8.679999619 Naive 2011 16 CCK07 CCK07 33 349.650756146648 0.0224609375 178 0.240995997257176 NA NA NA 0.875 loc
1 2007 NA NA 4 2 Living 3 CBH16 1 2016 61 2007 9 NA Milk 2016 81 CCK07 CCK07 31 343.398720448515 0.0224609375 180 0.331269370481917 NA NA NA 0.875 loc
1 2008 2011 3 1 0 DeadNotShot 1 NA 1 NA NA NA 1 NA Milk NA 1 NA CCK08 NA NA NA NA NA NA NA 1 0.46875 loc
1 2006 2006 0 0 0 DeadNotShot 1 NA 1 NA NA NA 1 NA Milk NA 1 NA CCL06 NA NA NA NA NA NA NA 0 0.65625 loc
1 1987 2001 13 8 3 DeadNotShot 1 CLT98 2 1998 115 1987 11 9.2 Milk 1998 121 CCO87 CCO87 85 444.265125649032 0 193 0.918046296442734 NA NA 8 0.8125 loc
1 1987 2001 13 8 3 DeadNotShot 1 CLT96 2 1996 62 1987 9 NA Milk 1996 81 CCO87 CCO87 32 346.573590279973 0 162 -0.481190988540752 NA NA NA 0.8125 loc
1 1987 2001 13 8 3 DeadNotShot 1 CLT97 1 1997 59 1987 10 6.119999809 Milk 1997 100 CCO87 CCO87 29 336.729582998647 0 177 0.195859310644806 NA NA NA 0.8125 loc
1 1987 2001 13 8 3 DeadNotShot 1 CLT00 1 2000 104 1987 13 NA Trueyeld 2000 169 CCO87 CCO87 74 430.406509320417 0 195 1.00831966966747 NA NA NA 0.8125 loc
1 1987 2001 13 8 3 DeadNotShot 1 CLT93 2 1993 70 1987 6 7.815000381 Trueyeld 1993 36 CCO87 CCO87 40 368.887945411394 0 167 -0.255507555478899 NA NA NA 0.8125 loc
1 1987 2001 13 8 3 DeadNotShot 1 CLT94 2 1994 68 1987 7 7.040000095 Winteryeld 1994 49 CCO87 CCO87 38 363.758615972639 0 131 -1.88042827352424 NA NA NA 0.8125 loc
1 1987 2001 13 8 3 DeadNotShot 1 CLT95 2 1995 59 1987 8 6.839999809 Winteryeld 1995 64 CCO87 CCO87 29 336.729582998647 0 144 -1.29365134756342 NA NA NA 0.8125 loc
1 1987 2001 13 8 3 DeadNotShot 1 CLT91 1 1991 166 1987 4 5.78 Naive 1991 16 CCO87 CCO87 136 491.265488573605 0 174 0.0604492508076943 NA NA NA 0.8125 loc
1 1990 1992 2 0 0 Shot 3 NA 1 NA NA NA 1 NA Milk NA 1 NA CCO90 NA NA NA NA NA NA NA 0 0.6875 loc
1 2012 NA NA 1 0 Living 3 SVG16 1 2016 74 2012 4 NA Naive 2016 16 CDN12 CDN12 44 378.418963391826 0 180 0.331269370481917 NA NA 1 0.4375 loc
1 2014 2015 0 0 0 DeadNotShot 1 NA 1 NA NA NA 1 NA Milk NA 1 NA CDN14 NA NA NA NA NA NA NA 0 0.859375 loc
1 2000 2013 13 5 4 Shot 3 LCH10 1 2010 68 2000 10 6.399999809 Trueyeld 2010 100 CED00 CED00 38 363.758615972639 0.00146484375 191 0.827772923217993 NA NA 5 0.921875 loc
1 2000 2013 13 5 4 Shot 3 LCH12 1 2012 62 2000 12 8.41 Trueyeld 2012 144 CED00 CED00 32 346.573590279973 0.00146484375 179 0.286132683869547 NA NA NA 0.921875 loc
1 2000 2013 13 5 4 Shot 3 LCH04 2 2004 53 2000 4 5.844999905 Naive 2004 16 CED00 CED00 23 313.549421592915 0.00146484375 187 0.647226176768511 NA NA NA 0.921875 loc
1 2000 2013 13 5 4 Shot 3 LCH06 1 2006 49 2000 6 6.739999619 Trueyeld 2006 36 CED00 CED00 19 294.443897916644 0.00146484375 182 0.421542743706658 NA NA NA 0.921875 loc
1 2000 2013 13 5 4 Shot 3 LCH08 1 2008 51 2000 8 6.519999809 Trueyeld 2008 64 CED00 CED00 21 304.452243772342 0.00146484375 205 1.45968653579118 NA NA NA 0.921875 loc
1 2002 2009 7 3 1 Shot 3 MAP06 3 2006 68 2002 4 NA Naive 2006 16 CED02 CED02 38 363.758615972639 0.009765625 182 0.421542743706658 NA NA 3 0.796875 loc
1 2002 2009 7 3 1 Shot 3 MAP07 2 2007 47 2002 5 6.379999905 Summeryeld 2007 25 CED02 CED02 17 283.321334405622 0.009765625 188 0.692362863380881 NA NA NA 0.796875 loc
1 2003 2005 1 0 0 DeadNotShot 1 NA 1 NA NA NA 1 NA Milk NA 1 NA CED03 NA NA NA NA NA NA NA 0 0.890625 loc
1 2004 2010 6 3 2 Shot 3 GKG09 2 2009 53 2004 5 9.95 Trueyeld 2009 25 CED04 CED04 23 313.549421592915 0.0048828125 183 0.466679430319029 NA NA 3 0.890625 loc
1 2004 2010 6 3 2 Shot 3 GKG10 1 2010 61 2004 6 NA Milk 2010 36 CED04 CED04 31 343.398720448515 0.0048828125 191 0.827772923217993 NA NA NA 0.890625 loc
1 2004 2010 6 3 2 Shot 3 GKG07 1 2007 68 2004 3 7.300000381 Naive 2007 9 CED04 CED04 38 363.758615972639 0.0048828125 188 0.692362863380881 NA NA NA 0.890625 loc
1 1999 2009 9 4 3 Shot 3 DEO03 1 2003 75 1999 4 5.929999809 Naive 2003 16 CED99 CED99 45 380.666248977032 0.00390625 176 0.150722624032435 NA NA 4 0.890625 loc
1 1999 2009 9 4 3 Shot 3 DEO08 3 2008 80 1999 9 NA Milk 2008 81 CED99 CED99 50 391.202300542815 0.00390625 205 1.45968653579118 NA NA NA 0.890625 loc
1 1999 2009 9 4 3 Shot 3 DEO07 2 2007 67 1999 8 7.400000191 Trueyeld 2007 64 CED99 CED99 37 361.091791264422 0.00390625 188 0.692362863380881 NA NA NA 0.890625 loc
1 1999 2009 9 4 3 Shot 3 DEO05 1 2005 67 1999 6 6.580000191 Trueyeld 2005 36 CED99 CED99 37 361.091791264422 0.00390625 198 1.14372972950459 NA NA NA 0.890625 loc
1 1996 NA NA 0 0 DeadNotShot 2 NA 1 NA NA NA 1 NA Milk NA 1 NA CEE96 NA NA NA NA NA NA NA 0 0.375 loc
1 1997 NA NA 0 0 DeadNotShot 2 NA 1 NA NA NA 1 NA Milk NA 1 NA CEE97 NA NA NA NA NA NA NA 0 0.375 loc
1 1998 1998 0 0 0 DeadNotShot 1 NA 1 NA NA NA 1 NA Milk NA 1 NA CEE98 NA NA NA NA NA NA NA 0 0.875 loc
1 1995 1998 3 1 0 DeadNotShot 1 NA 1 NA NA NA 1 NA Milk NA 1 NA CEL95 NA NA NA NA NA NA NA 1 0.8125 loc
1 2006 2006 0 0 0 DeadNotShot 1 NA 1 NA NA NA 1 NA Milk NA 1 NA CER06 NA NA NA NA NA NA NA 0 0.875 loc
1 2006 2007 0 0 0 DeadNotShot 1 NA 1 NA NA NA 1 NA Milk NA 1 NA CET06 NA NA NA NA NA NA NA 0 0.921875 loc
1 2007 2008 0 0 0 DeadNotShot 1 NA 1 NA NA NA 1 NA Milk NA 1 NA CET07 NA NA NA NA NA NA NA 0 0.890625 loc
1 2010 2011 0 0 0 DeadNotShot 1 NA 1 NA NA NA 1 NA Milk NA 1 NA CET10 NA NA NA NA NA NA NA 0 0.890625 loc
1 2012 NA NA 1 0 Living 3 NA 1 NA NA NA 1 NA Milk NA 1 NA CET12 NA NA NA NA NA NA NA 1 0.421875 loc
1 2016 2016 0 0 0 DeadNotShot 1 NA 1 NA NA NA 1 NA Milk NA 1 NA CET16 NA NA NA NA NA NA NA 0 0.921875 loc
1 1994 2009 14 9 3 DeadNotShot 1 BIE04 2 2004 70 1994 10 5.580000191 Winteryeld 2004 100 CFI94 CFI94 40 368.887945411394 0 187 0.647226176768511 NA NA 9 0.875 loc
1 1994 2009 14 9 3 DeadNotShot 1 BIE99 2 1999 60 1994 5 4.940000191 Trueyeld 1999 25 CFI94 CFI94 30 340.119738166216 0 211 1.7305066554654 NA NA NA 0.875 loc
1 1994 2009 14 9 3 DeadNotShot 1 BIE01 1 2001 77 1994 7 5.91 Winteryeld 2001 49 CFI94 CFI94 47 385.014760171006 0 179 0.286132683869547 NA NA NA 0.875 loc
1 1994 2009 14 9 3 DeadNotShot 1 BIE03 2 2003 62 1994 9 6.28 Milk 2003 81 CFI94 CFI94 32 346.573590279973 0 176 0.150722624032435 NA NA NA 0.875 loc
1 1994 2009 14 9 3 DeadNotShot 1 BIE06 1 2006 67 1994 12 5.860000095 Trueyeld 2006 144 CFI94 CFI94 37 361.091791264422 0 182 0.421542743706658 NA NA NA 0.875 loc
1 1994 2009 14 9 3 DeadNotShot 1 BIE08 1 2008 87 1994 14 5.540000095 Trueyeld 2008 196 CFI94 CFI94 57 404.305126783455 0 205 1.45968653579118 NA NA NA 0.875 loc
1 1994 2009 14 9 3 DeadNotShot 1 BIE97 1 1997 75 1994 3 4.149999905 Naive 1997 9 CFI94 CFI94 45 380.666248977032 0 177 0.195859310644806 NA NA NA 0.875 loc
1 1994 2009 14 9 3 DeadNotShot 1 BIE00 2 2000 67 1994 6 4.220000191 Winteryeld 2000 36 CFI94 CFI94 37 361.091791264422 0 195 1.00831966966747 NA NA NA 0.875 loc
1 1994 2009 14 9 3 DeadNotShot 1 BIE02 2 2002 83 1994 8 6.06 Milk 2002 64 CFI94 CFI94 53 397.029191355212 0 183 0.466679430319029 NA NA NA 0.875 loc
1 1982 1995 12 6 1 DeadNotShot 1 CFI86 3 1986 177 1982 4 NA Naive 1986 16 CFU82 CFU82 147 499.043258677874 0 201 1.2791397893417 NA NA 6 0.75 loc
1 1982 1995 12 6 1 DeadNotShot 1 CFI88 2 1988 64 1982 6 5.009999905 Trueyeld 1988 36 CFU82 CFU82 34 352.636052461616 0 174 0.0604492508076943 NA NA NA 0.75 loc
1 1982 1995 12 6 1 DeadNotShot 1 CFI92 2 1992 74 1982 10 3.455 Winteryeld 1992 100 CFU82 CFU82 44 378.418963391826 0 174 0.0604492508076943 NA NA NA 0.75 loc
1 1982 1995 12 6 1 DeadNotShot 1 CFI89 2 1989 82 1982 7 4.239999905 Winteryeld 1989 49 CFU82 CFU82 52 395.124371858143 0 199 1.18886641611696 NA NA NA 0.75 loc
1 1982 1995 12 6 1 DeadNotShot 1 CFI94 1 1994 69 1982 12 6.040000095 Trueyeld 1994 144 CFU82 CFU82 39 366.356164612965 0 131 -1.88042827352424 NA NA NA 0.75 loc
1 1982 1995 12 6 1 DeadNotShot 1 CFI91 2 1991 55 1982 9 6.080000191 Trueyeld 1991 81 CFU82 CFU82 25 321.88758248682 0 174 0.0604492508076943 NA NA NA 0.75 loc
1 2000 2010 10 5 2 DeadNotShot 1 HOO08 2 2008 69 2000 8 6.549999809 Milk 2008 64 CGH00 CGH00 39 366.356164612965 0 205 1.45968653579118 NA NA 5 0.78125 loc
1 2000 2010 10 5 2 DeadNotShot 1 HOO05 1 2005 54 2000 5 6.479999809 Summeryeld 2005 25 CGH00 CGH00 24 317.805383034795 0 198 1.14372972950459 NA NA NA 0.78125 loc
1 2000 2010 10 5 2 DeadNotShot 1 HOO07 2 2007 49 2000 7 7.554999905 Trueyeld 2007 49 CGH00 CGH00 19 294.443897916644 0 188 0.692362863380881 NA NA NA 0.78125 loc
1 2000 2010 10 5 2 DeadNotShot 1 HOO04 3 2004 56 2000 4 NA Naive 2004 16 CGH00 CGH00 26 325.809653802148 0 187 0.647226176768511 NA NA NA 0.78125 loc
1 1993 1994 0 0 0 DeadNotShot 1 NA 1 NA NA NA 1 NA Milk NA 1 NA CGH93 NA NA NA NA NA NA NA 0 1 loc
1 1994 2010 16 7 3 DeadNotShot 1 WHZ05 2 2005 57 1994 11 6.619999809 Trueyeld 2005 121 CGH94 CGH94 27 329.583686600433 0.0625 198 1.14372972950459 NA NA 7 1 loc
1 1994 2010 16 7 3 DeadNotShot 1 WHZ02 1 2002 60 1994 8 7.380000381 Trueyeld 2002 64 CGH94 CGH94 30 340.119738166216 0.0625 183 0.466679430319029 NA NA NA 1 loc
1 1994 2010 16 7 3 DeadNotShot 1 WHZ98 1 1998 66 1994 4 6.360000191 Naive 1998 16 CGH94 CGH94 36 358.351893845611 0.0625 193 0.918046296442734 NA NA NA 1 loc
1 1994 2010 16 7 3 DeadNotShot 1 WHZ07 2 2007 52 1994 13 6.594999809 Trueyeld 2007 169 CGH94 CGH94 22 309.104245335832 0.0625 188 0.692362863380881 NA NA NA 1 loc
1 1994 2010 16 7 3 DeadNotShot 1 WHZ10 1 2010 70 1994 16 6.14 Trueyeld 2010 256 CGH94 CGH94 40 368.887945411394 0.0625 191 0.827772923217993 NA NA NA 1 loc
1 1994 2010 16 7 3 DeadNotShot 1 WHZ00 1 2000 54 1994 6 6.710000191 Trueyeld 2000 36 CGH94 CGH94 24 317.805383034795 0.0625 195 1.00831966966747 NA NA NA 1 loc
1 1994 2010 16 7 3 DeadNotShot 1 WHZ03 1 2003 69 1994 9 7.225000191 Milk 2003 81 CGH94 CGH94 39 366.356164612965 0.0625 176 0.150722624032435 NA NA NA 1 loc
1 1995 2009 13 5 1 DeadNotShot 1 JAY08 2 2008 57 1995 13 7.34 Trueyeld 2008 169 CGH95 CGH95 27 329.583686600433 0 205 1.45968653579118 NA NA 5 0.875 loc
1 1995 2009 13 5 1 DeadNotShot 1 JAY01 1 2001 80 1995 6 5.160000095 Winteryeld 2001 36 CGH95 CGH95 50 391.202300542815 0 179 0.286132683869547 NA NA NA 0.875 loc
1 1995 2009 13 5 1 DeadNotShot 1 JAY03 2 2003 51 1995 8 7.440000191 Trueyeld 2003 64 CGH95 CGH95 21 304.452243772342 0 176 0.150722624032435 NA NA NA 0.875 loc
1 1995 2009 13 5 1 DeadNotShot 1 JAY00 3 2000 130 1995 5 NA Naive 2000 25 CGH95 CGH95 100 460.517018598809 0 195 1.00831966966747 NA NA NA 0.875 loc
1 1995 2009 13 5 1 DeadNotShot 1 JAY05 2 2005 58 1995 10 7.325000095 Trueyeld 2005 100 CGH95 CGH95 28 333.22045101752 0 198 1.14372972950459 NA NA NA 0.875 loc
1 1999 1999 0 0 0 DeadNotShot 1 NA 1 NA NA NA 1 NA Milk NA 1 NA CGH99 NA NA NA NA NA NA NA 0 1 loc
1 2005 2017 11 6 0 DeadNotShot 1 EDA09 2 2009 65 2005 4 5.799999905 Naive 2009 16 CHD05 CHD05 35 355.534806148941 0.01220703125 183 0.466679430319029 NA NA 6 0.8125 loc
1 2005 2017 11 6 0 DeadNotShot 1 EDA14 1 2014 63 2005 9 6.710000191 Summeryeld 2014 81 CHD05 CHD05 33 349.650756146648 0.01220703125 179 0.286132683869547 NA NA NA 0.8125 loc
1 2005 2017 11 6 0 DeadNotShot 1 EDA15 2 2015 76 2005 10 5.174999809 Milk 2015 100 CHD05 CHD05 46 382.864139648909 0.01220703125 172 -0.0298241224170467 NA NA NA 0.8125 loc
1 2005 2017 11 6 0 DeadNotShot 1 EDA13 2 2013 57 2005 8 5.210000191 Trueyeld 2013 64 CHD05 CHD05 27 329.583686600433 0.01220703125 178 0.240995997257176 NA NA NA 0.8125 loc
1 2005 2017 11 6 0 DeadNotShot 1 EDA10 1 2010 72 2005 5 5.524999905 Winteryeld 2010 25 CHD05 CHD05 42 373.766961828337 0.01220703125 191 0.827772923217993 NA NA NA 0.8125 loc
1 2005 2017 11 6 0 DeadNotShot 1 EDA16 2 2016 90 2005 11 5.740000191 Milk 2016 121 CHD05 CHD05 60 409.43445622221 0.01220703125 180 0.331269370481917 NA NA NA 0.8125 loc
1 2010 NA NA 3 1 Living 3 GGZ15 1 2015 59 2010 5 6.875 Trueyeld 2015 25 CHD10 CHD10 29 336.729582998647 0.00390625 172 -0.0298241224170467 NA NA 3 0.9375 loc
1 2010 NA NA 3 1 Living 3 GGZ13 2 2013 57 2010 3 NA Naive 2013 9 CHD10 CHD10 27 329.583686600433 0.00390625 178 0.240995997257176 NA NA NA 0.9375 loc
1 2010 NA NA 3 1 Living 3 GGZ16 2 2016 59 2010 6 7.14 Milk 2016 36 CHD10 CHD10 29 336.729582998647 0.00390625 180 0.331269370481917 NA NA NA 0.9375 loc
1 1973 1982 8 3 1 DeadNotShot 1 FAG79 1 1979 68 1973 6 4.275 Trueyeld 1979 36 CHE73 CHE73 38 363.758615972639 0 151 -0.977694541276827 NA NA 3 0.5 loc
1 1973 1982 8 3 1 DeadNotShot 1 FAG77 2 1977 69 1973 4 NA Naive 1977 16 CHE73 CHE73 39 366.356164612965 0 114 -2.64775194593454 NA NA NA 0.5 loc
1 1973 1982 8 3 1 DeadNotShot 1 FAG81 1 1981 80 1973 8 6.040000095 Trueyeld 1981 64 CHE73 CHE73 50 391.202300542815 0 155 -0.797147794827345 NA NA NA 0.5 loc
1 1980 1993 12 6 3 DeadNotShot 1 ILE89 2 1989 68 1980 9 8.740000381 Trueyeld 1989 81 CHE80 CHE80 38 363.758615972639 0 199 1.18886641611696 NA NA 6 0.75 loc
1 1980 1993 12 6 3 DeadNotShot 1 ILE92 1 1992 57 1980 12 NA Trueyeld 1992 144 CHE80 CHE80 27 329.583686600433 0 174 0.0604492508076943 NA NA NA 0.75 loc
1 1980 1993 12 6 3 DeadNotShot 1 ILE90 2 1990 80 1980 10 10.22000019 Winteryeld 1990 100 CHE80 CHE80 50 391.202300542815 0 162 -0.481190988540752 NA NA NA 0.75 loc
1 1980 1993 12 6 3 DeadNotShot 1 ILE84 1 1984 77 1980 4 6.710000191 Naive 1984 16 CHE80 CHE80 47 385.014760171006 0 162 -0.481190988540752 NA NA NA 0.75 loc
1 1980 1993 12 6 3 DeadNotShot 1 ILE86 1 1986 58 1980 6 NA Trueyeld 1986 36 CHE80 CHE80 28 333.22045101752 0 201 1.2791397893417 NA NA NA 0.75 loc
1 1980 1993 12 6 3 DeadNotShot 1 ILE87 1 1987 70 1980 7 NA Milk 1987 49 CHE80 CHE80 40 368.887945411394 0 168 -0.210370868866529 NA NA NA 0.75 loc
1 1981 1981 0 0 0 DeadNotShot 1 NA 1 NA NA NA 1 NA Milk NA 1 NA CHE81 NA NA NA NA NA NA NA 0 0.5 loc
1 1984 1986 1 0 0 DeadNotShot 1 NA 1 NA NA NA 1 NA Milk NA 1 NA CHE84 NA NA NA NA NA NA NA 0 1 loc
1 2001 NA NA 3 1 DeadNotShot 2 SSK06 1 2006 56 2001 5 5.98 Trueyeld 2006 25 CHF01 CHF01 26 325.809653802148 0 182 0.421542743706658 NA NA 3 0.3671875 loc
1 2001 NA NA 3 1 DeadNotShot 2 SSK04 1 2004 73 2001 3 5.41 Naive 2004 9 CHF01 CHF01 43 376.120011569356 0 187 0.647226176768511 NA NA NA 0.3671875 loc
1 2007 2011 4 1 0 Shot 3 NA 1 NA NA NA 1 NA Milk NA 1 NA CHF07 NA NA NA NA NA NA NA 1 0.7421875 loc
1 1989 1995 6 3 1 Shot 3 CRS92 1 1992 62 1989 3 5.839999809 Naive 1992 9 CHI89 CHI89 32 346.573590279973 0 174 0.0604492508076943 NA NA 3 0.75 loc
1 1989 1995 6 3 1 Shot 3 CRS95 3 1995 65 1989 6 NA Summeryeld 1995 36 CHI89 CHI89 35 355.534806148941 0 144 -1.29365134756342 NA NA NA 0.75 loc
1 1989 1995 6 3 1 Shot 3 CRS94 2 1994 57 1989 5 NA Trueyeld 1994 25 CHI89 CHI89 27 329.583686600433 0 131 -1.88042827352424 NA NA NA 0.75 loc
1 2007 2017 9 3 2 DeadNotShot 1 CHY16 1 2016 50 2007 9 6.680000095 Trueyeld 2016 81 CHK07 CHK07 20 299.573227355399 0.1251220703125 180 0.331269370481917 NA NA 3 0.8046875 loc
1 2007 2017 9 3 2 DeadNotShot 1 CHY12 1 2012 44 2007 5 6.48 Naive 2012 25 CHK07 CHK07 14 263.905732961526 0.1251220703125 179 0.286132683869547 NA NA NA 0.8046875 loc
1 2007 2017 9 3 2 DeadNotShot 1 CHY14 1 2014 57 2007 7 6.019999905 Trueyeld 2014 49 CHK07 CHK07 27 329.583686600433 0.1251220703125 179 0.286132683869547 NA NA NA 0.8046875 loc
1 2012 NA NA 2 0 Living 3 JEP16 1 2016 53 2012 4 7.019999809 Summeryeld 2016 16 CHK12 CHK12 23 313.549421592915 0 180 0.331269370481917 NA NA 2 0.421875 loc
1 2012 NA NA 2 0 Living 3 JEP15 3 2015 61 2012 3 NA Naive 2015 9 CHK12 CHK12 31 343.398720448515 0 172 -0.0298241224170467 NA NA NA 0.421875 loc
1 2015 NA NA 0 0 Living 3 NA 1 NA NA NA 1 NA Milk NA 1 NA CHK15 NA NA NA NA NA NA NA 0 0.421875 loc
1 2002 2003 1 0 0 Shot 3 NA 1 NA NA NA 1 NA Milk NA 1 NA CHL02 NA NA NA NA NA NA NA 0 0.9375 loc
1 2012 2012 0 0 0 DeadNotShot 1 NA 1 NA NA NA 1 NA Milk NA 1 NA CHM12 NA NA NA NA NA NA NA 0 0.828125 loc
1 2013 NA NA 0 0 Living 3 NA 1 NA NA NA 1 NA Milk NA 1 NA CHM13 NA NA NA NA NA NA NA 0 0.65625 loc
1 2003 NA NA 8 3 Living 3 MNM07 1 2007 53 2003 4 7.6 Naive 2007 16 CHN03 CHN03 23 313.549421592915 0.0322265625 188 0.692362863380881 NA NA 8 1 loc
1 2003 NA NA 8 3 Living 3 MNM09 2 2009 51 2003 6 7.280000095 Trueyeld 2009 36 CHN03 CHN03 21 304.452243772342 0.0322265625 183 0.466679430319029 NA NA NA 1 loc
1 2003 NA NA 8 3 Living 3 MNM11 1 2011 47 2003 8 7.839999809 Trueyeld 2011 64 CHN03 CHN03 17 283.321334405622 0.0322265625 178 0.240995997257176 NA NA NA 1 loc
1 2003 NA NA 8 3 Living 3 MNM16 2 2016 57 2003 13 NA Milk 2016 169 CHN03 CHN03 27 329.583686600433 0.0322265625 180 0.331269370481917 NA NA NA 1 loc
1 2003 NA NA 8 3 Living 3 MNM14 1 2014 49 2003 11 NA Summeryeld 2014 121 CHN03 CHN03 19 294.443897916644 0.0322265625 179 0.286132683869547 NA NA NA 1 loc
1 2003 NA NA 8 3 Living 3 MNM12 1 2012 47 2003 9 NA Summeryeld 2012 81 CHN03 CHN03 17 283.321334405622 0.0322265625 179 0.286132683869547 NA NA NA 1 loc
1 2003 NA NA 8 3 Living 3 MNM13 1 2013 56 2003 10 NA Milk 2013 100 CHN03 CHN03 26 325.809653802148 0.0322265625 178 0.240995997257176 NA NA NA 1 loc
1 2003 NA NA 8 3 Living 3 MNM15 2 2015 50 2003 12 NA Milk 2015 144 CHN03 CHN03 20 299.573227355399 0.0322265625 172 -0.0298241224170467 NA NA NA 1 loc
1 2006 NA NA 6 2 Living 3 BMA12 2 2012 61 2006 6 NA Milk 2012 36 CHN06 CHN06 31 343.398720448515 0.034423828125 179 0.286132683869547 NA NA 6 0.9375 loc
1 2006 NA NA 6 2 Living 3 BMA16 1 2016 56 2006 10 NA Milk 2016 100 CHN06 CHN06 26 325.809653802148 0.034423828125 180 0.331269370481917 NA NA NA 0.9375 loc
1 2006 NA NA 6 2 Living 3 BMA15 1 2015 58 2006 9 NA Trueyeld 2015 81 CHN06 CHN06 28 333.22045101752 0.034423828125 172 -0.0298241224170467 NA NA NA 0.9375 loc
1 2006 NA NA 6 2 Living 3 BMA13 2 2013 67 2006 7 NA Milk 2013 49 CHN06 CHN06 37 361.091791264422 0.034423828125 178 0.240995997257176 NA NA NA 0.9375 loc
1 2006 NA NA 6 2 Living 3 BMA10 1 2010 59 2006 4 6.449999905 Naive 2010 16 CHN06 CHN06 29 336.729582998647 0.034423828125 191 0.827772923217993 NA NA NA 0.9375 loc
1 2006 NA NA 6 2 Living 3 BMA11 2 2011 63 2006 5 NA Summeryeld 2011 25 CHN06 CHN06 33 349.650756146648 0.034423828125 178 0.240995997257176 NA NA NA 0.9375 loc
1 1973 1988 14 8 5 DeadNotShot 1 SEP87 1 1987 93 1973 14 NA Milk 1987 196 CHO73 CHO73 63 414.313472639153 0 168 -0.210370868866529 NA NA 8 1 loc
1 1973 1988 14 8 5 DeadNotShot 1 SEP78 2 1978 69 1973 5 6.14 Milk 1978 25 CHO73 CHO73 39 366.356164612965 0 134 -1.74501821368713 NA NA NA 1 loc
1 1973 1988 14 8 5 DeadNotShot 1 SEP82 2 1982 65 1973 9 3.574999952 Trueyeld 1982 81 CHO73 CHO73 35 355.534806148941 0 152 -0.932557854664457 NA NA NA 1 loc
1 1973 1988 14 8 5 DeadNotShot 1 SEP84 1 1984 90 1973 11 NA Milk 1984 121 CHO73 CHO73 60 409.43445622221 0 162 -0.481190988540752 NA NA NA 1 loc
1 1973 1988 14 8 5 DeadNotShot 1 SEP83 2 1983 63 1973 10 6.85 Summeryeld 1983 100 CHO73 CHO73 33 349.650756146648 0 161 -0.526327675153122 NA NA NA 1 loc
1 1973 1988 14 8 5 DeadNotShot 1 SEP86 2 1986 70 1973 13 6.879999619 Trueyeld 1986 169 CHO73 CHO73 40 368.887945411394 0 201 1.2791397893417 NA NA NA 1 loc
1 1973 1988 14 8 5 DeadNotShot 1 SEP80 2 1980 73 1973 7 NA Trueyeld 1980 49 CHO73 CHO73 43 376.120011569356 0 142 -1.38392472078816 NA NA NA 1 loc
1 1973 1988 14 8 5 DeadNotShot 1 SEP77 2 1977 66 1973 4 5.624999809 Naive 1977 16 CHO73 CHO73 36 358.351893845611 0 114 -2.64775194593454 NA NA NA 1 loc
1 1974 1974 0 0 0 DeadNotShot 1 NA 1 NA NA NA 1 NA Milk NA 1 NA CHO74 NA NA NA NA NA NA NA 0 0.5 loc
1 1975 1986 11 5 1 DeadNotShot 1 MOC80 2 1980 86 1975 5 NA Milk 1980 25 CHO75 CHO75 56 402.535169073515 0 142 -1.38392472078816 NA NA 5 1 loc
1 1975 1986 11 5 1 DeadNotShot 1 MOC85 2 1985 71 1975 10 NA Milk 1985 100 CHO75 CHO75 41 371.357206670431 0 165 -0.34578092870364 NA NA NA 1 loc
1 1975 1986 11 5 1 DeadNotShot 1 MOC79 1 1979 74 1975 4 3.740000095 Naive 1979 16 CHO75 CHO75 44 378.418963391826 0 151 -0.977694541276827 NA NA NA 1 loc
1 1975 1986 11 5 1 DeadNotShot 1 MOC82 1 1982 71 1975 7 NA Trueyeld 1982 49 CHO75 CHO75 41 371.357206670431 0 152 -0.932557854664457 NA NA NA 1 loc
1 1975 1986 11 5 1 DeadNotShot 1 MOC84 1 1984 66 1975 9 NA Trueyeld 1984 81 CHO75 CHO75 36 358.351893845611 0 162 -0.481190988540752 NA NA NA 1 loc
1 1964 1980 15 9 4 DeadNotShot 1 NA 1 NA NA NA 1 NA Milk NA 1 NA CHOCH NA NA NA NA NA NA NA 9 1 Imm
1 1994 2004 10 5 3 DeadNotShot 1 FAL01 1 2001 56 1994 7 NA Trueyeld 2001 49 CHP94 CHP94 26 325.809653802148 0 179 0.286132683869547 NA NA 5 0.6875 loc
1 1994 2004 10 5 3 DeadNotShot 1 FAL99 1 1999 66 1994 5 5.755000191 Summeryeld 1999 25 CHP94 CHP94 36 358.351893845611 0 211 1.7305066554654 NA NA NA 0.6875 loc
1 1994 2004 10 5 3 DeadNotShot 1 FAL98 3 1998 61 1994 4 NA Naive 1998 16 CHP94 CHP94 31 343.398720448515 0 193 0.918046296442734 NA NA NA 0.6875 loc
1 1994 2004 10 5 3 DeadNotShot 1 FAL03 1 2003 66 1994 9 7.540000095 Trueyeld 2003 81 CHP94 CHP94 36 358.351893845611 0 176 0.150722624032435 NA NA NA 0.6875 loc
1 2012 2016 4 1 0 Shot 3 APO15 1 2015 118 2012 3 NA Naive 2015 9 CHY12 CHY12 88 447.733681447821 0.00811767578125 172 -0.0298241224170467 NA NA 1 0.85546875 loc
1 2014 NA NA 0 0 Living 3 NA 1 NA NA NA 1 NA Milk NA 1 NA CHY14 NA NA NA NA NA NA NA 0 0.89453125 loc
1 2016 NA NA 0 0 Living 3 NA 1 NA NA NA 1 NA Milk NA 1 NA CHY16 NA NA NA NA NA NA NA 0 0.87109375 loc
1 1985 NA NA 0 0 DeadNotShot 2 NA 1 NA NA NA 1 NA Milk NA 1 NA CID85 NA NA NA NA NA NA NA 0 0.125 loc
1 1976 1988 11 3 1 DeadNotShot 1 BIS83 1 1983 172 1976 7 9.78 Trueyeld 1983 49 CIN76 CIN76 142 495.582705760126 0 161 -0.526327675153122 NA NA 3 1 loc
1 1976 1988 11 3 1 DeadNotShot 1 BIS84 2 1984 84 1976 8 7.260000191 Summeryeld 1984 64 CIN76 CIN76 54 398.898404656427 0 162 -0.481190988540752 NA NA NA 1 loc
1 1976 1988 11 3 1 DeadNotShot 1 BIS81 1 1981 75 1976 5 4.979999905 Naive 1981 25 CIN76 CIN76 45 380.666248977032 0 155 -0.797147794827345 NA NA NA 1 loc
1 1978 1988 9 4 3 DeadNotShot 1 CAL87 1 1987 69 1978 9 8.580000191 Trueyeld 1987 81 CIN78 CIN78 39 366.356164612965 0 168 -0.210370868866529 NA NA 4 1 loc
1 1978 1988 9 4 3 DeadNotShot 1 CAL84 1 1984 66 1978 6 7.659999809 Trueyeld 1984 36 CIN78 CIN78 36 358.351893845611 0 162 -0.481190988540752 NA NA NA 1 loc
1 1978 1988 9 4 3 DeadNotShot 1 CAL82 1 1982 68 1978 4 7.060000191 Naive 1982 16 CIN78 CIN78 38 363.758615972639 0 152 -0.932557854664457 NA NA NA 1 loc
1 1978 1988 9 4 3 DeadNotShot 1 CAL85 1 1985 64 1978 7 8.119999809 Milk 1985 49 CIN78 CIN78 34 352.636052461616 0 165 -0.34578092870364 NA NA NA 1 loc
1 1983 1984 0 0 0 DeadNotShot 1 NA 1 NA NA NA 1 NA Milk NA 1 NA CLA83 NA NA NA NA NA NA NA 0 0.625 loc
1 1985 1999 13 8 3 DeadNotShot 1 VIO95 2 1995 60 1985 10 7.080000191 Summeryeld 1995 100 CLA85 CLA85 30 340.119738166216 0 144 -1.29365134756342 NA NA 8 1 loc
1 1985 1999 13 8 3 DeadNotShot 1 VIO90 2 1990 69 1985 5 7.094999809 Milk 1990 25 CLA85 CLA85 39 366.356164612965 0 162 -0.481190988540752 NA NA NA 1 loc
1 1985 1999 13 8 3 DeadNotShot 1 VIO92 1 1992 60 1985 7 7.120000191 Trueyeld 1992 49 CLA85 CLA85 30 340.119738166216 0 174 0.0604492508076943 NA NA NA 1 loc
1 1985 1999 13 8 3 DeadNotShot 1 VIO94 2 1994 74 1985 9 7.620000191 Trueyeld 1994 81 CLA85 CLA85 44 378.418963391826 0 131 -1.88042827352424 NA NA NA 1 loc
1 1985 1999 13 8 3 DeadNotShot 1 VIO96 1 1996 60 1985 11 7.28 Summeryeld 1996 121 CLA85 CLA85 30 340.119738166216 0 162 -0.481190988540752 NA NA NA 1 loc
1 1985 1999 13 8 3 DeadNotShot 1 VIO89 1 1989 66 1985 4 4.659999809 Naive 1989 16 CLA85 CLA85 36 358.351893845611 0 199 1.18886641611696 NA NA NA 1 loc
1 1985 1999 13 8 3 DeadNotShot 1 VIO97 1 1997 89 1985 12 7.925 Milk 1997 144 CLA85 CLA85 59 407.753744390572 0 177 0.195859310644806 NA NA NA 1 loc
1 1987 1993 5 2 1 DeadNotShot 1 ORP91 2 1991 57 1987 4 NA Naive 1991 16 CLA87 CLA87 27 329.583686600433 0 174 0.0604492508076943 NA NA 2 1 loc
1 1987 1993 5 2 1 DeadNotShot 1 ORP92 1 1992 59 1987 5 5.210000191 Summeryeld 1992 25 CLA87 CLA87 29 336.729582998647 0 174 0.0604492508076943 NA NA NA 1 loc
1 1975 1986 10 6 3 DeadNotShot 1 HES79 2 1979 56 1975 4 5.799999905 Naive 1979 16 CLC75 CLC75 26 325.809653802148 0 151 -0.977694541276827 NA NA 6 0.375 loc
1 1975 1986 10 6 3 DeadNotShot 1 HES82 3 1982 137 1975 7 NA Trueyeld 1982 49 CLC75 CLC75 107 467.282883446191 0 152 -0.932557854664457 NA NA NA 0.375 loc
1 1975 1986 10 6 3 DeadNotShot 1 HES80 1 1980 75 1975 5 6.225000191 Milk 1980 25 CLC75 CLC75 45 380.666248977032 0 142 -1.38392472078816 NA NA NA 0.375 loc
1 1976 1976 0 0 0 DeadNotShot 1 NA 1 NA NA NA 1 NA Milk NA 1 NA CLC76 NA NA NA NA NA NA NA 0 0.375 loc
1 1978 1984 6 2 0 DeadNotShot 1 NA 1 NA NA NA 1 NA Milk NA 1 NA CLC78 NA NA NA NA NA NA NA 2 0.875 loc
1 1979 NA NA 6 3 DeadNotShot 2 CRY88 1 1988 58 1979 9 NA Trueyeld 1988 81 CLC79 CLC79 28 333.22045101752 0 174 0.0604492508076943 NA NA 6 0.375 loc
1 1979 NA NA 6 3 DeadNotShot 2 CRY84 1 1984 57 1979 5 NA Summeryeld 1984 25 CLC79 CLC79 27 329.583686600433 0 162 -0.481190988540752 NA NA NA 0.375 loc
1 1979 NA NA 6 3 DeadNotShot 2 CRY83 3 1983 65 1979 4 NA Naive 1983 16 CLC79 CLC79 35 355.534806148941 0 161 -0.526327675153122 NA NA NA 0.375 loc
1 1979 NA NA 6 3 DeadNotShot 2 CRY90 2 1990 53 1979 11 9.76 Trueyeld 1990 121 CLC79 CLC79 23 313.549421592915 0 162 -0.481190988540752 NA NA NA 0.375 loc
1 1980 1993 12 6 4 DeadNotShot 1 OCC85 1 1985 70 1980 5 8.080000191 Milk 1985 25 CLC80 CLC80 40 368.887945411394 0.125 165 -0.34578092870364 NA NA 6 0.875 loc
1 1980 1993 12 6 4 DeadNotShot 1 OCC92 1 1992 67 1980 12 8.14 Trueyeld 1992 144 CLC80 CLC80 37 361.091791264422 0.125 174 0.0604492508076943 NA NA NA 0.875 loc
1 1980 1993 12 6 4 DeadNotShot 1 OCC84 1 1984 62 1980 4 NA Naive 1984 16 CLC80 CLC80 32 346.573590279973 0.125 162 -0.481190988540752 NA NA NA 0.875 loc
1 1980 1993 12 6 4 DeadNotShot 1 OCC89 1 1989 97 1980 9 6.829999905 Milk 1989 81 CLC80 CLC80 67 420.469261939097 0.125 199 1.18886641611696 NA NA NA 0.875 loc
1 1980 1993 12 6 4 DeadNotShot 1 OCC90 2 1990 65 1980 10 7.82 Milk 1990 100 CLC80 CLC80 35 355.534806148941 0.125 162 -0.481190988540752 NA NA NA 0.875 loc
1 1980 1993 12 6 4 DeadNotShot 1 OCC88 1 1988 57 1980 8 6.78 Trueyeld 1988 64 CLC80 CLC80 27 329.583686600433 0.125 174 0.0604492508076943 NA NA NA 0.875 loc
1 1981 1981 0 0 0 DeadNotShot 1 NA 1 NA NA NA 1 NA Milk NA 1 NA CLC81 NA NA NA NA NA NA NA 0 0.375 loc
1 1982 1989 6 3 1 DeadNotShot 1 CUK86 1 1986 58 1982 4 NA Naive 1986 16 CLC82 CLC82 28 333.22045101752 0 201 1.2791397893417 NA NA 3 0.375 loc
1 1982 1989 6 3 1 DeadNotShot 1 CUK87 1 1987 62 1982 5 NA Milk 1987 25 CLC82 CLC82 32 346.573590279973 0 168 -0.210370868866529 NA NA NA 0.375 loc
1 1982 1989 6 3 1 DeadNotShot 1 CUK88 2 1988 74 1982 6 6.580000381 Milk 1988 36 CLC82 CLC82 44 378.418963391826 0 174 0.0604492508076943 NA NA NA 0.375 loc
1 1985 1987 1 0 0 DeadNotShot 1 NA 1 NA NA NA 1 NA Milk NA 1 NA CLC85 NA NA NA NA NA NA NA 0 0.875 loc
1 1970 1973 3 1 0 DeadNotShot 1 FEM73 3 1973 62 1970 3 NA Naive 1973 9 CLE70 CLE70 32 346.573590279973 0 79 -4.2275359773675 NA NA 1 0.5 loc
1 1974 1986 11 6 3 DeadNotShot 1 CLM80 2 1980 79 1974 6 7.720000095 Milk 1980 36 CLE74 CLE74 49 389.182029811063 0 142 -1.38392472078816 NA NA 6 0.5 loc
1 1974 1986 11 6 3 DeadNotShot 1 CLM79 2 1979 61 1974 5 NA Summeryeld 1979 25 CLE74 CLE74 31 343.398720448515 0 151 -0.977694541276827 NA NA NA 0.5 loc
1 1974 1986 11 6 3 DeadNotShot 1 CLM84 2 1984 67 1974 10 7.679999619 Trueyeld 1984 100 CLE74 CLE74 37 361.091791264422 0 162 -0.481190988540752 NA NA NA 0.5 loc
1 1974 1986 11 6 3 DeadNotShot 1 CLM85 2 1985 71 1974 11 6.92 Milk 1985 121 CLE74 CLE74 41 371.357206670431 0 165 -0.34578092870364 NA NA NA 0.5 loc
1 1974 1986 11 6 3 DeadNotShot 1 CLM78 2 1978 63 1974 4 6.580000191 Naive 1978 16 CLE74 CLE74 33 349.650756146648 0 134 -1.74501821368713 NA NA NA 0.5 loc
1 1974 1986 11 6 3 DeadNotShot 1 CLM82 1 1982 67 1974 8 7.099999619 Trueyeld 1982 64 CLE74 CLE74 37 361.091791264422 0 152 -0.932557854664457 NA NA NA 0.5 loc
1 1975 1987 11 4 3 DeadNotShot 1 TIT82 2 1982 61 1975 7 NA Summeryeld 1982 49 CLE75 CLE75 31 343.398720448515 0 152 -0.932557854664457 NA NA 4 1 loc
1 1975 1987 11 4 3 DeadNotShot 1 TIT79 2 1979 66 1975 4 5.860000191 Naive 1979 16 CLE75 CLE75 36 358.351893845611 0 151 -0.977694541276827 NA NA NA 1 loc
1 1975 1987 11 4 3 DeadNotShot 1 TIT81 2 1981 100 1975 6 7.14 Trueyeld 1981 36 CLE75 CLE75 70 424.849524204936 0 155 -0.797147794827345 NA NA NA 1 loc
1 1975 1987 11 4 3 DeadNotShot 1 TIT84 1 1984 61 1975 9 5.17 Trueyeld 1984 81 CLE75 CLE75 31 343.398720448515 0 162 -0.481190988540752 NA NA NA 1 loc
1 1976 1987 10 4 2 DeadNotShot 1 CRE80 2 1980 66 1976 4 6.040000095 Naive 1980 16 CLE76 CLE76 36 358.351893845611 0 142 -1.38392472078816 NA NA 4 1 loc
1 1976 1987 10 4 2 DeadNotShot 1 CRE82 2 1982 65 1976 6 6.919999905 Trueyeld 1982 36 CLE76 CLE76 35 355.534806148941 0 152 -0.932557854664457 NA NA NA 1 loc
1 1976 1987 10 4 2 DeadNotShot 1 CRE84 2 1984 64 1976 8 7.260000191 Trueyeld 1984 64 CLE76 CLE76 34 352.636052461616 0 162 -0.481190988540752 NA NA NA 1 loc
1 1976 1987 10 4 2 DeadNotShot 1 CRE85 1 1985 73 1976 9 6.440000191 Milk 1985 81 CLE76 CLE76 43 376.120011569356 0 165 -0.34578092870364 NA NA NA 1 loc
1 1977 1990 12 6 2 DeadNotShot 1 CLD81 3 1981 55 1977 4 NA Naive 1981 16 CLE77 CLE77 25 321.88758248682 0 155 -0.797147794827345 NA NA 6 1 loc
1 1977 1990 12 6 2 DeadNotShot 1 CLA87 1 1987 78 1977 10 7.909999809 Trueyeld 1987 100 CLE77 CLE77 48 387.120101090789 0 168 -0.210370868866529 NA NA NA 1 loc
1 1977 1990 12 6 2 DeadNotShot 1 CLA83 1 1983 73 1977 6 5.64 Winteryeld 1983 36 CLE77 CLE77 43 376.120011569356 0 161 -0.526327675153122 NA NA NA 1 loc
1 1977 1990 12 6 2 DeadNotShot 1 CLA82 2 1982 55 1977 5 6.14 Summeryeld 1982 25 CLE77 CLE77 25 321.88758248682 0 152 -0.932557854664457 NA NA NA 1 loc
1 1977 1990 12 6 2 DeadNotShot 1 CLA85 1 1985 48 1977 8 7.96 Trueyeld 1985 64 CLE77 CLE77 18 289.037175789616 0 165 -0.34578092870364 NA NA NA 1 loc
1 1977 1990 12 6 2 DeadNotShot 1 CLA89 2 1989 59 1977 12 5.600000095 Trueyeld 1989 144 CLE77 CLE77 29 336.729582998647 0 199 1.18886641611696 NA NA NA 1 loc
1 1979 1979 0 0 0 DeadNotShot 1 NA 1 NA NA NA 1 NA Milk NA 1 NA CLE79 NA NA NA NA NA NA NA 0 0.5 loc
1 1981 1981 0 0 0 DeadNotShot 1 NA 1 NA NA NA 1 NA Milk NA 1 NA CLE81 NA NA NA NA NA NA NA 0 0.5 loc
1 1964 1982 17 11 7 DeadNotShot 1 NA 1 NA NA NA 1 NA Milk NA 1 NA CLEOP NA NA NA NA NA NA NA 11 1 Imm
1 2004 NA NA 7 3 Living 3 RDD13 2 2013 51 2004 9 6.280000095 Milk 2013 81 CLK04 CLK04 21 304.452243772342 0.033203125 178 0.240995997257176 NA NA 7 0.96875 loc
1 2004 NA NA 7 3 Living 3 RDD08 1 2008 50 2004 4 5.609999809 Naive 2008 16 CLK04 CLK04 20 299.573227355399 0.033203125 205 1.45968653579118 NA NA NA 0.96875 loc
1 2004 NA NA 7 3 Living 3 RDD14 1 2014 55 2004 10 6.310000095 Milk 2014 100 CLK04 CLK04 25 321.88758248682 0.033203125 179 0.286132683869547 NA NA NA 0.96875 loc
1 2004 NA NA 7 3 Living 3 RDD15 1 2015 56 2004 11 5.850000191 Milk 2015 121 CLK04 CLK04 26 325.809653802148 0.033203125 172 -0.0298241224170467 NA NA NA 0.96875 loc
1 2004 NA NA 7 3 Living 3 RDD16 1 2016 53 2004 12 6.739999905 Milk 2016 144 CLK04 CLK04 23 313.549421592915 0.033203125 180 0.331269370481917 NA NA NA 0.96875 loc
1 2004 NA NA 7 3 Living 3 RDD12 2 2012 43 2004 8 8.06 Trueyeld 2012 64 CLK04 CLK04 13 256.494935746154 0.033203125 179 0.286132683869547 NA NA NA 0.96875 loc
1 2004 NA NA 7 3 Living 3 RDD10 2 2010 39 2004 6 4.339999809 Trueyeld 2010 36 CLK04 CLK04 9 219.722457733622 0.033203125 191 0.827772923217993 NA NA NA 0.96875 loc
1 2006 2012 5 2 1 Shot 3 LAV09 2 2009 62 2006 3 6.14 Naive 2009 9 CLK06 CLK06 32 346.573590279973 0.001953125 183 0.466679430319029 NA NA 2 0.84375 loc
1 2006 2012 5 2 1 Shot 3 LAV11 2 2011 54 2006 5 NA Trueyeld 2011 25 CLK06 CLK06 24 317.805383034795 0.001953125 178 0.240995997257176 NA NA NA 0.84375 loc
1 2002 2008 5 1 1 Shot 3 GTR06 1 2006 68 2002 4 4.249999809 Naive 2006 16 CLL02 CLL02 38 363.758615972639 0 182 0.421542743706658 NA NA 1 0.84375 loc
1 1982 1988 6 2 0 Shot 3 SAT87 2 1987 76 1982 5 6.680000095 Summeryeld 1987 25 CLM82 CLM82 46 382.864139648909 0 168 -0.210370868866529 NA NA 2 0.75 loc
1 1982 1988 6 2 0 Shot 3 SAT86 3 1986 68 1982 4 NA Naive 1986 16 CLM82 CLM82 38 363.758615972639 0 201 1.2791397893417 NA NA NA 0.75 loc
1 1993 1995 1 0 0 DeadNotShot 1 NA 1 NA NA NA 1 NA Milk NA 1 NA CLO93 NA NA NA NA NA NA NA 0 0.875 loc
1 1994 1995 0 0 0 DeadNotShot 1 NA 1 NA NA NA 1 NA Milk NA 1 NA CLO94 NA NA NA NA NA NA NA 0 0.875 loc
1 1996 2012 15 8 2 DeadNotShot 1 TIC01 2 2001 60 1996 5 6.38 Naive 2001 25 CLO96 CLO96 30 340.119738166216 0 179 0.286132683869547 NA NA 8 0.75 loc
1 1996 2012 15 8 2 DeadNotShot 1 TIC04 1 2004 59 1996 8 3.994999905 Milk 2004 64 CLO96 CLO96 29 336.729582998647 0 187 0.647226176768511 NA NA NA 0.75 loc
1 1996 2012 15 8 2 DeadNotShot 1 TIC11 2 2011 69 1996 15 5.039999905 Trueyeld 2011 225 CLO96 CLO96 39 366.356164612965 0 178 0.240995997257176 NA NA NA 0.75 loc
1 1996 2012 15 8 2 DeadNotShot 1 TIC09 1 2009 51 1996 13 3.254999952 Summeryeld 2009 169 CLO96 CLO96 21 304.452243772342 0 183 0.466679430319029 NA NA NA 0.75 loc
1 1996 2012 15 8 2 DeadNotShot 1 TIC08 1 2008 60 1996 12 3.955 Milk 2008 144 CLO96 CLO96 30 340.119738166216 0 205 1.45968653579118 NA NA NA 0.75 loc
1 1996 2012 15 8 2 DeadNotShot 1 TIC03 2 2003 52 1996 7 6.419999905 Trueyeld 2003 49 CLO96 CLO96 22 309.104245335832 0 176 0.150722624032435 NA NA NA 0.75 loc
1 1996 2012 15 8 2 DeadNotShot 1 TIC07 1 2007 53 1996 11 7.23 Summeryeld 2007 121 CLO96 CLO96 23 313.549421592915 0 188 0.692362863380881 NA NA NA 0.75 loc
1 1996 2012 15 8 2 DeadNotShot 1 TIC06 1 2006 55 1996 10 5.400000095 Trueyeld 2006 100 CLO96 CLO96 25 321.88758248682 0 182 0.421542743706658 NA NA NA 0.75 loc
1 2009 2010 0 0 0 DeadNotShot 1 NA 1 NA NA NA 1 NA Milk NA 1 NA CLR09 NA NA NA NA NA NA NA 0 0.9609375 loc
1 2013 2014 0 0 0 DeadNotShot 1 NA 1 NA NA NA 1 NA Milk NA 1 NA CLR13 NA NA NA NA NA NA NA 0 0.8515625 loc
1 2000 2001 0 0 0 DeadNotShot 1 NA 1 NA NA NA 1 NA Milk NA 1 NA CLT00 NA NA NA NA NA NA NA 0 0.890625 loc
1 1991 1991 0 0 0 DeadNotShot 1 NA 1 NA NA NA 1 NA Milk NA 1 NA CLT91 NA NA NA NA NA NA NA 0 0.59375 loc
1 1997 2012 14 9 5 DeadNotShot 1 CMR04 2 2004 45 1997 7 3.319999809 Trueyeld 2004 49 CLT97 CLT97 15 270.805020110221 0 187 0.647226176768511 NA NA 9 0.90625 loc
1 1997 2012 14 9 5 DeadNotShot 1 CMR01 1 2001 67 1997 4 6.64 Naive 2001 16 CLT97 CLT97 37 361.091791264422 0 179 0.286132683869547 NA NA NA 0.90625 loc
1 1997 2012 14 9 5 DeadNotShot 1 CMR11 2 2011 54 1997 14 NA Milk 2011 196 CLT97 CLT97 24 317.805383034795 0 178 0.240995997257176 NA NA NA 0.90625 loc
1 1997 2012 14 9 5 DeadNotShot 1 CMR05 1 2005 58 1997 8 NA Winteryeld 2005 64 CLT97 CLT97 28 333.22045101752 0 198 1.14372972950459 NA NA NA 0.90625 loc
1 1997 2012 14 9 5 DeadNotShot 1 CMR07 2 2007 51 1997 10 NA Trueyeld 2007 100 CLT97 CLT97 21 304.452243772342 0 188 0.692362863380881 NA NA NA 0.90625 loc
1 1997 2012 14 9 5 DeadNotShot 1 CMR08 2 2008 57 1997 11 NA Milk 2008 121 CLT97 CLT97 27 329.583686600433 0 205 1.45968653579118 NA NA NA 0.90625 loc
1 1997 2012 14 9 5 DeadNotShot 1 CMR02 2 2002 56 1997 5 6.580000381 Summeryeld 2002 25 CLT97 CLT97 26 325.809653802148 0 183 0.466679430319029 NA NA NA 0.90625 loc
1 1997 2012 14 9 5 DeadNotShot 1 CMR10 2 2010 76 1997 13 NA Milk 2010 169 CLT97 CLT97 46 382.864139648909 0 191 0.827772923217993 NA NA NA 0.90625 loc
1 1997 2012 14 9 5 DeadNotShot 1 CMR09 2 2009 76 1997 12 NA Milk 2009 144 CLT97 CLT97 46 382.864139648909 0 183 0.466679430319029 NA NA NA 0.90625 loc
1 2010 2010 0 0 0 Shot 3 NA 1 NA NA NA 1 NA Milk NA 1 NA CLW10 NA NA NA NA NA NA NA 0 0.46875 loc
1 1997 1997 0 0 0 DeadNotShot 1 NA 1 NA NA NA 1 NA Milk NA 1 NA CLW97 NA NA NA NA NA NA NA 0 0.96875 loc
1 1999 2000 0 0 0 DeadNotShot 1 NA 1 NA NA NA 1 NA Milk NA 1 NA CLW99 NA NA NA NA NA NA NA 0 0.96875 loc
1 2016 2017 0 0 0 DeadNotShot 1 NA 1 NA NA NA 1 NA Milk NA 1 NA CMB16 NA NA NA NA NA NA NA 0 0.66796875 loc
1 2012 NA NA 0 0 DeadNotShot 2 NA 1 NA NA NA 1 NA Milk NA 1 NA CML12 NA NA NA NA NA NA NA 0 0.21875 loc
1 1977 1990 12 6 4 DeadNotShot 1 CFU84 2 1984 61 1977 7 7.91 Trueyeld 1984 49 CMO77 CMO77 31 343.398720448515 0 162 -0.481190988540752 NA NA 6 1 loc
1 1977 1990 12 6 4 DeadNotShot 1 CFU87 2 1987 65 1977 10 7.839999809 Trueyeld 1987 100 CMO77 CMO77 35 355.534806148941 0 168 -0.210370868866529 NA NA NA 1 loc
1 1977 1990 12 6 4 DeadNotShot 1 CFU89 2 1989 74 1977 12 6.500000191 Trueyeld 1989 144 CMO77 CMO77 44 378.418963391826 0 199 1.18886641611696 NA NA NA 1 loc
1 1977 1990 12 6 4 DeadNotShot 1 CFU80 2 1980 73 1977 3 6.549999809 Naive 1980 9 CMO77 CMO77 43 376.120011569356 0 142 -1.38392472078816 NA NA NA 1 loc
1 1977 1990 12 6 4 DeadNotShot 1 CFU85 2 1985 65 1977 8 7.255000191 Milk 1985 64 CMO77 CMO77 35 355.534806148941 0 165 -0.34578092870364 NA NA NA 1 loc
1 1977 1990 12 6 4 DeadNotShot 1 CFU82 1 1982 62 1977 5 6.449999905 Trueyeld 1982 25 CMO77 CMO77 32 346.573590279973 0 152 -0.932557854664457 NA NA NA 1 loc
1 1978 1991 12 6 3 DeadNotShot 1 LAM81 1 1981 69 1978 3 7.080000191 Naive 1981 9 CMO78 CMO78 39 366.356164612965 0 155 -0.797147794827345 NA NA 6 1 loc
1 1978 1991 12 6 3 DeadNotShot 1 LAM83 1 1983 61 1978 5 6.899999809 Trueyeld 1983 25 CMO78 CMO78 31 343.398720448515 0 161 -0.526327675153122 NA NA NA 1 loc
1 1978 1991 12 6 3 DeadNotShot 1 LAM84 2 1984 68 1978 6 7.259999809 Milk 1984 36 CMO78 CMO78 38 363.758615972639 0 162 -0.481190988540752 NA NA NA 1 loc
1 1978 1991 12 6 3 DeadNotShot 1 LAM87 2 1987 75 1978 9 6.760000191 Milk 1987 81 CMO78 CMO78 45 380.666248977032 0 168 -0.210370868866529 NA NA NA 1 loc
1 1978 1991 12 6 3 DeadNotShot 1 LAM90 2 1990 58 1978 12 7.314999905 Trueyeld 1990 144 CMO78 CMO78 28 333.22045101752 0 162 -0.481190988540752 NA NA NA 1 loc
1 1978 1991 12 6 3 DeadNotShot 1 LAM86 2 1986 63 1978 8 7.42 Trueyeld 1986 64 CMO78 CMO78 33 349.650756146648 0 201 1.2791397893417 NA NA NA 1 loc
1 1974 NA NA 2 2 DeadNotShot 2 CMO78 1 1978 75 1974 4 NA Milk 1978 16 CMOFF CMOFF 45 380.666248977032 0 134 -1.74501821368713 NA NA 2 1 loc
1 1974 NA NA 2 2 DeadNotShot 2 CMO77 1 1977 58 1974 3 8.020000381 Naive 1977 9 CMOFF CMOFF 28 333.22045101752 0 114 -2.64775194593454 NA NA NA 1 loc
1 2001 2001 0 0 0 DeadNotShot 1 NA 1 NA NA NA 1 NA Milk NA 1 NA CMR01 NA NA NA NA NA NA NA 0 0.953125 loc
1 2005 2015 9 3 2 DeadNotShot 1 DIN12 2 2012 93 2005 7 NA Trueyeld 2012 49 CMR05 CMR05 63 414.313472639153 0 179 0.286132683869547 NA NA 3 0.453125 loc
1 2005 2015 9 3 2 DeadNotShot 1 DIN10 2 2010 61 2005 5 NA Naive 2010 25 CMR05 CMR05 31 343.398720448515 0 191 0.827772923217993 NA NA NA 0.453125 loc
1 2005 2005 0 0 0 DeadNotShot 1 NA 1 NA NA NA 1 NA Milk NA 1 NA CMT05 NA NA NA NA NA NA NA 0 0.9375 loc
1 2008 2010 1 0 0 Shot 3 NA 1 NA NA NA 1 NA Milk NA 1 NA CMT08 NA NA NA NA NA NA NA 0 0.9375 loc
1 2010 2013 2 0 0 Shot 3 NA 1 NA NA NA 1 NA Milk NA 1 NA CMT10 NA NA NA NA NA NA NA 0 0.828125 loc
1 2014 2014 0 0 0 Shot 3 NA 1 NA NA NA 1 NA Milk NA 1 NA CMT14 NA NA NA NA NA NA NA 0 0.9375 loc
1 2002 2004 2 0 0 Shot 3 NA 1 NA NA NA 1 NA Milk NA 1 NA CND02 NA NA NA NA NA NA NA 0 0.9921875 loc
1 2003 2012 8 2 1 Shot 3 PUM10 1 2010 71 2003 7 4.619999809 Trueyeld 2010 49 CND03 CND03 41 371.357206670431 0.0009765625 191 0.827772923217993 NA NA 2 0.9921875 loc
1 2003 2012 8 2 1 Shot 3 PUM08 1 2008 68 2003 5 5.680000191 Naive 2008 25 CND03 CND03 38 363.758615972639 0.0009765625 205 1.45968653579118 NA NA NA 0.9921875 loc
1 2004 2015 11 6 4 DeadNotShot 1 EMB12 1 2012 50 2004 8 6.4 Trueyeld 2012 64 CND04 CND04 20 299.573227355399 0 179 0.286132683869547 NA NA 6 0.8359375 loc
1 2004 2015 11 6 4 DeadNotShot 1 EMB13 1 2013 57 2004 9 4.030000191 Milk 2013 81 CND04 CND04 27 329.583686600433 0 178 0.240995997257176 NA NA NA 0.8359375 loc
1 2004 2015 11 6 4 DeadNotShot 1 EMB10 2 2010 63 2004 6 6.440000191 Trueyeld 2010 36 CND04 CND04 33 349.650756146648 0 191 0.827772923217993 NA NA NA 0.8359375 loc
1 2004 2015 11 6 4 DeadNotShot 1 EMB14 2 2014 71 2004 10 6.720000095 Winteryeld 2014 100 CND04 CND04 41 371.357206670431 0 179 0.286132683869547 NA NA NA 0.8359375 loc
1 2004 2015 11 6 4 DeadNotShot 1 EMB08 1 2008 64 2004 4 6.479999809 Naive 2008 16 CND04 CND04 34 352.636052461616 0 205 1.45968653579118 NA NA NA 0.8359375 loc
1 2006 NA NA 5 3 Living 3 PSS16 2 2016 64 2006 10 6.919999905 Milk 2016 100 CND06 CND06 34 352.636052461616 0.02734375 180 0.331269370481917 NA NA 5 0.984375 loc
1 2006 NA NA 5 3 Living 3 PSS15 2 2015 69 2006 9 5.775000095 Milk 2015 81 CND06 CND06 39 366.356164612965 0.02734375 172 -0.0298241224170467 NA NA NA 0.984375 loc
1 2006 NA NA 5 3 Living 3 PSS10 2 2010 69 2006 4 5.479999809 Naive 2010 16 CND06 CND06 39 366.356164612965 0.02734375 191 0.827772923217993 NA NA NA 0.984375 loc
1 2006 NA NA 5 3 Living 3 PSS14 1 2014 60 2006 8 6.860000191 Trueyeld 2014 64 CND06 CND06 30 340.119738166216 0.02734375 179 0.286132683869547 NA NA NA 0.984375 loc
1 2006 NA NA 5 3 Living 3 PSS12 2 2012 78 2006 6 6.979999809 Trueyeld 2012 36 CND06 CND06 48 387.120101090789 0.02734375 179 0.286132683869547 NA NA NA 0.984375 loc
1 2012 NA NA 1 0 Living 3 SHO16 1 2016 78 2012 4 7.340000095 Naive 2016 16 CND12 CND12 48 387.120101090789 0 180 0.331269370481917 NA NA 1 0.9921875 loc
1 2014 2015 0 0 0 DeadNotShot 1 NA 1 NA NA NA 1 NA Milk NA 1 NA CND14 NA NA NA NA NA NA NA 0 0.8984375 loc
1 2015 2017 1 0 0 DeadNotShot 1 NA 1 NA NA NA 1 NA Milk NA 1 NA CND15 NA NA NA NA NA NA NA 0 0.984375 loc
1 2004 2005 1 0 0 Shot 3 NA 1 NA NA NA 1 NA Milk NA 1 NA CNE04 NA NA NA NA NA NA NA 0 0.84375 loc
1 2004 NA NA 4 0 Living 3 PKN08 1 2008 66 2004 4 NA Naive 2008 16 CNK04 CNK04 36 358.351893845611 0 205 1.45968653579118 NA NA 4 0.421875 loc
1 2004 NA NA 4 0 Living 3 PKN10 3 2010 79 2004 6 NA Trueyeld 2010 36 CNK04 CNK04 49 389.182029811063 0 191 0.827772923217993 NA NA NA 0.421875 loc
1 2008 NA NA 0 0 DeadNotShot 2 NA 1 NA NA NA 1 NA Milk NA 1 NA CNK08 NA NA NA NA NA NA NA 0 0.421875 loc
1 2004 2005 0 0 0 DeadNotShot 1 NA 1 NA NA NA 1 NA Milk NA 1 NA CNN04 NA NA NA NA NA NA NA 0 0.859375 loc
1 2006 2008 1 0 0 DeadNotShot 1 NA 1 NA NA NA 1 NA Milk NA 1 NA CNN06 NA NA NA NA NA NA NA 0 0.890625 loc
1 2011 2012 0 0 0 DeadNotShot 1 NA 1 NA NA NA 1 NA Milk NA 1 NA CNN11 NA NA NA NA NA NA NA 0 0.953125 loc
1 1980 1996 16 10 1 DeadNotShot 1 AQU91 1 1991 63 1980 11 7.2 Milk 1991 121 COB80 COB80 33 349.650756146648 0 174 0.0604492508076943 NA NA 10 0.375 loc
1 1980 1996 16 10 1 DeadNotShot 1 AQU87 1 1987 97 1980 7 NA Summeryeld 1987 49 COB80 COB80 67 420.469261939097 0 168 -0.210370868866529 NA NA NA 0.375 loc
1 1980 1996 16 10 1 DeadNotShot 1 AQU85 3 1985 56 1980 5 NA Trueyeld 1985 25 COB80 COB80 26 325.809653802148 0 165 -0.34578092870364 NA NA NA 0.375 loc
1 1980 1996 16 10 1 DeadNotShot 1 AQU89 2 1989 64 1980 9 8.12 Trueyeld 1989 81 COB80 COB80 34 352.636052461616 0 199 1.18886641611696 NA NA NA 0.375 loc
1 1980 1996 16 10 1 DeadNotShot 1 AQU83 2 1983 77 1980 3 NA Naive 1983 9 COB80 COB80 47 385.014760171006 0 161 -0.526327675153122 NA NA NA 0.375 loc
1 1980 1996 16 10 1 DeadNotShot 1 AQU90 3 1990 56 1980 10 NA Milk 1990 100 COB80 COB80 26 325.809653802148 0 162 -0.481190988540752 NA NA NA 0.375 loc
1 1982 1985 2 0 0 DeadNotShot 1 NA 1 NA NA NA 1 NA Milk NA 1 NA COB82 NA NA NA NA NA NA NA 0 0.375 loc
1 1984 1986 1 0 0 DeadNotShot 1 NA 1 NA NA NA 1 NA Milk NA 1 NA COB84 NA NA NA NA NA NA NA 0 0.375 loc
1 1972 1985 12 5 2 DeadNotShot 1 NA 1 NA NA NA 1 NA Milk NA 1 NA COC72 NA NA NA NA NA NA NA 5 0.5 loc
1 1975 1986 10 5 2 DeadNotShot 1 CAR79 1 1979 70 1975 4 6.479999809 Naive 1979 16 COC75 COC75 40 368.887945411394 0 151 -0.977694541276827 NA NA 5 0.5 loc
1 1976 1986 9 3 2 DeadNotShot 1 OST81 2 1981 59 1976 5 NA Naive 1981 25 COC76 COC76 29 336.729582998647 0 155 -0.797147794827345 NA NA 3 0.5 loc
1 1969 1985 16 8 7 DeadNotShot 1 COC83 2 1983 55 1969 14 NA Trueyeld 1983 196 COCKL COCKL 25 321.88758248682 0 161 -0.526327675153122 NA NA 8 1 Imm
1 2001 2014 12 7 3 Shot 3 ARB11 1 2011 60 2001 10 8.824999619 Summeryeld 2011 100 COF01 COF01 30 340.119738166216 0.00390625 178 0.240995997257176 NA NA 7 0.625 loc
1 2001 2014 12 7 3 Shot 3 ARB06 2 2006 65 2001 5 6.580000191 Trueyeld 2006 25 COF01 COF01 35 355.534806148941 0.00390625 182 0.421542743706658 NA NA NA 0.625 loc
1 2001 2014 12 7 3 Shot 3 ARB13 1 2013 59 2001 12 6.29 Trueyeld 2013 144 COF01 COF01 29 336.729582998647 0.00390625 178 0.240995997257176 NA NA NA 0.625 loc
1 2001 2014 12 7 3 Shot 3 ARB04 1 2004 69 2001 3 4.780000095 Naive 2004 9 COF01 COF01 39 366.356164612965 0.00390625 187 0.647226176768511 NA NA NA 0.625 loc
1 2001 2014 12 7 3 Shot 3 ARB10 3 2010 74 2001 9 NA Summeryeld 2010 81 COF01 COF01 44 378.418963391826 0.00390625 191 0.827772923217993 NA NA NA 0.625 loc
1 2001 2014 12 7 3 Shot 3 ARB08 3 2008 65 2001 7 NA Trueyeld 2008 49 COF01 COF01 35 355.534806148941 0.00390625 205 1.45968653579118 NA NA NA 0.625 loc
1 2001 2014 12 7 3 Shot 3 ARB09 3 2009 57 2001 8 NA Winteryeld 2009 64 COF01 COF01 27 329.583686600433 0.00390625 183 0.466679430319029 NA NA NA 0.625 loc
1 1977 1988 10 4 1 DeadNotShot 1 COP83 2 1983 80 1977 6 NA Trueyeld 1983 36 COI77 COI77 50 391.202300542815 0 161 -0.526327675153122 NA NA 4 0.5 loc
1 1977 1988 10 4 1 DeadNotShot 1 COP81 1 1981 60 1977 4 NA Naive 1981 16 COI77 COI77 30 340.119738166216 0 155 -0.797147794827345 NA NA NA 0.5 loc
1 1981 NA NA 1 0 DeadNotShot 2 NA 1 NA NA NA 1 NA Milk NA 1 NA COI81 NA NA NA NA NA NA NA 1 0.5 loc
1 1983 NA NA 2 0 DeadNotShot 2 NA 1 NA NA NA 1 NA Milk NA 1 NA COI83 NA NA NA NA NA NA NA 2 0.5 loc
1 1972 1986 13 5 3 DeadNotShot 1 COI83 1 1983 82 1972 11 NA Trueyeld 1983 121 COINH COINH 52 395.124371858143 0 161 -0.526327675153122 NA NA 5 1 Imm
1 1972 1992 19 14 7 DeadNotShot 1 CLC76 1 1976 79 1972 4 5.239999905 Milk 1976 16 COL72 COL72 49 389.182029811063 0 113 -2.69288863254691 NA NA 14 0.75 loc
1 1972 1992 19 14 7 DeadNotShot 1 CLC83 2 1983 83 1972 11 5.040000095 Milk 1983 121 COL72 COL72 53 397.029191355212 0 161 -0.526327675153122 NA NA NA 0.75 loc
1 1972 1992 19 14 7 DeadNotShot 1 CLC90 2 1990 99 1972 18 NA Summeryeld 1990 324 COL72 COL72 69 423.410650459726 0 162 -0.481190988540752 NA NA NA 0.75 loc
1 1972 1992 19 14 7 DeadNotShot 1 CLC77 2 1977 60 1972 5 6.419999905 Summeryeld 1977 25 COL72 COL72 30 340.119738166216 0 114 -2.64775194593454 NA NA NA 0.75 loc
1 1972 1992 19 14 7 DeadNotShot 1 CLC89 3 1989 75 1972 17 NA Trueyeld 1989 289 COL72 COL72 45 380.666248977032 0 199 1.18886641611696 NA NA NA 0.75 loc
1 1972 1992 19 14 7 DeadNotShot 1 CLC78 1 1978 77 1972 6 NA Milk 1978 36 COL72 COL72 47 385.014760171006 0 134 -1.74501821368713 NA NA NA 0.75 loc
1 1972 1992 19 14 7 DeadNotShot 1 CLC75 1 1975 57 1972 3 NA Naive 1975 9 COL72 COL72 27 329.583686600433 0 90 -3.73103242463143 NA NA NA 0.75 loc
1 1972 1992 19 14 7 DeadNotShot 1 CLC86 3 1986 79 1972 14 NA Milk 1986 196 COL72 COL72 49 389.182029811063 0 201 1.2791397893417 NA NA NA 0.75 loc
1 1972 1992 19 14 7 DeadNotShot 1 CLC82 1 1982 59 1972 10 6.519999905 Summeryeld 1982 100 COL72 COL72 29 336.729582998647 0 152 -0.932557854664457 NA NA NA 0.75 loc
1 1972 1992 19 14 7 DeadNotShot 1 CLC79 1 1979 63 1972 7 1.4 Milk 1979 49 COL72 COL72 33 349.650756146648 0 151 -0.977694541276827 NA NA NA 0.75 loc
1 1972 1992 19 14 7 DeadNotShot 1 CLC87 2 1987 67 1972 15 6.064999809 Summeryeld 1987 225 COL72 COL72 37 361.091791264422 0 168 -0.210370868866529 NA NA NA 0.75 loc
1 1972 1992 19 14 7 DeadNotShot 1 CLC85 1 1985 61 1972 13 7.455 Trueyeld 1985 169 COL72 COL72 31 343.398720448515 0 165 -0.34578092870364 NA NA NA 0.75 loc
1 1972 1992 19 14 7 DeadNotShot 1 CLC81 1 1981 93 1972 9 6.665000191 Milk 1981 81 COL72 COL72 63 414.313472639153 0 155 -0.797147794827345 NA NA NA 0.75 loc
1 1972 1992 19 14 7 DeadNotShot 1 CLC80 1 1980 80 1972 8 7.564999809 Milk 1980 64 COL72 COL72 50 391.202300542815 0 142 -1.38392472078816 NA NA NA 0.75 loc
1 1974 1989 14 10 5 DeadNotShot 1 COB77 2 1977 63 1974 3 6.220000191 Naive 1977 9 COL74 COL74 33 349.650756146648 0 114 -2.64775194593454 NA NA 10 0.75 loc
1 1974 1989 14 10 5 DeadNotShot 1 COB80 1 1980 71 1974 6 5.940000191 Milk 1980 36 COL74 COL74 41 371.357206670431 0 142 -1.38392472078816 NA NA NA 0.75 loc
1 1974 1989 14 10 5 DeadNotShot 1 COB79 2 1979 59 1974 5 NA Trueyeld 1979 25 COL74 COL74 29 336.729582998647 0 151 -0.977694541276827 NA NA NA 0.75 loc
1 1974 1989 14 10 5 DeadNotShot 1 COB87 3 1987 83 1974 13 NA Milk 1987 169 COL74 COL74 53 397.029191355212 0 168 -0.210370868866529 NA NA NA 0.75 loc
1 1974 1989 14 10 5 DeadNotShot 1 COB82 1 1982 63 1974 8 NA Trueyeld 1982 64 COL74 COL74 33 349.650756146648 0 152 -0.932557854664457 NA NA NA 0.75 loc
1 1974 1989 14 10 5 DeadNotShot 1 COB84 1 1984 63 1974 10 NA Milk 1984 100 COL74 COL74 33 349.650756146648 0 162 -0.481190988540752 NA NA NA 0.75 loc
1 1974 1989 14 10 5 DeadNotShot 1 COB88 2 1988 60 1974 14 NA Summeryeld 1988 196 COL74 COL74 30 340.119738166216 0 174 0.0604492508076943 NA NA NA 0.75 loc
1 1974 1989 14 10 5 DeadNotShot 1 COB83 2 1983 65 1974 9 NA Milk 1983 81 COL74 COL74 35 355.534806148941 0 161 -0.526327675153122 NA NA NA 0.75 loc
1 1975 1979 4 2 2 DeadNotShot 1 COT78 1 1978 74 1975 3 5.519999619 Naive 1978 9 COL75 COL75 44 378.418963391826 0 134 -1.74501821368713 NA NA 2 0.25 loc
1 1975 1979 4 2 2 DeadNotShot 1 COT79 1 1979 69 1975 4 5.680000095 Milk 1979 16 COL75 COL75 39 366.356164612965 0 151 -0.977694541276827 NA NA NA 0.25 loc
1 1978 1986 7 3 1 DeadNotShot 1 MAX85 2 1985 83 1978 7 6.049999809 Milk 1985 49 COL78 COL78 53 397.029191355212 0 165 -0.34578092870364 NA NA 3 0.75 loc
1 1978 1986 7 3 1 DeadNotShot 1 MAX82 2 1982 67 1978 4 5.609999809 Naive 1982 16 COL78 COL78 37 361.091791264422 0 152 -0.932557854664457 NA NA NA 0.75 loc
1 1978 1986 7 3 1 DeadNotShot 1 MAX84 1 1984 80 1978 6 6.41 Trueyeld 1984 36 COL78 COL78 50 391.202300542815 0 162 -0.481190988540752 NA NA NA 0.75 loc
1 1979 1989 9 5 2 DeadNotShot 1 MUR84 2 1984 62 1979 5 6.034999809 Summeryeld 1984 25 COL79 COL79 32 346.573590279973 0 162 -0.481190988540752 NA NA 5 0.75 loc
1 1979 1989 9 5 2 DeadNotShot 1 MUR87 2 1987 69 1979 8 NA Trueyeld 1987 64 COL79 COL79 39 366.356164612965 0 168 -0.210370868866529 NA NA NA 0.75 loc
1 1979 1989 9 5 2 DeadNotShot 1 MUR88 2 1988 118 1979 9 7.339999809 Milk 1988 81 COL79 COL79 88 447.733681447821 0 174 0.0604492508076943 NA NA NA 0.75 loc
1 1979 1989 9 5 2 DeadNotShot 1 MUR83 3 1983 74 1979 4 NA Naive 1983 16 COL79 COL79 44 378.418963391826 0 161 -0.526327675153122 NA NA NA 0.75 loc
1 1979 1989 9 5 2 DeadNotShot 1 MUR85 1 1985 77 1979 6 5.500000191 Milk 1985 36 COL79 COL79 47 385.014760171006 0 165 -0.34578092870364 NA NA NA 0.75 loc
1 1980 1997 16 11 4 DeadNotShot 1 FAN90 1 1990 57 1980 10 6.810000095 Trueyeld 1990 100 COL80 COL80 27 329.583686600433 0 162 -0.481190988540752 NA NA 11 0.75 loc
1 1980 1997 16 11 4 DeadNotShot 1 FAN83 1 1983 80 1980 3 4.600000095 Naive 1983 9 COL80 COL80 50 391.202300542815 0 161 -0.526327675153122 NA NA NA 0.75 loc
1 1980 1997 16 11 4 DeadNotShot 1 FAN96 1 1996 59 1980 16 3.299999952 Summeryeld 1996 256 COL80 COL80 29 336.729582998647 0 162 -0.481190988540752 NA NA NA 0.75 loc
1 1980 1997 16 11 4 DeadNotShot 1 FAN86 1 1986 103 1980 6 4.28 Milk 1986 36 COL80 COL80 73 429.045944114839 0 201 1.2791397893417 NA NA NA 0.75 loc
1 1980 1997 16 11 4 DeadNotShot 1 FAN94 1 1994 65 1980 14 3.280000095 Milk 1994 196 COL80 COL80 35 355.534806148941 0 131 -1.88042827352424 NA NA NA 0.75 loc
1 1980 1997 16 11 4 DeadNotShot 1 FAN85 2 1985 60 1980 5 6.739999905 Trueyeld 1985 25 COL80 COL80 30 340.119738166216 0 165 -0.34578092870364 NA NA NA 0.75 loc
1 1980 1997 16 11 4 DeadNotShot 1 FAN93 1 1993 63 1980 13 6.600000095 Summeryeld 1993 169 COL80 COL80 33 349.650756146648 0 167 -0.255507555478899 NA NA NA 0.75 loc
1 1980 1997 16 11 4 DeadNotShot 1 FAN92 2 1992 53 1980 12 5.739999905 Trueyeld 1992 144 COL80 COL80 23 313.549421592915 0 174 0.0604492508076943 NA NA NA 0.75 loc
1 1980 1997 16 11 4 DeadNotShot 1 FAN88 1 1988 70 1980 8 3.895 Milk 1988 64 COL80 COL80 40 368.887945411394 0 174 0.0604492508076943 NA NA NA 0.75 loc
1 1980 1997 16 11 4 DeadNotShot 1 FAN87 2 1987 79 1980 7 5.28 Winteryeld 1987 49 COL80 COL80 49 389.182029811063 0 168 -0.210370868866529 NA NA NA 0.75 loc
1 1980 1997 16 11 4 DeadNotShot 1 FAN95 2 1995 54 1980 15 3.494999905 Summeryeld 1995 225 COL80 COL80 24 317.805383034795 0 144 -1.29365134756342 NA NA NA 0.75 loc
1 1969 1983 13 9 8 DeadNotShot 1 COL76 2 1976 61 1969 7 7.120000191 Milk 1976 49 COLLE COLLE 31 343.398720448515 0 113 -2.69288863254691 NA NA 9 0.5 loc
1 1969 1983 13 9 8 DeadNotShot 1 COL82 2 1982 78 1969 13 NA Trueyeld 1982 169 COLLE COLLE 48 387.120101090789 0 152 -0.932557854664457 NA NA NA 0.5 loc
1 1969 1983 13 9 8 DeadNotShot 1 COL72 1 1972 53 1969 3 6.755000191 Naive 1972 9 COLLE COLLE 23 313.549421592915 0 NA 0 NA NA NA 0.5 loc
1 1969 1983 13 9 8 DeadNotShot 1 COL78 1 1978 56 1969 9 NA Trueyeld 1978 81 COLLE COLLE 26 325.809653802148 0 134 -1.74501821368713 NA NA NA 0.5 loc
1 1969 1983 13 9 8 DeadNotShot 1 COL79 1 1979 65 1969 10 6.420000381 Milk 1979 100 COLLE COLLE 35 355.534806148941 0 151 -0.977694541276827 NA NA NA 0.5 loc
1 1969 1983 13 9 8 DeadNotShot 1 COL73 2 1973 51 1969 4 NA Milk 1973 16 COLLE COLLE 21 304.452243772342 0 79 -4.2275359773675 NA NA NA 0.5 loc
1 1969 1983 13 9 8 DeadNotShot 1 COL74 1 1974 53 1969 5 6.080000191 Milk 1974 25 COLLE COLLE 23 313.549421592915 0 79 -4.2275359773675 NA NA NA 0.5 loc
1 1969 1983 13 9 8 DeadNotShot 1 COL80 1 1980 74 1969 11 NA Milk 1980 121 COLLE COLLE 44 378.418963391826 0 142 -1.38392472078816 NA NA NA 0.5 loc
1 1969 1983 13 9 8 DeadNotShot 1 COL75 1 1975 66 1969 6 2.840000048 Milk 1975 36 COLLE COLLE 36 358.351893845611 0 90 -3.73103242463143 NA NA NA 0.5 loc
1 2014 NA NA 0 0 Living 3 NA 1 NA NA NA 1 NA Milk NA 1 NA COM14 NA NA NA NA NA NA NA 0 0.9609375 loc
1 2016 NA NA 0 0 Living 3 NA 1 NA NA NA 1 NA Milk NA 1 NA COM16 NA NA NA NA NA NA NA 0 0.4765625 loc
1 1995 1995 0 0 0 DeadNotShot 1 NA 1 NA NA NA 1 NA Milk NA 1 NA COO95 NA NA NA NA NA NA NA 0 1 loc
1 1996 1997 0 0 0 DeadNotShot 1 NA 1 NA NA NA 1 NA Milk NA 1 NA COO96 NA NA NA NA NA NA NA 0 1 loc
1 1998 2000 1 0 0 DeadNotShot 1 NA 1 NA NA NA 1 NA Milk NA 1 NA COO98 NA NA NA NA NA NA NA 0 0.90625 loc
1 1981 NA NA 0 0 DeadNotShot 2 NA 1 NA NA NA 1 NA Milk NA 1 NA COP81 NA NA NA NA NA NA NA 0 0.25 loc
1 1985 1986 0 0 0 DeadNotShot 1 NA 1 NA NA NA 1 NA Milk NA 1 NA COP85 NA NA NA NA NA NA NA 0 0.25 loc
1 1994 2002 8 2 2 Shot 3 ANT00 2 2000 56 1994 6 7.380000381 Trueyeld 2000 36 COQ94 COQ94 26 325.809653802148 0 195 1.00831966966747 NA NA 2 0.359375 loc
1 1994 2002 8 2 2 Shot 3 ANT97 1 1997 63 1994 3 NA Naive 1997 9 COQ94 COQ94 33 349.650756146648 0 177 0.195859310644806 NA NA NA 0.359375 loc
1 1995 1996 1 0 0 Shot 3 NA 1 NA NA NA 1 NA Milk NA 1 NA COQ95 NA NA NA NA NA NA NA 0 0.859375 loc
1 1976 1976 0 0 0 DeadNotShot 1 NA 1 NA NA NA 1 NA Milk NA 1 NA COR76 NA NA NA NA NA NA NA 0 0.5 loc
1 1981 1983 1 0 0 DeadNotShot 1 NA 1 NA NA NA 1 NA Milk NA 1 NA COR81 NA NA NA NA NA NA NA 0 1 loc
1 1978 1982 3 1 1 DeadNotShot 1 EIF81 1 1981 91 1978 3 5.579999809 Naive 1981 9 COT78 COT78 61 411.087386417331 0 155 -0.797147794827345 NA NA 1 0.125 loc
1 1979 1985 5 2 1 DeadNotShot 1 NIC84 1 1984 55 1979 5 NA Milk 1984 25 COT79 COT79 25 321.88758248682 0 162 -0.481190988540752 NA NA 2 0.125 loc
1 1979 1985 5 2 1 DeadNotShot 1 NIC83 2 1983 61 1979 4 7.340000381 Naive 1983 16 COT79 COT79 31 343.398720448515 0 161 -0.526327675153122 NA NA NA 0.125 loc
1 1991 1992 0 0 0 DeadNotShot 1 NA 1 NA NA NA 1 NA Milk NA 1 NA COU91 NA NA NA NA NA NA NA 0 0.984375 loc
1 1995 1995 0 0 0 DeadNotShot 1 NA 1 NA NA NA 1 NA Milk NA 1 NA COU95 NA NA NA NA NA NA NA 0 0.984375 loc
1 1979 1991 12 7 1 Shot 3 PAR83 2 1983 64 1979 4 4.64 Naive 1983 16 COW79 COW79 34 352.636052461616 0 161 -0.526327675153122 NA NA 7 0.625 loc
1 1979 1991 12 7 1 Shot 3 PAR87 3 1987 71 1979 8 NA Milk 1987 64 COW79 COW79 41 371.357206670431 0 168 -0.210370868866529 NA NA NA 0.625 loc
1 1979 1991 12 7 1 Shot 3 PAR85 3 1985 55 1979 6 NA Trueyeld 1985 36 COW79 COW79 25 321.88758248682 0 165 -0.34578092870364 NA NA NA 0.625 loc
1 1979 1991 12 7 1 Shot 3 PAR88 3 1988 62 1979 9 NA Summeryeld 1988 81 COW79 COW79 32 346.573590279973 0 174 0.0604492508076943 NA NA NA 0.625 loc
1 1975 1981 6 2 2 DeadNotShot 1 DEC79 1 1979 75 1975 4 4.659999905 Naive 1979 16 COY75 COY75 45 380.666248977032 0 151 -0.977694541276827 NA NA 2 0.5 loc
1 1975 1981 6 2 2 DeadNotShot 1 DEC81 2 1981 66 1975 6 8.42 Trueyeld 1981 36 COY75 COY75 36 358.351893845611 0 155 -0.797147794827345 NA NA NA 0.5 loc
1 1963 1977 14 6 5 Shot 3 NA 1 NA NA NA 1 NA Milk NA 1 NA COYHI NA NA NA NA NA NA NA 6 1 Imm
1 2000 2002 2 0 0 Shot 3 NA 1 NA NA NA 1 NA Milk NA 1 NA CPS00 NA NA NA NA NA NA NA 0 0.875 loc
1 1997 2005 8 4 1 Shot 3 CAY03 2 2003 54 1997 6 6.440000191 Summeryeld 2003 36 CPS97 CPS97 24 317.805383034795 0 176 0.150722624032435 NA NA 4 0.9375 loc
1 1997 2005 8 4 1 Shot 3 CAY04 2 2004 61 1997 7 6.619999809 Milk 2004 49 CPS97 CPS97 31 343.398720448515 0 187 0.647226176768511 NA NA NA 0.9375 loc
1 1997 2005 8 4 1 Shot 3 CAY02 2 2002 67 1997 5 6.039999905 Naive 2002 25 CPS97 CPS97 37 361.091791264422 0 183 0.466679430319029 NA NA NA 0.9375 loc
1 1999 1999 0 0 0 DeadNotShot 1 NA 1 NA NA NA 1 NA Milk NA 1 NA CPS99 NA NA NA NA NA NA NA 0 0.796875 loc
1 2008 2009 0 0 0 DeadNotShot 1 NA 1 NA NA NA 1 NA Milk NA 1 NA CPY08 NA NA NA NA NA NA NA 0 0.921875 loc
1 2014 NA NA 0 0 Living 3 NA 1 NA NA NA 1 NA Milk NA 1 NA CPY14 NA NA NA NA NA NA NA 0 0.421875 loc
1 2016 NA NA 0 0 Living 3 NA 1 NA NA NA 1 NA Milk NA 1 NA CPY16 NA NA NA NA NA NA NA 0 0.90625 loc
1 1981 1986 4 1 0 DeadNotShot 1 FIS85 2 1985 79 1981 4 5.94 Naive 1985 16 CRA81 CRA81 49 389.182029811063 0 165 -0.34578092870364 NA NA 1 1 loc
1 1983 1983 0 0 0 DeadNotShot 1 NA 1 NA NA NA 1 NA Milk NA 1 NA CRA83 NA NA NA NA NA NA NA 0 1 loc
1 1985 1986 0 0 0 DeadNotShot 1 NA 1 NA NA NA 1 NA Milk NA 1 NA CRA85 NA NA NA NA NA NA NA 0 1 loc
1 1986 1988 1 0 0 DeadNotShot 1 NA 1 NA NA NA 1 NA Milk NA 1 NA CRA86 NA NA NA NA NA NA NA 0 1 loc
1 1987 1988 0 0 0 DeadNotShot 1 NA 1 NA NA NA 1 NA Milk NA 1 NA CRA87 NA NA NA NA NA NA NA 0 1 loc
1 1988 1989 0 0 0 DeadNotShot 1 NA 1 NA NA NA 1 NA Milk NA 1 NA CRB88 NA NA NA NA NA NA NA 0 1 loc
1 1995 2011 15 8 6 DeadNotShot 1 WIS08 1 2008 70 1995 13 NA Trueyeld 2008 169 CRB95 CRB95 40 368.887945411394 0 205 1.45968653579118 NA NA 8 0.875 loc
1 1995 2011 15 8 6 DeadNotShot 1 WIS02 1 2002 71 1995 7 NA Milk 2002 49 CRB95 CRB95 41 371.357206670431 0 183 0.466679430319029 NA NA NA 0.875 loc
1 1995 2011 15 8 6 DeadNotShot 1 WIS03 2 2003 65 1995 8 7.619999809 Milk 2003 64 CRB95 CRB95 35 355.534806148941 0 176 0.150722624032435 NA NA NA 0.875 loc
1 1995 2011 15 8 6 DeadNotShot 1 WIS01 1 2001 52 1995 6 NA Naive 2001 36 CRB95 CRB95 22 309.104245335832 0 179 0.286132683869547 NA NA NA 0.875 loc
1 1995 2011 15 8 6 DeadNotShot 1 WIS10 3 2010 74 1995 15 NA Trueyeld 2010 225 CRB95 CRB95 44 378.418963391826 0 191 0.827772923217993 NA NA NA 0.875 loc
1 1995 2011 15 8 6 DeadNotShot 1 WIS04 1 2004 69 1995 9 7.56 Milk 2004 81 CRB95 CRB95 39 366.356164612965 0 187 0.647226176768511 NA NA NA 0.875 loc
1 1997 2006 8 1 0 DeadNotShot 1 COA04 2 2004 69 1997 7 6.590000191 Naive 2004 49 CRB97 CRB97 39 366.356164612965 0.015625 187 0.647226176768511 NA NA 1 1 loc
1 1991 2002 11 5 4 Shot 3 CUM00 2 2000 58 1991 9 7.479999809 Trueyeld 2000 81 CRC91 CRC91 28 333.22045101752 0 195 1.00831966966747 NA NA 5 0.6875 loc
1 1991 2002 11 5 4 Shot 3 CUM97 1 1997 55 1991 6 7.159999809 Trueyeld 1997 36 CRC91 CRC91 25 321.88758248682 0 177 0.195859310644806 NA NA NA 0.6875 loc
1 1991 2002 11 5 4 Shot 3 CUM02 2 2002 83 1991 11 8.920000381 Trueyeld 2002 121 CRC91 CRC91 53 397.029191355212 0 183 0.466679430319029 NA NA NA 0.6875 loc
1 1991 2002 11 5 4 Shot 3 CUM95 2 1995 69 1991 4 6.180000191 Naive 1995 16 CRC91 CRC91 39 366.356164612965 0 144 -1.29365134756342 NA NA NA 0.6875 loc
1 1991 2002 11 5 4 Shot 3 CUM98 1 1998 64 1991 7 7.379999619 Milk 1998 49 CRC91 CRC91 34 352.636052461616 0 193 0.918046296442734 NA NA NA 0.6875 loc
1 1996 1999 3 1 0 Shot 3 NA 1 NA NA NA 1 NA Milk NA 1 NA CRD96 NA NA NA NA NA NA NA 1 0.75 loc
1 1985 1985 0 0 0 DeadNotShot 1 NA 1 NA NA NA 1 NA Milk NA 1 NA CRE85 NA NA NA NA NA NA NA 0 0.5 loc
1 1983 NA NA 2 1 DeadNotShot 2 FAD87 3 1987 70 1983 4 NA Naive 1987 16 CRK83 CRK83 40 368.887945411394 0 168 -0.210370868866529 NA NA 2 0.125 loc
1 2001 2014 12 8 3 Shot 3 AZU05 1 2005 65 2001 4 3.659999809 Naive 2005 16 CRM01 CRM01 35 355.534806148941 0 198 1.14372972950459 NA NA 8 0.71875 loc
1 2001 2014 12 8 3 Shot 3 AZU10 2 2010 53 2001 9 7.339999809 Summeryeld 2010 81 CRM01 CRM01 23 313.549421592915 0 191 0.827772923217993 NA NA NA 0.71875 loc
1 2001 2014 12 8 3 Shot 3 AZU08 1 2008 69 2001 7 4.339999809 Milk 2008 49 CRM01 CRM01 39 366.356164612965 0 205 1.45968653579118 NA NA NA 0.71875 loc
1 2001 2014 12 8 3 Shot 3 AZU07 1 2007 48 2001 6 5.680000095 Trueyeld 2007 36 CRM01 CRM01 18 289.037175789616 0 188 0.692362863380881 NA NA NA 0.71875 loc
1 2001 2014 12 8 3 Shot 3 AZU12 1 2012 55 2001 11 NA Summeryeld 2012 121 CRM01 CRM01 25 321.88758248682 0 179 0.286132683869547 NA NA NA 0.71875 loc
1 2001 2014 12 8 3 Shot 3 AZU09 1 2009 61 2001 8 6.310000095 Milk 2009 64 CRM01 CRM01 31 343.398720448515 0 183 0.466679430319029 NA NA NA 0.71875 loc
1 2001 2014 12 8 3 Shot 3 AZU11 3 2011 50 2001 10 NA Summeryeld 2011 100 CRM01 CRM01 20 299.573227355399 0 178 0.240995997257176 NA NA NA 0.71875 loc
1 2001 2014 12 8 3 Shot 3 AZU13 1 2013 53 2001 12 7.319999619 Milk 2013 144 CRM01 CRM01 23 313.549421592915 0 178 0.240995997257176 NA NA NA 0.71875 loc
1 2003 NA NA 3 2 DeadNotShot 2 MLT07 1 2007 58 2003 4 8.929999809 Naive 2007 16 CRM03 CRM03 28 333.22045101752 0 188 0.692362863380881 NA NA 3 0.34375 loc
1 2003 NA NA 3 2 DeadNotShot 2 MLT08 1 2008 76 2003 5 NA Milk 2008 25 CRM03 CRM03 46 382.864139648909 0 205 1.45968653579118 NA NA NA 0.34375 loc
1 2005 2009 3 0 0 Shot 3 NA 1 NA NA NA 1 NA Milk NA 1 NA CRM05 NA NA NA NA NA NA NA 0 0.6875 loc
1 1999 2010 11 4 4 Shot 3 SCT09 1 2009 73 1999 10 8.459999619 Trueyeld 2009 100 CRM99 CRM99 43 376.120011569356 0 183 0.466679430319029 NA NA 4 0.34375 loc
1 1999 2010 11 4 4 Shot 3 SCT05 2 2005 53 1999 6 6.879999905 Trueyeld 2005 36 CRM99 CRM99 23 313.549421592915 0 198 1.14372972950459 NA NA NA 0.34375 loc
1 1999 2010 11 4 4 Shot 3 SCT07 2 2007 54 1999 8 7.579999809 Trueyeld 2007 64 CRM99 CRM99 24 317.805383034795 0 188 0.692362863380881 NA NA NA 0.34375 loc
1 1999 2010 11 4 4 Shot 3 SCT03 2 2003 61 1999 4 6.339999809 Naive 2003 16 CRM99 CRM99 31 343.398720448515 0 176 0.150722624032435 NA NA NA 0.34375 loc
1 1989 NA NA 0 0 DeadNotShot 2 NA 1 NA NA NA 1 NA Milk NA 1 NA CRN89 NA NA NA NA NA NA NA 0 0.25 loc
1 1991 1991 0 0 0 Shot 3 NA 1 NA NA NA 1 NA Milk NA 1 NA CRN91 NA NA NA NA NA NA NA 0 0.25 loc
1 1988 1989 0 0 0 DeadNotShot 1 NA 1 NA NA NA 1 NA Milk NA 1 NA CRO88 NA NA NA NA NA NA NA 0 0.875 loc
1 1990 1999 8 4 2 DeadNotShot 1 ORC95 1 1995 89 1990 5 7.119999809 Naive 1995 25 CRO90 CRO90 59 407.753744390572 0 144 -1.29365134756342 NA NA 4 1 loc
1 1990 1999 8 4 2 DeadNotShot 1 ORC98 2 1998 83 1990 8 8.619999809 Milk 1998 64 CRO90 CRO90 53 397.029191355212 0 193 0.918046296442734 NA NA NA 1 loc
1 1990 1999 8 4 2 DeadNotShot 1 ORC97 1 1997 58 1990 7 7.44 Trueyeld 1997 49 CRO90 CRO90 28 333.22045101752 0 177 0.195859310644806 NA NA NA 1 loc
1 1966 1982 15 10 5 DeadNotShot 1 NA 1 NA NA NA 1 NA Milk NA 1 NA CROTT NA NA NA NA NA NA NA 10 1 Imm
1 1992 1995 3 0 0 Shot 3 NA 1 NA NA NA 1 NA Milk NA 1 NA CRS92 NA NA NA NA NA NA NA 0 0.875 loc
1 1971 1979 8 5 2 DeadNotShot 1 LIC74 2 1974 97 1971 3 6.554999905 Naive 1974 9 CRT71 CRT71 67 420.469261939097 0 79 -4.2275359773675 NA NA 5 0.5 loc
1 1971 1979 8 5 2 DeadNotShot 1 LIC79 2 1979 81 1971 8 6.46 Winteryeld 1979 64 CRT71 CRT71 51 393.182563272433 0 151 -0.977694541276827 NA NA NA 0.5 loc
1 1971 1979 8 5 2 DeadNotShot 1 LIC76 2 1976 79 1971 5 8.309999619 Trueyeld 1976 25 CRT71 CRT71 49 389.182029811063 0 113 -2.69288863254691 NA NA NA 0.5 loc
1 1971 1979 8 5 2 DeadNotShot 1 LIC77 1 1977 78 1971 6 6.024999905 Milk 1977 36 CRT71 CRT71 48 387.120101090789 0 114 -2.64775194593454 NA NA NA 0.5 loc
1 1971 1979 8 5 2 DeadNotShot 1 LIC78 2 1978 62 1971 7 4.460000095 Summeryeld 1978 49 CRT71 CRT71 32 346.573590279973 0 134 -1.74501821368713 NA NA NA 0.5 loc
1 1974 1986 11 5 3 DeadNotShot 1 MOS80 2 1980 71 1974 6 7.210000191 Trueyeld 1980 36 CRT74 CRT74 41 371.357206670431 0 142 -1.38392472078816 NA NA 5 0.5 loc
1 1974 1986 11 5 3 DeadNotShot 1 MOS82 2 1982 65 1974 8 7.329999905 Trueyeld 1982 64 CRT74 CRT74 35 355.534806148941 0 152 -0.932557854664457 NA NA NA 0.5 loc
1 1974 1986 11 5 3 DeadNotShot 1 MOS85 1 1985 91 1974 11 6.685 Trueyeld 1985 121 CRT74 CRT74 61 411.087386417331 0 165 -0.34578092870364 NA NA NA 0.5 loc
1 1974 1986 11 5 3 DeadNotShot 1 MOS78 1 1978 73 1974 4 NA Naive 1978 16 CRT74 CRT74 43 376.120011569356 0 134 -1.74501821368713 NA NA NA 0.5 loc
1 1974 1986 11 5 3 DeadNotShot 1 MOS83 1 1983 80 1974 9 4.979999905 Winteryeld 1983 81 CRT74 CRT74 50 391.202300542815 0 161 -0.526327675153122 NA NA NA 0.5 loc
1 1976 1993 16 10 6 DeadNotShot 1 SAF83 2 1983 71 1976 7 3.750000095 Milk 1983 49 CRT76 CRT76 41 371.357206670431 0 161 -0.526327675153122 NA NA 10 1 loc
1 1976 1993 16 10 6 DeadNotShot 1 SAF84 2 1984 73 1976 8 6.339999809 Winteryeld 1984 64 CRT76 CRT76 43 376.120011569356 0 162 -0.481190988540752 NA NA NA 1 loc
1 1976 1993 16 10 6 DeadNotShot 1 SAF92 2 1992 62 1976 16 6.994999905 Trueyeld 1992 256 CRT76 CRT76 32 346.573590279973 0 174 0.0604492508076943 NA NA NA 1 loc
1 1976 1993 16 10 6 DeadNotShot 1 SAF89 2 1989 98 1976 13 6.579999809 Milk 1989 169 CRT76 CRT76 68 421.950770517611 0 199 1.18886641611696 NA NA NA 1 loc
1 1976 1993 16 10 6 DeadNotShot 1 SAF85 2 1985 58 1976 9 7.019999809 Milk 1985 81 CRT76 CRT76 28 333.22045101752 0 165 -0.34578092870364 NA NA NA 1 loc
1 1976 1993 16 10 6 DeadNotShot 1 SAF88 2 1988 56 1976 12 8.139999809 Summeryeld 1988 144 CRT76 CRT76 26 325.809653802148 0 174 0.0604492508076943 NA NA NA 1 loc
1 1976 1993 16 10 6 DeadNotShot 1 SAF80 1 1980 75 1976 4 5.680000095 Naive 1980 16 CRT76 CRT76 45 380.666248977032 0 142 -1.38392472078816 NA NA NA 1 loc
1 1976 1993 16 10 6 DeadNotShot 1 SAF87 3 1987 82 1976 11 NA Trueyeld 1987 121 CRT76 CRT76 52 395.124371858143 0 168 -0.210370868866529 NA NA NA 1 loc
1 1976 1993 16 10 6 DeadNotShot 1 SAF90 2 1990 74 1976 14 7.310000095 Milk 1990 196 CRT76 CRT76 44 378.418963391826 0 162 -0.481190988540752 NA NA NA 1 loc
1 1976 1993 16 10 6 DeadNotShot 1 SAF82 2 1982 64 1976 6 6.855000095 Trueyeld 1982 36 CRT76 CRT76 34 352.636052461616 0 152 -0.932557854664457 NA NA NA 1 loc
1 2010 2011 0 0 0 DeadNotShot 1 NA 1 NA NA NA 1 NA Milk NA 1 NA CRX10 NA NA NA NA NA NA NA 0 0.9375 loc
1 2014 NA NA 0 0 Living 3 NA 1 NA NA NA 1 NA Milk NA 1 NA CRX14 NA NA NA NA NA NA NA 0 0.9375 loc
1 1984 NA NA 0 0 DeadNotShot 2 NA 1 NA NA NA 1 NA Milk NA 1 NA CRY84 NA NA NA NA NA NA NA 0 0.1875 loc
1 1986 NA NA 0 0 DeadNotShot 2 NA 1 NA NA NA 1 NA Milk NA 1 NA CRY86 NA NA NA NA NA NA NA 0 0.1875 loc
1 1988 NA NA 0 0 DeadNotShot 2 NA 1 NA NA NA 1 NA Milk NA 1 NA CRY88 NA NA NA NA NA NA NA 0 0.1875 loc
1 2011 2012 0 0 0 DeadNotShot 1 NA 1 NA NA NA 1 NA Milk NA 1 NA CSH11 NA NA NA NA NA NA NA 0 0.734375 loc
1 2014 2014 0 0 0 DeadNotShot 1 NA 1 NA NA NA 1 NA Milk NA 1 NA CSH14 NA NA NA NA NA NA NA 0 0.984375 loc
1 2015 2015 0 0 0 DeadNotShot 1 NA 1 NA NA NA 1 NA Milk NA 1 NA CSH15 NA NA NA NA NA NA NA 0 0.984375 loc
1 1997 1999 1 0 0 DeadNotShot 1 NA 1 NA NA NA 1 NA Milk NA 1 NA CSK97 NA NA NA NA NA NA NA 0 0.75 loc
1 1998 2005 6 2 0 DeadNotShot 1 GOB02 1 2002 65 1998 4 4.725000191 Naive 2002 16 CSK98 CSK98 35 355.534806148941 0 183 0.466679430319029 NA NA 2 0.75 loc
1 1998 2005 6 2 0 DeadNotShot 1 GOB04 2 2004 87 1998 6 NA Trueyeld 2004 36 CSK98 CSK98 57 404.305126783455 0 187 0.647226176768511 NA NA NA 0.75 loc
1 1984 1997 12 5 0 DeadNotShot 1 COU96 2 1996 63 1984 12 4.860000191 Summeryeld 1996 144 CUC84 CUC84 33 349.650756146648 0.0625 162 -0.481190988540752 NA NA 5 0.96875 loc
1 1984 1997 12 5 0 DeadNotShot 1 COU95 1 1995 83 1984 11 5.300000191 Summeryeld 1995 121 CUC84 CUC84 53 397.029191355212 0.0625 144 -1.29365134756342 NA NA NA 0.96875 loc
1 1984 1997 12 5 0 DeadNotShot 1 COU90 3 1990 79 1984 6 NA Naive 1990 36 CUC84 CUC84 49 389.182029811063 0.0625 162 -0.481190988540752 NA NA NA 0.96875 loc
1 1984 1997 12 5 0 DeadNotShot 1 COU94 2 1994 71 1984 10 4.220000095 Trueyeld 1994 100 CUC84 CUC84 41 371.357206670431 0.0625 131 -1.88042827352424 NA NA NA 0.96875 loc
1 1984 1997 12 5 0 DeadNotShot 1 COU91 1 1991 77 1984 7 5.760000191 Summeryeld 1991 49 CUC84 CUC84 47 385.014760171006 0.0625 174 0.0604492508076943 NA NA NA 0.96875 loc
1 1991 2007 15 8 5 DeadNotShot 1 ZUC96 2 1996 64 1991 5 5.62 Milk 1996 25 CUC91 CUC91 34 352.636052461616 0 162 -0.481190988540752 NA NA 8 0.96875 loc
1 1991 2007 15 8 5 DeadNotShot 1 ZUC98 2 1998 59 1991 7 7.680000191 Trueyeld 1998 49 CUC91 CUC91 29 336.729582998647 0 193 0.918046296442734 NA NA NA 0.96875 loc
1 1991 2007 15 8 5 DeadNotShot 1 ZUC03 1 2003 57 1991 12 6.440000191 Trueyeld 2003 144 CUC91 CUC91 27 329.583686600433 0 176 0.150722624032435 NA NA NA 0.96875 loc
1 1991 2007 15 8 5 DeadNotShot 1 ZUC95 2 1995 71 1991 4 5.119999809 Naive 1995 16 CUC91 CUC91 41 371.357206670431 0 144 -1.29365134756342 NA NA NA 0.96875 loc
1 1991 2007 15 8 5 DeadNotShot 1 ZUC01 1 2001 57 1991 10 5.680000095 Summeryeld 2001 100 CUC91 CUC91 27 329.583686600433 0 179 0.286132683869547 NA NA NA 0.96875 loc
1 1991 2007 15 8 5 DeadNotShot 1 ZUC06 2 2006 56 1991 15 5.620000191 Summeryeld 2006 225 CUC91 CUC91 26 325.809653802148 0 182 0.421542743706658 NA NA NA 0.96875 loc
1 1991 2007 15 8 5 DeadNotShot 1 ZUC00 1 2000 52 1991 9 4.979999809 Trueyeld 2000 81 CUC91 CUC91 22 309.104245335832 0 195 1.00831966966747 NA NA NA 0.96875 loc
1 1991 2007 15 8 5 DeadNotShot 1 ZUC05 1 2005 63 1991 14 5.839999809 Trueyeld 2005 196 CUC91 CUC91 33 349.650756146648 0 198 1.14372972950459 NA NA NA 0.96875 loc
1 1994 1995 0 0 0 DeadNotShot 1 NA 1 NA NA NA 1 NA Milk NA 1 NA CUC94 NA NA NA NA NA NA NA 0 0.96875 loc
1 1986 NA NA 0 0 DeadNotShot 2 NA 1 NA NA NA 1 NA Milk NA 1 NA CUK86 NA NA NA NA NA NA NA 0 0.1875 loc
1 1987 NA NA 0 0 DeadNotShot 2 NA 1 NA NA NA 1 NA Milk NA 1 NA CUK87 NA NA NA NA NA NA NA 0 0.1875 loc
1 1997 2000 3 0 0 Shot 3 NA 1 NA NA NA 1 NA Milk NA 1 NA CUM97 NA NA NA NA NA NA NA 0 0.78125 loc
1 1998 2001 3 1 0 Shot 3 ORG01 2 2001 70 1998 3 6.28 Naive 2001 9 CUM98 CUM98 40 368.887945411394 0 179 0.286132683869547 NA NA 1 0.84375 loc
1 1978 1992 13 8 4 DeadNotShot 1 WHA91 1 1991 59 1978 13 6.820000095 Trueyeld 1991 169 CUR78 CUR78 29 336.729582998647 0 174 0.0604492508076943 NA NA 8 1 loc
1 1978 1992 13 8 4 DeadNotShot 1 WHA82 1 1982 92 1978 4 7.319999619 Naive 1982 16 CUR78 CUR78 62 412.713438504509 0 152 -0.932557854664457 NA NA NA 1 loc
1 1978 1992 13 8 4 DeadNotShot 1 WHA83 1 1983 94 1978 5 5.055000095 Winteryeld 1983 25 CUR78 CUR78 64 415.888308335967 0 161 -0.526327675153122 NA NA NA 1 loc
1 1978 1992 13 8 4 DeadNotShot 1 WHA84 2 1984 97 1978 6 7.374999809 Milk 1984 36 CUR78 CUR78 67 420.469261939097 0 162 -0.481190988540752 NA NA NA 1 loc
1 1978 1992 13 8 4 DeadNotShot 1 WHA89 1 1989 72 1978 11 7.865 Trueyeld 1989 121 CUR78 CUR78 42 373.766961828337 0 199 1.18886641611696 NA NA NA 1 loc
1 1978 1992 13 8 4 DeadNotShot 1 WHA87 1 1987 78 1978 9 6.659999809 Winteryeld 1987 81 CUR78 CUR78 48 387.120101090789 0 168 -0.210370868866529 NA NA NA 1 loc
1 1978 1992 13 8 4 DeadNotShot 1 WHA86 2 1986 67 1978 8 7.520000381 Trueyeld 1986 64 CUR78 CUR78 37 361.091791264422 0 201 1.2791397893417 NA NA NA 1 loc
1 1980 1980 0 0 0 DeadNotShot 1 NA 1 NA NA NA 1 NA Milk NA 1 NA CUR80 NA NA NA NA NA NA NA 0 0.5 loc
1 1983 1986 3 0 0 DeadNotShot 1 NA 1 NA NA NA 1 NA Milk NA 1 NA CUR83 NA NA NA NA NA NA NA 0 1 loc
1 1984 1986 1 0 0 DeadNotShot 1 NA 1 NA NA NA 1 NA Milk NA 1 NA CWR84 NA NA NA NA NA NA NA 0 0.5 loc
1 1986 1987 0 0 0 DeadNotShot 1 NA 1 NA NA NA 1 NA Milk NA 1 NA CWR86 NA NA NA NA NA NA NA 0 1 loc
1 1987 1988 0 0 0 DeadNotShot 1 NA 1 NA NA NA 1 NA Milk NA 1 NA CWR87 NA NA NA NA NA NA NA 0 1 loc
1 2012 2013 0 0 0 Shot 3 NA 1 NA NA NA 1 NA Milk NA 1 NA CYA12 NA NA NA NA NA NA NA 0 0.90625 loc
1 2008 2008 0 0 0 DeadNotShot 1 NA 1 NA NA NA 1 NA Milk NA 1 NA DAI08 NA NA NA NA NA NA NA 0 0.7890625 loc
1 2012 NA NA 1 0 Living 3 CES16 3 2016 57 2012 4 NA Naive 2016 16 DAK12 DAK12 27 329.583686600433 0 180 0.331269370481917 NA NA 1 0.9296875 loc
1 2016 NA NA 0 0 Living 3 NA 1 NA NA NA 1 NA Milk NA 1 NA DAK16 NA NA NA NA NA NA NA 0 0.8203125 loc
1 1978 NA NA 3 2 DeadNotShot 2 NA 1 NA NA NA 1 NA Milk NA 1 NA DAM78 NA NA NA NA NA NA NA 3 0.25 loc
1 1984 NA NA 0 0 DeadNotShot 2 NA 1 NA NA NA 1 NA Milk NA 1 NA DAM84 NA NA NA NA NA NA NA 0 0.25 loc
1 1986 1987 0 0 0 DeadNotShot 1 NA 1 NA NA NA 1 NA Milk NA 1 NA DAN86 NA NA NA NA NA NA NA 0 1 loc
1 1990 2005 14 10 1 DeadNotShot 1 FOP99 1 1999 79 1990 9 6.7 Winteryeld 1999 81 DAN90 DAN90 49 389.182029811063 0 211 1.7305066554654 NA NA 10 0.875 loc
1 1990 2005 14 10 1 DeadNotShot 1 FOP04 3 2004 82 1990 14 NA Milk 2004 196 DAN90 DAN90 52 395.124371858143 0 187 0.647226176768511 NA NA NA 0.875 loc
1 1990 2005 14 10 1 DeadNotShot 1 FOP01 2 2001 60 1990 11 NA Trueyeld 2001 121 DAN90 DAN90 30 340.119738166216 0 179 0.286132683869547 NA NA NA 0.875 loc
1 1990 2005 14 10 1 DeadNotShot 1 FOP96 2 1996 60 1990 6 NA Summeryeld 1996 36 DAN90 DAN90 30 340.119738166216 0 162 -0.481190988540752 NA NA NA 0.875 loc
1 1990 2005 14 10 1 DeadNotShot 1 FOP98 2 1998 74 1990 8 6.619999809 Milk 1998 64 DAN90 DAN90 44 378.418963391826 0 193 0.918046296442734 NA NA NA 0.875 loc
1 1990 2005 14 10 1 DeadNotShot 1 FOP97 1 1997 62 1990 7 5.899999809 Winteryeld 1997 49 DAN90 DAN90 32 346.573590279973 0 177 0.195859310644806 NA NA NA 0.875 loc
1 1990 2005 14 10 1 DeadNotShot 1 FOP95 3 1995 73 1990 5 NA Winteryeld 1995 25 DAN90 DAN90 43 376.120011569356 0 144 -1.29365134756342 NA NA NA 0.875 loc
1 1990 2005 14 10 1 DeadNotShot 1 FOP03 1 2003 60 1990 13 NA Trueyeld 2003 169 DAN90 DAN90 30 340.119738166216 0 176 0.150722624032435 NA NA NA 0.875 loc
1 1990 2005 14 10 1 DeadNotShot 1 FOP94 2 1994 74 1990 4 5.88 Naive 1994 16 DAN90 DAN90 44 378.418963391826 0 131 -1.88042827352424 NA NA NA 0.875 loc
1 1991 1992 0 0 0 DeadNotShot 1 NA 1 NA NA NA 1 NA Milk NA 1 NA DAN91 NA NA NA NA NA NA NA 0 1 loc
1 1992 1993 0 0 0 DeadNotShot 1 NA 1 NA NA NA 1 NA Milk NA 1 NA DAN92 NA NA NA NA NA NA NA 0 0.875 loc
1 1995 NA NA 0 0 Living 3 NA 1 NA NA NA 1 NA Milk NA 1 NA DAN95 NA NA NA NA NA NA NA 0 1 loc
1 1996 1997 0 0 0 DeadNotShot 1 NA 1 NA NA NA 1 NA Milk NA 1 NA DAN96 NA NA NA NA NA NA NA 0 0.875 loc
1 1997 1998 0 0 0 DeadNotShot 1 NA 1 NA NA NA 1 NA Milk NA 1 NA DAN97 NA NA NA NA NA NA NA 0 0.8125 loc
1 1999 2000 0 0 0 DeadNotShot 1 NA 1 NA NA NA 1 NA Milk NA 1 NA DAN99 NA NA NA NA NA NA NA 0 0.5 loc
1 1977 1979 1 0 0 DeadNotShot 1 NA 1 NA NA NA 1 NA Milk NA 1 NA DAR77 NA NA NA NA NA NA NA 0 0.5 loc
1 2012 NA NA 1 0 Living 3 AML16 1 2016 66 2012 4 5.874999905 Naive 2016 16 DAW12 DAW12 36 358.351893845611 0.0048828125 180 0.331269370481917 NA NA 1 0.90625 loc
1 2016 NA NA 0 0 Living 3 NA 1 NA NA NA 1 NA Milk NA 1 NA DAW16 NA NA NA NA NA NA NA 0 0.90625 loc
1 1989 1998 9 5 2 Shot 3 DPU95 2 1995 68 1989 6 7.42 Milk 1995 36 DBL89 DBL89 38 363.758615972639 0 144 -1.29365134756342 NA NA 5 1 loc
1 1989 1998 9 5 2 Shot 3 DPU96 2 1996 63 1989 7 NA Milk 1996 49 DBL89 DBL89 33 349.650756146648 0 162 -0.481190988540752 NA NA NA 1 loc
1 1979 1983 4 1 0 DeadNotShot 1 ILL83 3 1983 64 1979 4 NA Naive 1983 16 DEC79 DEC79 34 352.636052461616 0 161 -0.526327675153122 NA NA 1 0.25 loc
1 2011 NA NA 0 0 DeadNotShot 2 NA 1 NA NA NA 1 NA Milk NA 1 NA DEN11 NA NA NA NA NA NA NA 0 0.453125 loc
1 2003 2009 5 2 0 Shot 3 NA 1 NA NA NA 1 NA Milk NA 1 NA DEO03 NA NA NA NA NA NA NA 2 0.9453125 loc
1 2005 2008 3 1 0 DeadNotShot 1 RAD08 1 2008 60 2005 3 6.040000095 Naive 2008 9 DEO05 DEO05 30 340.119738166216 0 205 1.45968653579118 NA NA 1 0.4453125 loc
1 1988 1989 0 0 0 DeadNotShot 1 NA 1 NA NA NA 1 NA Milk NA 1 NA DIC88 NA NA NA NA NA NA NA 0 1 loc
1 1993 1995 1 0 0 DeadNotShot 1 NA 1 NA NA NA 1 NA Milk NA 1 NA DIC93 NA NA NA NA NA NA NA 0 1 loc
1 1994 2011 16 10 8 DeadNotShot 1 MOU02 2 2002 63 1994 8 7.425 Winteryeld 2002 64 DIC94 DIC94 33 349.650756146648 0 183 0.466679430319029 NA NA 10 1 loc
1 1994 2011 16 10 8 DeadNotShot 1 MOU01 2 2001 95 1994 7 NA Milk 2001 49 DIC94 DIC94 65 417.438726989564 0 179 0.286132683869547 NA NA NA 1 loc
1 1994 2011 16 10 8 DeadNotShot 1 MOU03 1 2003 59 1994 9 7.840000095 Milk 2003 81 DIC94 DIC94 29 336.729582998647 0 176 0.150722624032435 NA NA NA 1 loc
1 1994 2011 16 10 8 DeadNotShot 1 MOU05 2 2005 59 1994 11 8.824999619 Trueyeld 2005 121 DIC94 DIC94 29 336.729582998647 0 198 1.14372972950459 NA NA NA 1 loc
1 1994 2011 16 10 8 DeadNotShot 1 MOU99 2 1999 56 1994 5 7.64 Naive 1999 25 DIC94 DIC94 26 325.809653802148 0 211 1.7305066554654 NA NA NA 1 loc
1 1994 2011 16 10 8 DeadNotShot 1 MOU07 2 2007 68 1994 13 8.380000381 Milk 2007 169 DIC94 DIC94 38 363.758615972639 0 188 0.692362863380881 NA NA NA 1 loc
1 1994 2011 16 10 8 DeadNotShot 1 MOU06 2 2006 75 1994 12 7.740000381 Milk 2006 144 DIC94 DIC94 45 380.666248977032 0 182 0.421542743706658 NA NA NA 1 loc
1 1994 2011 16 10 8 DeadNotShot 1 MOU08 2 2008 62 1994 14 8.12 Winteryeld 2008 196 DIC94 DIC94 32 346.573590279973 0 205 1.45968653579118 NA NA NA 1 loc
1 1994 2011 16 10 8 DeadNotShot 1 MOU09 2 2009 62 1994 15 7.46 Milk 2009 225 DIC94 DIC94 32 346.573590279973 0 183 0.466679430319029 NA NA NA 1 loc
1 1994 2011 16 10 8 DeadNotShot 1 MOU00 2 2000 58 1994 6 7.425 Milk 2000 36 DIC94 DIC94 28 333.22045101752 0 195 1.00831966966747 NA NA NA 1 loc
1 1995 2016 21 14 4 DeadNotShot 1 WAL03 1 2003 57 1995 8 5.979999905 Milk 2003 64 DIC95 DIC95 27 329.583686600433 0.015625 176 0.150722624032435 NA NA 14 1 loc
1 1995 2016 21 14 4 DeadNotShot 1 WAL10 3 2010 71 1995 15 NA Winteryeld 2010 225 DIC95 DIC95 41 371.357206670431 0.015625 191 0.827772923217993 NA NA NA 1 loc
1 1995 2016 21 14 4 DeadNotShot 1 WAL07 1 2007 61 1995 12 6.710000191 Milk 2007 144 DIC95 DIC95 31 343.398720448515 0.015625 188 0.692362863380881 NA NA NA 1 loc
1 1995 2016 21 14 4 DeadNotShot 1 WAL04 2 2004 62 1995 9 7.295000095 Milk 2004 81 DIC95 DIC95 32 346.573590279973 0.015625 187 0.647226176768511 NA NA NA 1 loc
1 1995 2016 21 14 4 DeadNotShot 1 WAL13 2 2013 59 1995 18 4.38 Trueyeld 2013 324 DIC95 DIC95 29 336.729582998647 0.015625 178 0.240995997257176 NA NA NA 1 loc
1 1995 2016 21 14 4 DeadNotShot 1 WAL08 1 2008 59 1995 13 5.440000191 Winteryeld 2008 169 DIC95 DIC95 29 336.729582998647 0.015625 205 1.45968653579118 NA NA NA 1 loc
1 1995 2016 21 14 4 DeadNotShot 1 WAL02 1 2002 63 1995 7 6.275 Summeryeld 2002 49 DIC95 DIC95 33 349.650756146648 0.015625 183 0.466679430319029 NA NA NA 1 loc
1 1995 2016 21 14 4 DeadNotShot 1 WAL06 1 2006 60 1995 11 5.940000191 Summeryeld 2006 121 DIC95 DIC95 30 340.119738166216 0.015625 182 0.421542743706658 NA NA NA 1 loc
1 1995 2016 21 14 4 DeadNotShot 1 WAL00 2 2000 59 1995 5 5.725000191 Winteryeld 2000 25 DIC95 DIC95 29 336.729582998647 0.015625 195 1.00831966966747 NA NA NA 1 loc
1 1995 2016 21 14 4 DeadNotShot 1 WAL01 1 2001 59 1995 6 5.919999905 Milk 2001 36 DIC95 DIC95 29 336.729582998647 0.015625 179 0.286132683869547 NA NA NA 1 loc
1 1995 2016 21 14 4 DeadNotShot 1 WAL09 2 2009 67 1995 14 5.429999809 Winteryeld 2009 196 DIC95 DIC95 37 361.091791264422 0.015625 183 0.466679430319029 NA NA NA 1 loc
1 1995 2016 21 14 4 DeadNotShot 1 WAL99 2 1999 62 1995 4 5.73 Naive 1999 16 DIC95 DIC95 32 346.573590279973 0.015625 211 1.7305066554654 NA NA NA 1 loc
1 1995 2016 21 14 4 DeadNotShot 1 WAL05 2 2005 63 1995 10 6.739999905 Winteryeld 2005 100 DIC95 DIC95 33 349.650756146648 0.015625 198 1.14372972950459 NA NA NA 1 loc
1 1995 2016 21 14 4 DeadNotShot 1 WAL11 1 2011 58 1995 16 5.94 Summeryeld 2011 256 DIC95 DIC95 28 333.22045101752 0.015625 178 0.240995997257176 NA NA NA 1 loc
1 1996 1999 3 1 0 DeadNotShot 1 MUF99 1 1999 74 1996 3 5.94 Naive 1999 9 DIC96 DIC96 44 378.418963391826 0.0078125 211 1.7305066554654 NA NA 1 0.8125 loc
1 1998 1999 0 0 0 DeadNotShot 1 NA 1 NA NA NA 1 NA Milk NA 1 NA DIC98 NA NA NA NA NA NA NA 0 0.8125 loc
1 2004 2005 0 0 0 DeadNotShot 1 NA 1 NA NA NA 1 NA Milk NA 1 NA DID04 NA NA NA NA NA NA NA 0 0.296875 loc
1 2006 NA NA 5 2 Living 3 ULU14 1 2014 66 2006 8 NA Trueyeld 2014 64 DID06 DID06 36 358.351893845611 0 179 0.286132683869547 NA NA 5 0.296875 loc
1 2006 NA NA 5 2 Living 3 ULU16 1 2016 70 2006 10 NA Milk 2016 100 DID06 DID06 40 368.887945411394 0 180 0.331269370481917 NA NA NA 0.296875 loc
1 2006 NA NA 5 2 Living 3 ULU10 1 2010 101 2006 4 NA Naive 2010 16 DID06 DID06 71 426.267987704132 0 191 0.827772923217993 NA NA NA 0.296875 loc
1 2006 NA NA 5 2 Living 3 ULU15 2 2015 79 2006 9 7.25 Milk 2015 81 DID06 DID06 49 389.182029811063 0 172 -0.0298241224170467 NA NA NA 0.296875 loc
1 2008 2016 8 2 0 Shot 3 BBG16 2 2016 78 2008 8 NA Milk 2016 64 DID08 DID08 48 387.120101090789 0.0078125 180 0.331269370481917 NA NA 2 0.765625 loc
1 2008 2016 8 2 0 Shot 3 BBG15 2 2015 146 2008 7 NA Naive 2015 49 DID08 DID08 116 475.359019110636 0.0078125 172 -0.0298241224170467 NA NA NA 0.765625 loc
1 2009 2014 4 1 0 Shot 3 SHE12 1 2012 66 2009 3 5.179999809 Naive 2012 9 DID09 DID09 36 358.351893845611 0.01953125 179 0.286132683869547 NA NA 1 0.7890625 loc
1 2012 2014 1 0 0 Shot 3 NA 1 NA NA NA 1 NA Milk NA 1 NA DID12 NA NA NA NA NA NA NA 0 0.765625 loc
1 2013 NA NA 0 0 Living 3 NA 1 NA NA NA 1 NA Milk NA 1 NA DID13 NA NA NA NA NA NA NA 0 0.296875 loc
1 2014 2015 0 0 0 DeadNotShot 1 NA 1 NA NA NA 1 NA Milk NA 1 NA DID14 NA NA NA NA NA NA NA 0 0.796875 loc
1 2015 2015 0 0 0 DeadNotShot 3 NA 1 NA NA NA 1 NA Milk NA 1 NA DID15 NA NA NA NA NA NA NA 0 0.796875 loc
1 1998 NA NA 0 0 DeadNotShot 2 NA 1 NA NA NA 1 NA Milk NA 1 NA DIL98 NA NA NA NA NA NA NA 0 0.5 loc
1 1986 NA NA 1 0 DeadNotShot 2 NA 1 NA NA NA 1 NA Milk NA 1 NA DKP86 NA NA NA NA NA NA NA 1 0.5 loc
1 1978 NA NA 2 2 DeadNotShot 2 NA 1 NA NA NA 1 NA Milk NA 1 NA DKPTH NA NA NA NA NA NA NA 2 1 Imm
1 2000 2002 1 0 0 DeadNotShot 1 NA 1 NA NA NA 1 NA Milk NA 1 NA DOC00 NA NA NA NA NA NA NA 0 1 loc
1 1994 2009 14 9 4 DeadNotShot 1 NET04 2 2004 62 1994 10 7.594999809 Milk 2004 100 DOC94 DOC94 32 346.573590279973 0.015625 187 0.647226176768511 NA NA 9 1 loc
1 1994 2009 14 9 4 DeadNotShot 1 NET99 1 1999 75 1994 5 7.810000095 Winteryeld 1999 25 DOC94 DOC94 45 380.666248977032 0.015625 211 1.7305066554654 NA NA NA 1 loc
1 1994 2009 14 9 4 DeadNotShot 1 NET02 1 2002 65 1994 8 7.339999809 Winteryeld 2002 64 DOC94 DOC94 35 355.534806148941 0.015625 183 0.466679430319029 NA NA NA 1 loc
1 1994 2009 14 9 4 DeadNotShot 1 NET06 1 2006 58 1994 12 4.239999905 Trueyeld 2006 144 DOC94 DOC94 28 333.22045101752 0.015625 182 0.421542743706658 NA NA NA 1 loc
1 1994 2009 14 9 4 DeadNotShot 1 NET01 1 2001 60 1994 7 7.579999809 Trueyeld 2001 49 DOC94 DOC94 30 340.119738166216 0.015625 179 0.286132683869547 NA NA NA 1 loc
1 1994 2009 14 9 4 DeadNotShot 1 NET07 2 2007 61 1994 13 9.14 Summeryeld 2007 169 DOC94 DOC94 31 343.398720448515 0.015625 188 0.692362863380881 NA NA NA 1 loc
1 1994 2009 14 9 4 DeadNotShot 1 NET98 1 1998 66 1994 4 8.080000191 Naive 1998 16 DOC94 DOC94 36 358.351893845611 0.015625 193 0.918046296442734 NA NA NA 1 loc
1 1994 2009 14 9 4 DeadNotShot 1 NET08 2 2008 79 1994 14 6.940000191 Milk 2008 196 DOC94 DOC94 49 389.182029811063 0.015625 205 1.45968653579118 NA NA NA 1 loc
1 1994 2009 14 9 4 DeadNotShot 1 NET03 2 2003 61 1994 9 8.139999809 Milk 2003 81 DOC94 DOC94 31 343.398720448515 0.015625 176 0.150722624032435 NA NA NA 1 loc
1 1996 2012 16 8 6 DeadNotShot 1 OXY01 2 2001 61 1996 5 7.300000381 Summeryeld 2001 25 DOC96 DOC96 31 343.398720448515 0 179 0.286132683869547 NA NA 8 0.8125 loc
1 1996 2012 16 8 6 DeadNotShot 1 OXY09 2 2009 74 1996 13 6.680000095 Milk 2009 169 DOC96 DOC96 44 378.418963391826 0 183 0.466679430319029 NA NA NA 0.8125 loc
1 1996 2012 16 8 6 DeadNotShot 1 OXY11 2 2011 60 1996 15 8.120000191 Trueyeld 2011 225 DOC96 DOC96 30 340.119738166216 0 178 0.240995997257176 NA NA NA 0.8125 loc
1 1996 2012 16 8 6 DeadNotShot 1 OXY05 1 2005 65 1996 9 7.580000191 Trueyeld 2005 81 DOC96 DOC96 35 355.534806148941 0 198 1.14372972950459 NA NA NA 0.8125 loc
1 1996 2012 16 8 6 DeadNotShot 1 OXY08 2 2008 59 1996 12 8.039999619 Trueyeld 2008 144 DOC96 DOC96 29 336.729582998647 0 205 1.45968653579118 NA NA NA 0.8125 loc
1 1996 2012 16 8 6 DeadNotShot 1 OXY06 1 2006 62 1996 10 6.320000095 Milk 2006 100 DOC96 DOC96 32 346.573590279973 0 182 0.421542743706658 NA NA NA 0.8125 loc
1 1996 2012 16 8 6 DeadNotShot 1 OXY03 2 2003 61 1996 7 8.219999619 Trueyeld 2003 49 DOC96 DOC96 31 343.398720448515 0 176 0.150722624032435 NA NA NA 0.8125 loc
1 1996 2012 16 8 6 DeadNotShot 1 OXY00 2 2000 60 1996 4 4.94 Naive 2000 16 DOC96 DOC96 30 340.119738166216 0 195 1.00831966966747 NA NA NA 0.8125 loc
1 1997 2001 4 1 0 DeadNotShot 1 RMX01 2 2001 64 1997 4 6.559999905 Naive 2001 16 DOC97 DOC97 34 352.636052461616 0 179 0.286132683869547 NA NA 1 0.5 loc
1 1998 1999 0 0 0 DeadNotShot 1 NA 1 NA NA NA 1 NA Milk NA 1 NA DOC98 NA NA NA NA NA NA NA 0 1 loc
1 1990 1991 0 0 0 DeadNotShot 1 NA 1 NA NA NA 1 NA Milk NA 1 NA DOO90 NA NA NA NA NA NA NA 0 0.8125 loc
1 1978 1991 13 9 3 DeadNotShot 1 LUZ87 2 1987 82 1978 9 NA Milk 1987 81 DOR78 DOR78 52 395.124371858143 0 168 -0.210370868866529 NA NA 9 1 loc
1 1978 1991 13 9 3 DeadNotShot 1 LUZ90 2 1990 58 1978 12 6.28 Summeryeld 1990 144 DOR78 DOR78 28 333.22045101752 0 162 -0.481190988540752 NA NA NA 1 loc
1 1978 1991 13 9 3 DeadNotShot 1 LUZ82 2 1982 68 1978 4 5.459999809 Naive 1982 16 DOR78 DOR78 38 363.758615972639 0 152 -0.932557854664457 NA NA NA 1 loc
1 1978 1991 13 9 3 DeadNotShot 1 LUZ86 2 1986 82 1978 8 NA Milk 1986 64 DOR78 DOR78 52 395.124371858143 0 201 1.2791397893417 NA NA NA 1 loc
1 1978 1991 13 9 3 DeadNotShot 1 LUZ88 1 1988 84 1978 10 7.4 Milk 1988 100 DOR78 DOR78 54 398.898404656427 0 174 0.0604492508076943 NA NA NA 1 loc
1 1978 1991 13 9 3 DeadNotShot 1 LUZ91 3 1991 76 1978 13 NA Summeryeld 1991 169 DOR78 DOR78 46 382.864139648909 0 174 0.0604492508076943 NA NA NA 1 loc
1 1978 1991 13 9 3 DeadNotShot 1 LUZ89 3 1989 81 1978 11 NA Winteryeld 1989 121 DOR78 DOR78 51 393.182563272433 0 199 1.18886641611696 NA NA NA 1 loc
1 1978 1991 13 9 3 DeadNotShot 1 LUZ85 1 1985 79 1978 7 NA Summeryeld 1985 49 DOR78 DOR78 49 389.182029811063 0 165 -0.34578092870364 NA NA NA 1 loc
1 1982 1991 9 4 2 Shot 3 DUI87 2 1987 68 1982 5 6.839999809 Summeryeld 1987 25 DOR82 DOR82 38 363.758615972639 0 168 -0.210370868866529 NA NA 4 1 loc
1 1982 1991 9 4 2 Shot 3 DUI89 1 1989 62 1982 7 5.159999809 Trueyeld 1989 49 DOR82 DOR82 32 346.573590279973 0 199 1.18886641611696 NA NA NA 1 loc
1 1982 1991 9 4 2 Shot 3 DUI91 1 1991 49 1982 9 6.940000191 Trueyeld 1991 81 DOR82 DOR82 19 294.443897916644 0 174 0.0604492508076943 NA NA NA 1 loc
1 1982 1991 9 4 2 Shot 3 DUI86 3 1986 73 1982 4 NA Naive 1986 16 DOR82 DOR82 43 376.120011569356 0 201 1.2791397893417 NA NA NA 1 loc
1 2000 2001 0 0 0 DeadNotShot 1 NA 1 NA NA NA 1 NA Milk NA 1 NA DOT00 NA NA NA NA NA NA NA 0 0.5 loc
1 2002 2014 11 4 1 DeadNotShot 1 VNL09 3 2009 58 2002 7 NA Trueyeld 2009 49 DOT02 DOT02 28 333.22045101752 0 183 0.466679430319029 NA NA 4 1 loc
1 2002 2014 11 4 1 DeadNotShot 1 VNL13 2 2013 57 2002 11 NA Trueyeld 2013 121 DOT02 DOT02 27 329.583686600433 0 178 0.240995997257176 NA NA NA 1 loc
1 2002 2014 11 4 1 DeadNotShot 1 VNL06 2 2006 70 2002 4 NA Naive 2006 16 DOT02 DOT02 40 368.887945411394 0 182 0.421542743706658 NA NA NA 1 loc
1 2002 2014 11 4 1 DeadNotShot 1 VNL11 2 2011 57 2002 9 NA Trueyeld 2011 81 DOT02 DOT02 27 329.583686600433 0 178 0.240995997257176 NA NA NA 1 loc
1 2003 2003 0 0 0 DeadNotShot 1 NA 1 NA NA NA 1 NA Milk NA 1 NA DRP03 NA NA NA NA NA NA NA 0 0.96875 loc
1 2004 2005 1 0 0 Shot 3 NA 1 NA NA NA 1 NA Milk NA 1 NA DRP04 NA NA NA NA NA NA NA 0 0.921875 loc
1 2005 2005 0 0 0 Shot 3 NA 1 NA NA NA 1 NA Milk NA 1 NA DRP05 NA NA NA NA NA NA NA 0 0.875 loc
1 2004 2009 5 2 2 Shot 3 CCK07 1 2007 64 2004 3 6.109999809 Naive 2007 9 DTN04 DTN04 34 352.636052461616 0.0078125 188 0.692362863380881 NA NA 2 0.9375 loc
1 2004 2009 5 2 2 Shot 3 CCK08 1 2008 80 2004 4 NA Milk 2008 16 DTN04 DTN04 50 391.202300542815 0.0078125 205 1.45968653579118 NA NA NA 0.9375 loc
1 2011 NA NA 1 0 Living 3 NA 1 NA NA NA 1 NA Milk NA 1 NA DUB11 NA NA NA NA NA NA NA 1 0.859375 loc
1 2013 2016 3 0 0 Shot 3 NA 1 NA NA NA 1 NA Milk NA 1 NA DUB13 NA NA NA NA NA NA NA 0 0.953125 loc
1 2014 NA NA 0 0 Living 3 NA 1 NA NA NA 1 NA Milk NA 1 NA DUB14 NA NA NA NA NA NA NA 0 0.96875 loc
1 2015 NA NA 0 0 Living 3 NA 1 NA NA NA 1 NA Milk NA 1 NA DUB15 NA NA NA NA NA NA NA 0 0.96875 loc
1 2016 NA NA 0 0 Living 3 NA 1 NA NA NA 1 NA Milk NA 1 NA DUB16 NA NA NA NA NA NA NA 0 0.46875 loc
1 1989 1992 3 0 0 Shot 3 NA 1 NA NA NA 1 NA Milk NA 1 NA DUI89 NA NA NA NA NA NA NA 0 0.75 loc
1 1991 1991 0 0 0 Shot 3 NA 1 NA NA NA 1 NA Milk NA 1 NA DUI91 NA NA NA NA NA NA NA 0 0.5 loc
1 1991 1993 1 0 0 DeadNotShot 1 NA 1 NA NA NA 1 NA Milk NA 1 NA DUN91 NA NA NA NA NA NA NA 0 0.8125 loc
1 1993 1994 0 0 0 DeadNotShot 1 NA 1 NA NA NA 1 NA Milk NA 1 NA DUN93 NA NA NA NA NA NA NA 0 0.75 loc
1 1994 1995 0 0 0 DeadNotShot 1 NA 1 NA NA NA 1 NA Milk NA 1 NA DUN94 NA NA NA NA NA NA NA 0 0.8125 loc
1 1987 1987 0 0 0 DeadNotShot 1 NA 1 NA NA NA 1 NA Milk NA 1 NA EBO87 NA NA NA NA NA NA NA 0 0.9375 loc
1 1990 2004 13 7 2 DeadNotShot 1 IVO98 1 1998 85 1990 8 6.699999809 Milk 1998 64 EBO90 EBO90 55 400.733318523247 0.03125 193 0.918046296442734 NA NA 7 0.875 loc
1 1990 2004 13 7 2 DeadNotShot 1 IVO03 2 2003 62 1990 13 7.620000191 Trueyeld 2003 169 EBO90 EBO90 32 346.573590279973 0.03125 176 0.150722624032435 NA NA NA 0.875 loc
1 1990 2004 13 7 2 DeadNotShot 1 IVO01 2 2001 67 1990 11 6.35 Trueyeld 2001 121 EBO90 EBO90 37 361.091791264422 0.03125 179 0.286132683869547 NA NA NA 0.875 loc
1 1990 2004 13 7 2 DeadNotShot 1 IVO94 2 1994 66 1990 4 5.464999905 Naive 1994 16 EBO90 EBO90 36 358.351893845611 0.03125 131 -1.88042827352424 NA NA NA 0.875 loc
1 1990 2004 13 7 2 DeadNotShot 1 IVO97 1 1997 76 1990 7 3.160000095 Milk 1997 49 EBO90 EBO90 46 382.864139648909 0.03125 177 0.195859310644806 NA NA NA 0.875 loc
1 1990 2004 13 7 2 DeadNotShot 1 IVO96 2 1996 61 1990 6 7.239999905 Trueyeld 1996 36 EBO90 EBO90 31 343.398720448515 0.03125 162 -0.481190988540752 NA NA NA 0.875 loc
1 1990 2004 13 7 2 DeadNotShot 1 IVO99 1 1999 55 1990 9 6.659999809 Summeryeld 1999 81 EBO90 EBO90 25 321.88758248682 0.03125 211 1.7305066554654 NA NA NA 0.875 loc
1 1992 1993 0 0 0 DeadNotShot 1 NA 1 NA NA NA 1 NA Milk NA 1 NA EBO92 NA NA NA NA NA NA NA 0 0.9375 loc
1 2010 2010 0 0 0 DeadNotShot 1 NA 1 NA NA NA 1 NA Milk NA 1 NA EDA10 NA NA NA NA NA NA NA 0 0.875 loc
1 2014 2015 1 0 0 DeadNotShot 1 NA 1 NA NA NA 1 NA Milk NA 1 NA EDA14 NA NA NA NA NA NA NA 0 0.8984375 loc
1 2013 NA NA 0 0 Living 3 NA 1 NA NA NA 1 NA Milk NA 1 NA EDD13 NA NA NA NA NA NA NA 0 0.9140625 loc
1 1991 2005 13 7 4 DeadNotShot 1 SQU01 1 2001 55 1991 10 NA Summeryeld 2001 100 EGR91 EGR91 25 321.88758248682 0 179 0.286132683869547 NA NA 7 1 loc
1 1991 2005 13 7 4 DeadNotShot 1 SQU97 1 1997 90 1991 6 NA Trueyeld 1997 36 EGR91 EGR91 60 409.43445622221 0 177 0.195859310644806 NA NA NA 1 loc
1 1991 2005 13 7 4 DeadNotShot 1 SQU04 1 2004 158 1991 13 NA Summeryeld 2004 169 EGR91 EGR91 128 485.203026391962 0 187 0.647226176768511 NA NA NA 1 loc
1 1991 2005 13 7 4 DeadNotShot 1 SQU00 2 2000 78 1991 9 8.119999809 Trueyeld 2000 81 EGR91 EGR91 48 387.120101090789 0 195 1.00831966966747 NA NA NA 1 loc
1 1996 2002 5 2 0 DeadNotShot 1 HRN01 1 2001 61 1996 5 5.500000191 Summeryeld 2001 25 EGR96 EGR96 31 343.398720448515 0 179 0.286132683869547 NA NA 2 0.5 loc
1 1996 2002 5 2 0 DeadNotShot 1 HRN00 3 2000 64 1996 4 NA Naive 2000 16 EGR96 EGR96 34 352.636052461616 0 195 1.00831966966747 NA NA NA 0.5 loc
1 2003 NA NA 6 1 Living 3 SCP12 2 2012 52 2003 9 6.44 Trueyeld 2012 81 EID03 EID03 22 309.104245335832 0 179 0.286132683869547 NA NA 6 0.984375 loc
1 2003 NA NA 6 1 Living 3 SCP13 2 2013 50 2003 10 7.015000191 Summeryeld 2013 100 EID03 EID03 20 299.573227355399 0 178 0.240995997257176 NA NA NA 0.984375 loc
1 2003 NA NA 6 1 Living 3 SCP09 2 2009 47 2003 6 7.059999905 Trueyeld 2009 36 EID03 EID03 17 283.321334405622 0 183 0.466679430319029 NA NA NA 0.984375 loc
1 2003 NA NA 6 1 Living 3 SCP07 2 2007 54 2003 4 6.449999905 Naive 2007 16 EID03 EID03 24 317.805383034795 0 188 0.692362863380881 NA NA NA 0.984375 loc
1 2003 NA NA 6 1 Living 3 SCP14 2 2014 53 2003 11 NA Summeryeld 2014 121 EID03 EID03 23 313.549421592915 0 179 0.286132683869547 NA NA NA 0.984375 loc
1 2003 NA NA 6 1 Living 3 SCP15 2 2015 89 2003 12 NA Winteryeld 2015 144 EID03 EID03 59 407.753744390572 0 172 -0.0298241224170467 NA NA NA 0.984375 loc
1 2005 2007 1 0 0 DeadNotShot 1 NA 1 NA NA NA 1 NA Milk NA 1 NA EID05 NA NA NA NA NA NA NA 0 0.484375 loc
1 2007 2008 0 0 0 DeadNotShot 1 NA 1 NA NA NA 1 NA Milk NA 1 NA EID07 NA NA NA NA NA NA NA 0 0.953125 loc
1 1997 1999 1 0 0 DeadNotShot 1 NA 1 NA NA NA 1 NA Milk NA 1 NA EID97 NA NA NA NA NA NA NA 0 0.984375 loc
1 1981 1993 11 5 4 DeadNotShot 1 FIL90 1 1990 57 1981 9 7.740000381 Trueyeld 1990 81 EIF81 EIF81 27 329.583686600433 0 162 -0.481190988540752 NA NA 5 0.4375 loc
1 1981 1993 11 5 4 DeadNotShot 1 FIL86 2 1986 73 1981 5 NA Summeryeld 1986 25 EIF81 EIF81 43 376.120011569356 0 201 1.2791397893417 NA NA NA 0.4375 loc
1 1981 1993 11 5 4 DeadNotShot 1 FIL92 2 1992 74 1981 11 8.440000191 Trueyeld 1992 121 EIF81 EIF81 44 378.418963391826 0 174 0.0604492508076943 NA NA NA 0.4375 loc
1 1981 1993 11 5 4 DeadNotShot 1 FIL88 2 1988 64 1981 7 NA Trueyeld 1988 49 EIF81 EIF81 34 352.636052461616 0 174 0.0604492508076943 NA NA NA 0.4375 loc
1 1966 1978 12 6 4 Shot 3 NA 1 NA NA NA 1 NA Milk NA 1 NA ELG66 NA NA NA NA NA NA NA 6 1 Imm
1 1968 1982 13 8 5 DeadNotShot 1 NA 1 NA NA NA 1 NA Milk NA 1 NA ELG68 NA NA NA NA NA NA NA 8 0.5 loc
1 1971 1983 11 7 4 DeadNotShot 1 JOS81 2 1981 66 1971 10 NA Trueyeld 1981 100 ELG71 ELG71 36 358.351893845611 0 155 -0.797147794827345 NA NA 7 0.5 loc
1 1971 1983 11 7 4 DeadNotShot 1 JOS77 1 1977 65 1971 6 NA Summeryeld 1977 36 ELG71 ELG71 35 355.534806148941 0 114 -2.64775194593454 NA NA NA 0.5 loc
1 1971 1983 11 7 4 DeadNotShot 1 JOS74 1 1974 66 1971 3 NA Naive 1974 9 ELG71 ELG71 36 358.351893845611 0 79 -4.2275359773675 NA NA NA 0.5 loc
1 1971 1983 11 7 4 DeadNotShot 1 JOS79 2 1979 126 1971 8 NA Winteryeld 1979 64 ELG71 ELG71 96 456.434819146784 0 151 -0.977694541276827 NA NA NA 0.5 loc
1 1971 1983 11 7 4 DeadNotShot 1 JOS82 2 1982 152 1971 11 NA Milk 1982 121 ELG71 ELG71 122 480.402104473326 0 152 -0.932557854664457 NA NA NA 0.5 loc
1 1971 1983 11 7 4 DeadNotShot 1 JOS76 2 1976 67 1971 5 8.019999619 Trueyeld 1976 25 ELG71 ELG71 37 361.091791264422 0 113 -2.69288863254691 NA NA NA 0.5 loc
1 1971 1983 11 7 4 DeadNotShot 1 JOS78 1 1978 70 1971 7 NA Milk 1978 49 ELG71 ELG71 40 368.887945411394 0 134 -1.74501821368713 NA NA NA 0.5 loc
1 1959 1973 14 5 2 DeadNotShot 1 NA 1 NA NA NA 1 NA Milk NA 1 NA ELGRE NA NA NA NA NA NA NA 5 1 Imm
1 2008 2013 5 1 0 Shot 3 ALI13 2 2013 55 2008 5 7.479999905 Naive 2013 25 EMB08 EMB08 25 321.88758248682 0.00341796875 178 0.240995997257176 NA NA 1 0.90234375 loc
1 2012 NA NA 2 0 Living 3 FLM16 2 2016 60 2012 4 7.130000095 Milk 2016 16 EMB12 EMB12 30 340.119738166216 0.0009765625 180 0.331269370481917 NA NA 2 0.88671875 loc
1 2012 NA NA 2 0 Living 3 FLM15 2 2015 66 2012 3 7.130000095 Naive 2015 9 EMB12 EMB12 36 358.351893845611 0.0009765625 172 -0.0298241224170467 NA NA NA 0.88671875 loc
1 2013 2013 0 0 0 DeadNotShot 1 NA 1 NA NA NA 1 NA Milk NA 1 NA EMB13 NA NA NA NA NA NA NA 0 0.91796875 loc
1 1984 NA NA 0 0 DeadNotShot 2 NA 1 NA NA NA 1 NA Milk NA 1 NA EOL84 NA NA NA NA NA NA NA 0 0.4375 loc
1 1986 1992 6 2 0 DeadNotShot 1 ELE92 3 1992 79 1986 6 NA Summeryeld 1992 36 EOL86 EOL86 49 389.182029811063 0 174 0.0604492508076943 NA NA 2 0.875 loc
1 1986 1992 6 2 0 DeadNotShot 1 ELE91 3 1991 69 1986 5 NA Naive 1991 25 EOL86 EOL86 39 366.356164612965 0 174 0.0604492508076943 NA NA NA 0.875 loc
1 1988 1988 0 0 0 DeadNotShot 1 NA 1 NA NA NA 1 NA Milk NA 1 NA EOL88 NA NA NA NA NA NA NA 0 0.4375 loc
1 1989 NA NA 1 0 DeadNotShot 2 NA 1 NA NA NA 1 NA Milk NA 1 NA EOL89 NA NA NA NA NA NA NA 1 0.4375 loc
1 1992 1993 0 0 0 DeadNotShot 1 NA 1 NA NA NA 1 NA Milk NA 1 NA EQU92 NA NA NA NA NA NA NA 0 0.9375 loc
1 2005 2005 0 0 0 DeadNotShot 1 NA 1 NA NA NA 1 NA Milk NA 1 NA ESP05 NA NA NA NA NA NA NA 0 0.984375 loc
1 1989 NA NA 0 0 DeadNotShot 2 NA 1 NA NA NA 1 NA Milk NA 1 NA FAD89 NA NA NA NA NA NA NA 0 0.0625 loc
1 1979 1989 9 4 4 DeadNotShot 1 PET85 1 1985 57 1979 6 7.64 Trueyeld 1985 36 FAG79 FAG79 27 329.583686600433 0 165 -0.34578092870364 NA NA 4 0.75 loc
1 1979 1989 9 4 4 DeadNotShot 1 PET88 1 1988 90 1979 9 4.709999905 Milk 1988 81 FAG79 FAG79 60 409.43445622221 0 174 0.0604492508076943 NA NA NA 0.75 loc
1 1979 1989 9 4 4 DeadNotShot 1 PET87 1 1987 80 1979 8 6.64 Trueyeld 1987 64 FAG79 FAG79 50 391.202300542815 0 168 -0.210370868866529 NA NA NA 0.75 loc
1 1979 1989 9 4 4 DeadNotShot 1 PET83 1 1983 71 1979 4 6.460000095 Naive 1983 16 FAG79 FAG79 41 371.357206670431 0 161 -0.526327675153122 NA NA NA 0.75 loc
1 1981 1982 0 0 0 DeadNotShot 1 NA 1 NA NA NA 1 NA Milk NA 1 NA FAG81 NA NA NA NA NA NA NA 0 0.25 loc
1 2001 NA NA 4 2 DeadNotShot 2 STE08 2 2008 61 2001 7 6.839999809 Milk 2008 49 FAL01 FAL01 31 343.398720448515 0 205 1.45968653579118 NA NA 4 0.34375 loc
1 2001 NA NA 4 2 DeadNotShot 2 STE07 2 2007 56 2001 6 NA Trueyeld 2007 36 FAL01 FAL01 26 325.809653802148 0 188 0.692362863380881 NA NA NA 0.34375 loc
1 2001 NA NA 4 2 DeadNotShot 2 STE05 2 2005 62 2001 4 7.239999905 Naive 2005 16 FAL01 FAL01 32 346.573590279973 0 198 1.14372972950459 NA NA NA 0.34375 loc
1 2003 2009 6 1 0 Shot 3 NA 1 NA NA NA 1 NA Milk NA 1 NA FAL03 NA NA NA NA NA NA NA 1 0.84375 loc
1 1999 2009 10 6 2 Shot 3 FRR03 1 2003 44 1999 4 NA Naive 2003 16 FAL99 FAL99 14 263.905732961526 0 176 0.150722624032435 NA NA 6 0.71875 loc
1 1999 2009 10 6 2 Shot 3 FRR09 3 2009 63 1999 10 NA Milk 2009 100 FAL99 FAL99 33 349.650756146648 0 183 0.466679430319029 NA NA NA 0.71875 loc
1 1983 1984 0 0 0 DeadNotShot 1 NA 1 NA NA NA 1 NA Milk NA 1 NA FAN83 NA NA NA NA NA NA NA 0 0.375 loc
1 1986 1987 0 0 0 DeadNotShot 1 NA 1 NA NA NA 1 NA Milk NA 1 NA FAN86 NA NA NA NA NA NA NA 0 0.75 loc
1 1988 2000 11 6 5 DeadNotShot 1 TNG95 2 1995 77 1988 7 4.549999809 Milk 1995 49 FAN88 FAN88 47 385.014760171006 0 144 -1.29365134756342 NA NA 6 0.875 loc
1 1988 2000 11 6 5 DeadNotShot 1 TNG99 1 1999 62 1988 11 6.419999905 Trueyeld 1999 121 FAN88 FAN88 32 346.573590279973 0 211 1.7305066554654 NA NA NA 0.875 loc
1 1988 2000 11 6 5 DeadNotShot 1 TNG92 2 1992 58 1988 4 5.78 Naive 1992 16 FAN88 FAN88 28 333.22045101752 0 174 0.0604492508076943 NA NA NA 0.875 loc
1 1988 2000 11 6 5 DeadNotShot 1 TNG97 2 1997 88 1988 9 4.895 Milk 1997 81 FAN88 FAN88 58 406.044301054642 0 177 0.195859310644806 NA NA NA 0.875 loc
1 1988 2000 11 6 5 DeadNotShot 1 TNG96 2 1996 63 1988 8 NA Milk 1996 64 FAN88 FAN88 33 349.650756146648 0 162 -0.481190988540752 NA NA NA 0.875 loc
1 1988 2000 11 6 5 DeadNotShot 1 TNG94 2 1994 77 1988 6 8.060000381 Trueyeld 1994 36 FAN88 FAN88 47 385.014760171006 0 131 -1.88042827352424 NA NA NA 0.875 loc
1 1990 2008 17 14 6 DeadNotShot 1 GRA98 1 1998 52 1990 8 7.42 Summeryeld 1998 64 FAN90 FAN90 22 309.104245335832 0 193 0.918046296442734 NA NA 14 0.875 loc
1 1990 2008 17 14 6 DeadNotShot 1 GRA02 1 2002 83 1990 12 5.32 Winteryeld 2002 144 FAN90 FAN90 53 397.029191355212 0 183 0.466679430319029 NA NA NA 0.875 loc
1 1990 2008 17 14 6 DeadNotShot 1 GRA94 2 1994 73 1990 4 6.2 Milk 1994 16 FAN90 FAN90 43 376.120011569356 0 131 -1.88042827352424 NA NA NA 0.875 loc
1 1990 2008 17 14 6 DeadNotShot 1 GRA93 1 1993 71 1990 3 5.450000095 Naive 1993 9 FAN90 FAN90 41 371.357206670431 0 167 -0.255507555478899 NA NA NA 0.875 loc
1 1990 2008 17 14 6 DeadNotShot 1 GRA00 2 2000 54 1990 10 5.35 Milk 2000 100 FAN90 FAN90 24 317.805383034795 0 195 1.00831966966747 NA NA NA 0.875 loc
1 1990 2008 17 14 6 DeadNotShot 1 GRA06 3 2006 50 1990 16 NA Trueyeld 2006 256 FAN90 FAN90 20 299.573227355399 0 182 0.421542743706658 NA NA NA 0.875 loc
1 1990 2008 17 14 6 DeadNotShot 1 GRA99 1 1999 52 1990 9 5.564999809 Milk 1999 81 FAN90 FAN90 22 309.104245335832 0 211 1.7305066554654 NA NA NA 0.875 loc
1 1990 2008 17 14 6 DeadNotShot 1 GRA01 1 2001 64 1990 11 5.979999809 Milk 2001 121 FAN90 FAN90 34 352.636052461616 0 179 0.286132683869547 NA NA NA 0.875 loc
1 1990 2008 17 14 6 DeadNotShot 1 GRA03 2 2003 66 1990 13 7.009999905 Milk 2003 169 FAN90 FAN90 36 358.351893845611 0 176 0.150722624032435 NA NA NA 0.875 loc
1 1990 2008 17 14 6 DeadNotShot 1 GRA04 2 2004 89 1990 14 5.374999905 Milk 2004 196 FAN90 FAN90 59 407.753744390572 0 187 0.647226176768511 NA NA NA 0.875 loc
1 1990 2008 17 14 6 DeadNotShot 1 GRA96 1 1996 58 1990 6 6.059999905 Milk 1996 36 FAN90 FAN90 28 333.22045101752 0 162 -0.481190988540752 NA NA NA 0.875 loc
1 1990 2008 17 14 6 DeadNotShot 1 GRA95 1 1995 67 1990 5 5.425 Winteryeld 1995 25 FAN90 FAN90 37 361.091791264422 0 144 -1.29365134756342 NA NA NA 0.875 loc
1 1990 2008 17 14 6 DeadNotShot 1 GRA07 2 2007 44 1990 17 5.139999809 Summeryeld 2007 289 FAN90 FAN90 14 263.905732961526 0 188 0.692362863380881 NA NA NA 0.875 loc
1 1990 2008 17 14 6 DeadNotShot 1 GRA97 2 1997 52 1990 7 5.979999809 Milk 1997 49 FAN90 FAN90 22 309.104245335832 0 177 0.195859310644806 NA NA NA 0.875 loc
1 1993 2005 12 6 0 DeadNotShot 1 MDL97 2 1997 58 1993 4 4.960000095 Naive 1997 16 FAN93 FAN93 28 333.22045101752 0 177 0.195859310644806 NA NA 6 0.875 loc
1 1993 2005 12 6 0 DeadNotShot 1 MDL99 1 1999 81 1993 6 5.979999905 Winteryeld 1999 36 FAN93 FAN93 51 393.182563272433 0 211 1.7305066554654 NA NA NA 0.875 loc
1 1993 2005 12 6 0 DeadNotShot 1 MDL03 2 2003 83 1993 10 5.680000191 Trueyeld 2003 100 FAN93 FAN93 53 397.029191355212 0 176 0.150722624032435 NA NA NA 0.875 loc
1 1993 2005 12 6 0 DeadNotShot 1 MDL98 1 1998 66 1993 5 4.78 Winteryeld 1998 25 FAN93 FAN93 36 358.351893845611 0 193 0.918046296442734 NA NA NA 0.875 loc
1 1993 2005 12 6 0 DeadNotShot 1 MDL04 2 2004 59 1993 11 5.220000191 Milk 2004 121 FAN93 FAN93 29 336.729582998647 0 187 0.647226176768511 NA NA NA 0.875 loc
1 1993 2005 12 6 0 DeadNotShot 1 MDL01 2 2001 64 1993 8 6.414999809 Trueyeld 2001 64 FAN93 FAN93 34 352.636052461616 0 179 0.286132683869547 NA NA NA 0.875 loc
1 1994 1994 0 0 0 DeadNotShot 1 NA 1 NA NA NA 1 NA Milk NA 1 NA FAN94 NA NA NA NA NA NA NA 0 0.875 loc
1 1996 1996 0 0 0 DeadNotShot 1 NA 1 NA NA NA 1 NA Milk NA 1 NA FAN96 NA NA NA NA NA NA NA 0 0.5625 loc
1 2000 2015 14 8 4 DeadNotShot 1 DID13 1 2013 60 2000 13 NA Milk 2013 169 FDL00 FDL00 30 340.119738166216 0 178 0.240995997257176 NA NA 8 0.59375 loc
1 2000 2015 14 8 4 DeadNotShot 1 DID08 1 2008 64 2000 8 NA Trueyeld 2008 64 FDL00 FDL00 34 352.636052461616 0 205 1.45968653579118 NA NA NA 0.59375 loc
1 2000 2015 14 8 4 DeadNotShot 1 DID12 1 2012 57 2000 12 NA Trueyeld 2012 144 FDL00 FDL00 27 329.583686600433 0 179 0.286132683869547 NA NA NA 0.59375 loc
1 2000 2015 14 8 4 DeadNotShot 1 DID09 1 2009 76 2000 9 6.959999619 Milk 2009 81 FDL00 FDL00 46 382.864139648909 0 183 0.466679430319029 NA NA NA 0.59375 loc
1 2000 2015 14 8 4 DeadNotShot 1 DID14 1 2014 72 2000 14 NA Milk 2014 196 FDL00 FDL00 42 373.766961828337 0 179 0.286132683869547 NA NA NA 0.59375 loc
1 2003 2016 13 5 3 DeadNotShot 1 LUT10 1 2010 68 2003 7 4.56 Trueyeld 2010 49 FDL03 FDL03 38 363.758615972639 0 191 0.827772923217993 NA NA 5 0.75 loc
1 2003 2016 13 5 3 DeadNotShot 1 LUT15 2 2015 63 2003 12 NA Trueyeld 2015 144 FDL03 FDL03 33 349.650756146648 0 172 -0.0298241224170467 NA NA NA 0.75 loc
1 2003 2016 13 5 3 DeadNotShot 1 LUT12 1 2012 62 2003 9 5.059999905 Trueyeld 2012 81 FDL03 FDL03 32 346.573590279973 0 179 0.286132683869547 NA NA NA 0.75 loc
1 2003 2016 13 5 3 DeadNotShot 1 LUT08 1 2008 62 2003 5 4.600000095 Naive 2008 25 FDL03 FDL03 32 346.573590279973 0 205 1.45968653579118 NA NA NA 0.75 loc
1 2003 2016 13 5 3 DeadNotShot 1 LUT16 2 2016 60 2003 13 5.195000191 Summeryeld 2016 169 FDL03 FDL03 30 340.119738166216 0 180 0.331269370481917 NA NA NA 0.75 loc
1 1993 1995 1 0 0 DeadNotShot 1 NA 1 NA NA NA 1 NA Milk NA 1 NA FDL93 NA NA NA NA NA NA NA 0 0.4375 loc
1 1994 2004 9 3 1 Shot 3 MND03 2 2003 57 1994 9 NA Trueyeld 2003 81 FDL94 FDL94 27 329.583686600433 0 176 0.150722624032435 NA NA 3 0.75 loc
1 1994 2004 9 3 1 Shot 3 MND99 2 1999 67 1994 5 3.500000191 Winteryeld 1999 25 FDL94 FDL94 37 361.091791264422 0 211 1.7305066554654 NA NA NA 0.75 loc
1 1994 2004 9 3 1 Shot 3 MND98 1 1998 65 1994 4 NA Naive 1998 16 FDL94 FDL94 35 355.534806148941 0 193 0.918046296442734 NA NA NA 0.75 loc
1 1996 2004 7 2 0 DeadNotShot 1 BNJ03 2 2003 142 1996 7 NA Trueyeld 2003 49 FDL96 FDL96 112 471.849887129509 0 176 0.150722624032435 NA NA 2 0.4375 loc
1 1996 2004 7 2 0 DeadNotShot 1 BNJ01 1 2001 53 1996 5 3.44 Naive 2001 25 FDL96 FDL96 23 313.549421592915 0 179 0.286132683869547 NA NA NA 0.4375 loc
1 1999 2016 16 9 6 DeadNotShot 1 UKL08 2 2008 48 1999 9 7.14 Trueyeld 2008 81 FDL99 FDL99 18 289.037175789616 0 205 1.45968653579118 NA NA 9 0.75 loc
1 1999 2016 16 9 6 DeadNotShot 1 UKL12 2 2012 74 1999 13 NA Milk 2012 169 FDL99 FDL99 44 378.418963391826 0 179 0.286132683869547 NA NA NA 0.75 loc
1 1999 2016 16 9 6 DeadNotShot 1 UKL05 2 2005 44 1999 6 6.179999809 Summeryeld 2005 36 FDL99 FDL99 14 263.905732961526 0 198 1.14372972950459 NA NA NA 0.75 loc
1 1999 2016 16 9 6 DeadNotShot 1 UKL11 2 2011 50 1999 12 NA Trueyeld 2011 144 FDL99 FDL99 20 299.573227355399 0 178 0.240995997257176 NA NA NA 0.75 loc
1 1999 2016 16 9 6 DeadNotShot 1 UKL04 3 2004 35 1999 5 NA Naive 2004 25 FDL99 FDL99 5 160.94379124341 0 187 0.647226176768511 NA NA NA 0.75 loc
1 1999 2016 16 9 6 DeadNotShot 1 UKL09 2 2009 58 1999 10 7.660000381 Milk 2009 100 FDL99 FDL99 28 333.22045101752 0 183 0.466679430319029 NA NA NA 0.75 loc
1 1999 2016 16 9 6 DeadNotShot 1 UKL13 3 2013 75 1999 14 NA Milk 2013 196 FDL99 FDL99 45 380.666248977032 0 178 0.240995997257176 NA NA NA 0.75 loc
1 1999 2016 16 9 6 DeadNotShot 1 UKL06 1 2006 58 1999 7 5.220000191 Milk 2006 49 FDL99 FDL99 28 333.22045101752 0 182 0.421542743706658 NA NA NA 0.75 loc
1 1999 2016 16 9 6 DeadNotShot 1 UKL14 2 2014 72 1999 15 6.78 Summeryeld 2014 225 FDL99 FDL99 42 373.766961828337 0 179 0.286132683869547 NA NA NA 0.75 loc
1 1987 NA NA 9 2 DeadNotShot 2 LPW91 1 1991 73 1987 4 4.659999905 Naive 1991 16 FEA87 FEA87 43 376.120011569356 0 174 0.0604492508076943 NA NA 9 1 loc
1 1987 NA NA 9 2 DeadNotShot 2 LPW95 2 1995 70 1987 8 NA Summeryeld 1995 64 FEA87 FEA87 40 368.887945411394 0 144 -1.29365134756342 NA NA NA 1 loc
1 1987 NA NA 9 2 DeadNotShot 2 LPW99 2 1999 79 1987 12 4.940000191 Winteryeld 1999 144 FEA87 FEA87 49 389.182029811063 0 211 1.7305066554654 NA NA NA 1 loc
1 1987 NA NA 9 2 DeadNotShot 2 LPW94 1 1994 69 1987 7 5.639999809 Milk 1994 49 FEA87 FEA87 39 366.356164612965 0 131 -1.88042827352424 NA NA NA 1 loc
1 1987 NA NA 9 2 DeadNotShot 2 LPW01 2 2001 70 1987 14 NA Summeryeld 2001 196 FEA87 FEA87 40 368.887945411394 0 179 0.286132683869547 NA NA NA 1 loc
1 1987 NA NA 9 2 DeadNotShot 2 LPW00 1 2000 68 1987 13 3.820000095 Summeryeld 2000 169 FEA87 FEA87 38 363.758615972639 0 195 1.00831966966747 NA NA NA 1 loc
1 1987 NA NA 9 2 DeadNotShot 2 LPW98 1 1998 75 1987 11 5.680000095 Milk 1998 121 FEA87 FEA87 45 380.666248977032 0 193 0.918046296442734 NA NA NA 1 loc
1 1987 NA NA 9 2 DeadNotShot 2 LPW97 1 1997 67 1987 10 5.439999619 Trueyeld 1997 100 FEA87 FEA87 37 361.091791264422 0 177 0.195859310644806 NA NA NA 1 loc
1 1987 NA NA 9 2 DeadNotShot 2 LPW93 1 1993 74 1987 6 5.64 Trueyeld 1993 36 FEA87 FEA87 44 378.418963391826 0 167 -0.255507555478899 NA NA NA 1 loc
1 1988 1989 0 0 0 DeadNotShot 1 NA 1 NA NA NA 1 NA Milk NA 1 NA FEA88 NA NA NA NA NA NA NA 0 0.9375 loc
1 1989 1990 0 0 0 DeadNotShot 1 NA 1 NA NA NA 1 NA Milk NA 1 NA FEA89 NA NA NA NA NA NA NA 0 0.875 loc
1 1991 1992 0 0 0 DeadNotShot 1 NA 1 NA NA NA 1 NA Milk NA 1 NA FEA91 NA NA NA NA NA NA NA 0 1 loc
1 1994 2002 8 2 0 DeadNotShot 1 TRI98 1 1998 89 1994 4 5.080000191 Naive 1998 16 FEA94 FEA94 59 407.753744390572 0.03125 193 0.918046296442734 NA NA 2 0.875 loc
1 1994 2002 8 2 0 DeadNotShot 1 TRI01 2 2001 75 1994 7 NA Trueyeld 2001 49 FEA94 FEA94 45 380.666248977032 0.03125 179 0.286132683869547 NA NA NA 0.875 loc
1 1995 2002 7 3 1 DeadNotShot 1 DOW02 2 2002 57 1995 7 NA Summeryeld 2002 49 FEA95 FEA95 27 329.583686600433 0.015625 183 0.466679430319029 NA NA 3 0.8125 loc
1 1995 2002 7 3 1 DeadNotShot 1 DOW99 3 1999 67 1995 4 NA Naive 1999 16 FEA95 FEA95 37 361.091791264422 0.015625 211 1.7305066554654 NA NA NA 0.8125 loc
1 1995 2002 7 3 1 DeadNotShot 1 DOW01 3 2001 57 1995 6 NA Trueyeld 2001 36 FEA95 FEA95 27 329.583686600433 0.015625 179 0.286132683869547 NA NA NA 0.8125 loc
1 1997 1999 1 0 0 DeadNotShot 1 NA 1 NA NA NA 1 NA Milk NA 1 NA FEA97 NA NA NA NA NA NA NA 0 0.8125 loc
1 1971 1983 11 6 4 DeadNotShot 1 BRF74 2 1974 71 1971 3 8.92 Naive 1974 9 FEE71 FEE71 41 371.357206670431 0 79 -4.2275359773675 NA NA 6 0.5 loc
1 1971 1983 11 6 4 DeadNotShot 1 BRF77 2 1977 114 1971 6 9.500000191 Milk 1977 36 FEE71 FEE71 84 443.081679884331 0 114 -2.64775194593454 NA NA NA 0.5 loc
1 1971 1983 11 6 4 DeadNotShot 1 BRF81 3 1981 67 1971 10 NA Trueyeld 1981 100 FEE71 FEE71 37 361.091791264422 0 155 -0.797147794827345 NA NA NA 0.5 loc
1 1971 1983 11 6 4 DeadNotShot 1 BRF76 2 1976 63 1971 5 7.720000191 Trueyeld 1976 25 FEE71 FEE71 33 349.650756146648 0 113 -2.69288863254691 NA NA NA 0.5 loc
1 1971 1983 11 6 4 DeadNotShot 1 BRF79 1 1979 71 1971 8 6.259999809 Trueyeld 1979 64 FEE71 FEE71 41 371.357206670431 0 151 -0.977694541276827 NA NA NA 0.5 loc
1 1971 1983 11 6 4 DeadNotShot 1 BRF82 2 1982 87 1971 11 6.449999905 Summeryeld 1982 121 FEE71 FEE71 57 404.305126783455 0 152 -0.932557854664457 NA NA NA 0.5 loc
1 1974 1975 0 0 0 DeadNotShot 1 NA 1 NA NA NA 1 NA Milk NA 1 NA FEE74 NA NA NA NA NA NA NA 0 0.5 loc
1 1975 1981 5 2 0 DeadNotShot 1 PHO79 3 1979 99 1975 4 NA Naive 1979 16 FEE75 FEE75 69 423.410650459726 0 151 -0.977694541276827 NA NA 2 0.5 loc
1 1975 1981 5 2 0 DeadNotShot 1 PHO80 2 1980 94 1975 5 6.899999809 Summeryeld 1980 25 FEE75 FEE75 64 415.888308335967 0 142 -1.38392472078816 NA NA NA 0.5 loc
1 1966 1976 9 6 5 DeadNotShot 1 NA 1 NA NA NA 1 NA Milk NA 1 NA FEEDE NA NA NA NA NA NA NA 6 1 Imm
1 1989 1999 10 6 5 Shot 3 FIN96 2 1996 64 1989 7 NA Milk 1996 49 FEN89 FEN89 34 352.636052461616 0 162 -0.481190988540752 NA NA 6 1 loc
1 1989 1999 10 6 5 Shot 3 FIN95 2 1995 60 1989 6 5.839999809 Milk 1995 36 FEN89 FEN89 30 340.119738166216 0 144 -1.29365134756342 NA NA NA 1 loc
1 1989 1999 10 6 5 Shot 3 FIN94 2 1994 67 1989 5 NA Milk 1994 25 FEN89 FEN89 37 361.091791264422 0 131 -1.88042827352424 NA NA NA 1 loc
1 1989 1999 10 6 5 Shot 3 FIN93 1 1993 60 1989 4 5.06 Naive 1993 16 FEN89 FEN89 30 340.119738166216 0 167 -0.255507555478899 NA NA NA 1 loc
1 1989 1999 10 6 5 Shot 3 FIN99 3 1999 51 1989 10 NA Trueyeld 1999 100 FEN89 FEN89 21 304.452243772342 0 211 1.7305066554654 NA NA NA 1 loc
1 1989 1999 10 6 5 Shot 3 FIN97 1 1997 63 1989 8 5.940000191 Milk 1997 64 FEN89 FEN89 33 349.650756146648 0 177 0.195859310644806 NA NA NA 1 loc
1 1990 2003 12 7 2 DeadNotShot 1 DIL01 3 2001 74 1990 11 NA Trueyeld 2001 121 FEN90 FEN90 44 378.418963391826 0 179 0.286132683869547 NA NA 7 1 loc
1 1990 2003 12 7 2 DeadNotShot 1 DIL99 2 1999 48 1990 9 7.039999809 Winteryeld 1999 81 FEN90 FEN90 18 289.037175789616 0 211 1.7305066554654 NA NA NA 1 loc
1 1990 2003 12 7 2 DeadNotShot 1 DIL97 2 1997 64 1990 7 5.460000095 Summeryeld 1997 49 FEN90 FEN90 34 352.636052461616 0 177 0.195859310644806 NA NA NA 1 loc
1 1990 2003 12 7 2 DeadNotShot 1 DIL02 2 2002 61 1990 12 6.860000191 Winteryeld 2002 144 FEN90 FEN90 31 343.398720448515 0 183 0.466679430319029 NA NA NA 1 loc
1 1990 2003 12 7 2 DeadNotShot 1 DIL98 1 1998 57 1990 8 NA Summeryeld 1998 64 FEN90 FEN90 27 329.583686600433 0 193 0.918046296442734 NA NA NA 1 loc
1 2013 2013 0 0 0 Shot 3 NA 1 NA NA NA 1 NA Milk NA 1 NA FIB13 NA NA NA NA NA NA NA 0 0.921875 loc
1 1982 1983 0 0 0 DeadNotShot 1 NA 1 NA NA NA 1 NA Milk NA 1 NA FID82 NA NA NA NA NA NA NA 0 0.875 loc
1 1983 1984 0 0 0 DeadNotShot 1 NA 1 NA NA NA 1 NA Milk NA 1 NA FID83 NA NA NA NA NA NA NA 0 0.5 loc
1 1986 1993 6 1 0 DeadNotShot 1 CHA92 2 1992 67 1986 6 4.679999905 Naive 1992 36 FID86 FID86 37 361.091791264422 0 174 0.0604492508076943 NA NA 1 0.875 loc
1 1989 1990 0 0 0 DeadNotShot 1 NA 1 NA NA NA 1 NA Milk NA 1 NA FID89 NA NA NA NA NA NA NA 0 0.875 loc
1 1990 1991 0 0 0 DeadNotShot 1 NA 1 NA NA NA 1 NA Milk NA 1 NA FID90 NA NA NA NA NA NA NA 0 0.8125 loc
1 1987 1989 1 0 0 DeadNotShot 1 NA 1 NA NA NA 1 NA Milk NA 1 NA FIE87 NA NA NA NA NA NA NA 0 0.96875 loc
1 1990 1991 1 0 0 DeadNotShot 1 NA 1 NA NA NA 1 NA Milk NA 1 NA FIE90 NA NA NA NA NA NA NA 0 0.96875 loc
1 1998 1999 0 0 0 DeadNotShot 1 NA 1 NA NA NA 1 NA Milk NA 1 NA FIJ98 NA NA NA NA NA NA NA 0 0.71875 loc
1 1990 1996 6 4 2 Shot 3 COQ95 1 1995 63 1990 5 NA Milk 1995 25 FIL90 FIL90 33 349.650756146648 0 144 -1.29365134756342 NA NA 4 0.71875 loc
1 1990 1996 6 4 2 Shot 3 COQ96 2 1996 60 1990 6 NA Milk 1996 36 FIL90 FIL90 30 340.119738166216 0 162 -0.481190988540752 NA NA NA 0.71875 loc
1 1990 1996 6 4 2 Shot 3 COQ94 1 1994 61 1990 4 6.76 Milk 1994 16 FIL90 FIL90 31 343.398720448515 0 131 -1.88042827352424 NA NA NA 0.71875 loc
1 1990 1996 6 4 2 Shot 3 COQ93 2 1993 66 1990 3 NA Naive 1993 9 FIL90 FIL90 36 358.351893845611 0 167 -0.255507555478899 NA NA NA 0.71875 loc
1 1993 2001 8 3 1 Shot 3 CRD96 1 1996 79 1993 3 5.225000191 Naive 1996 9 FIN93 FIN93 49 389.182029811063 0 162 -0.481190988540752 NA NA 3 0.5 loc
1 1993 2001 8 3 1 Shot 3 CRD01 2 2001 71 1993 8 NA Trueyeld 2001 64 FIN93 FIN93 41 371.357206670431 0 179 0.286132683869547 NA NA NA 0.5 loc
1 1997 1999 2 0 0 Shot 3 NA 1 NA NA NA 1 NA Milk NA 1 NA FIN97 NA NA NA NA NA NA NA 0 1 loc
1 1985 1992 7 3 2 Shot 3 NAK92 2 1992 60 1985 7 8.119999809 Trueyeld 1992 49 FLA85 FLA85 30 340.119738166216 0 174 0.0604492508076943 NA NA 3 0.5 loc
1 1985 1992 7 3 2 Shot 3 NAK90 1 1990 123 1985 5 6.239999905 Milk 1990 25 FLA85 FLA85 93 453.259949315326 0 162 -0.481190988540752 NA NA NA 0.5 loc
1 1985 1992 7 3 2 Shot 3 NAK89 1 1989 89 1985 4 NA Naive 1989 16 FLA85 FLA85 59 407.753744390572 0 199 1.18886641611696 NA NA NA 0.5 loc
1 1997 2000 3 0 0 DeadNotShot 1 NA 1 NA NA NA 1 NA Milk NA 1 NA FLG97 NA NA NA NA NA NA NA 0 0.75 loc
1 1998 2014 15 8 0 DeadNotShot 1 SLR11 2 2011 85 1998 13 6.455 Summeryeld 2011 169 FLG98 FLG98 55 400.733318523247 0.0078125 178 0.240995997257176 NA NA 8 0.9375 loc
1 1998 2014 15 8 0 DeadNotShot 1 SLR06 1 2006 71 1998 8 4.680000095 Winteryeld 2006 64 FLG98 FLG98 41 371.357206670431 0.0078125 182 0.421542743706658 NA NA NA 0.9375 loc
1 1998 2014 15 8 0 DeadNotShot 1 SLR09 3 2009 83 1998 11 NA Winteryeld 2009 121 FLG98 FLG98 53 397.029191355212 0.0078125 183 0.466679430319029 NA NA NA 0.9375 loc
1 1998 2014 15 8 0 DeadNotShot 1 SLR03 1 2003 71 1998 5 5.839999809 Naive 2003 25 FLG98 FLG98 41 371.357206670431 0.0078125 176 0.150722624032435 NA NA NA 0.9375 loc
1 1998 2014 15 8 0 DeadNotShot 1 SLR13 1 2013 63 1998 15 5.440000191 Trueyeld 2013 225 FLG98 FLG98 33 349.650756146648 0.0078125 178 0.240995997257176 NA NA NA 0.9375 loc
1 1998 2014 15 8 0 DeadNotShot 1 SLR05 2 2005 69 1998 7 4.879999905 Trueyeld 2005 49 FLG98 FLG98 39 366.356164612965 0.0078125 198 1.14372972950459 NA NA NA 0.9375 loc
1 1998 2014 15 8 0 DeadNotShot 1 SLR08 2 2008 60 1998 10 6.270000191 Trueyeld 2008 100 FLG98 FLG98 30 340.119738166216 0.0078125 205 1.45968653579118 NA NA NA 0.9375 loc
1 1998 2014 15 8 0 DeadNotShot 1 SLR10 2 2010 69 1998 12 5.639999809 Summeryeld 2010 144 FLG98 FLG98 39 366.356164612965 0.0078125 191 0.827772923217993 NA NA NA 0.9375 loc
1 2013 2014 1 0 0 Shot 3 NA 1 NA NA NA 1 NA Milk NA 1 NA FLU13 NA NA NA NA NA NA NA 0 0.890625 loc
1 2014 2014 0 0 0 DeadNotShot 1 NA 1 NA NA NA 1 NA Milk NA 1 NA FLU14 NA NA NA NA NA NA NA 0 0.8984375 loc
1 1982 1982 0 0 0 DeadNotShot 1 NA 1 NA NA NA 1 NA Milk NA 1 NA FLY82 NA NA NA NA NA NA NA 0 0.5 loc
1 1983 1984 0 0 0 DeadNotShot 1 NA 1 NA NA NA 1 NA Milk NA 1 NA FLY83 NA NA NA NA NA NA NA 0 1 loc
1 2004 2005 0 0 0 DeadNotShot 1 NA 1 NA NA NA 1 NA Milk NA 1 NA FMR04 NA NA NA NA NA NA NA 0 0.84375 loc
1 2006 2013 7 2 0 Shot 3 FIB12 2 2012 53 2006 6 NA Naive 2012 36 FMR06 FMR06 23 313.549421592915 0.017578125 179 0.286132683869547 NA NA 2 0.84375 loc
1 2006 2013 7 2 0 Shot 3 FIB13 1 2013 59 2006 7 5.690000095 Milk 2013 49 FMR06 FMR06 29 336.729582998647 0.017578125 178 0.240995997257176 NA NA NA 0.84375 loc
1 2008 2009 0 0 0 DeadNotShot 1 NA 1 NA NA NA 1 NA Milk NA 1 NA FMR08 NA NA NA NA NA NA NA 0 0.875 loc
1 2001 2001 0 0 0 DeadNotShot 1 NA 1 NA NA NA 1 NA Milk NA 1 NA FNY01 NA NA NA NA NA NA NA 0 0.84375 loc
1 1980 1980 0 0 0 DeadNotShot 1 NA 1 NA NA NA 1 NA Milk NA 1 NA FOL80 NA NA NA NA NA NA NA 0 0.5 loc
1 1983 1985 1 0 0 DeadNotShot 1 NA 1 NA NA NA 1 NA Milk NA 1 NA FOL83 NA NA NA NA NA NA NA 0 1 loc
1 2003 2005 1 0 0 DeadNotShot 1 NA 1 NA NA NA 1 NA Milk NA 1 NA FOP03 NA NA NA NA NA NA NA 0 0.9375 loc
1 2005 2005 0 0 0 DeadNotShot 3 NA 1 NA NA NA 1 NA Milk NA 1 NA FOP05 NA NA NA NA NA NA NA 0 0.78125 loc
1 1997 2002 5 1 0 DeadNotShot 1 FNY01 1 2001 63 1997 4 3.519999905 Naive 2001 16 FOP97 FOP97 33 349.650756146648 0.0078125 179 0.286132683869547 NA NA 1 0.75 loc
1 1999 2000 0 0 0 DeadNotShot 1 NA 1 NA NA NA 1 NA Milk NA 1 NA FOP99 NA NA NA NA NA NA NA 0 0.875 loc
1 1981 NA NA 0 0 DeadNotShot 2 NA 1 NA NA NA 1 NA Milk NA 1 NA FOSSI NA NA NA NA NA NA NA 0 1 Imm
1 2001 2002 0 0 0 DeadNotShot 1 NA 1 NA NA NA 1 NA Milk NA 1 NA FOU01 NA NA NA NA NA NA NA 0 0.875 loc
1 2003 2004 0 0 0 DeadNotShot 1 NA 1 NA NA NA 1 NA Milk NA 1 NA FOU03 NA NA NA NA NA NA NA 0 0.84375 loc
1 2006 2006 0 0 0 DeadNotShot 1 NA 1 NA NA NA 1 NA Milk NA 1 NA FOU06 NA NA NA NA NA NA NA 0 0.75 loc
1 1995 1995 0 0 0 DeadNotShot 1 NA 1 NA NA NA 1 NA Milk NA 1 NA FOU95 NA NA NA NA NA NA NA 0 0.796875 loc
1 2000 2000 0 0 0 DeadNotShot 1 NA 1 NA NA NA 1 NA Milk NA 1 NA FRA00 NA NA NA NA NA NA NA 0 0.9375 loc
1 2003 2003 0 0 0 DeadNotShot 1 NA 1 NA NA NA 1 NA Milk NA 1 NA FRA03 NA NA NA NA NA NA NA 0 0.78125 loc
1 2004 2005 0 0 0 DeadNotShot 1 NA 1 NA NA NA 1 NA Milk NA 1 NA FRA04 NA NA NA NA NA NA NA 0 0.875 loc
1 1983 1993 10 6 2 Shot 3 BAN93 2 1993 69 1983 10 7.979999809 Summeryeld 1993 100 FRE83 FRE83 39 366.356164612965 0 167 -0.255507555478899 NA NA 6 0.875 loc
1 1983 1993 10 6 2 Shot 3 BAN87 1 1987 67 1983 4 NA Naive 1987 16 FRE83 FRE83 37 361.091791264422 0 168 -0.210370868866529 NA NA NA 0.875 loc
1 1983 1993 10 6 2 Shot 3 BAN89 1 1989 61 1983 6 NA Trueyeld 1989 36 FRE83 FRE83 31 343.398720448515 0 199 1.18886641611696 NA NA NA 0.875 loc
1 1983 1993 10 6 2 Shot 3 BAN90 2 1990 55 1983 7 NA Milk 1990 49 FRE83 FRE83 25 321.88758248682 0 162 -0.481190988540752 NA NA NA 0.875 loc
1 1983 1993 10 6 2 Shot 3 BAN92 2 1992 69 1983 9 NA Milk 1992 81 FRE83 FRE83 39 366.356164612965 0 174 0.0604492508076943 NA NA NA 0.875 loc
1 1989 1993 4 1 0 Shot 3 FRI93 3 1993 62 1989 4 NA Naive 1993 16 FRE89 FRE89 32 346.573590279973 0 167 -0.255507555478899 NA NA 1 0.875 loc
1 1993 1997 4 1 0 DeadNotShot 1 CLU97 3 1997 66 1993 4 NA Naive 1997 16 FRO93 FRO93 36 358.351893845611 0 177 0.195859310644806 NA NA 1 1 loc
1 1996 1998 2 0 0 DeadNotShot 1 NA 1 NA NA NA 1 NA Milk NA 1 NA FRO96 NA NA NA NA NA NA NA 0 1 loc
1 1998 1999 0 0 0 DeadNotShot 1 NA 1 NA NA NA 1 NA Milk NA 1 NA FRO98 NA NA NA NA NA NA NA 0 1 loc
1 2003 NA NA 2 0 DeadNotShot 2 NOS09 3 2009 64 2003 6 NA Trueyeld 2009 36 FRR03 FRR03 34 352.636052461616 0 183 0.466679430319029 NA NA 2 0.359375 loc
1 2006 NA NA 5 3 Living 3 SWT15 2 2015 74 2006 9 8.740000191 Trueyeld 2015 81 FRT06 FRT06 44 378.418963391826 0.0078125 172 -0.0298241224170467 NA NA 5 0.921875 loc
1 2006 NA NA 5 3 Living 3 SWT11 1 2011 53 2006 5 NA Naive 2011 25 FRT06 FRT06 23 313.549421592915 0.0078125 178 0.240995997257176 NA NA NA 0.921875 loc
1 2006 NA NA 5 3 Living 3 SWT13 2 2013 62 2006 7 6.519999809 Milk 2013 49 FRT06 FRT06 32 346.573590279973 0.0078125 178 0.240995997257176 NA NA NA 0.921875 loc
1 2006 NA NA 5 3 Living 3 SWT16 2 2016 55 2006 10 7.630000095 Milk 2016 100 FRT06 FRT06 25 321.88758248682 0.0078125 180 0.331269370481917 NA NA NA 0.921875 loc
1 2006 NA NA 5 3 Living 3 SWT12 2 2012 54 2006 6 6.9 Milk 2012 36 FRT06 FRT06 24 317.805383034795 0.0078125 179 0.286132683869547 NA NA NA 0.921875 loc
1 2007 2017 9 5 3 DeadNotShot 1 PPL16 2 2016 52 2007 9 6.019999905 Milk 2016 81 FRT07 FRT07 22 309.104245335832 0.001953125 180 0.331269370481917 NA NA 5 0.984375 loc
1 2007 2017 9 5 3 DeadNotShot 1 PPL12 1 2012 73 2007 5 7.064999809 Milk 2012 25 FRT07 FRT07 43 376.120011569356 0.001953125 179 0.286132683869547 NA NA NA 0.984375 loc
1 2007 2017 9 5 3 DeadNotShot 1 PPL14 2 2014 60 2007 7 7.520000381 Trueyeld 2014 49 FRT07 FRT07 30 340.119738166216 0.001953125 179 0.286132683869547 NA NA NA 0.984375 loc
1 2007 2017 9 5 3 DeadNotShot 1 PPL11 1 2011 60 2007 4 6.7 Naive 2011 16 FRT07 FRT07 30 340.119738166216 0.001953125 178 0.240995997257176 NA NA NA 0.984375 loc
1 2007 2017 9 5 3 DeadNotShot 1 PPL15 1 2015 73 2007 8 6.149999905 Milk 2015 64 FRT07 FRT07 43 376.120011569356 0.001953125 172 -0.0298241224170467 NA NA NA 0.984375 loc
1 2003 2010 6 2 1 DeadNotShot 1 GCE08 2 2008 68 2003 5 8.78 Summeryeld 2008 25 FTH03 FTH03 38 363.758615972639 0.01953125 205 1.45968653579118 NA NA 2 0.921875 loc
1 2003 2010 6 2 1 DeadNotShot 1 GCE07 2 2007 61 2003 4 7.580000191 Naive 2007 16 FTH03 FTH03 31 343.398720448515 0.01953125 188 0.692362863380881 NA NA NA 0.921875 loc
1 2008 2014 5 1 1 Shot 3 HOP12 2 2012 59 2008 4 6.440000381 Naive 2012 16 FTH08 FTH08 29 336.729582998647 0.005859375 179 0.286132683869547 NA NA 1 0.9453125 loc
1 2010 2011 0 0 0 Shot 3 NA 1 NA NA NA 1 NA Milk NA 1 NA FTH10 NA NA NA NA NA NA NA 0 0.875 loc
1 1983 1993 9 5 2 DeadNotShot 1 MNX88 2 1988 66 1983 5 6.839999809 Summeryeld 1988 25 FUL83 FUL83 36 358.351893845611 0 174 0.0604492508076943 NA NA 5 0.875 loc
1 1983 1993 9 5 2 DeadNotShot 1 MNX90 1 1990 66 1983 7 NA Milk 1990 49 FUL83 FUL83 36 358.351893845611 0 162 -0.481190988540752 NA NA NA 0.875 loc
1 1983 1993 9 5 2 DeadNotShot 1 MNX92 2 1992 67 1983 9 NA Trueyeld 1992 81 FUL83 FUL83 37 361.091791264422 0 174 0.0604492508076943 NA NA NA 0.875 loc
1 1983 1993 9 5 2 DeadNotShot 1 MNX87 2 1987 70 1983 4 6.119999809 Naive 1987 16 FUL83 FUL83 40 368.887945411394 0 168 -0.210370868866529 NA NA NA 0.875 loc
1 1983 1993 9 5 2 DeadNotShot 1 MNX89 1 1989 67 1983 6 NA Summeryeld 1989 36 FUL83 FUL83 37 361.091791264422 0 199 1.18886641611696 NA NA NA 0.875 loc
1 1985 1993 7 3 0 DeadNotShot 1 WIL91 2 1991 62 1985 6 6.34 Trueyeld 1991 36 FUL85 FUL85 32 346.573590279973 0 174 0.0604492508076943 NA NA 3 0.875 loc
1 1985 1993 7 3 0 DeadNotShot 1 WIL89 1 1989 92 1985 4 5.720000095 Naive 1989 16 FUL85 FUL85 62 412.713438504509 0 199 1.18886641611696 NA NA NA 0.875 loc
1 1985 1993 7 3 0 DeadNotShot 1 WIL92 2 1992 57 1985 7 NA Summeryeld 1992 49 FUL85 FUL85 27 329.583686600433 0 174 0.0604492508076943 NA NA NA 0.875 loc
1 1986 2002 15 8 3 DeadNotShot 1 SKU91 1 1991 78 1986 5 5.28 Naive 1991 25 FUL86 FUL86 48 387.120101090789 0 174 0.0604492508076943 NA NA 8 0.875 loc
1 1986 2002 15 8 3 DeadNotShot 1 SKU01 1 2001 60 1986 15 3.520000095 Trueyeld 2001 225 FUL86 FUL86 30 340.119738166216 0 179 0.286132683869547 NA NA NA 0.875 loc
1 1986 2002 15 8 3 DeadNotShot 1 SKU93 2 1993 59 1986 7 5.760000191 Trueyeld 1993 49 FUL86 FUL86 29 336.729582998647 0 167 -0.255507555478899 NA NA NA 0.875 loc
1 1986 2002 15 8 3 DeadNotShot 1 SKU96 2 1996 66 1986 10 NA Milk 1996 100 FUL86 FUL86 36 358.351893845611 0 162 -0.481190988540752 NA NA NA 0.875 loc
1 1986 2002 15 8 3 DeadNotShot 1 SKU99 1 1999 53 1986 13 4.42 Trueyeld 1999 169 FUL86 FUL86 23 313.549421592915 0 211 1.7305066554654 NA NA NA 0.875 loc
1 1986 2002 15 8 3 DeadNotShot 1 SKU94 1 1994 60 1986 8 6.059999905 Milk 1994 64 FUL86 FUL86 30 340.119738166216 0 131 -1.88042827352424 NA NA NA 0.875 loc
1 1986 2002 15 8 3 DeadNotShot 1 SKU97 2 1997 70 1986 11 6.820000095 Milk 1997 121 FUL86 FUL86 40 368.887945411394 0 177 0.195859310644806 NA NA NA 0.875 loc
1 1986 2002 15 8 3 DeadNotShot 1 SKU95 2 1995 66 1986 9 6.48 Winteryeld 1995 81 FUL86 FUL86 36 358.351893845611 0 144 -1.29365134756342 NA NA NA 0.875 loc
1 1987 1998 10 6 3 DeadNotShot 1 ALB97 2 1997 71 1987 10 7.524999905 Trueyeld 1997 100 FUL87 FUL87 41 371.357206670431 0 177 0.195859310644806 NA NA 6 0.8125 loc
1 1987 1998 10 6 3 DeadNotShot 1 ALB94 1 1994 66 1987 7 6.895 Milk 1994 49 FUL87 FUL87 36 358.351893845611 0 131 -1.88042827352424 NA NA NA 0.8125 loc
1 1987 1998 10 6 3 DeadNotShot 1 ALB93 1 1993 81 1987 6 7.710000191 Summeryeld 1993 36 FUL87 FUL87 51 393.182563272433 0 167 -0.255507555478899 NA NA NA 0.8125 loc
1 1987 1998 10 6 3 DeadNotShot 1 ALB95 2 1995 67 1987 8 8.455 Milk 1995 64 FUL87 FUL87 37 361.091791264422 0 144 -1.29365134756342 NA NA NA 0.8125 loc
1 1987 1998 10 6 3 DeadNotShot 1 ALB91 1 1991 66 1987 4 5.600000095 Naive 1991 16 FUL87 FUL87 36 358.351893845611 0 174 0.0604492508076943 NA NA NA 0.8125 loc
1 1987 1998 10 6 3 DeadNotShot 1 ALB92 2 1992 67 1987 5 5.039999905 Winteryeld 1992 25 FUL87 FUL87 37 361.091791264422 0 174 0.0604492508076943 NA NA NA 0.8125 loc
1 1989 2000 10 7 5 DeadNotShot 1 BNX97 2 1997 70 1989 8 6.859999905 Milk 1997 64 FUL89 FUL89 40 368.887945411394 0 177 0.195859310644806 NA NA 7 0.875 loc
1 1989 2000 10 7 5 DeadNotShot 1 BNX98 2 1998 68 1989 9 7.725000191 Milk 1998 81 FUL89 FUL89 38 363.758615972639 0 193 0.918046296442734 NA NA NA 0.875 loc
1 1989 2000 10 7 5 DeadNotShot 1 BNX93 1 1993 68 1989 4 4.940000191 Naive 1993 16 FUL89 FUL89 38 363.758615972639 0 167 -0.255507555478899 NA NA NA 0.875 loc
1 1989 2000 10 7 5 DeadNotShot 1 BNX94 1 1994 66 1989 5 5.120000191 Milk 1994 25 FUL89 FUL89 36 358.351893845611 0 131 -1.88042827352424 NA NA NA 0.875 loc
1 1989 2000 10 7 5 DeadNotShot 1 BNX99 2 1999 66 1989 10 6.150000191 Milk 1999 100 FUL89 FUL89 36 358.351893845611 0 211 1.7305066554654 NA NA NA 0.875 loc
1 1989 2000 10 7 5 DeadNotShot 1 BNX96 2 1996 63 1989 7 5.710000095 Milk 1996 49 FUL89 FUL89 33 349.650756146648 0 162 -0.481190988540752 NA NA NA 0.875 loc
1 1989 2000 10 7 5 DeadNotShot 1 BNX95 1 1995 73 1989 6 6.500000191 Milk 1995 36 FUL89 FUL89 43 376.120011569356 0 144 -1.29365134756342 NA NA NA 0.875 loc
1 1993 2009 15 7 2 DeadNotShot 1 HIR97 3 1997 71 1993 4 NA Naive 1997 16 FUL93 FUL93 41 371.357206670431 0.046875 177 0.195859310644806 NA NA 7 0.875 loc
1 1993 2009 15 7 2 DeadNotShot 1 HIR01 2 2001 69 1993 8 6.940000191 Trueyeld 2001 64 FUL93 FUL93 39 366.356164612965 0.046875 179 0.286132683869547 NA NA NA 0.875 loc
1 1993 2009 15 7 2 DeadNotShot 1 HIR98 2 1998 63 1993 5 6.64 Summeryeld 1998 25 FUL93 FUL93 33 349.650756146648 0.046875 193 0.918046296442734 NA NA NA 0.875 loc
1 1993 2009 15 7 2 DeadNotShot 1 HIR08 1 2008 63 1993 15 6.860000381 Trueyeld 2008 225 FUL93 FUL93 33 349.650756146648 0.046875 205 1.45968653579118 NA NA NA 0.875 loc
1 1993 2009 15 7 2 DeadNotShot 1 HIR03 1 2003 62 1993 10 6.839999809 Trueyeld 2003 100 FUL93 FUL93 32 346.573590279973 0.046875 176 0.150722624032435 NA NA NA 0.875 loc
1 1993 2009 15 7 2 DeadNotShot 1 HIR99 2 1999 69 1993 6 6.225000191 Summeryeld 1999 36 FUL93 FUL93 39 366.356164612965 0.046875 211 1.7305066554654 NA NA NA 0.875 loc
1 1981 1982 0 0 0 DeadNotShot 1 NA 1 NA NA NA 1 NA Milk NA 1 NA GAL81 NA NA NA NA NA NA NA 0 0.5 loc
1 1983 1985 2 0 0 DeadNotShot 1 NA 1 NA NA NA 1 NA Milk NA 1 NA GAL83 NA NA NA NA NA NA NA 0 1 loc
1 1985 1997 12 7 3 DeadNotShot 1 AST95 2 1995 73 1985 10 5.440000191 Winteryeld 1995 100 GAL85 GAL85 43 376.120011569356 0 144 -1.29365134756342 NA NA 7 0.5 loc
1 1985 1997 12 7 3 DeadNotShot 1 AST91 2 1991 77 1985 6 7.450000095 Milk 1991 36 GAL85 GAL85 47 385.014760171006 0 174 0.0604492508076943 NA NA NA 0.5 loc
1 1985 1997 12 7 3 DeadNotShot 1 AST94 1 1994 64 1985 9 6.940000191 Winteryeld 1994 81 GAL85 GAL85 34 352.636052461616 0 131 -1.88042827352424 NA NA NA 0.5 loc
1 1985 1997 12 7 3 DeadNotShot 1 AST89 2 1989 154 1985 4 NA Naive 1989 16 GAL85 GAL85 124 482.028156560504 0 199 1.18886641611696 NA NA NA 0.5 loc
1 1985 1997 12 7 3 DeadNotShot 1 AST93 2 1993 67 1985 8 6.039999905 Trueyeld 1993 64 GAL85 GAL85 37 361.091791264422 0 167 -0.255507555478899 NA NA NA 0.5 loc
1 1985 1997 12 7 3 DeadNotShot 1 AST90 1 1990 61 1985 5 6.359999905 Summeryeld 1990 25 GAL85 GAL85 31 343.398720448515 0 162 -0.481190988540752 NA NA NA 0.5 loc
1 1986 1986 0 0 0 DeadNotShot 1 NA 1 NA NA NA 1 NA Milk NA 1 NA GAL86 NA NA NA NA NA NA NA 0 1 loc
1 1989 2001 12 5 1 DeadNotShot 1 STA94 1 1994 56 1989 5 6.42 Naive 1994 25 GAL89 GAL89 26 325.809653802148 0 131 -1.88042827352424 NA NA 5 1 loc
1 1989 2001 12 5 1 DeadNotShot 1 STA00 2 2000 64 1989 11 7.360000095 Trueyeld 2000 121 GAL89 GAL89 34 352.636052461616 0 195 1.00831966966747 NA NA NA 1 loc
1 1989 2001 12 5 1 DeadNotShot 1 STA97 1 1997 60 1989 8 6.239999619 Trueyeld 1997 64 GAL89 GAL89 30 340.119738166216 0 177 0.195859310644806 NA NA NA 1 loc
1 1989 2001 12 5 1 DeadNotShot 1 STA98 3 1998 78 1989 9 NA Milk 1998 81 GAL89 GAL89 48 387.120101090789 0 193 0.918046296442734 NA NA NA 1 loc
1 1989 2001 12 5 1 DeadNotShot 1 STA95 2 1995 78 1989 6 4.479999809 Winteryeld 1995 36 GAL89 GAL89 48 387.120101090789 0 144 -1.29365134756342 NA NA NA 1 loc
1 2001 2001 0 0 0 DeadNotShot 1 NA 1 NA NA NA 1 NA Milk NA 1 NA GAN01 NA NA NA NA NA NA NA 0 0.9375 loc
1 2003 2004 0 0 0 DeadNotShot 1 NA 1 NA NA NA 1 NA Milk NA 1 NA GAN03 NA NA NA NA NA NA NA 0 0.9375 loc
1 2006 2007 0 0 0 DeadNotShot 1 NA 1 NA NA NA 1 NA Milk NA 1 NA GAN06 NA NA NA NA NA NA NA 0 0.75 loc
1 1997 1997 0 0 0 DeadNotShot 1 NA 1 NA NA NA 1 NA Milk NA 1 NA GAN97 NA NA NA NA NA NA NA 0 0.8125 loc
1 1998 1999 0 0 0 DeadNotShot 1 NA 1 NA NA NA 1 NA Milk NA 1 NA GAN98 NA NA NA NA NA NA NA 0 0.875 loc
1 1995 2013 17 9 5 DeadNotShot 1 SLA12 1 2012 54 1995 17 7.459999619 Trueyeld 2012 289 GEC95 GEC95 24 317.805383034795 0 179 0.286132683869547 NA NA 9 0.875 loc
1 1995 2013 17 9 5 DeadNotShot 1 SLA00 1 2000 58 1995 5 6.740000191 Summeryeld 2000 25 GEC95 GEC95 28 333.22045101752 0 195 1.00831966966747 NA NA NA 0.875 loc
1 1995 2013 17 9 5 DeadNotShot 1 SLA02 2 2002 71 1995 7 NA Trueyeld 2002 49 GEC95 GEC95 41 371.357206670431 0 183 0.466679430319029 NA NA NA 0.875 loc
1 1995 2013 17 9 5 DeadNotShot 1 SLA07 1 2007 102 1995 12 NA Milk 2007 144 GEC95 GEC95 72 427.666611901606 0 188 0.692362863380881 NA NA NA 0.875 loc
1 1983 1984 0 0 0 DeadNotShot 1 NA 1 NA NA NA 1 NA Milk NA 1 NA GEM83 NA NA NA NA NA NA NA 0 1 loc
1 1990 1991 0 0 0 DeadNotShot 1 NA 1 NA NA NA 1 NA Milk NA 1 NA GEM90 NA NA NA NA NA NA NA 0 1 loc
1 2003 2003 0 0 0 DeadNotShot 1 NA 1 NA NA NA 1 NA Milk NA 1 NA GEN03 NA NA NA NA NA NA NA 0 0.859375 loc
1 1988 NA NA 0 0 DeadNotShot 2 NA 1 NA NA NA 1 NA Milk NA 1 NA GER88 NA NA NA NA NA NA NA 0 0.25 loc
1 2015 2017 1 0 0 DeadNotShot 1 NA 1 NA NA NA 1 NA Milk NA 1 NA GGZ15 NA NA NA NA NA NA NA 0 0.96875 loc
1 1992 1993 0 0 0 DeadNotShot 1 NA 1 NA NA NA 1 NA Milk NA 1 NA GIN92 NA NA NA NA NA NA NA 0 0.75 loc
1 1993 2007 14 7 2 DeadNotShot 1 SLO00 1 2000 62 1993 7 5.210000191 Winteryeld 2000 49 GIN93 GIN93 32 346.573590279973 0.0078125 195 1.00831966966747 NA NA 7 0.75 loc
1 1993 2007 14 7 2 DeadNotShot 1 SLO05 1 2005 63 1993 12 7.14 Trueyeld 2005 144 GIN93 GIN93 33 349.650756146648 0.0078125 198 1.14372972950459 NA NA NA 0.75 loc
1 1993 2007 14 7 2 DeadNotShot 1 SLO99 2 1999 52 1993 6 5.479999809 Milk 1999 36 GIN93 GIN93 22 309.104245335832 0.0078125 211 1.7305066554654 NA NA NA 0.75 loc
1 1993 2007 14 7 2 DeadNotShot 1 SLO01 1 2001 75 1993 8 6.41 Winteryeld 2001 64 GIN93 GIN93 45 380.666248977032 0.0078125 179 0.286132683869547 NA NA NA 0.75 loc
1 1993 2007 14 7 2 DeadNotShot 1 SLO98 2 1998 53 1993 5 6.64 Naive 1998 25 GIN93 GIN93 23 313.549421592915 0.0078125 193 0.918046296442734 NA NA NA 0.75 loc
1 1993 2007 14 7 2 DeadNotShot 1 SLO07 1 2007 58 1993 14 5.539999905 Trueyeld 2007 196 GIN93 GIN93 28 333.22045101752 0.0078125 188 0.692362863380881 NA NA NA 0.75 loc
1 1993 2007 14 7 2 DeadNotShot 1 SLO03 2 2003 147 1993 10 NA Trueyeld 2003 100 GIN93 GIN93 117 476.217393479776 0.0078125 176 0.150722624032435 NA NA NA 0.75 loc
1 2007 2012 4 2 0 Shot 3 ACA10 2 2010 66 2007 3 6.955 Naive 2010 9 GKG07 GKG07 36 358.351893845611 0 191 0.827772923217993 NA NA 2 0.4453125 loc
1 2010 2010 0 0 0 Shot 3 NA 1 NA NA NA 1 NA Milk NA 1 NA GKG10 NA NA NA NA NA NA NA 0 0.9453125 loc
1 1975 1986 10 5 1 DeadNotShot 1 BOT85 2 1985 101 1975 10 5.419999905 Milk 1985 100 GL375 GL375 71 426.267987704132 0 165 -0.34578092870364 NA NA 5 0.75 loc
1 1975 1986 10 5 1 DeadNotShot 1 BOT83 3 1983 106 1975 8 NA Trueyeld 1983 64 GL375 GL375 76 433.073334028633 0 161 -0.526327675153122 NA NA NA 0.75 loc
1 1975 1986 10 5 1 DeadNotShot 1 BOT81 1 1981 90 1975 6 5.925 Trueyeld 1981 36 GL375 GL375 60 409.43445622221 0 155 -0.797147794827345 NA NA NA 0.75 loc
1 1975 1986 10 5 1 DeadNotShot 1 BOT84 2 1984 72 1975 9 5.200000191 Summeryeld 1984 81 GL375 GL375 42 373.766961828337 0 162 -0.481190988540752 NA NA NA 0.75 loc
1 1975 1986 10 5 1 DeadNotShot 1 BOT79 1 1979 78 1975 4 NA Naive 1979 16 GL375 GL375 48 387.120101090789 0 151 -0.977694541276827 NA NA NA 0.75 loc
1 1980 1982 1 0 0 DeadNotShot 1 NA 1 NA NA NA 1 NA Milk NA 1 NA GL380 NA NA NA NA NA NA NA 0 0.5 loc
1 1969 1982 13 7 4 DeadNotShot 1 GL375 1 1975 67 1969 6 NA Summeryeld 1975 36 GLA69 GLA69 37 361.091791264422 0 90 -3.73103242463143 NA NA 7 0.5 loc
1 1969 1982 13 7 4 DeadNotShot 1 GL376 2 1976 74 1969 7 6.940000191 Milk 1976 49 GLA69 GLA69 44 378.418963391826 0 113 -2.69288863254691 NA NA NA 0.5 loc
1 1969 1982 13 7 4 DeadNotShot 1 GL380 1 1980 80 1969 11 7.599999619 Trueyeld 1980 121 GLA69 GLA69 50 391.202300542815 0 142 -1.38392472078816 NA NA NA 0.5 loc
1 1969 1982 13 7 4 DeadNotShot 1 GL374 3 1974 73 1969 5 NA Milk 1974 25 GLA69 GLA69 43 376.120011569356 0 79 -4.2275359773675 NA NA NA 0.5 loc
1 1969 1982 13 7 4 DeadNotShot 1 GL377 2 1977 73 1969 8 6.28 Milk 1977 64 GLA69 GLA69 43 376.120011569356 0 114 -2.64775194593454 NA NA NA 0.5 loc
1 1969 1982 13 7 4 DeadNotShot 1 GL378 2 1978 78 1969 9 7.675000095 Milk 1978 81 GLA69 GLA69 48 387.120101090789 0 134 -1.74501821368713 NA NA NA 0.5 loc
1 1974 1974 0 0 0 DeadNotShot 1 NA 1 NA NA NA 1 NA Milk NA 1 NA GLA74 NA NA NA NA NA NA NA 0 0.5 loc
1 1975 1975 0 0 0 DeadNotShot 1 NA 1 NA NA NA 1 NA Milk NA 1 NA GLA75 NA NA NA NA NA NA NA 0 0.5 loc
1 1976 1976 0 0 0 DeadNotShot 1 NA 1 NA NA NA 1 NA Milk NA 1 NA GLA76 NA NA NA NA NA NA NA 0 0.5 loc
1 1960 1976 16 7 2 DeadNotShot 1 NA 1 NA NA NA 1 NA Milk NA 1 NA GLASS NA NA NA NA NA NA NA 7 1 Imm
1 2016 NA NA 0 0 Living 3 NA 1 NA NA NA 1 NA Milk NA 1 NA GLE16 NA NA NA NA NA NA NA 0 0.953125 loc
1 2006 2011 4 1 1 Shot 3 CNT10 2 2010 61 2006 4 5.429999809 Naive 2010 16 GLI06 GLI06 31 343.398720448515 0.00390625 191 0.827772923217993 NA NA 1 0.984375 loc
1 2011 2014 3 1 0 Shot 3 XEN14 1 2014 66 2011 3 7.020000381 Naive 2014 9 GLR11 GLR11 36 358.351893845611 0 179 0.286132683869547 NA NA 1 0.5 loc
1 2013 NA NA 1 0 Living 3 CLS16 2 2016 62 2013 3 6.339999809 Naive 2016 9 GLR13 GLR13 32 346.573590279973 0 180 0.331269370481917 NA NA 1 0.5 loc
1 2014 2014 0 0 0 DeadNotShot 1 NA 1 NA NA NA 1 NA Milk NA 1 NA GLR14 NA NA NA NA NA NA NA 0 0.921875 loc
1 2015 NA NA 0 0 Living 3 NA 1 NA NA NA 1 NA Milk NA 1 NA GLR15 NA NA NA NA NA NA NA 0 0.5 loc
1 2016 NA NA 0 0 Living 3 NA 1 NA NA NA 1 NA Milk NA 1 NA GLR16 NA NA NA NA NA NA NA 0 0.5 loc
1 2015 2016 1 0 0 Shot 3 NA 1 NA NA NA 1 NA Milk NA 1 NA GLZ15 NA NA NA NA NA NA NA 0 0.96484375 loc
1 2016 2016 0 0 0 Shot 3 NA 1 NA NA NA 1 NA Milk NA 1 NA GLZ16 NA NA NA NA NA NA NA 0 0.9453125 loc
1 2007 NA NA 3 2 Living 3 TNQ12 2 2012 59 2007 5 6.680000191 Naive 2012 25 GNB07 GNB07 29 336.729582998647 0 179 0.286132683869547 NA NA 3 0.671875 loc
1 2007 NA NA 3 2 Living 3 TNQ14 2 2014 63 2007 7 7.329999905 Trueyeld 2014 49 GNB07 GNB07 33 349.650756146648 0 179 0.286132683869547 NA NA NA 0.671875 loc
1 2007 NA NA 3 2 Living 3 TNQ16 2 2016 72 2007 9 5.825000095 Trueyeld 2016 81 GNB07 GNB07 42 373.766961828337 0 180 0.331269370481917 NA NA NA 0.671875 loc
1 2010 NA NA 3 0 Living 3 MOJ14 3 2014 64 2010 4 NA Naive 2014 16 GNB10 GNB10 34 352.636052461616 0.00732421875 179 0.286132683869547 NA NA 3 0.8125 loc
1 2010 NA NA 3 0 Living 3 MOJ16 2 2016 55 2010 6 5.825000095 Summeryeld 2016 36 GNB10 GNB10 25 321.88758248682 0.00732421875 180 0.331269370481917 NA NA NA 0.8125 loc
1 2010 NA NA 3 0 Living 3 MOJ15 1 2015 57 2010 5 NA Summeryeld 2015 25 GNB10 GNB10 27 329.583686600433 0.00732421875 172 -0.0298241224170467 NA NA NA 0.8125 loc
1 2012 NA NA 0 0 Living 3 NA 1 NA NA NA 1 NA Milk NA 1 NA GNB12 NA NA NA NA NA NA NA 0 0.65625 loc
1 2002 2002 0 0 0 DeadNotShot 1 NA 1 NA NA NA 1 NA Milk NA 1 NA GOB02 NA NA NA NA NA NA NA 0 0.875 loc
1 2000 2001 0 0 0 DeadNotShot 1 NA 1 NA NA NA 1 NA Milk NA 1 NA GOD00 NA NA NA NA NA NA NA 0 1 loc
1 2002 2002 0 0 0 DeadNotShot 1 NA 1 NA NA NA 1 NA Milk NA 1 NA GOD02 NA NA NA NA NA NA NA 0 1 loc
1 1994 2011 16 12 7 DeadNotShot 1 LMS04 1 2004 69 1994 10 7.024999905 Milk 2004 100 GOD94 GOD94 39 366.356164612965 0.0078125 187 0.647226176768511 NA NA 12 1 loc
1 1994 2011 16 12 7 DeadNotShot 1 LMS05 1 2005 75 1994 11 6.540000095 Winteryeld 2005 121 GOD94 GOD94 45 380.666248977032 0.0078125 198 1.14372972950459 NA NA NA 1 loc
1 1994 2011 16 12 7 DeadNotShot 1 LMS97 1 1997 61 1994 3 6.360000191 Naive 1997 9 GOD94 GOD94 31 343.398720448515 0.0078125 177 0.195859310644806 NA NA NA 1 loc
1 1994 2011 16 12 7 DeadNotShot 1 LMS01 2 2001 70 1994 7 7.360000191 Milk 2001 49 GOD94 GOD94 40 368.887945411394 0.0078125 179 0.286132683869547 NA NA NA 1 loc
1 1994 2011 16 12 7 DeadNotShot 1 LMS10 1 2010 73 1994 16 4.540000095 Summeryeld 2010 256 GOD94 GOD94 43 376.120011569356 0.0078125 191 0.827772923217993 NA NA NA 1 loc
1 1994 2011 16 12 7 DeadNotShot 1 LMS06 1 2006 73 1994 12 7.14 Milk 2006 144 GOD94 GOD94 43 376.120011569356 0.0078125 182 0.421542743706658 NA NA NA 1 loc
1 1994 2011 16 12 7 DeadNotShot 1 LMS03 2 2003 54 1994 9 8.740000381 Trueyeld 2003 81 GOD94 GOD94 24 317.805383034795 0.0078125 176 0.150722624032435 NA NA NA 1 loc
1 1994 2011 16 12 7 DeadNotShot 1 LMS99 2 1999 65 1994 5 7.940000191 Winteryeld 1999 25 GOD94 GOD94 35 355.534806148941 0.0078125 211 1.7305066554654 NA NA NA 1 loc
1 1994 2011 16 12 7 DeadNotShot 1 LMS00 1 2000 66 1994 6 6.92 Winteryeld 2000 36 GOD94 GOD94 36 358.351893845611 0.0078125 195 1.00831966966747 NA NA NA 1 loc
1 1994 2011 16 12 7 DeadNotShot 1 LMS07 1 2007 90 1994 13 7.679999619 Milk 2007 169 GOD94 GOD94 60 409.43445622221 0.0078125 188 0.692362863380881 NA NA NA 1 loc
1 1994 2011 16 12 7 DeadNotShot 1 LMS09 1 2009 73 1994 15 5.78 Trueyeld 2009 225 GOD94 GOD94 43 376.120011569356 0.0078125 183 0.466679430319029 NA NA NA 1 loc
1 1994 2011 16 12 7 DeadNotShot 1 LMS98 1 1998 75 1994 4 6.680000095 Milk 1998 16 GOD94 GOD94 45 380.666248977032 0.0078125 193 0.918046296442734 NA NA NA 1 loc
1 1997 2015 17 11 5 DeadNotShot 1 RUF10 2 2010 76 1997 13 4.559999905 Milk 2010 169 GOD97 GOD97 46 382.864139648909 0 191 0.827772923217993 NA NA 11 0.6875 loc
1 1997 2015 17 11 5 DeadNotShot 1 RUF04 1 2004 68 1997 7 4.78 Winteryeld 2004 49 GOD97 GOD97 38 363.758615972639 0 187 0.647226176768511 NA NA NA 0.6875 loc
1 1997 2015 17 11 5 DeadNotShot 1 RUF12 2 2012 53 1997 15 6.080000191 Trueyeld 2012 225 GOD97 GOD97 23 313.549421592915 0 179 0.286132683869547 NA NA NA 0.6875 loc
1 1997 2015 17 11 5 DeadNotShot 1 RUF08 1 2008 67 1997 11 5.825000095 Winteryeld 2008 121 GOD97 GOD97 37 361.091791264422 0 205 1.45968653579118 NA NA NA 0.6875 loc
1 1997 2015 17 11 5 DeadNotShot 1 RUF07 1 2007 64 1997 10 6.699999905 Milk 2007 100 GOD97 GOD97 34 352.636052461616 0 188 0.692362863380881 NA NA NA 0.6875 loc
1 1997 2015 17 11 5 DeadNotShot 1 RUF06 2 2006 63 1997 9 5.855000095 Winteryeld 2006 81 GOD97 GOD97 33 349.650756146648 0 182 0.421542743706658 NA NA NA 0.6875 loc
1 1997 2015 17 11 5 DeadNotShot 1 RUF03 2 2003 66 1997 6 6.764999809 Milk 2003 36 GOD97 GOD97 36 358.351893845611 0 176 0.150722624032435 NA NA NA 0.6875 loc
1 1997 2015 17 11 5 DeadNotShot 1 RUF00 1 2000 80 1997 3 4.140000191 Naive 2000 9 GOD97 GOD97 50 391.202300542815 0 195 1.00831966966747 NA NA NA 0.6875 loc
1 1997 2015 17 11 5 DeadNotShot 1 RUF05 1 2005 76 1997 8 5.180000191 Winteryeld 2005 64 GOD97 GOD97 46 382.864139648909 0 198 1.14372972950459 NA NA NA 0.6875 loc
1 1997 2015 17 11 5 DeadNotShot 1 RUF02 1 2002 104 1997 5 NA Trueyeld 2002 25 GOD97 GOD97 74 430.406509320417 0 183 0.466679430319029 NA NA NA 0.6875 loc
1 1997 2015 17 11 5 DeadNotShot 1 RUF09 1 2009 63 1997 12 4.320000095 Winteryeld 2009 144 GOD97 GOD97 33 349.650756146648 0 183 0.466679430319029 NA NA NA 0.6875 loc
1 1998 1999 0 0 0 DeadNotShot 1 NA 1 NA NA NA 1 NA Milk NA 1 NA GOD98 NA NA NA NA NA NA NA 0 1 loc
1 2001 2002 0 0 0 DeadNotShot 1 NA 1 NA NA NA 1 NA Milk NA 1 NA GRA01 NA NA NA NA NA NA NA 0 0.9375 loc
1 2002 2009 7 3 0 DeadNotShot 1 CBL07 1 2007 64 2002 5 4.440000191 Winteryeld 2007 25 GRA02 GRA02 34 352.636052461616 0 188 0.692362863380881 NA NA 3 0.9375 loc
1 2002 2009 7 3 0 DeadNotShot 1 CBL06 1 2006 108 2002 4 5.78 Naive 2006 16 GRA02 GRA02 78 435.670882668959 0 182 0.421542743706658 NA NA NA 0.9375 loc
1 2002 2009 7 3 0 DeadNotShot 1 CBL09 2 2009 80 2002 7 6.119999809 Trueyeld 2009 49 GRA02 GRA02 50 391.202300542815 0 183 0.466679430319029 NA NA NA 0.9375 loc
1 1993 2008 14 8 5 DeadNotShot 1 SCR97 1 1997 128 1993 4 NA Naive 1997 16 GRA93 GRA93 98 458.496747867057 0 177 0.195859310644806 NA NA 8 0.9375 loc
1 1993 2008 14 8 5 DeadNotShot 1 SCR07 1 2007 88 1993 14 5.040000095 Milk 2007 196 GRA93 GRA93 58 406.044301054642 0 188 0.692362863380881 NA NA NA 0.9375 loc
1 1993 2008 14 8 5 DeadNotShot 1 SCR99 2 1999 44 1993 6 5.839999809 Trueyeld 1999 36 GRA93 GRA93 14 263.905732961526 0 211 1.7305066554654 NA NA NA 0.9375 loc
1 1993 2008 14 8 5 DeadNotShot 1 SCR03 2 2003 53 1993 10 6.949999905 Trueyeld 2003 100 GRA93 GRA93 23 313.549421592915 0 176 0.150722624032435 NA NA NA 0.9375 loc
1 1993 2008 14 8 5 DeadNotShot 1 SCR06 1 2006 50 1993 13 6.040000095 Trueyeld 2006 169 GRA93 GRA93 20 299.573227355399 0 182 0.421542743706658 NA NA NA 0.9375 loc
1 1993 2008 14 8 5 DeadNotShot 1 SCR00 2 2000 47 1993 7 6.925 Summeryeld 2000 49 GRA93 GRA93 17 283.321334405622 0 195 1.00831966966747 NA NA NA 0.9375 loc
1 1993 2008 14 8 5 DeadNotShot 1 SCR01 2 2001 70 1993 8 6.41 Milk 2001 64 GRA93 GRA93 40 368.887945411394 0 179 0.286132683869547 NA NA NA 0.9375 loc
1 1993 2008 14 8 5 DeadNotShot 1 SCR04 1 2004 50 1993 11 6.000000191 Milk 2004 121 GRA93 GRA93 20 299.573227355399 0 187 0.647226176768511 NA NA NA 0.9375 loc
1 1995 2000 4 1 0 DeadNotShot 1 SHI99 2 1999 69 1995 4 5.994999905 Naive 1999 16 GRA95 GRA95 39 366.356164612965 0.0703125 211 1.7305066554654 NA NA 1 0.875 loc
1 1996 2005 8 2 0 DeadNotShot 1 SHL01 1 2001 63 1996 5 3.949999905 Naive 2001 25 GRA96 GRA96 33 349.650756146648 0.0078125 179 0.286132683869547 NA NA 2 0.625 loc
1 1996 2005 8 2 0 DeadNotShot 1 SHL04 1 2004 44 1996 8 6.019999809 Trueyeld 2004 64 GRA96 GRA96 14 263.905732961526 0.0078125 187 0.647226176768511 NA NA NA 0.625 loc
1 1998 2013 15 6 2 DeadNotShot 1 RUB10 2 2010 71 1998 12 5.255000191 Milk 2010 144 GRA98 GRA98 41 371.357206670431 0 191 0.827772923217993 NA NA 6 0.9375 loc
1 1998 2013 15 6 2 DeadNotShot 1 RUB05 2 2005 53 1998 7 6.660000381 Summeryeld 2005 49 GRA98 GRA98 23 313.549421592915 0 198 1.14372972950459 NA NA NA 0.9375 loc
1 1998 2013 15 6 2 DeadNotShot 1 RUB04 3 2004 47 1998 6 NA Naive 2004 36 GRA98 GRA98 17 283.321334405622 0 187 0.647226176768511 NA NA NA 0.9375 loc
1 1998 2013 15 6 2 DeadNotShot 1 RUB09 2 2009 55 1998 11 9.92 Trueyeld 2009 121 GRA98 GRA98 25 321.88758248682 0 183 0.466679430319029 NA NA NA 0.9375 loc
1 1998 2013 15 6 2 DeadNotShot 1 RUB12 1 2012 133 1998 14 NA Trueyeld 2012 196 GRA98 GRA98 103 463.472898822964 0 179 0.286132683869547 NA NA NA 0.9375 loc
1 1998 2013 15 6 2 DeadNotShot 1 RUB06 1 2006 60 1998 8 5.680000095 Milk 2006 64 GRA98 GRA98 30 340.119738166216 0 182 0.421542743706658 NA NA NA 0.9375 loc
1 1999 2008 9 3 2 DeadNotShot 1 CLK04 1 2004 35 1999 5 6.080000191 Naive 2004 25 GRA99 GRA99 5 160.94379124341 0 187 0.647226176768511 NA NA 3 0.9375 loc
1 1999 2008 9 3 2 DeadNotShot 1 CLK06 1 2006 82 1999 7 8.88 Trueyeld 2006 49 GRA99 GRA99 52 395.124371858143 0 182 0.421542743706658 NA NA NA 0.9375 loc
1 1976 1988 11 6 1 DeadNotShot 1 TRA87 2 1987 86 1976 11 4.419999905 Summeryeld 1987 121 GRC76 GRC76 56 402.535169073515 0 168 -0.210370868866529 NA NA 6 1 loc
1 1976 1988 11 6 1 DeadNotShot 1 TRA81 2 1981 75 1976 5 6.979999809 Summeryeld 1981 25 GRC76 GRC76 45 380.666248977032 0 155 -0.797147794827345 NA NA NA 1 loc
1 1976 1988 11 6 1 DeadNotShot 1 TRA86 2 1986 72 1976 10 NA Trueyeld 1986 100 GRC76 GRC76 42 373.766961828337 0 201 1.2791397893417 NA NA NA 1 loc
1 1976 1988 11 6 1 DeadNotShot 1 TRA83 2 1983 67 1976 7 4.939999905 Trueyeld 1983 49 GRC76 GRC76 37 361.091791264422 0 161 -0.526327675153122 NA NA NA 1 loc
1 1976 1988 11 6 1 DeadNotShot 1 TRA80 2 1980 86 1976 4 5.220000191 Naive 1980 16 GRC76 GRC76 56 402.535169073515 0 142 -1.38392472078816 NA NA NA 1 loc
1 1976 1988 11 6 1 DeadNotShot 1 TRA84 2 1984 85 1976 8 5.32 Milk 1984 64 GRC76 GRC76 55 400.733318523247 0 162 -0.481190988540752 NA NA NA 1 loc
1 1977 1979 1 0 0 DeadNotShot 1 NA 1 NA NA NA 1 NA Milk NA 1 NA GRC77 NA NA NA NA NA NA NA 0 0.5 loc
1 1968 1980 11 7 5 DeadNotShot 1 NA 1 NA NA NA 1 NA Milk NA 1 NA GRE68 NA NA NA NA NA NA NA 7 0.5 loc
1 1969 1971 2 0 0 DeadNotShot 1 NA 1 NA NA NA 1 NA Milk NA 1 NA GRE69 NA NA NA NA NA NA NA 0 0.5 loc
1 1972 1986 13 7 2 DeadNotShot 1 GRC81 2 1981 147 1972 9 8.039999619 Trueyeld 1981 81 GRE72 GRE72 117 476.217393479776 0 155 -0.797147794827345 NA NA 7 1 loc
1 1972 1986 13 7 2 DeadNotShot 1 GRC79 2 1979 63 1972 7 3.78 Trueyeld 1979 49 GRE72 GRE72 33 349.650756146648 0 151 -0.977694541276827 NA NA NA 1 loc
1 1972 1986 13 7 2 DeadNotShot 1 GRC83 3 1983 -37 1972 11 NA Trueyeld 1983 121 GRE72 GRE72 NA NA 0 161 -0.526327675153122 NA NA NA 1 loc
1 1972 1986 13 7 2 DeadNotShot 1 GRC76 1 1976 65 1972 4 5.540000095 Naive 1976 16 GRE72 GRE72 35 355.534806148941 0 113 -2.69288863254691 NA NA NA 1 loc
1 1972 1986 13 7 2 DeadNotShot 1 GRC85 2 1985 79 1972 13 5.239999905 Milk 1985 169 GRE72 GRE72 49 389.182029811063 0 165 -0.34578092870364 NA NA NA 1 loc
1 1972 1986 13 7 2 DeadNotShot 1 GRC84 2 1984 61 1972 12 5.720000191 Summeryeld 1984 144 GRE72 GRE72 31 343.398720448515 0 162 -0.481190988540752 NA NA NA 1 loc
1 1972 1986 13 7 2 DeadNotShot 1 GRC77 1 1977 66 1972 5 5.474999809 Milk 1977 25 GRE72 GRE72 36 358.351893845611 0 114 -2.64775194593454 NA NA NA 1 loc
1 1973 1982 8 4 1 DeadNotShot 1 SNI77 1 1977 86 1973 4 6.260000191 Summeryeld 1977 16 GRE73 GRE73 56 402.535169073515 0 114 -2.64775194593454 NA NA 4 1 loc
1 1973 1982 8 4 1 DeadNotShot 1 SNI79 2 1979 71 1973 6 5.220000095 Trueyeld 1979 36 GRE73 GRE73 41 371.357206670431 0 151 -0.977694541276827 NA NA NA 1 loc
1 1973 1982 8 4 1 DeadNotShot 1 SNI76 1 1976 120 1973 3 5.040000095 Naive 1976 9 GRE73 GRE73 90 449.980967033027 0 113 -2.69288863254691 NA NA NA 1 loc
1 1973 1982 8 4 1 DeadNotShot 1 SNI81 1 1981 85 1973 8 7.14 Trueyeld 1981 64 GRE73 GRE73 55 400.733318523247 0 155 -0.797147794827345 NA NA NA 1 loc
1 1964 1976 11 8 6 DeadNotShot 1 NA 1 NA NA NA 1 NA Milk NA 1 NA GREET NA NA NA NA NA NA NA 8 1 Imm
1 2006 2016 9 4 2 Shot 3 HDX14 1 2014 63 2006 8 6.540000095 Milk 2014 64 GTR06 GTR06 33 349.650756146648 0.025390625 179 0.286132683869547 NA NA 4 0.921875 loc
1 2006 2016 9 4 2 Shot 3 HDX13 2 2013 52 2006 7 5.860000095 Trueyeld 2013 49 GTR06 GTR06 22 309.104245335832 0.025390625 178 0.240995997257176 NA NA NA 0.921875 loc
1 2006 2016 9 4 2 Shot 3 HDX15 2 2015 63 2006 9 6.519999809 Milk 2015 81 GTR06 GTR06 33 349.650756146648 0.025390625 172 -0.0298241224170467 NA NA NA 0.921875 loc
1 2006 2016 9 4 2 Shot 3 HDX11 2 2011 58 2006 5 6.14 Naive 2011 25 GTR06 GTR06 28 333.22045101752 0.025390625 178 0.240995997257176 NA NA NA 0.921875 loc
1 2007 NA NA 3 1 Living 3 BED14 2 2014 65 2007 7 6.925 Trueyeld 2014 49 GYP07 GYP07 35 355.534806148941 0.005859375 179 0.286132683869547 NA NA 3 0.8203125 loc
1 2007 NA NA 3 1 Living 3 BED12 2 2012 58 2007 5 6.710000191 Naive 2012 25 GYP07 GYP07 28 333.22045101752 0.005859375 179 0.286132683869547 NA NA NA 0.8203125 loc
1 2007 NA NA 3 1 Living 3 BED15 1 2015 55 2007 8 6.949999809 Summeryeld 2015 64 GYP07 GYP07 25 321.88758248682 0.005859375 172 -0.0298241224170467 NA NA NA 0.8203125 loc
1 1989 1989 0 0 0 DeadNotShot 1 NA 1 NA NA NA 1 NA Milk NA 1 NA HAD89 NA NA NA NA NA NA NA 0 0.4375 loc
1 1987 1993 6 1 1 Shot 3 IND92 1 1992 60 1987 5 6.64 Naive 1992 25 HAL87 HAL87 30 340.119738166216 0.0625 174 0.0604492508076943 NA NA 1 0.6875 loc
1 1990 2011 20 9 6 DeadNotShot 1 JEE99 2 1999 83 1990 9 6.180000095 Milk 1999 81 HAL90 HAL90 53 397.029191355212 0 211 1.7305066554654 NA NA 9 0.6875 loc
1 1990 2011 20 9 6 DeadNotShot 1 JEE03 2 2003 60 1990 13 6.620000191 Trueyeld 2003 169 HAL90 HAL90 30 340.119738166216 0 176 0.150722624032435 NA NA NA 0.6875 loc
1 1990 2011 20 9 6 DeadNotShot 1 JEE94 1 1994 61 1990 4 5.360000095 Naive 1994 16 HAL90 HAL90 31 343.398720448515 0 131 -1.88042827352424 NA NA NA 0.6875 loc
1 1990 2011 20 9 6 DeadNotShot 1 JEE96 2 1996 93 1990 6 NA Milk 1996 36 HAL90 HAL90 63 414.313472639153 0 162 -0.481190988540752 NA NA NA 0.6875 loc
1 1990 2011 20 9 6 DeadNotShot 1 JEE98 2 1998 58 1990 8 7.28 Trueyeld 1998 64 HAL90 HAL90 28 333.22045101752 0 193 0.918046296442734 NA NA NA 0.6875 loc
1 1990 2011 20 9 6 DeadNotShot 1 JEE01 2 2001 82 1990 11 6.839999809 Milk 2001 121 HAL90 HAL90 52 395.124371858143 0 179 0.286132683869547 NA NA NA 0.6875 loc
1 1990 2011 20 9 6 DeadNotShot 1 JEE95 2 1995 77 1990 5 6.164999905 Summeryeld 1995 25 HAL90 HAL90 47 385.014760171006 0 144 -1.29365134756342 NA NA NA 0.6875 loc
1 1990 2011 20 9 6 DeadNotShot 1 JEE10 2 2010 126 1990 20 NA Trueyeld 2010 400 HAL90 HAL90 96 456.434819146784 0 191 0.827772923217993 NA NA NA 0.6875 loc
1 1990 2011 20 9 6 DeadNotShot 1 JEE00 2 2000 61 1990 10 7.310000095 Summeryeld 2000 100 HAL90 HAL90 31 343.398720448515 0 195 1.00831966966747 NA NA NA 0.6875 loc
1 1992 1992 0 0 0 DeadNotShot 1 NA 1 NA NA NA 1 NA Milk NA 1 NA HAL92 NA NA NA NA NA NA NA 0 0.6875 loc
1 1993 1993 0 0 0 DeadNotShot 1 NA 1 NA NA NA 1 NA Milk NA 1 NA HAL93 NA NA NA NA NA NA NA 0 0.6875 loc
1 1994 2003 9 5 3 DeadNotShot 1 SPI00 2 2000 57 1994 6 NA Summeryeld 2000 36 HAL94 HAL94 27 329.583686600433 0 195 1.00831966966747 NA NA 5 0.6875 loc
1 1994 2003 9 5 3 DeadNotShot 1 SPI01 2 2001 68 1994 7 7.2 Milk 2001 49 HAL94 HAL94 38 363.758615972639 0 179 0.286132683869547 NA NA NA 0.6875 loc
1 1994 2003 9 5 3 DeadNotShot 1 SPI03 2 2003 58 1994 9 NA Trueyeld 2003 81 HAL94 HAL94 28 333.22045101752 0 176 0.150722624032435 NA NA NA 0.6875 loc
1 1994 2003 9 5 3 DeadNotShot 1 SPI97 1 1997 72 1994 3 6.479999809 Naive 1997 9 HAL94 HAL94 42 373.766961828337 0 177 0.195859310644806 NA NA NA 0.6875 loc
1 1994 2003 9 5 3 DeadNotShot 1 SPI99 1 1999 57 1994 5 7.264999809 Trueyeld 1999 25 HAL94 HAL94 27 329.583686600433 0 211 1.7305066554654 NA NA NA 0.6875 loc
1 1995 2006 11 7 3 Shot 3 TIK01 1 2001 67 1995 6 6.919999905 Summeryeld 2001 36 HAL95 HAL95 37 361.091791264422 0.0078125 179 0.286132683869547 NA NA 7 0.6875 loc
1 1995 2006 11 7 3 Shot 3 TIK98 1 1998 73 1995 3 6.479999809 Naive 1998 9 HAL95 HAL95 43 376.120011569356 0.0078125 193 0.918046296442734 NA NA NA 0.6875 loc
1 1995 2006 11 7 3 Shot 3 TIK00 2 2000 69 1995 5 7.580000191 Trueyeld 2000 25 HAL95 HAL95 39 366.356164612965 0.0078125 195 1.00831966966747 NA NA NA 0.6875 loc
1 1995 2006 11 7 3 Shot 3 TIK06 1 2006 79 1995 11 NA Milk 2006 121 HAL95 HAL95 49 389.182029811063 0.0078125 182 0.421542743706658 NA NA NA 0.6875 loc
1 1995 2006 11 7 3 Shot 3 TIK03 1 2003 60 1995 8 8.759999809 Trueyeld 2003 64 HAL95 HAL95 30 340.119738166216 0.0078125 176 0.150722624032435 NA NA NA 0.6875 loc
1 1995 2006 11 7 3 Shot 3 TIK04 1 2004 60 1995 9 6.749999809 Milk 2004 81 HAL95 HAL95 30 340.119738166216 0.0078125 187 0.647226176768511 NA NA NA 0.6875 loc
1 1995 2006 11 7 3 Shot 3 TIK05 2 2005 61 1995 10 NA Summeryeld 2005 100 HAL95 HAL95 31 343.398720448515 0.0078125 198 1.14372972950459 NA NA NA 0.6875 loc
1 2016 NA NA 0 0 Living 3 NA 1 NA NA NA 1 NA Milk NA 1 NA HAN16 NA NA NA NA NA NA NA 0 0.65625 loc
1 1982 1995 12 7 1 DeadNotShot 1 SES86 3 1986 71 1982 4 NA Naive 1986 16 HAR82 HAR82 41 371.357206670431 0 201 1.2791397893417 NA NA 7 0.875 loc
1 1982 1995 12 7 1 DeadNotShot 1 SES88 2 1988 68 1982 6 5.659999905 Milk 1988 36 HAR82 HAR82 38 363.758615972639 0 174 0.0604492508076943 NA NA NA 0.875 loc
1 1982 1995 12 7 1 DeadNotShot 1 SES94 2 1994 90 1982 12 7.275 Trueyeld 1994 144 HAR82 HAR82 60 409.43445622221 0 131 -1.88042827352424 NA NA NA 0.875 loc
1 1982 1995 12 7 1 DeadNotShot 1 SES91 2 1991 55 1982 9 NA Trueyeld 1991 81 HAR82 HAR82 25 321.88758248682 0 174 0.0604492508076943 NA NA NA 0.875 loc
1 1982 1995 12 7 1 DeadNotShot 1 SES87 2 1987 61 1982 5 5.379999905 Summeryeld 1987 25 HAR82 HAR82 31 343.398720448515 0 168 -0.210370868866529 NA NA NA 0.875 loc
1 1982 1995 12 7 1 DeadNotShot 1 SES89 1 1989 78 1982 7 4.659999905 Winteryeld 1989 49 HAR82 HAR82 48 387.120101090789 0 199 1.18886641611696 NA NA NA 0.875 loc
1 1982 1995 12 7 1 DeadNotShot 1 SES92 2 1992 54 1982 10 5.260000191 Summeryeld 1992 100 HAR82 HAR82 24 317.805383034795 0 174 0.0604492508076943 NA NA NA 0.875 loc
1 2000 2000 0 0 0 Shot 3 NA 1 NA NA NA 1 NA Milk NA 1 NA HAW00 NA NA NA NA NA NA NA 0 0.6875 loc
1 2014 2017 2 0 0 Shot 3 NA 1 NA NA NA 1 NA Milk NA 1 NA HAZ14 NA NA NA NA NA NA NA 0 0.96484375 loc
1 2016 NA NA 0 0 Living 3 NA 1 NA NA NA 1 NA Milk NA 1 NA HAZ16 NA NA NA NA NA NA NA 0 0.46484375 loc
1 2011 2012 0 0 0 DeadNotShot 1 NA 1 NA NA NA 1 NA Milk NA 1 NA HDI11 NA NA NA NA NA NA NA 0 0.9609375 loc
1 2014 2016 1 0 0 Shot 3 NA 1 NA NA NA 1 NA Milk NA 1 NA HDX14 NA NA NA NA NA NA NA 0 0.9609375 loc
1 2000 2000 0 0 0 Shot 3 NA 1 NA NA NA 1 NA Milk NA 1 NA HEB00 NA NA NA NA NA NA NA 0 0.875 loc
1 1998 2002 4 1 0 Shot 3 SHN02 1 2002 67 1998 4 5.7 Naive 2002 16 HEB98 HEB98 37 361.091791264422 0.0234375 183 0.466679430319029 NA NA 1 0.9375 loc
1 2001 NA NA 8 2 Living 3 ARA11 1 2011 67 2001 10 4.395 Winteryeld 2011 100 HED01 HED01 37 361.091791264422 0.013671875 178 0.240995997257176 NA NA 8 0.90625 loc
1 2001 NA NA 8 2 Living 3 ARA06 2 2006 61 2001 5 4.964999905 Summeryeld 2006 25 HED01 HED01 31 343.398720448515 0.013671875 182 0.421542743706658 NA NA NA 0.90625 loc
1 2001 NA NA 8 2 Living 3 ARA10 1 2010 69 2001 9 3.840000095 Milk 2010 81 HED01 HED01 39 366.356164612965 0.013671875 191 0.827772923217993 NA NA NA 0.90625 loc
1 2001 NA NA 8 2 Living 3 ARA09 1 2009 59 2001 8 6.254999905 Trueyeld 2009 64 HED01 HED01 29 336.729582998647 0.013671875 183 0.466679430319029 NA NA NA 0.90625 loc
1 2001 NA NA 8 2 Living 3 ARA07 1 2007 78 2001 6 3.925 Milk 2007 36 HED01 HED01 48 387.120101090789 0.013671875 188 0.692362863380881 NA NA NA 0.90625 loc
1 2001 NA NA 8 2 Living 3 ARA15 1 2015 55 2001 14 3.140000048 Trueyeld 2015 196 HED01 HED01 25 321.88758248682 0.013671875 172 -0.0298241224170467 NA NA NA 0.90625 loc
1 2001 NA NA 8 2 Living 3 ARA13 2 2013 57 2001 12 5.225000191 Trueyeld 2013 144 HED01 HED01 27 329.583686600433 0.013671875 178 0.240995997257176 NA NA NA 0.90625 loc
1 2006 2007 1 0 0 DeadNotShot 1 NA 1 NA NA NA 1 NA Milk NA 1 NA HED06 NA NA NA NA NA NA NA 0 0.90625 loc
1 2008 NA NA 2 0 Living 3 HEX15 1 2015 83 2008 7 5.780000095 Trueyeld 2015 49 HED08 HED08 53 397.029191355212 0 172 -0.0298241224170467 NA NA 2 0.78125 loc
1 2008 NA NA 2 0 Living 3 HEX13 1 2013 69 2008 5 5.225000191 Naive 2013 25 HED08 HED08 39 366.356164612965 0 178 0.240995997257176 NA NA NA 0.78125 loc
1 2010 2012 1 0 0 DeadNotShot 1 NA 1 NA NA NA 1 NA Milk NA 1 NA HED10 NA NA NA NA NA NA NA 0 0.828125 loc
1 2012 2016 4 1 0 DeadNotShot 1 CMB16 1 2016 93 2012 4 5.325000095 Naive 2016 16 HED12 HED12 63 414.313472639153 0 180 0.331269370481917 NA NA 1 0.640625 loc
1 2000 2002 1 0 0 DeadNotShot 1 NA 1 NA NA NA 1 NA Milk NA 1 NA HEL00 NA NA NA NA NA NA NA 0 0.84375 loc
1 2003 2004 0 0 0 DeadNotShot 1 NA 1 NA NA NA 1 NA Milk NA 1 NA HEL03 NA NA NA NA NA NA NA 0 0.8125 loc
1 2007 2008 0 0 0 DeadNotShot 1 NA 1 NA NA NA 1 NA Milk NA 1 NA HEL07 NA NA NA NA NA NA NA 0 0.8125 loc
1 1993 1999 6 3 1 Shot 3 PIL98 2 1998 56 1993 5 8.06 Milk 1998 25 HER93 HER93 26 325.809653802148 0 193 0.918046296442734 NA NA 3 0.6875 loc
1 1993 1999 6 3 1 Shot 3 PIL97 1 1997 51 1993 4 NA Naive 1997 16 HER93 HER93 21 304.452243772342 0 177 0.195859310644806 NA NA NA 0.6875 loc
1 1993 1999 6 3 1 Shot 3 PIL99 2 1999 65 1993 6 9.56 Milk 1999 36 HER93 HER93 35 355.534806148941 0 211 1.7305066554654 NA NA NA 0.6875 loc
1 1995 1996 1 0 0 Shot 3 NA 1 NA NA NA 1 NA Milk NA 1 NA HER95 NA NA NA NA NA NA NA 0 0.1875 loc
1 1980 1989 9 6 0 Shot 3 WOO87 3 1987 72 1980 7 NA Summeryeld 1987 49 HES80 HES80 42 373.766961828337 0.0625 168 -0.210370868866529 NA NA 6 0.6875 loc
1 1980 1989 9 6 0 Shot 3 WOO84 2 1984 88 1980 4 NA Naive 1984 16 HES80 HES80 58 406.044301054642 0.0625 162 -0.481190988540752 NA NA NA 0.6875 loc
1 1983 1986 2 0 0 DeadNotShot 1 NA 1 NA NA NA 1 NA Milk NA 1 NA HES83 NA NA NA NA NA NA NA 0 0.1875 loc
1 1986 1986 0 0 0 DeadNotShot 1 NA 1 NA NA NA 1 NA Milk NA 1 NA HES86 NA NA NA NA NA NA NA 0 0.1875 loc
1 2013 2014 0 0 0 DeadNotShot 1 NA 1 NA NA NA 1 NA Milk NA 1 NA HEX13 NA NA NA NA NA NA NA 0 0.390625 loc
1 2015 NA NA 0 0 Living 3 NA 1 NA NA NA 1 NA Milk NA 1 NA HEX15 NA NA NA NA NA NA NA 0 0.828125 loc
1 2001 2002 0 0 0 DeadNotShot 1 NA 1 NA NA NA 1 NA Milk NA 1 NA HIA01 NA NA NA NA NA NA NA 0 0.875 loc
1 2004 2005 0 0 0 DeadNotShot 1 NA 1 NA NA NA 1 NA Milk NA 1 NA HIA04 NA NA NA NA NA NA NA 0 0.875 loc
1 2009 NA NA 2 1 Living 3 ABA16 1 2016 53 2009 7 5.379999905 Trueyeld 2016 49 HIA09 HIA09 23 313.549421592915 0 180 0.331269370481917 NA NA 2 0.796875 loc
1 2009 NA NA 2 1 Living 3 ABA14 2 2014 73 2009 5 6.240000191 Naive 2014 25 HIA09 HIA09 43 376.120011569356 0 179 0.286132683869547 NA NA NA 0.796875 loc
1 1978 1979 0 0 0 DeadNotShot 1 NA 1 NA NA NA 1 NA Milk NA 1 NA HIC78 NA NA NA NA NA NA NA 0 0.5 loc
1 1983 1984 0 0 0 DeadNotShot 1 NA 1 NA NA NA 1 NA Milk NA 1 NA HIC83 NA NA NA NA NA NA NA 0 1 loc
1 1984 1999 15 11 5 DeadNotShot 1 DIC91 2 1991 71 1984 7 8.025000381 Milk 1991 49 HIC84 HIC84 41 371.357206670431 0 174 0.0604492508076943 NA NA 11 1 loc
1 1984 1999 15 11 5 DeadNotShot 1 DIC93 1 1993 75 1984 9 8.040000381 Winteryeld 1993 81 HIC84 HIC84 45 380.666248977032 0 167 -0.255507555478899 NA NA NA 1 loc
1 1984 1999 15 11 5 DeadNotShot 1 DIC92 2 1992 69 1984 8 7.64 Winteryeld 1992 64 HIC84 HIC84 39 366.356164612965 0 174 0.0604492508076943 NA NA NA 1 loc
1 1984 1999 15 11 5 DeadNotShot 1 DIC88 1 1988 65 1984 4 6.680000191 Naive 1988 16 HIC84 HIC84 35 355.534806148941 0 174 0.0604492508076943 NA NA NA 1 loc
1 1984 1999 15 11 5 DeadNotShot 1 DIC95 1 1995 63 1984 11 6.46 Milk 1995 121 HIC84 HIC84 33 349.650756146648 0 144 -1.29365134756342 NA NA NA 1 loc
1 1984 1999 15 11 5 DeadNotShot 1 DIC96 1 1996 59 1984 12 7.220000191 Milk 1996 144 HIC84 HIC84 29 336.729582998647 0 162 -0.481190988540752 NA NA NA 1 loc
1 1984 1999 15 11 5 DeadNotShot 1 DIC94 1 1994 58 1984 10 7.620000191 Milk 1994 100 HIC84 HIC84 28 333.22045101752 0 131 -1.88042827352424 NA NA NA 1 loc
1 1984 1999 15 11 5 DeadNotShot 1 DIC99 2 1999 76 1984 15 5.159999809 Winteryeld 1999 225 HIC84 HIC84 46 382.864139648909 0 211 1.7305066554654 NA NA NA 1 loc
1 1984 1999 15 11 5 DeadNotShot 1 DIC90 2 1990 63 1984 6 7.920000381 Milk 1990 36 HIC84 HIC84 33 349.650756146648 0 162 -0.481190988540752 NA NA NA 1 loc
1 1984 1999 15 11 5 DeadNotShot 1 DIC98 1 1998 57 1984 14 7.620000191 Trueyeld 1998 196 HIC84 HIC84 27 329.583686600433 0 193 0.918046296442734 NA NA NA 1 loc
1 1984 1999 15 11 5 DeadNotShot 1 DIC89 2 1989 92 1984 5 7.240000191 Winteryeld 1989 25 HIC84 HIC84 62 412.713438504509 0 199 1.18886641611696 NA NA NA 1 loc
1 1985 1986 0 0 0 DeadNotShot 1 NA 1 NA NA NA 1 NA Milk NA 1 NA HIC85 NA NA NA NA NA NA NA 0 1 loc
1 1988 2004 15 12 5 DeadNotShot 1 DOC98 1 1998 69 1988 10 8.824999619 Milk 1998 100 HIC88 HIC88 39 366.356164612965 0 193 0.918046296442734 NA NA 12 1 loc
1 1988 2004 15 12 5 DeadNotShot 1 DOC97 1 1997 87 1988 9 8.940000191 Milk 1997 81 HIC88 HIC88 57 404.305126783455 0 177 0.195859310644806 NA NA NA 1 loc
1 1988 2004 15 12 5 DeadNotShot 1 DOC94 1 1994 62 1988 6 9.010000381 Milk 1994 36 HIC88 HIC88 32 346.573590279973 0 131 -1.88042827352424 NA NA NA 1 loc
1 1988 2004 15 12 5 DeadNotShot 1 DOC93 2 1993 65 1988 5 8.46 Summeryeld 1993 25 HIC88 HIC88 35 355.534806148941 0 167 -0.255507555478899 NA NA NA 1 loc
1 1988 2004 15 12 5 DeadNotShot 1 DOC02 2 2002 94 1988 14 NA Winteryeld 2002 196 HIC88 HIC88 64 415.888308335967 0 183 0.466679430319029 NA NA NA 1 loc
1 1988 2004 15 12 5 DeadNotShot 1 DOC96 1 1996 64 1988 8 7.639999809 Milk 1996 64 HIC88 HIC88 34 352.636052461616 0 162 -0.481190988540752 NA NA NA 1 loc
1 1988 2004 15 12 5 DeadNotShot 1 DOC95 2 1995 62 1988 7 7.575000191 Milk 1995 49 HIC88 HIC88 32 346.573590279973 0 144 -1.29365134756342 NA NA NA 1 loc
1 1988 2004 15 12 5 DeadNotShot 1 DOC01 2 2001 63 1988 13 8.510000381 Milk 2001 169 HIC88 HIC88 33 349.650756146648 0 179 0.286132683869547 NA NA NA 1 loc
1 1988 2004 15 12 5 DeadNotShot 1 DOC00 1 2000 70 1988 12 7.220000095 Winteryeld 2000 144 HIC88 HIC88 40 368.887945411394 0 195 1.00831966966747 NA NA NA 1 loc
1 1988 2004 15 12 5 DeadNotShot 1 DOC92 2 1992 63 1988 4 7.339999809 Naive 1992 16 HIC88 HIC88 33 349.650756146648 0 174 0.0604492508076943 NA NA NA 1 loc
1 1988 2004 15 12 5 DeadNotShot 1 DOC99 2 1999 65 1988 11 8.354999619 Winteryeld 1999 121 HIC88 HIC88 35 355.534806148941 0 211 1.7305066554654 NA NA NA 1 loc
1 1988 2004 15 12 5 DeadNotShot 1 DOC03 2 2003 75 1988 15 8.210000191 Milk 2003 225 HIC88 HIC88 45 380.666248977032 0 176 0.150722624032435 NA NA NA 1 loc
1 1989 1997 8 5 2 DeadNotShot 1 CLO96 1 1996 60 1989 7 NA Milk 1996 49 HIC89 HIC89 30 340.119738166216 0 162 -0.481190988540752 NA NA 5 0.875 loc
1 1989 1997 8 5 2 DeadNotShot 1 CLO93 1 1993 72 1989 4 5.399999809 Naive 1993 16 HIC89 HIC89 42 373.766961828337 0 167 -0.255507555478899 NA NA NA 0.875 loc
1 1989 1997 8 5 2 DeadNotShot 1 CLO95 2 1995 65 1989 6 5.91 Winteryeld 1995 36 HIC89 HIC89 35 355.534806148941 0 144 -1.29365134756342 NA NA NA 0.875 loc
1 1989 1997 8 5 2 DeadNotShot 1 CLO97 3 1997 63 1989 8 NA Milk 1997 64 HIC89 HIC89 33 349.650756146648 0 177 0.195859310644806 NA NA NA 0.875 loc
1 1989 1997 8 5 2 DeadNotShot 1 CLO94 1 1994 64 1989 5 6.14 Milk 1994 25 HIC89 HIC89 34 352.636052461616 0 131 -1.88042827352424 NA NA NA 0.875 loc
1 1990 1991 0 0 0 DeadNotShot 1 NA 1 NA NA NA 1 NA Milk NA 1 NA HIC90 NA NA NA NA NA NA NA 0 0.875 loc
1 1992 1992 0 0 0 DeadNotShot 1 NA 1 NA NA NA 1 NA Milk NA 1 NA HIC92 NA NA NA NA NA NA NA 0 0.875 loc
1 2012 2012 0 0 0 DeadNotShot 1 NA 1 NA NA NA 1 NA Milk NA 1 NA HIM12 NA NA NA NA NA NA NA 0 0.78125 loc
1 2016 2016 0 0 0 DeadNotShot 1 NA 1 NA NA NA 1 NA Milk NA 1 NA HIM16 NA NA NA NA NA NA NA 0 0.953125 loc
1 2003 2015 12 9 6 DeadNotShot 1 BRY06 2 2006 73 2003 3 4.5 Naive 2006 9 HIR03 HIR03 43 376.120011569356 0.009765625 182 0.421542743706658 NA NA 9 0.9375 loc
1 2003 2015 12 9 6 DeadNotShot 1 BRY10 1 2010 67 2003 7 5.739999905 Milk 2010 49 HIR03 HIR03 37 361.091791264422 0.009765625 191 0.827772923217993 NA NA NA 0.9375 loc
1 2003 2015 12 9 6 DeadNotShot 1 BRY13 2 2013 57 2003 10 6.855000095 Milk 2013 100 HIR03 HIR03 27 329.583686600433 0.009765625 178 0.240995997257176 NA NA NA 0.9375 loc
1 2003 2015 12 9 6 DeadNotShot 1 BRY14 2 2014 65 2003 11 6.049999809 Winteryeld 2014 121 HIR03 HIR03 35 355.534806148941 0.009765625 179 0.286132683869547 NA NA NA 0.9375 loc
1 2003 2015 12 9 6 DeadNotShot 1 BRY09 2 2009 59 2003 6 6.7 Trueyeld 2009 36 HIR03 HIR03 29 336.729582998647 0.009765625 183 0.466679430319029 NA NA NA 0.9375 loc
1 2003 2015 12 9 6 DeadNotShot 1 BRY12 2 2012 62 2003 9 7.039999905 Milk 2012 81 HIR03 HIR03 32 346.573590279973 0.009765625 179 0.286132683869547 NA NA NA 0.9375 loc
1 2003 2015 12 9 6 DeadNotShot 1 BRY07 2 2007 63 2003 4 6.429999809 Summeryeld 2007 16 HIR03 HIR03 33 349.650756146648 0.009765625 188 0.692362863380881 NA NA NA 0.9375 loc
1 2003 2015 12 9 6 DeadNotShot 1 BRY11 2 2011 62 2003 8 5.639999809 Milk 2011 64 HIR03 HIR03 32 346.573590279973 0.009765625 178 0.240995997257176 NA NA NA 0.9375 loc
1 2005 2006 0 0 0 DeadNotShot 1 NA 1 NA NA NA 1 NA Milk NA 1 NA HIR05 NA NA NA NA NA NA NA 0 0.4375 loc
1 2008 2009 0 0 0 DeadNotShot 1 NA 1 NA NA NA 1 NA Milk NA 1 NA HIR08 NA NA NA NA NA NA NA 0 0.6875 loc
1 2007 NA NA 0 0 DeadNotShot 2 NA 1 NA NA NA 1 NA Milk NA 1 NA HMS07 NA NA NA NA NA NA NA 0 0.421875 loc
1 2012 NA NA 1 0 Living 3 TCL16 1 2016 59 2012 4 7.12 Naive 2016 16 HNY12 HNY12 29 336.729582998647 0.00634765625 180 0.331269370481917 NA NA 1 0.875 loc
1 2014 NA NA 0 0 Living 3 NA 1 NA NA NA 1 NA Milk NA 1 NA HNY14 NA NA NA NA NA NA NA 0 0.96875 loc
1 2003 2004 0 0 0 DeadNotShot 1 NA 1 NA NA NA 1 NA Milk NA 1 NA HOC03 NA NA NA NA NA NA NA 0 0.96875 loc
1 2004 2004 0 0 0 DeadNotShot 1 NA 1 NA NA NA 1 NA Milk NA 1 NA HOC04 NA NA NA NA NA NA NA 0 0.90625 loc
1 2005 NA NA 7 3 Living 3 CHM14 2 2014 58 2005 9 7.109999809 Milk 2014 81 HOC05 HOC05 28 333.22045101752 0 179 0.286132683869547 NA NA 7 0.8125 loc
1 2005 NA NA 7 3 Living 3 CHM08 2 2008 60 2005 3 5.955 Naive 2008 9 HOC05 HOC05 30 340.119738166216 0 205 1.45968653579118 NA NA NA 0.8125 loc
1 2005 NA NA 7 3 Living 3 CHM15 2 2015 63 2005 10 7.449999809 Milk 2015 100 HOC05 HOC05 33 349.650756146648 0 172 -0.0298241224170467 NA NA NA 0.8125 loc
1 2005 NA NA 7 3 Living 3 CHM12 1 2012 52 2005 7 6.479999809 Trueyeld 2012 49 HOC05 HOC05 22 309.104245335832 0 179 0.286132683869547 NA NA NA 0.8125 loc
1 2005 NA NA 7 3 Living 3 CHM13 1 2013 43 2005 8 6.860000191 Summeryeld 2013 64 HOC05 HOC05 13 256.494935746154 0 178 0.240995997257176 NA NA NA 0.8125 loc
1 2005 NA NA 7 3 Living 3 CHM10 2 2010 55 2005 5 5.940000191 Trueyeld 2010 25 HOC05 HOC05 25 321.88758248682 0 191 0.827772923217993 NA NA NA 0.8125 loc
1 2005 NA NA 7 3 Living 3 CHM16 2 2016 62 2005 11 7.980000381 Milk 2016 121 HOC05 HOC05 32 346.573590279973 0 180 0.331269370481917 NA NA NA 0.8125 loc
1 2007 NA NA 6 1 Living 3 CDN15 2 2015 73 2007 8 6.554999905 Winteryeld 2015 64 HOC07 HOC07 43 376.120011569356 0.0087890625 172 -0.0298241224170467 NA NA 6 0.875 loc
1 2007 NA NA 6 1 Living 3 CDN12 1 2012 57 2007 5 NA Summeryeld 2012 25 HOC07 HOC07 27 329.583686600433 0.0087890625 179 0.286132683869547 NA NA NA 0.875 loc
1 2007 NA NA 6 1 Living 3 CDN16 2 2016 63 2007 9 7.340000095 Milk 2016 81 HOC07 HOC07 33 349.650756146648 0.0087890625 180 0.331269370481917 NA NA NA 0.875 loc
1 2007 NA NA 6 1 Living 3 CDN14 1 2014 87 2007 7 6.979999809 Winteryeld 2014 49 HOC07 HOC07 57 404.305126783455 0.0087890625 179 0.286132683869547 NA NA NA 0.875 loc
1 2007 NA NA 6 1 Living 3 CDN11 2 2011 69 2007 4 5.479999809 Naive 2011 16 HOC07 HOC07 39 366.356164612965 0.0087890625 178 0.240995997257176 NA NA NA 0.875 loc
1 2007 NA NA 6 1 Living 3 CDN13 2 2013 66 2007 6 6.964999905 Milk 2013 36 HOC07 HOC07 36 358.351893845611 0.0087890625 178 0.240995997257176 NA NA NA 0.875 loc
1 2009 2010 1 0 0 DeadNotShot 1 NA 1 NA NA NA 1 NA Milk NA 1 NA HOC09 NA NA NA NA NA NA NA 0 0.8515625 loc
1 2000 2010 9 4 1 DeadNotShot 1 FMR08 1 2008 57 2000 8 6.440000191 Trueyeld 2008 64 HOL00 HOL00 27 329.583686600433 0.015625 205 1.45968653579118 NA NA 4 0.75 loc
1 2000 2010 9 4 1 DeadNotShot 1 FMR06 1 2006 63 2000 6 6.879999905 Trueyeld 2006 36 HOL00 HOL00 33 349.650756146648 0.015625 182 0.421542743706658 NA NA NA 0.75 loc
1 2000 2010 9 4 1 DeadNotShot 1 FMR09 2 2009 70 2000 9 7.710000191 Winteryeld 2009 81 HOL00 HOL00 40 368.887945411394 0.015625 183 0.466679430319029 NA NA NA 0.75 loc
1 2000 2010 9 4 1 DeadNotShot 1 FMR04 1 2004 62 2000 4 6.195000191 Naive 2004 16 HOL00 HOL00 32 346.573590279973 0.015625 187 0.647226176768511 NA NA NA 0.75 loc
1 2004 2005 0 0 0 DeadNotShot 1 NA 1 NA NA NA 1 NA Milk NA 1 NA HOL04 NA NA NA NA NA NA NA 0 0.921875 loc
1 1993 1993 0 0 0 DeadNotShot 1 NA 1 NA NA NA 1 NA Milk NA 1 NA HOL93 NA NA NA NA NA NA NA 0 0.9375 loc
1 1994 2007 12 4 2 DeadNotShot 1 YEW01 1 2001 86 1994 7 NA Trueyeld 2001 49 HOL94 HOL94 56 402.535169073515 0.0625 179 0.286132683869547 NA NA 4 0.9375 loc
1 1994 2007 12 4 2 DeadNotShot 1 YEW99 1 1999 55 1994 5 7.099999619 Naive 1999 25 HOL94 HOL94 25 321.88758248682 0.0625 211 1.7305066554654 NA NA NA 0.9375 loc
1 1994 2007 12 4 2 DeadNotShot 1 YEW06 1 2006 124 1994 12 NA Trueyeld 2006 144 HOL94 HOL94 94 454.329478227 0.0625 182 0.421542743706658 NA NA NA 0.9375 loc
1 1994 2007 12 4 2 DeadNotShot 1 YEW03 2 2003 75 1994 9 9.039999619 Trueyeld 2003 81 HOL94 HOL94 45 380.666248977032 0.0625 176 0.150722624032435 NA NA NA 0.9375 loc
1 1997 2012 14 7 2 DeadNotShot 1 HOC07 1 2007 105 1997 10 NA Trueyeld 2007 100 HOL97 HOL97 75 431.748811353631 0.0625 188 0.692362863380881 NA NA 7 0.9375 loc
1 1997 2012 14 7 2 DeadNotShot 1 HOC05 1 2005 69 1997 8 8.14 Summeryeld 2005 64 HOL97 HOL97 39 366.356164612965 0.0625 198 1.14372972950459 NA NA NA 0.9375 loc
1 1997 2012 14 7 2 DeadNotShot 1 HOC03 1 2003 54 1997 6 6.839999809 Trueyeld 2003 36 HOL97 HOL97 24 317.805383034795 0.0625 176 0.150722624032435 NA NA NA 0.9375 loc
1 1997 2012 14 7 2 DeadNotShot 1 HOC01 2 2001 63 1997 4 5.14 Naive 2001 16 HOL97 HOL97 33 349.650756146648 0.0625 179 0.286132683869547 NA NA NA 0.9375 loc
1 1997 2012 14 7 2 DeadNotShot 1 HOC09 1 2009 66 1997 12 6.559999905 Trueyeld 2009 144 HOL97 HOL97 36 358.351893845611 0.0625 183 0.466679430319029 NA NA NA 0.9375 loc
1 1997 2012 14 7 2 DeadNotShot 1 HOC04 1 2004 79 1997 7 6.739999905 Winteryeld 2004 49 HOL97 HOL97 49 389.182029811063 0.0625 187 0.647226176768511 NA NA NA 0.9375 loc
1 1997 2012 14 7 2 DeadNotShot 1 HOC11 2 2011 77 1997 14 8.339999809 Trueyeld 2011 196 HOL97 HOL97 47 385.014760171006 0.0625 178 0.240995997257176 NA NA NA 0.9375 loc
1 2000 2008 8 3 2 DeadNotShot 1 GLI04 2 2004 55 2000 4 6.979999905 Naive 2004 16 HON00 HON00 25 321.88758248682 0 187 0.647226176768511 NA NA 3 0.96875 loc
1 2000 2008 8 3 2 DeadNotShot 1 GLI06 1 2006 56 2000 6 6.850000191 Trueyeld 2006 36 HON00 HON00 26 325.809653802148 0 182 0.421542743706658 NA NA NA 0.96875 loc
1 2006 2012 5 3 0 Shot 3 PPY10 1 2010 66 2006 4 6.425 Naive 2010 16 HON06 HON06 36 358.351893845611 0.0078125 191 0.827772923217993 NA NA 3 0.96875 loc
1 2006 2012 5 3 0 Shot 3 PPY11 2 2011 58 2006 5 NA Summeryeld 2011 25 HON06 HON06 28 333.22045101752 0.0078125 178 0.240995997257176 NA NA NA 0.96875 loc
1 2008 2009 0 0 0 DeadNotShot 1 NA 1 NA NA NA 1 NA Milk NA 1 NA HON08 NA NA NA NA NA NA NA 0 0.46875 loc
1 1999 1999 0 0 0 DeadNotShot 1 NA 1 NA NA NA 1 NA Milk NA 1 NA HON99 NA NA NA NA NA NA NA 0 0.96875 loc
1 2005 NA NA 7 2 Living 3 ASB14 2 2014 63 2005 9 5.810000095 Milk 2014 81 HOO05 HOO05 33 349.650756146648 0.0009765625 179 0.286132683869547 NA NA 7 0.828125 loc
1 2005 NA NA 7 2 Living 3 ASB12 1 2012 44 2005 7 6.064999809 Trueyeld 2012 49 HOO05 HOO05 14 263.905732961526 0.0009765625 179 0.286132683869547 NA NA NA 0.828125 loc
1 2005 NA NA 7 2 Living 3 ASB09 1 2009 51 2005 4 5.91 Naive 2009 16 HOO05 HOO05 21 304.452243772342 0.0009765625 183 0.466679430319029 NA NA NA 0.828125 loc
1 2005 NA NA 7 2 Living 3 ASB15 1 2015 70 2005 10 5.019999809 Milk 2015 100 HOO05 HOO05 40 368.887945411394 0.0009765625 172 -0.0298241224170467 NA NA NA 0.828125 loc
1 2005 NA NA 7 2 Living 3 ASB13 1 2013 51 2005 8 6.260000191 Summeryeld 2013 64 HOO05 HOO05 21 304.452243772342 0.0009765625 178 0.240995997257176 NA NA NA 0.828125 loc
1 2005 NA NA 7 2 Living 3 ASB10 1 2010 62 2005 5 5.05 Winteryeld 2010 25 HOO05 HOO05 32 346.573590279973 0.0009765625 191 0.827772923217993 NA NA NA 0.828125 loc
1 2005 NA NA 7 2 Living 3 ASB16 2 2016 60 2005 11 6.130000095 Winteryeld 2016 121 HOO05 HOO05 30 340.119738166216 0.0009765625 180 0.331269370481917 NA NA NA 0.828125 loc
1 2000 2000 0 0 0 DeadNotShot 1 NA 1 NA NA NA 1 NA Milk NA 1 NA HRM00 NA NA NA NA NA NA NA 0 0.75 loc
1 1991 1993 1 0 0 DeadNotShot 1 NA 1 NA NA NA 1 NA Milk NA 1 NA HRM91 NA NA NA NA NA NA NA 0 0.75 loc
1 1992 1992 0 0 0 DeadNotShot 1 NA 1 NA NA NA 1 NA Milk NA 1 NA HRM92 NA NA NA NA NA NA NA 0 0.75 loc
1 1994 1994 0 0 0 DeadNotShot 1 NA 1 NA NA NA 1 NA Milk NA 1 NA HRM94 NA NA NA NA NA NA NA 0 0.75 loc
1 1995 2004 9 2 0 DeadNotShot 1 SER01 1 2001 62 1995 6 6.065 Trueyeld 2001 36 HRM95 HRM95 32 346.573590279973 0.046875 179 0.286132683869547 NA NA 2 0.75 loc
1 1995 2004 9 2 0 DeadNotShot 1 SER99 2 1999 56 1995 4 5.839999809 Naive 1999 16 HRM95 HRM95 26 325.809653802148 0.046875 211 1.7305066554654 NA NA NA 0.75 loc
1 1998 1998 0 0 0 DeadNotShot 1 NA 1 NA NA NA 1 NA Milk NA 1 NA HRM98 NA NA NA NA NA NA NA 0 0.75 loc
1 1999 2007 8 3 2 DeadNotShot 1 MLD04 1 2004 48 1999 5 5.310000095 Naive 2004 25 HRM99 HRM99 18 289.037175789616 0 187 0.647226176768511 NA NA 3 0.75 loc
1 1999 2007 8 3 2 DeadNotShot 1 MLD06 2 2006 51 1999 7 6.255000191 Trueyeld 2006 49 HRM99 HRM99 21 304.452243772342 0 182 0.421542743706658 NA NA NA 0.75 loc
1 2001 2001 0 0 0 Shot 3 NA 1 NA NA NA 1 NA Milk NA 1 NA HRN01 NA NA NA NA NA NA NA 0 0.625 loc
1 1983 1986 3 1 0 DeadNotShot 1 NA 1 NA NA NA 1 NA Milk NA 1 NA IBI83 NA NA NA NA NA NA NA 1 0.5 loc
1 1984 1997 13 7 5 DeadNotShot 1 EGR88 2 1988 97 1984 4 8.500000191 Naive 1988 16 IBI84 IBI84 67 420.469261939097 0 174 0.0604492508076943 NA NA 7 1 loc
1 1984 1997 13 7 5 DeadNotShot 1 EGR93 2 1993 67 1984 9 7.710000381 Trueyeld 1993 81 IBI84 IBI84 37 361.091791264422 0 167 -0.255507555478899 NA NA NA 1 loc
1 1984 1997 13 7 5 DeadNotShot 1 EGR90 2 1990 78 1984 6 7.530000191 Trueyeld 1990 36 IBI84 IBI84 48 387.120101090789 0 162 -0.481190988540752 NA NA NA 1 loc
1 1984 1997 13 7 5 DeadNotShot 1 EGR94 2 1994 68 1984 10 4.039999809 Milk 1994 100 IBI84 IBI84 38 363.758615972639 0 131 -1.88042827352424 NA NA NA 1 loc
1 1984 1997 13 7 5 DeadNotShot 1 EGR96 1 1996 79 1984 12 NA Milk 1996 144 IBI84 IBI84 49 389.182029811063 0 162 -0.481190988540752 NA NA NA 1 loc
1 1984 1997 13 7 5 DeadNotShot 1 EGR91 1 1991 75 1984 7 8.78 Summeryeld 1991 49 IBI84 IBI84 45 380.666248977032 0 174 0.0604492508076943 NA NA NA 1 loc
1 1984 1997 13 7 5 DeadNotShot 1 EGR95 2 1995 94 1984 11 NA Winteryeld 1995 121 IBI84 IBI84 64 415.888308335967 0 144 -1.29365134756342 NA NA NA 1 loc
1 1984 1986 1 0 0 DeadNotShot 1 NA 1 NA NA NA 1 NA Milk NA 1 NA ILE84 NA NA NA NA NA NA NA 0 0.875 loc
1 1986 2004 18 8 4 DeadNotShot 1 HOL94 1 1994 56 1986 8 6.04 Summeryeld 1994 64 ILE86 ILE86 26 325.809653802148 0 131 -1.88042827352424 NA NA 8 0.875 loc
1 1986 2004 18 8 4 DeadNotShot 1 HOL91 2 1991 68 1986 5 6.530000191 Naive 1991 25 ILE86 ILE86 38 363.758615972639 0 174 0.0604492508076943 NA NA NA 0.875 loc
1 1986 2004 18 8 4 DeadNotShot 1 HOL95 2 1995 87 1986 9 NA Milk 1995 81 ILE86 ILE86 57 404.305126783455 0 144 -1.29365134756342 NA NA NA 0.875 loc
1 1986 2004 18 8 4 DeadNotShot 1 HOL93 1 1993 99 1986 7 7.240000191 Trueyeld 1993 49 ILE86 ILE86 69 423.410650459726 0 167 -0.255507555478899 NA NA NA 0.875 loc
1 1986 2004 18 8 4 DeadNotShot 1 HOL04 1 2004 75 1986 18 7.580000191 Summeryeld 2004 324 ILE86 ILE86 45 380.666248977032 0 187 0.647226176768511 NA NA NA 0.875 loc
1 1986 2004 18 8 4 DeadNotShot 1 HOL97 1 1997 115 1986 11 NA Trueyeld 1997 121 ILE86 ILE86 85 444.265125649032 0 177 0.195859310644806 NA NA NA 0.875 loc
1 1986 2004 18 8 4 DeadNotShot 1 HOL00 1 2000 60 1986 14 6.900000191 Trueyeld 2000 196 ILE86 ILE86 30 340.119738166216 0 195 1.00831966966747 NA NA NA 0.875 loc
1 1987 2007 19 12 3 DeadNotShot 1 IVY98 1 1998 82 1987 11 5.180000095 Milk 1998 121 ILE87 ILE87 52 395.124371858143 0.03125 193 0.918046296442734 NA NA 12 0.875 loc
1 1987 2007 19 12 3 DeadNotShot 1 IVY99 2 1999 61 1987 12 7.76 Summeryeld 1999 144 ILE87 ILE87 31 343.398720448515 0.03125 211 1.7305066554654 NA NA NA 0.875 loc
1 1987 2007 19 12 3 DeadNotShot 1 IVY06 2 2006 137 1987 19 NA Trueyeld 2006 361 ILE87 ILE87 107 467.282883446191 0.03125 182 0.421542743706658 NA NA NA 0.875 loc
1 1987 2007 19 12 3 DeadNotShot 1 IVY03 2 2003 61 1987 16 7.06 Trueyeld 2003 256 ILE87 ILE87 31 343.398720448515 0.03125 176 0.150722624032435 NA NA NA 0.875 loc
1 1987 2007 19 12 3 DeadNotShot 1 IVY96 2 1996 60 1987 9 NA Milk 1996 81 ILE87 ILE87 30 340.119738166216 0.03125 162 -0.481190988540752 NA NA NA 0.875 loc
1 1987 2007 19 12 3 DeadNotShot 1 IVY92 2 1992 60 1987 5 5.559999905 Summeryeld 1992 25 ILE87 ILE87 30 340.119738166216 0.03125 174 0.0604492508076943 NA NA NA 0.875 loc
1 1987 2007 19 12 3 DeadNotShot 1 IVY94 1 1994 58 1987 7 NA Trueyeld 1994 49 ILE87 ILE87 28 333.22045101752 0.03125 131 -1.88042827352424 NA NA NA 0.875 loc
1 1987 2007 19 12 3 DeadNotShot 1 IVY95 1 1995 72 1987 8 5.099999809 Winteryeld 1995 64 ILE87 ILE87 42 373.766961828337 0.03125 144 -1.29365134756342 NA NA NA 0.875 loc
1 1987 2007 19 12 3 DeadNotShot 1 IVY01 2 2001 62 1987 14 NA Summeryeld 2001 196 ILE87 ILE87 32 346.573590279973 0.03125 179 0.286132683869547 NA NA NA 0.875 loc
1 1987 2007 19 12 3 DeadNotShot 1 IVY97 1 1997 70 1987 10 5.839999809 Milk 1997 100 ILE87 ILE87 40 368.887945411394 0.03125 177 0.195859310644806 NA NA NA 0.875 loc
1 1987 2007 19 12 3 DeadNotShot 1 IVY00 3 2000 96 1987 13 NA Winteryeld 2000 169 ILE87 ILE87 66 418.965474202642 0.03125 195 1.00831966966747 NA NA NA 0.875 loc
1 1987 2007 19 12 3 DeadNotShot 1 IVY91 1 1991 63 1987 4 5.239999905 Naive 1991 16 ILE87 ILE87 33 349.650756146648 0.03125 174 0.0604492508076943 NA NA NA 0.875 loc
1 1992 1993 0 0 0 DeadNotShot 1 NA 1 NA NA NA 1 NA Milk NA 1 NA ILE92 NA NA NA NA NA NA NA 0 0.75 loc
1 1992 1999 7 4 2 Shot 3 NEP99 3 1999 64 1992 7 NA Milk 1999 49 IND92 IND92 34 352.636052461616 0 211 1.7305066554654 NA NA 4 0.84375 loc
1 1992 1999 7 4 2 Shot 3 NEP98 2 1998 54 1992 6 6.620000191 Summeryeld 1998 36 IND92 IND92 24 317.805383034795 0 193 0.918046296442734 NA NA NA 0.84375 loc
1 1992 1999 7 4 2 Shot 3 NEP96 1 1996 79 1992 4 6.440000381 Naive 1996 16 IND92 IND92 49 389.182029811063 0 162 -0.481190988540752 NA NA NA 0.84375 loc
1 1992 1999 7 4 2 Shot 3 NEP97 2 1997 69 1992 5 5.739999905 Milk 1997 25 IND92 IND92 39 366.356164612965 0 177 0.195859310644806 NA NA NA 0.84375 loc
1 2016 2016 0 0 0 DeadNotShot 1 NA 1 NA NA NA 1 NA Milk NA 1 NA ING16 NA NA NA NA NA NA NA 0 0.92578125 loc
1 1986 2001 14 11 4 DeadNotShot 1 HRM90 2 1990 57 1986 4 6.940000191 Naive 1990 16 INI86 INI86 27 329.583686600433 0 162 -0.481190988540752 NA NA 11 0.5 loc
1 1986 2001 14 11 4 DeadNotShot 1 HRM00 1 2000 85 1986 14 4.120000191 Milk 2000 196 INI86 INI86 55 400.733318523247 0 195 1.00831966966747 NA NA NA 0.5 loc
1 1986 2001 14 11 4 DeadNotShot 1 HRM93 2 1993 65 1986 7 8.7 Summeryeld 1993 49 INI86 INI86 35 355.534806148941 0 167 -0.255507555478899 NA NA NA 0.5 loc
1 1986 2001 14 11 4 DeadNotShot 1 HRM99 1 1999 45 1986 13 6.220000095 Summeryeld 1999 169 INI86 INI86 15 270.805020110221 0 211 1.7305066554654 NA NA NA 0.5 loc
1 1986 2001 14 11 4 DeadNotShot 1 HRM92 1 1992 58 1986 6 5.569999905 Milk 1992 36 INI86 INI86 28 333.22045101752 0 174 0.0604492508076943 NA NA NA 0.5 loc
1 1986 2001 14 11 4 DeadNotShot 1 HRM91 1 1991 53 1986 5 6.32 Milk 1991 25 INI86 INI86 23 313.549421592915 0 174 0.0604492508076943 NA NA NA 0.5 loc
1 1986 2001 14 11 4 DeadNotShot 1 HRM97 2 1997 62 1986 11 7.14 Winteryeld 1997 121 INI86 INI86 32 346.573590279973 0 177 0.195859310644806 NA NA NA 0.5 loc
1 1986 2001 14 11 4 DeadNotShot 1 HRM95 1 1995 51 1986 9 6.739999619 Summeryeld 1995 81 INI86 INI86 21 304.452243772342 0 144 -1.29365134756342 NA NA NA 0.5 loc
1 1986 2001 14 11 4 DeadNotShot 1 HRM94 1 1994 51 1986 8 6.300000191 Milk 1994 64 INI86 INI86 21 304.452243772342 0 131 -1.88042827352424 NA NA NA 0.5 loc
1 1986 2001 14 11 4 DeadNotShot 1 HRM98 1 1998 62 1986 12 6.455 Milk 1998 144 INI86 INI86 32 346.573590279973 0 193 0.918046296442734 NA NA NA 0.5 loc
1 1986 2001 14 11 4 DeadNotShot 1 HRM96 2 1996 53 1986 10 6.580000191 Milk 1996 100 INI86 INI86 23 313.549421592915 0 162 -0.481190988540752 NA NA NA 0.5 loc
1 1987 1993 5 1 0 DeadNotShot 1 EQU92 1 1992 60 1987 5 6.96 Naive 1992 25 INI87 INI87 30 340.119738166216 0 174 0.0604492508076943 NA NA 1 0.875 loc
1 1988 1989 0 0 0 DeadNotShot 1 NA 1 NA NA NA 1 NA Milk NA 1 NA INI88 NA NA NA NA NA NA NA 0 0.875 loc
1 1991 1992 0 0 0 DeadNotShot 1 NA 1 NA NA NA 1 NA Milk NA 1 NA INI91 NA NA NA NA NA NA NA 0 0.375 loc
1 1992 1993 0 0 0 DeadNotShot 1 NA 1 NA NA NA 1 NA Milk NA 1 NA INI92 NA NA NA NA NA NA NA 0 0.875 loc
1 2015 NA NA 0 0 Living 3 NA 1 NA NA NA 1 NA Milk NA 1 NA IRI15 NA NA NA NA NA NA NA 0 0.83203125 loc
1 2016 NA NA 0 0 Living 3 NA 1 NA NA NA 1 NA Milk NA 1 NA IRI16 NA NA NA NA NA NA NA 0 0.83203125 loc
1 1997 1999 1 0 0 DeadNotShot 1 NA 1 NA NA NA 1 NA Milk NA 1 NA IVO97 NA NA NA NA NA NA NA 0 0.9375 loc
1 1998 1998 0 0 0 DeadNotShot 1 NA 1 NA NA NA 1 NA Milk NA 1 NA IVO98 NA NA NA NA NA NA NA 0 0.9375 loc
1 1999 2015 15 6 0 DeadNotShot 1 ABS14 2 2014 55 1999 15 8.039999619 Summeryeld 2014 225 IVO99 IVO99 25 321.88758248682 0 179 0.286132683869547 NA NA 6 0.9375 loc
1 1999 2015 15 6 0 DeadNotShot 1 ABS11 1 2011 146 1999 12 6.580000191 Trueyeld 2011 144 IVO99 IVO99 116 475.359019110636 0 178 0.240995997257176 NA NA NA 0.9375 loc
1 1999 2015 15 6 0 DeadNotShot 1 ABS08 2 2008 59 1999 9 5.780000191 Trueyeld 2008 81 IVO99 IVO99 29 336.729582998647 0 205 1.45968653579118 NA NA NA 0.9375 loc
1 1999 2015 15 6 0 DeadNotShot 1 ABS04 1 2004 96 1999 5 6.820000095 Naive 2004 25 IVO99 IVO99 66 418.965474202642 0 187 0.647226176768511 NA NA NA 0.9375 loc
1 1999 2015 15 6 0 DeadNotShot 1 ABS06 1 2006 71 1999 7 6.839999809 Trueyeld 2006 49 IVO99 IVO99 41 371.357206670431 0 182 0.421542743706658 NA NA NA 0.9375 loc
1 1999 2015 15 6 0 DeadNotShot 1 ABS13 3 2013 47 1999 14 NA Trueyeld 2013 196 IVO99 IVO99 17 283.321334405622 0 178 0.240995997257176 NA NA NA 0.9375 loc
1 1991 1991 0 0 0 DeadNotShot 1 NA 1 NA NA NA 1 NA Milk NA 1 NA IVY91 NA NA NA NA NA NA NA 0 0.9375 loc
1 1994 1995 0 0 0 DeadNotShot 1 NA 1 NA NA NA 1 NA Milk NA 1 NA IVY94 NA NA NA NA NA NA NA 0 0.9375 loc
1 1995 2000 4 1 0 DeadNotShot 1 MST99 2 1999 84 1995 4 5.825000095 Naive 1999 16 IVY95 IVY95 54 398.898404656427 0.0078125 211 1.7305066554654 NA NA 1 0.875 loc
1 1997 2015 17 7 3 DeadNotShot 1 HED01 1 2001 56 1997 4 3.600000095 Naive 2001 16 IVY97 IVY97 26 325.809653802148 0.0078125 179 0.286132683869547 NA NA 7 0.8125 loc
1 1997 2015 17 7 3 DeadNotShot 1 HED06 1 2006 48 1997 9 6.239999905 Trueyeld 2006 81 IVY97 IVY97 18 289.037175789616 0.0078125 182 0.421542743706658 NA NA NA 0.8125 loc
1 1997 2015 17 7 3 DeadNotShot 1 HED07 2 2007 65 1997 10 5.760000191 Milk 2007 100 IVY97 IVY97 35 355.534806148941 0.0078125 188 0.692362863380881 NA NA NA 0.8125 loc
1 1997 2015 17 7 3 DeadNotShot 1 HED12 1 2012 55 1997 15 5.659999905 Trueyeld 2012 225 IVY97 IVY97 25 321.88758248682 0.0078125 179 0.286132683869547 NA NA NA 0.8125 loc
1 1997 2015 17 7 3 DeadNotShot 1 HED08 1 2008 71 1997 11 5.44 Winteryeld 2008 121 IVY97 IVY97 41 371.357206670431 0.0078125 205 1.45968653579118 NA NA NA 0.8125 loc
1 1997 2015 17 7 3 DeadNotShot 1 HED10 1 2010 53 1997 13 5.720000095 Trueyeld 2010 169 IVY97 IVY97 23 313.549421592915 0.0078125 191 0.827772923217993 NA NA NA 0.8125 loc
1 1997 2015 17 7 3 DeadNotShot 1 HED04 2 2004 40 1997 7 6.639999809 Trueyeld 2004 49 IVY97 IVY97 10 230.258509299405 0.0078125 187 0.647226176768511 NA NA NA 0.8125 loc
1 1998 1998 0 0 0 DeadNotShot 1 NA 1 NA NA NA 1 NA Milk NA 1 NA IVY98 NA NA NA NA NA NA NA 0 0.84375 loc
1 2007 2009 2 0 0 DeadNotShot 1 NA 1 NA NA NA 1 NA Milk NA 1 NA JAD07 NA NA NA NA NA NA NA 0 0.9375 loc
1 2013 NA NA 0 0 Living 3 NA 1 NA NA NA 1 NA Milk NA 1 NA JAD13 NA NA NA NA NA NA NA 0 0.890625 loc
1 2002 NA NA 6 4 Living 3 ORY14 2 2014 94 2002 12 NA Trueyeld 2014 144 JAE02 JAE02 64 415.888308335967 0.0322265625 179 0.286132683869547 NA NA 6 0.90625 loc
1 2002 NA NA 6 4 Living 3 ORY16 1 2016 82 2002 14 5.395 Trueyeld 2016 196 JAE02 JAE02 52 395.124371858143 0.0322265625 180 0.331269370481917 NA NA NA 0.90625 loc
1 2002 NA NA 6 4 Living 3 ORY07 1 2007 59 2002 5 5.024999905 Naive 2007 25 JAE02 JAE02 29 336.729582998647 0.0322265625 188 0.692362863380881 NA NA NA 0.90625 loc
1 2002 NA NA 6 4 Living 3 ORY09 2 2009 77 2002 7 5.979999809 Trueyeld 2009 49 JAE02 JAE02 47 385.014760171006 0.0322265625 183 0.466679430319029 NA NA NA 0.90625 loc
1 2002 NA NA 6 4 Living 3 ORY12 2 2012 66 2002 10 6.73 Trueyeld 2012 100 JAE02 JAE02 36 358.351893845611 0.0322265625 179 0.286132683869547 NA NA NA 0.90625 loc
1 2002 NA NA 6 4 Living 3 ORY10 2 2010 69 2002 8 5.840000095 Summeryeld 2010 64 JAE02 JAE02 39 366.356164612965 0.0322265625 191 0.827772923217993 NA NA NA 0.90625 loc
1 2008 NA NA 3 1 Living 3 HAN13 2 2013 60 2008 5 NA Naive 2013 25 JAE08 JAE08 30 340.119738166216 0 178 0.240995997257176 NA NA 3 0.40625 loc
1 2008 NA NA 3 1 Living 3 HAN16 1 2016 64 2008 8 7.139999809 Milk 2016 64 JAE08 JAE08 34 352.636052461616 0 180 0.331269370481917 NA NA NA 0.40625 loc
1 2008 NA NA 3 1 Living 3 HAN15 2 2015 66 2008 7 6.479999905 Trueyeld 2015 49 JAE08 JAE08 36 358.351893845611 0 172 -0.0298241224170467 NA NA NA 0.40625 loc
1 1980 NA NA 4 1 DeadNotShot 2 NA 1 NA NA NA 1 NA Milk NA 1 NA JAN80 NA NA NA NA NA NA NA 4 0.5 loc
1 1982 NA NA 3 0 DeadNotShot 2 NA 1 NA NA NA 1 NA Milk NA 1 NA JAN82 NA NA NA NA NA NA NA 3 0.5 loc
1 1984 NA NA 3 0 DeadNotShot 2 JES88 1 1988 64 1984 4 5.940000191 Naive 1988 16 JAN84 JAN84 34 352.636052461616 0 174 0.0604492508076943 NA NA 3 0.5 loc
1 1984 NA NA 3 0 DeadNotShot 2 JES90 3 1990 56 1984 6 NA Trueyeld 1990 36 JAN84 JAN84 26 325.809653802148 0 162 -0.481190988540752 NA NA NA 0.5 loc
1 1984 NA NA 3 0 DeadNotShot 2 JES92 1 1992 58 1984 8 NA Trueyeld 1992 64 JAN84 JAN84 28 333.22045101752 0 174 0.0604492508076943 NA NA NA 0.5 loc
1 1986 NA NA 1 1 DeadNotShot 2 NA 1 NA NA NA 1 NA Milk NA 1 NA JAN86 NA NA NA NA NA NA NA 1 0.5 loc
1 2001 2002 0 0 0 DeadNotShot 1 NA 1 NA NA NA 1 NA Milk NA 1 NA JAY01 NA NA NA NA NA NA NA 0 0.71875 loc
1 1994 1994 0 0 0 DeadNotShot 1 NA 1 NA NA NA 1 NA Milk NA 1 NA JEE94 NA NA NA NA NA NA NA 0 0.84375 loc
1 1987 NA NA 1 0 DeadNotShot 2 NA 1 NA NA NA 1 NA Milk NA 1 NA JEM87 NA NA NA NA NA NA NA 1 0.25 loc
1 2016 NA NA 0 0 Living 3 NA 1 NA NA NA 1 NA Milk NA 1 NA JEP16 NA NA NA NA NA NA NA 0 0.2109375 loc
1 1988 1989 0 0 0 DeadNotShot 1 NA 1 NA NA NA 1 NA Milk NA 1 NA JES88 NA NA NA NA NA NA NA 0 0.75 loc
1 1992 NA NA 0 0 DeadNotShot 2 NA 1 NA NA NA 1 NA Milk NA 1 NA JES92 NA NA NA NA NA NA NA 0 0.25 loc
1 1990 NA NA 0 0 DeadNotShot 2 NA 1 NA NA NA 1 NA Milk NA 1 NA JOA90 NA NA NA NA NA NA NA 0 0.25 loc
1 1992 NA NA 0 0 DeadNotShot 2 NA 1 NA NA NA 1 NA Milk NA 1 NA JOA92 NA NA NA NA NA NA NA 0 0.5 loc
1 1974 1978 3 1 1 DeadNotShot 1 NA 1 NA NA NA 1 NA Milk NA 1 NA JOS74 NA NA NA NA NA NA NA 1 0.25 loc
1 1977 1983 5 1 1 DeadNotShot 1 NA 1 NA NA NA 1 NA Milk NA 1 NA JOS77 NA NA NA NA NA NA NA 1 0.25 loc
1 1978 1978 0 0 0 DeadNotShot 1 NA 1 NA NA NA 1 NA Milk NA 1 NA JOS78 NA NA NA NA NA NA NA 0 0.25 loc
1 1985 NA NA 0 0 DeadNotShot 2 NA 1 NA NA NA 1 NA Milk NA 1 NA JOW85 NA NA NA NA NA NA NA 0 0.5 loc
1 1987 NA NA 0 0 DeadNotShot 2 NA 1 NA NA NA 1 NA Milk NA 1 NA JOW87 NA NA NA NA NA NA NA 0 0.5 loc
1 1992 NA NA 0 0 DeadNotShot 2 NA 1 NA NA NA 1 NA Milk NA 1 NA JOW92 NA NA NA NA NA NA NA 0 0.9375 loc
1 1993 2005 11 2 1 Shot 3 NA 1 NA NA NA 1 NA Milk NA 1 NA JOW93 NA NA NA NA NA NA NA 2 1 loc
1 1990 NA NA 0 0 DeadNotShot 2 NA 1 NA NA NA 1 NA Milk NA 1 NA JSC90 NA NA NA NA NA NA NA 0 0.25 loc
1 1987 1999 11 5 2 DeadNotShot 1 MLR91 2 1991 72 1987 4 6.5 Naive 1991 16 JUG87 JUG87 42 373.766961828337 0.125 174 0.0604492508076943 NA NA 5 0.875 loc
1 1987 1999 11 5 2 DeadNotShot 1 MLR96 1 1996 77 1987 9 7.059999905 Milk 1996 81 JUG87 JUG87 47 385.014760171006 0.125 162 -0.481190988540752 NA NA NA 0.875 loc
1 1987 1999 11 5 2 DeadNotShot 1 MLR98 1 1998 109 1987 11 10.12 Trueyeld 1998 121 JUG87 JUG87 79 436.944785246702 0.125 193 0.918046296442734 NA NA NA 0.875 loc
1 1987 1999 11 5 2 DeadNotShot 1 MLR95 2 1995 59 1987 8 NA Trueyeld 1995 64 JUG87 JUG87 29 336.729582998647 0.125 144 -1.29365134756342 NA NA NA 0.875 loc
1 1987 1999 11 5 2 DeadNotShot 1 MLR92 3 1992 69 1987 5 NA Summeryeld 1992 25 JUG87 JUG87 39 366.356164612965 0.125 174 0.0604492508076943 NA NA NA 0.875 loc
1 1988 1989 0 0 0 DeadNotShot 1 NA 1 NA NA NA 1 NA Milk NA 1 NA JUG88 NA NA NA NA NA NA NA 0 0.375 loc
1 1991 2004 12 6 4 Shot 3 TUS03 2 2003 56 1991 12 9.2 Trueyeld 2003 144 JUG91 JUG91 26 325.809653802148 0.0625 176 0.150722624032435 NA NA 6 0.875 loc
1 1991 2004 12 6 4 Shot 3 TUS99 2 1999 57 1991 8 7.660000381 Trueyeld 1999 64 JUG91 JUG91 27 329.583686600433 0.0625 211 1.7305066554654 NA NA NA 0.875 loc
1 1991 2004 12 6 4 Shot 3 TUS01 1 2001 56 1991 10 6.899999809 Trueyeld 2001 100 JUG91 JUG91 26 325.809653802148 0.0625 179 0.286132683869547 NA NA NA 0.875 loc
1 1991 2004 12 6 4 Shot 3 TUS97 2 1997 73 1991 6 7.459999619 Milk 1997 36 JUG91 JUG91 43 376.120011569356 0.0625 177 0.195859310644806 NA NA NA 0.875 loc
1 1991 2004 12 6 4 Shot 3 TUS95 2 1995 65 1991 4 6.884999809 Naive 1995 16 JUG91 JUG91 35 355.534806148941 0.0625 144 -1.29365134756342 NA NA NA 0.875 loc
1 1991 2004 12 6 4 Shot 3 TUS96 1 1996 57 1991 5 NA Summeryeld 1996 25 JUG91 JUG91 27 329.583686600433 0.0625 162 -0.481190988540752 NA NA NA 0.875 loc
1 1980 1980 0 0 0 DeadNotShot 1 NA 1 NA NA NA 1 NA Milk NA 1 NA JUN80 NA NA NA NA NA NA NA 0 0.125 loc
1 1985 1999 13 8 4 DeadNotShot 1 GIN93 1 1993 87 1985 8 5.540000095 Winteryeld 1993 64 JUN85 JUN85 57 404.305126783455 0 167 -0.255507555478899 NA NA 8 0.625 loc
1 1985 1999 13 8 4 DeadNotShot 1 GIN94 2 1994 60 1985 9 6.695000191 Milk 1994 81 JUN85 JUN85 30 340.119738166216 0 131 -1.88042827352424 NA NA NA 0.625 loc
1 1985 1999 13 8 4 DeadNotShot 1 GIN92 1 1992 59 1985 7 5.78 Winteryeld 1992 49 JUN85 JUN85 29 336.729582998647 0 174 0.0604492508076943 NA NA NA 0.625 loc
1 1985 1999 13 8 4 DeadNotShot 1 GIN89 2 1989 58 1985 4 5.479999809 Naive 1989 16 JUN85 JUN85 28 333.22045101752 0 199 1.18886641611696 NA NA NA 0.625 loc
1 1985 1999 13 8 4 DeadNotShot 1 GIN91 2 1991 54 1985 6 8.979999809 Trueyeld 1991 36 JUN85 JUN85 24 317.805383034795 0 174 0.0604492508076943 NA NA NA 0.625 loc
1 1985 1999 13 8 4 DeadNotShot 1 GIN98 3 1998 50 1985 13 NA Trueyeld 1998 169 JUN85 JUN85 20 299.573227355399 0 193 0.918046296442734 NA NA NA 0.625 loc
1 1985 1999 13 8 4 DeadNotShot 1 GIN95 2 1995 73 1985 10 6.120000191 Winteryeld 1995 100 JUN85 JUN85 43 376.120011569356 0 144 -1.29365134756342 NA NA NA 0.625 loc
1 1985 1999 13 8 4 DeadNotShot 1 GIN96 2 1996 69 1985 11 7.680000191 Milk 1996 121 JUN85 JUN85 39 366.356164612965 0 162 -0.481190988540752 NA NA NA 0.625 loc
1 1984 NA NA 0 0 DeadNotShot 2 NA 1 NA NA NA 1 NA Milk NA 1 NA KEL84 NA NA NA NA NA NA NA 0 0.5 loc
1 1968 1985 16 4 2 DeadNotShot 1 NA 1 NA NA NA 1 NA Milk NA 1 NA KELTI NA NA NA NA NA NA NA 4 1 Imm
1 1992 NA NA 0 0 DeadNotShot 2 NA 1 NA NA NA 1 NA Milk NA 1 NA KID92 NA NA NA NA NA NA NA 0 0.25 loc
1 1974 1975 0 0 0 DeadNotShot 1 NA 1 NA NA NA 1 NA Milk NA 1 NA KIL74 NA NA NA NA NA NA NA 0 0.5 loc
1 1975 1976 0 0 0 DeadNotShot 1 NA 1 NA NA NA 1 NA Milk NA 1 NA KIL75 NA NA NA NA NA NA NA 0 0.5 loc
1 1980 1981 0 0 0 DeadNotShot 1 NA 1 NA NA NA 1 NA Milk NA 1 NA KIL80 NA NA NA NA NA NA NA 0 0.5 loc
1 1982 1993 10 6 4 DeadNotShot 1 ANK90 1 1990 56 1982 8 8.380000381 Milk 1990 64 KIL82 KIL82 26 325.809653802148 0 162 -0.481190988540752 NA NA 6 1 loc
1 1982 1993 10 6 4 DeadNotShot 1 ANK91 1 1991 55 1982 9 5.91 Milk 1991 81 KIL82 KIL82 25 321.88758248682 0 174 0.0604492508076943 NA NA NA 1 loc
1 1982 1993 10 6 4 DeadNotShot 1 ANK92 1 1992 58 1982 10 5.64 Milk 1992 100 KIL82 KIL82 28 333.22045101752 0 174 0.0604492508076943 NA NA NA 1 loc
1 1982 1993 10 6 4 DeadNotShot 1 ANK89 1 1989 64 1982 7 7.009999905 Trueyeld 1989 49 KIL82 KIL82 34 352.636052461616 0 199 1.18886641611696 NA NA NA 1 loc
1 1982 1993 10 6 4 DeadNotShot 1 ANK86 2 1986 73 1982 4 5.320000095 Naive 1986 16 KIL82 KIL82 43 376.120011569356 0 201 1.2791397893417 NA NA NA 1 loc
1 1982 1993 10 6 4 DeadNotShot 1 ANK87 2 1987 73 1982 5 6.140000191 Winteryeld 1987 25 KIL82 KIL82 43 376.120011569356 0 168 -0.210370868866529 NA NA NA 1 loc
1 1983 1984 0 0 0 DeadNotShot 1 NA 1 NA NA NA 1 NA Milk NA 1 NA KIL83 NA NA NA NA NA NA NA 0 1 loc
1 1976 NA NA 0 0 DeadNotShot 2 NA 1 NA NA NA 1 NA Milk NA 1 NA KIN76 NA NA NA NA NA NA NA 0 0.25 loc
1 1977 NA NA 1 1 DeadNotShot 2 CRK83 1 1983 70 1977 6 NA Naive 1983 36 KIN77 KIN77 40 368.887945411394 0 161 -0.526327675153122 NA NA 1 0.25 loc
1 1978 NA NA 0 0 DeadNotShot 2 NA 1 NA NA NA 1 NA Milk NA 1 NA KIN78 NA NA NA NA NA NA NA 0 0.25 loc
1 1987 NA NA 0 0 DeadNotShot 2 NA 1 NA NA NA 1 NA Milk NA 1 NA KIP87 NA NA NA NA NA NA NA 0 0.25 loc
1 1990 1992 1 0 0 DeadNotShot 1 NA 1 NA NA NA 1 NA Milk NA 1 NA KIT90 NA NA NA NA NA NA NA 0 0.96875 loc
1 1992 1993 0 0 0 DeadNotShot 1 NA 1 NA NA NA 1 NA Milk NA 1 NA KIT92 NA NA NA NA NA NA NA 0 0.96875 loc
1 1995 2014 18 10 1 DeadNotShot 1 LAR11 1 2011 60 1995 16 2.855000095 Trueyeld 2011 256 KIT95 KIT95 30 340.119738166216 0.015625 178 0.240995997257176 NA NA 10 0.78125 loc
1 1995 2014 18 10 1 DeadNotShot 1 LAR06 2 2006 61 1995 11 4.509999905 Milk 2006 121 KIT95 KIT95 31 343.398720448515 0.015625 182 0.421542743706658 NA NA NA 0.78125 loc
1 1995 2014 18 10 1 DeadNotShot 1 LAR05 2 2005 61 1995 10 NA Summeryeld 2005 100 KIT95 KIT95 31 343.398720448515 0.015625 198 1.14372972950459 NA NA NA 0.78125 loc
1 1995 2014 18 10 1 DeadNotShot 1 LAR03 1 2003 62 1995 8 4.940000191 Winteryeld 2003 64 KIT95 KIT95 32 346.573590279973 0.015625 176 0.150722624032435 NA NA NA 0.78125 loc
1 1995 2014 18 10 1 DeadNotShot 1 LAR04 2 2004 53 1995 9 4.800000191 Summeryeld 2004 81 KIT95 KIT95 23 313.549421592915 0.015625 187 0.647226176768511 NA NA NA 0.78125 loc
1 1995 2014 18 10 1 DeadNotShot 1 LAR09 2 2009 77 1995 14 NA Winteryeld 2009 196 KIT95 KIT95 47 385.014760171006 0.015625 183 0.466679430319029 NA NA NA 0.78125 loc
1 1995 2014 18 10 1 DeadNotShot 1 LAR02 2 2002 67 1995 7 4.444999809 Winteryeld 2002 49 KIT95 KIT95 37 361.091791264422 0.015625 183 0.466679430319029 NA NA NA 0.78125 loc
1 1995 2014 18 10 1 DeadNotShot 1 LAR99 2 1999 66 1995 4 3.379999905 Naive 1999 16 KIT95 KIT95 36 358.351893845611 0.015625 211 1.7305066554654 NA NA NA 0.78125 loc
1 1995 2014 18 10 1 DeadNotShot 1 LAR01 2 2001 61 1995 6 5.2 Trueyeld 2001 36 KIT95 KIT95 31 343.398720448515 0.015625 179 0.286132683869547 NA NA NA 0.78125 loc
1 1995 2014 18 10 1 DeadNotShot 1 LAR08 2 2008 56 1995 13 5.06 Trueyeld 2008 169 KIT95 KIT95 26 325.809653802148 0.015625 205 1.45968653579118 NA NA NA 0.78125 loc
1 1981 1982 0 0 0 DeadNotShot 1 NA 1 NA NA NA 1 NA Milk NA 1 NA KIW81 NA NA NA NA NA NA NA 0 0.25 loc
1 1991 1992 0 0 0 DeadNotShot 1 NA 1 NA NA NA 1 NA Milk NA 1 NA KIW91 NA NA NA NA NA NA NA 0 0.75 loc
1 2015 NA NA 0 0 Living 3 NA 1 NA NA NA 1 NA Milk NA 1 NA KKA15 NA NA NA NA NA NA NA 0 0.9140625 loc
1 2016 NA NA 0 0 Living 3 NA 1 NA NA NA 1 NA Milk NA 1 NA KKA16 NA NA NA NA NA NA NA 0 0.4140625 loc
1 2001 2003 1 0 0 DeadNotShot 1 NA 1 NA NA NA 1 NA Milk NA 1 NA KLD01 NA NA NA NA NA NA NA 0 0.78125 loc
1 2003 2004 1 0 0 DeadNotShot 1 NA 1 NA NA NA 1 NA Milk NA 1 NA KLD03 NA NA NA NA NA NA NA 0 0.90625 loc
1 2005 2012 7 3 1 DeadNotShot 1 RUI09 1 2009 61 2005 4 4.955 Naive 2009 16 KLD05 KLD05 31 343.398720448515 0.0126953125 183 0.466679430319029 NA NA 3 0.90625 loc
1 2005 2012 7 3 1 DeadNotShot 1 RUI10 2 2010 64 2005 5 5.399999809 Milk 2010 25 KLD05 KLD05 34 352.636052461616 0.0126953125 191 0.827772923217993 NA NA NA 0.90625 loc
1 2015 2015 0 0 0 DeadNotShot 1 NA 1 NA NA NA 1 NA Milk NA 1 NA KLN15 NA NA NA NA NA NA NA 0 0.9765625 loc
1 2016 NA NA 0 0 Living 3 NA 1 NA NA NA 1 NA Milk NA 1 NA KLN16 NA NA NA NA NA NA NA 0 0.4765625 loc
1 2001 2002 0 0 0 DeadNotShot 1 NA 1 NA NA NA 1 NA Milk NA 1 NA KNO01 NA NA NA NA NA NA NA 0 0.5 loc
1 2002 NA NA 2 2 DeadNotShot 2 CLV06 2 2006 67 2002 4 5.239999905 Naive 2006 16 KNO02 KNO02 37 361.091791264422 0 182 0.421542743706658 NA NA 2 0.5 loc
1 2003 NA NA 2 0 DeadNotShot 2 NA 1 NA NA NA 1 NA Milk NA 1 NA KNO03 NA NA NA NA NA NA NA 2 1 loc
1 2007 NA NA 0 0 DeadNotShot 2 NA 1 NA NA NA 1 NA Milk NA 1 NA KNO07 NA NA NA NA NA NA NA 0 0.5 loc
1 1991 1991 0 0 0 DeadNotShot 1 NA 1 NA NA NA 1 NA Milk NA 1 NA KNO91 NA NA NA NA NA NA NA 0 1 loc
1 1993 NA NA 0 0 DeadNotShot 2 NA 1 NA NA NA 1 NA Milk NA 1 NA KNO93 NA NA NA NA NA NA NA 0 0.5 loc
1 1994 2005 11 4 0 Shot 3 NA 1 NA NA NA 1 NA Milk NA 1 NA KNO94 NA NA NA NA NA NA NA 4 1 loc
1 1995 2014 18 6 2 Shot 3 SPD00 2 2000 71 1995 5 8.300000381 Winteryeld 2000 25 KNO95 KNO95 41 371.357206670431 0 195 1.00831966966747 NA NA 6 0.875 loc
1 1996 1999 2 0 0 DeadNotShot 1 NA 1 NA NA NA 1 NA Milk NA 1 NA KNO96 NA NA NA NA NA NA NA 0 0.5 loc
1 2015 NA NA 0 0 Living 3 NA 1 NA NA NA 1 NA Milk NA 1 NA KOH15 NA NA NA NA NA NA NA 0 0.94921875 loc
1 2016 NA NA 0 0 Living 3 NA 1 NA NA NA 1 NA Milk NA 1 NA KOH16 NA NA NA NA NA NA NA 0 0.90234375 loc
1 2005 2005 0 0 0 Shot 3 NA 1 NA NA NA 1 NA Milk NA 1 NA KRB05 NA NA NA NA NA NA NA 0 0.8125 loc
1 2005 2005 0 0 0 DeadNotShot 1 NA 1 NA NA NA 1 NA Milk NA 1 NA KRM05 NA NA NA NA NA NA NA 0 0.8125 loc
1 2000 2002 1 0 0 DeadNotShot 1 NA 1 NA NA NA 1 NA Milk NA 1 NA LAC00 NA NA NA NA NA NA NA 0 0.90625 loc
1 2004 2005 0 0 0 DeadNotShot 1 NA 1 NA NA NA 1 NA Milk NA 1 NA LAC04 NA NA NA NA NA NA NA 0 0.78125 loc
1 1981 1982 0 0 0 DeadNotShot 1 NA 1 NA NA NA 1 NA Milk NA 1 NA LAM81 NA NA NA NA NA NA NA 0 1 loc
1 1983 1998 14 8 3 DeadNotShot 1 CCO87 1 1987 71 1983 4 NA Naive 1987 16 LAM83 LAM83 41 371.357206670431 0 168 -0.210370868866529 NA NA 8 0.625 loc
1 1983 1998 14 8 3 DeadNotShot 1 CCO89 3 1989 68 1983 6 NA Trueyeld 1989 36 LAM83 LAM83 38 363.758615972639 0 199 1.18886641611696 NA NA NA 0.625 loc
1 1983 1998 14 8 3 DeadNotShot 1 CCO94 2 1994 68 1983 11 NA Milk 1994 121 LAM83 LAM83 38 363.758615972639 0 131 -1.88042827352424 NA NA NA 0.625 loc
1 1983 1998 14 8 3 DeadNotShot 1 CCO90 1 1990 54 1983 7 NA Summeryeld 1990 49 LAM83 LAM83 24 317.805383034795 0 162 -0.481190988540752 NA NA NA 0.625 loc
1 1983 1998 14 8 3 DeadNotShot 1 CCO95 2 1995 88 1983 12 6.379999905 Milk 1995 144 LAM83 LAM83 58 406.044301054642 0 144 -1.29365134756342 NA NA NA 0.625 loc
1 1983 1998 14 8 3 DeadNotShot 1 CCO91 2 1991 69 1983 8 5.720000191 Milk 1991 64 LAM83 LAM83 39 366.356164612965 0 174 0.0604492508076943 NA NA NA 0.625 loc
1 1983 1998 14 8 3 DeadNotShot 1 CCO93 2 1993 64 1983 10 NA Trueyeld 1993 100 LAM83 LAM83 34 352.636052461616 0 167 -0.255507555478899 NA NA NA 0.625 loc
1 1981 1988 7 3 0 Shot 3 NA 1 NA NA NA 1 NA Milk NA 1 NA LAP81 NA NA NA NA NA NA NA 3 1 loc
1 2003 2003 0 0 0 DeadNotShot 1 NA 1 NA NA NA 1 NA Milk NA 1 NA LAR03 NA NA NA NA NA NA NA 0 0.734375 loc
1 2011 2011 0 0 0 DeadNotShot 1 NA 1 NA NA NA 1 NA Milk NA 1 NA LAR11 NA NA NA NA NA NA NA 0 0.8125 loc
1 1977 NA NA 0 0 DeadNotShot 2 NA 1 NA NA NA 1 NA Milk NA 1 NA LAS78 NA NA NA NA NA NA NA 0 0.5 loc
1 1979 NA NA 0 0 DeadNotShot 2 NA 1 NA NA NA 1 NA Milk NA 1 NA LAS79 NA NA NA NA NA NA NA 0 0.5 loc
1 2006 NA NA 5 3 Living 3 HAZ15 3 2015 64 2006 9 NA Milk 2015 81 LCH06 LCH06 34 352.636052461616 0.0146484375 172 -0.0298241224170467 NA NA 5 0.9296875 loc
1 2006 NA NA 5 3 Living 3 HAZ12 2 2012 52 2006 6 8.48 Trueyeld 2012 36 LCH06 LCH06 22 309.104245335832 0.0146484375 179 0.286132683869547 NA NA NA 0.9296875 loc
1 2006 NA NA 5 3 Living 3 HAZ16 1 2016 46 2006 10 NA Summeryeld 2016 100 LCH06 LCH06 16 277.258872223978 0.0146484375 180 0.331269370481917 NA NA NA 0.9296875 loc
1 2006 NA NA 5 3 Living 3 HAZ14 1 2014 52 2006 8 7.38 Trueyeld 2014 64 LCH06 LCH06 22 309.104245335832 0.0146484375 179 0.286132683869547 NA NA NA 0.9296875 loc
1 2006 NA NA 5 3 Living 3 HAZ10 2 2010 58 2006 4 5.960000095 Naive 2010 16 LCH06 LCH06 28 333.22045101752 0.0146484375 191 0.827772923217993 NA NA NA 0.9296875 loc
1 2008 2014 5 1 0 Shot 3 WLL12 1 2012 62 2008 4 6.964999905 Naive 2012 16 LCH08 LCH08 32 346.573590279973 0.017578125 179 0.286132683869547 NA NA 1 0.9609375 loc
1 2010 NA NA 0 0 DeadNotShot 2 NA 1 NA NA NA 1 NA Milk NA 1 NA LCH10 NA NA NA NA NA NA NA 0 0.9140625 loc
1 2012 2013 1 0 0 Shot 3 NA 1 NA NA NA 1 NA Milk NA 1 NA LCH12 NA NA NA NA NA NA NA 0 0.8046875 loc
1 2012 NA NA 1 0 Living 3 ING16 1 2016 116 2012 4 6.620000191 Naive 2016 16 LEI12 LEI12 86 445.434729625351 0.02001953125 180 0.331269370481917 NA NA 1 0.9453125 loc
1 2013 NA NA 0 0 Living 3 NA 1 NA NA NA 1 NA Milk NA 1 NA LEI13 NA NA NA NA NA NA NA 0 0.8828125 loc
1 2015 NA NA 0 0 Living 3 NA 1 NA NA NA 1 NA Milk NA 1 NA LEI15 NA NA NA NA NA NA NA 0 0.9921875 loc
1 2016 NA NA 0 0 Living 3 NA 1 NA NA NA 1 NA Milk NA 1 NA LEM16 NA NA NA NA NA NA NA 0 0.83203125 loc
1 1985 1986 0 0 0 DeadNotShot 1 NA 1 NA NA NA 1 NA Milk NA 1 NA LEN85 NA NA NA NA NA NA NA 0 0.5 loc
1 2014 NA NA 0 0 Living 3 NA 1 NA NA NA 1 NA Milk NA 1 NA LIA14 NA NA NA NA NA NA NA 0 0.4375 loc
1 1978 1993 14 6 3 DeadNotShot 1 SKA90 2 1990 60 1978 12 NA Summeryeld 1990 144 LIB78 LIB78 30 340.119738166216 0 162 -0.481190988540752 NA NA 6 0.5 loc
1 1978 1993 14 6 3 DeadNotShot 1 SKA82 1 1982 79 1978 4 NA Naive 1982 16 LIB78 LIB78 49 389.182029811063 0 152 -0.932557854664457 NA NA NA 0.5 loc
1 1978 1993 14 6 3 DeadNotShot 1 SKA89 3 1989 71 1978 11 NA Trueyeld 1989 121 LIB78 LIB78 41 371.357206670431 0 199 1.18886641611696 NA NA NA 0.5 loc
1 1978 1993 14 6 3 DeadNotShot 1 SKA92 2 1992 66 1978 14 NA Trueyeld 1992 196 LIB78 LIB78 36 358.351893845611 0 174 0.0604492508076943 NA NA NA 0.5 loc
1 1978 1993 14 6 3 DeadNotShot 1 SKA87 2 1987 70 1978 9 NA Trueyeld 1987 81 LIB78 LIB78 40 368.887945411394 0 168 -0.210370868866529 NA NA NA 0.5 loc
1 1972 1985 13 5 2 DeadNotShot 1 LIB82 2 1982 70 1972 10 NA Summeryeld 1982 100 LIBRA LIBRA 40 368.887945411394 0 152 -0.932557854664457 NA NA 5 0.5 loc
1 1977 1977 0 0 0 DeadNotShot 1 NA 1 NA NA NA 1 NA Milk NA 1 NA LIC77 NA NA NA NA NA NA NA 0 0.25 loc
1 2000 2001 1 0 0 DeadNotShot 1 NA 1 NA NA NA 1 NA Milk NA 1 NA LIL00 NA NA NA NA NA NA NA 0 0.984375 loc
1 2004 2005 1 0 0 DeadNotShot 1 NA 1 NA NA NA 1 NA Milk NA 1 NA LIL04 NA NA NA NA NA NA NA 0 0.984375 loc
1 2006 2010 4 0 0 Shot 3 NA 1 NA NA NA 1 NA Milk NA 1 NA LIL06 NA NA NA NA NA NA NA 0 0.953125 loc
1 2007 2008 0 0 0 DeadNotShot 1 NA 1 NA NA NA 1 NA Milk NA 1 NA LIL07 NA NA NA NA NA NA NA 0 0.90625 loc
1 1978 1983 5 1 0 DeadNotShot 1 NA 1 NA NA NA 1 NA Milk NA 1 NA LIM78 NA NA NA NA NA NA NA 1 0.5 loc
1 1980 1993 12 7 0 DeadNotShot 1 CWR88 2 1988 79 1980 8 7.720000191 Winteryeld 1988 64 LIM80 LIM80 49 389.182029811063 0 174 0.0604492508076943 NA NA 7 1 loc
1 1980 1993 12 7 0 DeadNotShot 1 CWR92 2 1992 75 1980 12 5.225000191 Winteryeld 1992 144 LIM80 LIM80 45 380.666248977032 0 174 0.0604492508076943 NA NA NA 1 loc
1 1980 1993 12 7 0 DeadNotShot 1 CWR90 2 1990 54 1980 10 7.44 Trueyeld 1990 100 LIM80 LIM80 24 317.805383034795 0 162 -0.481190988540752 NA NA NA 1 loc
1 1980 1993 12 7 0 DeadNotShot 1 CWR87 1 1987 79 1980 7 5.799999619 Winteryeld 1987 49 LIM80 LIM80 49 389.182029811063 0 168 -0.210370868866529 NA NA NA 1 loc
1 1980 1993 12 7 0 DeadNotShot 1 CWR86 1 1986 70 1980 6 NA Trueyeld 1986 36 LIM80 LIM80 40 368.887945411394 0 201 1.2791397893417 NA NA NA 1 loc
1 1980 1993 12 7 0 DeadNotShot 1 CWR84 1 1984 75 1980 4 6.540000095 Naive 1984 16 LIM80 LIM80 45 380.666248977032 0 162 -0.481190988540752 NA NA NA 1 loc
1 1980 1993 12 7 0 DeadNotShot 1 CWR91 2 1991 75 1980 11 8.560000381 Winteryeld 1991 121 LIM80 LIM80 45 380.666248977032 0 174 0.0604492508076943 NA NA NA 1 loc
1 1982 1982 0 0 0 DeadNotShot 1 NA 1 NA NA NA 1 NA Milk NA 1 NA LIM82 NA NA NA NA NA NA NA 0 0.5 loc
1 1983 1998 14 8 2 DeadNotShot 1 PTN94 2 1994 52 1983 11 2.299999952 Milk 1994 121 LIM83 LIM83 22 309.104245335832 0 131 -1.88042827352424 NA NA 8 1 loc
1 1983 1998 14 8 2 DeadNotShot 1 PTN90 2 1990 73 1983 7 4.739999905 Winteryeld 1990 49 LIM83 LIM83 43 376.120011569356 0 162 -0.481190988540752 NA NA NA 1 loc
1 1983 1998 14 8 2 DeadNotShot 1 PTN92 1 1992 56 1983 9 5.240000191 Trueyeld 1992 81 LIM83 LIM83 26 325.809653802148 0 174 0.0604492508076943 NA NA NA 1 loc
1 1983 1998 14 8 2 DeadNotShot 1 PTN89 2 1989 63 1983 6 5.540000095 Trueyeld 1989 36 LIM83 LIM83 33 349.650756146648 0 199 1.18886641611696 NA NA NA 1 loc
1 1983 1998 14 8 2 DeadNotShot 1 PTN93 1 1993 63 1983 10 4.979999905 Summeryeld 1993 100 LIM83 LIM83 33 349.650756146648 0 167 -0.255507555478899 NA NA NA 1 loc
1 1983 1998 14 8 2 DeadNotShot 1 PTN87 1 1987 75 1983 4 4.799999905 Naive 1987 16 LIM83 LIM83 45 380.666248977032 0 168 -0.210370868866529 NA NA NA 1 loc
1 1983 1998 14 8 2 DeadNotShot 1 PTN96 2 1996 53 1983 13 NA Summeryeld 1996 169 LIM83 LIM83 23 313.549421592915 0 162 -0.481190988540752 NA NA NA 1 loc
1 1983 1998 14 8 2 DeadNotShot 1 PTN95 1 1995 51 1983 12 2.840000048 Summeryeld 1995 144 LIM83 LIM83 21 304.452243772342 0 144 -1.29365134756342 NA NA NA 1 loc
1 1985 2000 14 8 5 DeadNotShot 1 PID92 1 1992 65 1985 7 3.899999809 Milk 1992 49 LIM85 LIM85 35 355.534806148941 0 174 0.0604492508076943 NA NA 8 0.75 loc
1 1985 2000 14 8 5 DeadNotShot 1 PID91 1 1991 57 1985 6 5.680000191 Trueyeld 1991 36 LIM85 LIM85 27 329.583686600433 0 174 0.0604492508076943 NA NA NA 0.75 loc
1 1985 2000 14 8 5 DeadNotShot 1 PID89 1 1989 74 1985 4 6.679999809 Naive 1989 16 LIM85 LIM85 44 378.418963391826 0 199 1.18886641611696 NA NA NA 0.75 loc
1 1985 2000 14 8 5 DeadNotShot 1 PID95 1 1995 68 1985 10 5.639999809 Milk 1995 100 LIM85 LIM85 38 363.758615972639 0 144 -1.29365134756342 NA NA NA 0.75 loc
1 1985 2000 14 8 5 DeadNotShot 1 PID97 1 1997 78 1985 12 6.249999809 Milk 1997 144 LIM85 LIM85 48 387.120101090789 0 177 0.195859310644806 NA NA NA 0.75 loc
1 1985 2000 14 8 5 DeadNotShot 1 PID96 2 1996 71 1985 11 7.56 Milk 1996 121 LIM85 LIM85 41 371.357206670431 0 162 -0.481190988540752 NA NA NA 0.75 loc
1 1985 2000 14 8 5 DeadNotShot 1 PID94 2 1994 59 1985 9 7.295000095 Trueyeld 1994 81 LIM85 LIM85 29 336.729582998647 0 131 -1.88042827352424 NA NA NA 0.75 loc
1 1985 2000 14 8 5 DeadNotShot 1 PID99 1 1999 58 1985 14 5.210000191 Trueyeld 1999 196 LIM85 LIM85 28 333.22045101752 0 211 1.7305066554654 NA NA NA 0.75 loc
1 1970 1986 15 10 3 DeadNotShot 1 SIE73 2 1973 55 1970 3 NA Naive 1973 9 LIT70 LIT70 25 321.88758248682 0 79 -4.2275359773675 NA NA 10 0.5 loc
1 1970 1986 15 10 3 DeadNotShot 1 SIE83 1 1983 61 1970 13 NA Summeryeld 1983 169 LIT70 LIT70 31 343.398720448515 0 161 -0.526327675153122 NA NA NA 0.5 loc
1 1970 1986 15 10 3 DeadNotShot 1 SIE75 2 1975 55 1970 5 NA Trueyeld 1975 25 LIT70 LIT70 25 321.88758248682 0 90 -3.73103242463143 NA NA NA 0.5 loc
1 1970 1986 15 10 3 DeadNotShot 1 SIL82 1 1982 71 1970 12 NA Winteryeld 1982 144 LIT70 LIT70 41 371.357206670431 0 152 -0.932557854664457 NA NA NA 0.5 loc
1 1970 1986 15 10 3 DeadNotShot 1 SIE78 1 1978 59 1970 8 5.42 Milk 1978 64 LIT70 LIT70 29 336.729582998647 0 134 -1.74501821368713 NA NA NA 0.5 loc
1 1970 1986 15 10 3 DeadNotShot 1 SIL79 2 1979 60 1970 9 NA Winteryeld 1979 81 LIT70 LIT70 30 340.119738166216 0 151 -0.977694541276827 NA NA NA 0.5 loc
1 1970 1986 15 10 3 DeadNotShot 1 SIE77 2 1977 62 1970 7 NA Trueyeld 1977 49 LIT70 LIT70 32 346.573590279973 0 114 -2.64775194593454 NA NA NA 0.5 loc
1 1970 1986 15 10 3 DeadNotShot 1 SIE81 1 1981 145 1970 11 NA Trueyeld 1981 121 LIT70 LIT70 115 474.493212836325 0 155 -0.797147794827345 NA NA NA 0.5 loc
1 1970 1986 15 10 3 DeadNotShot 1 SIE85 1 1985 66 1970 15 NA Milk 1985 225 LIT70 LIT70 36 358.351893845611 0 165 -0.34578092870364 NA NA NA 0.5 loc
1 1970 1986 15 10 3 DeadNotShot 1 SIE84 1 1984 70 1970 14 5.82 Milk 1984 196 LIT70 LIT70 40 368.887945411394 0 162 -0.481190988540752 NA NA NA 0.5 loc
1 1975 1982 7 2 0 DeadNotShot 1 PER81 1 1981 65 1975 6 NA Trueyeld 1981 36 LIT75 LIT75 35 355.534806148941 0 155 -0.797147794827345 NA NA 2 0.5 loc
1 1975 1982 7 2 0 DeadNotShot 1 PER79 2 1979 70 1975 4 NA Naive 1979 16 LIT75 LIT75 40 368.887945411394 0 151 -0.977694541276827 NA NA NA 0.5 loc
1 1978 1979 1 0 0 DeadNotShot 1 NA 1 NA NA NA 1 NA Milk NA 1 NA LIT78 NA NA NA NA NA NA NA 0 0.5 loc
1 1981 1981 0 0 0 DeadNotShot 1 NA 1 NA NA NA 1 NA Milk NA 1 NA LIT81 NA NA NA NA NA NA NA 0 0.5 loc
1 1967 1983 15 11 7 DeadNotShot 1 NA 1 NA NA NA 1 NA Milk NA 1 NA LITLH NA NA NA NA NA NA NA 11 1 Imm
1 1986 2000 13 4 2 DeadNotShot 1 GEC93 2 1993 167 1986 7 NA Naive 1993 49 LIZ86 LIZ86 137 491.998092582812 0.03125 167 -0.255507555478899 NA NA 4 1 loc
1 1987 1989 1 0 0 DeadNotShot 1 NA 1 NA NA NA 1 NA Milk NA 1 NA LIZ87 NA NA NA NA NA NA NA 0 0.5 loc
1 1990 1992 1 0 0 DeadNotShot 1 NA 1 NA NA NA 1 NA Milk NA 1 NA LIZ90 NA NA NA NA NA NA NA 0 0.8125 loc
1 1963 1980 16 2 1 DeadNotShot 1 NA 1 NA NA NA 1 NA Milk NA 1 NA LLASS NA NA NA NA NA NA NA 2 1 Imm
1 2000 2015 14 6 5 DeadNotShot 1 TTL09 2 2009 75 2000 9 6.300000381 Milk 2009 81 LMS00 LMS00 45 380.666248977032 0.03125 183 0.466679430319029 NA NA 6 1 loc
1 2000 2015 14 6 5 DeadNotShot 1 TTL08 2 2008 54 2000 8 6.860000191 Trueyeld 2008 64 LMS00 LMS00 24 317.805383034795 0.03125 205 1.45968653579118 NA NA NA 1 loc
1 2000 2015 14 6 5 DeadNotShot 1 TTL12 2 2012 54 2000 12 6.919999905 Trueyeld 2012 144 LMS00 LMS00 24 317.805383034795 0.03125 179 0.286132683869547 NA NA NA 1 loc
1 2000 2015 14 6 5 DeadNotShot 1 TTL14 1 2014 69 2000 14 5.05 Trueyeld 2014 196 LMS00 LMS00 39 366.356164612965 0.03125 179 0.286132683869547 NA NA NA 1 loc
1 2000 2015 14 6 5 DeadNotShot 1 TTL06 2 2006 66 2000 6 7.825000095 Trueyeld 2006 36 LMS00 LMS00 36 358.351893845611 0.03125 182 0.421542743706658 NA NA NA 1 loc
1 2000 2015 14 6 5 DeadNotShot 1 TTL04 1 2004 64 2000 4 5.259999809 Naive 2004 16 LMS00 LMS00 34 352.636052461616 0.03125 187 0.647226176768511 NA NA NA 1 loc
1 2004 2005 0 0 0 DeadNotShot 1 NA 1 NA NA NA 1 NA Milk NA 1 NA LMS04 NA NA NA NA NA NA NA 0 0.9375 loc
1 2005 2015 10 7 2 Shot 3 STN13 1 2013 66 2005 8 6.440000191 Milk 2013 64 LMS05 LMS05 36 358.351893845611 0.015625 178 0.240995997257176 NA NA 7 1 loc
1 2005 2015 10 7 2 Shot 3 STN14 1 2014 66 2005 9 6.810000095 Milk 2014 81 LMS05 LMS05 36 358.351893845611 0.015625 179 0.286132683869547 NA NA NA 1 loc
1 2005 2015 10 7 2 Shot 3 STN12 1 2012 60 2005 7 7.925 Summeryeld 2012 49 LMS05 LMS05 30 340.119738166216 0.015625 179 0.286132683869547 NA NA NA 1 loc
1 2005 2015 10 7 2 Shot 3 STN09 1 2009 76 2005 4 5.369999809 Naive 2009 16 LMS05 LMS05 46 382.864139648909 0.015625 183 0.466679430319029 NA NA NA 1 loc
1 2005 2015 10 7 2 Shot 3 STN10 1 2010 74 2005 5 4.425 Winteryeld 2010 25 LMS05 LMS05 44 378.418963391826 0.015625 191 0.827772923217993 NA NA NA 1 loc
1 2005 2015 10 7 2 Shot 3 STN15 1 2015 66 2005 10 7.154999809 Milk 2015 100 LMS05 LMS05 36 358.351893845611 0.015625 172 -0.0298241224170467 NA NA NA 1 loc
1 2005 2015 10 7 2 Shot 3 STN11 2 2011 72 2005 6 6.91 Winteryeld 2011 36 LMS05 LMS05 42 373.766961828337 0.015625 178 0.240995997257176 NA NA NA 1 loc
1 2006 2015 9 3 2 DeadNotShot 1 CRX14 1 2014 82 2006 8 8.579999809 Trueyeld 2014 64 LMS06 LMS06 52 395.124371858143 0 179 0.286132683869547 NA NA 3 0.9375 loc
1 2006 2015 9 3 2 DeadNotShot 1 CRX12 2 2012 57 2006 6 8.129999619 Trueyeld 2012 36 LMS06 LMS06 27 329.583686600433 0 179 0.286132683869547 NA NA NA 0.9375 loc
1 2007 2012 5 2 1 Shot 3 TNS11 2 2011 58 2007 4 6.760000191 Naive 2011 16 LMS07 LMS07 28 333.22045101752 0.00048828125 178 0.240995997257176 NA NA 2 0.890625 loc
1 2009 2009 0 0 0 DeadNotShot 1 NA 1 NA NA NA 1 NA Milk NA 1 NA LMS09 NA NA NA NA NA NA NA 0 0.875 loc
1 2010 2011 0 0 0 DeadNotShot 1 NA 1 NA NA NA 1 NA Milk NA 1 NA LMS10 NA NA NA NA NA NA NA 0 0.921875 loc
1 1997 2014 16 11 6 DeadNotShot 1 LPA02 1 2002 58 1997 5 6.260000191 Summeryeld 2002 25 LMS97 LMS97 28 333.22045101752 0 183 0.466679430319029 NA NA 11 1 loc
1 1997 2014 16 11 6 DeadNotShot 1 LPA11 3 2011 66 1997 14 NA Trueyeld 2011 196 LMS97 LMS97 36 358.351893845611 0 178 0.240995997257176 NA NA NA 1 loc
1 1997 2014 16 11 6 DeadNotShot 1 LPA13 1 2013 78 1997 16 3.919999905 Milk 2013 256 LMS97 LMS97 48 387.120101090789 0 178 0.240995997257176 NA NA NA 1 loc
1 1997 2014 16 11 6 DeadNotShot 1 LPA04 1 2004 68 1997 7 7.079999809 Milk 2004 49 LMS97 LMS97 38 363.758615972639 0 187 0.647226176768511 NA NA NA 1 loc
1 1997 2014 16 11 6 DeadNotShot 1 LPA12 1 2012 55 1997 15 6.780000191 Summeryeld 2012 225 LMS97 LMS97 25 321.88758248682 0 179 0.286132683869547 NA NA NA 1 loc
1 1997 2014 16 11 6 DeadNotShot 1 LPA01 3 2001 70 1997 4 NA Naive 2001 16 LMS97 LMS97 40 368.887945411394 0 179 0.286132683869547 NA NA NA 1 loc
1 1997 2014 16 11 6 DeadNotShot 1 LPA08 2 2008 61 1997 11 7.55 Summeryeld 2008 121 LMS97 LMS97 31 343.398720448515 0 205 1.45968653579118 NA NA NA 1 loc
1 1997 2014 16 11 6 DeadNotShot 1 LPA06 1 2006 59 1997 9 6.580000191 Trueyeld 2006 81 LMS97 LMS97 29 336.729582998647 0 182 0.421542743706658 NA NA NA 1 loc
1 1997 2014 16 11 6 DeadNotShot 1 LPA03 2 2003 65 1997 6 7.580000191 Milk 2003 36 LMS97 LMS97 35 355.534806148941 0 176 0.150722624032435 NA NA NA 1 loc
1 1997 2014 16 11 6 DeadNotShot 1 LPA09 1 2009 90 1997 12 6.524999905 Milk 2009 144 LMS97 LMS97 60 409.43445622221 0 183 0.466679430319029 NA NA NA 1 loc
1 1997 2014 16 11 6 DeadNotShot 1 LPA07 2 2007 63 1997 10 8.395 Summeryeld 2007 100 LMS97 LMS97 33 349.650756146648 0 188 0.692362863380881 NA NA NA 1 loc
1 1998 1999 0 0 0 DeadNotShot 1 NA 1 NA NA NA 1 NA Milk NA 1 NA LMS98 NA NA NA NA NA NA NA 0 1 loc
1 2004 2004 0 0 0 DeadNotShot 1 NA 1 NA NA NA 1 NA Milk NA 1 NA LNC04 NA NA NA NA NA NA NA 0 0.8125 loc
1 2006 NA NA 0 0 DeadNotShot 2 NA 1 NA NA NA 1 NA Milk NA 1 NA LNX06 NA NA NA NA NA NA NA 0 0.47265625 loc
1 1985 1986 0 0 0 DeadNotShot 1 NA 1 NA NA NA 1 NA Milk NA 1 NA LOB85 NA NA NA NA NA NA NA 0 1 loc
1 1986 1999 13 6 0 DeadNotShot 1 SCA97 3 1997 192 1986 11 NA Trueyeld 1997 121 LOB86 LOB86 162 508.759633523238 0 177 0.195859310644806 NA NA 6 1 loc
1 1986 1999 13 6 0 DeadNotShot 1 SCA95 2 1995 166 1986 9 7.56 Trueyeld 1995 81 LOB86 LOB86 136 491.265488573605 0 144 -1.29365134756342 NA NA NA 1 loc
1 1986 1999 13 6 0 DeadNotShot 1 SCA91 2 1991 59 1986 5 4.519999905 Naive 1991 25 LOB86 LOB86 29 336.729582998647 0 174 0.0604492508076943 NA NA NA 1 loc
1 1986 1999 13 6 0 DeadNotShot 1 SCA99 2 1999 63 1986 13 NA Summeryeld 1999 169 LOB86 LOB86 33 349.650756146648 0 211 1.7305066554654 NA NA NA 1 loc
1 1986 1999 13 6 0 DeadNotShot 1 SCA98 1 1998 91 1986 12 6.959999619 Winteryeld 1998 144 LOB86 LOB86 61 411.087386417331 0 193 0.918046296442734 NA NA NA 1 loc
1 1986 1999 13 6 0 DeadNotShot 1 SCA93 2 1993 67 1986 7 6.38 Trueyeld 1993 49 LOB86 LOB86 37 361.091791264422 0 167 -0.255507555478899 NA NA NA 1 loc
1 1988 1989 0 0 0 DeadNotShot 1 NA 1 NA NA NA 1 NA Milk NA 1 NA LOB88 NA NA NA NA NA NA NA 0 0.875 loc
1 1989 1989 0 0 0 DeadNotShot 1 NA 1 NA NA NA 1 NA Milk NA 1 NA LOB89 NA NA NA NA NA NA NA 0 0.75 loc
1 1980 NA NA 0 0 DeadNotShot 2 NA 1 NA NA NA 1 NA Milk NA 1 NA LOG80 NA NA NA NA NA NA NA 0 0.125 loc
1 1982 1985 2 0 0 DeadNotShot 1 NA 1 NA NA NA 1 NA Milk NA 1 NA LOG82 NA NA NA NA NA NA NA 0 0.125 loc
1 1984 NA NA 6 0 DeadNotShot 2 NA 1 NA NA NA 1 NA Milk NA 1 NA LOG84 NA NA NA NA NA NA NA 6 0.125 loc
1 1966 NA NA 3 0 DeadNotShot 2 NA 1 NA NA NA 1 NA Milk NA 1 NA LOWSE NA NA NA NA NA NA NA 3 1 Imm
1 2002 NA NA 10 6 Living 3 GLR07 2 2007 54 2002 5 8.180000191 Trueyeld 2007 25 LPA02 LPA02 24 317.805383034795 0 188 0.692362863380881 NA NA 10 1 loc
1 2002 NA NA 10 6 Living 3 GLR16 1 2016 51 2002 14 NA Milk 2016 196 LPA02 LPA02 21 304.452243772342 0 180 0.331269370481917 NA NA NA 1 loc
1 2002 NA NA 10 6 Living 3 GLR12 2 2012 49 2002 10 6.540000095 Milk 2012 100 LPA02 LPA02 19 294.443897916644 0 179 0.286132683869547 NA NA NA 1 loc
1 2002 NA NA 10 6 Living 3 GLR11 1 2011 49 2002 9 NA Trueyeld 2011 81 LPA02 LPA02 19 294.443897916644 0 178 0.240995997257176 NA NA NA 1 loc
1 2002 NA NA 10 6 Living 3 GLR14 1 2014 62 2002 12 7.239999905 Milk 2014 144 LPA02 LPA02 32 346.573590279973 0 179 0.286132683869547 NA NA NA 1 loc
1 2002 NA NA 10 6 Living 3 GLR08 2 2008 61 2002 6 NA Milk 2008 36 LPA02 LPA02 31 343.398720448515 0 205 1.45968653579118 NA NA NA 1 loc
1 2002 NA NA 10 6 Living 3 GLR05 2 2005 74 2002 3 6.879999905 Naive 2005 9 LPA02 LPA02 44 378.418963391826 0 198 1.14372972950459 NA NA NA 1 loc
1 2002 NA NA 10 6 Living 3 GLR15 1 2015 49 2002 13 NA Summeryeld 2015 169 LPA02 LPA02 19 294.443897916644 0 172 -0.0298241224170467 NA NA NA 1 loc
1 2002 NA NA 10 6 Living 3 GLR13 1 2013 53 2002 11 NA Milk 2013 121 LPA02 LPA02 23 313.549421592915 0 178 0.240995997257176 NA NA NA 1 loc
1 2002 NA NA 10 6 Living 3 GLR09 2 2009 56 2002 7 7.920000381 Winteryeld 2009 49 LPA02 LPA02 26 325.809653802148 0 183 0.466679430319029 NA NA NA 1 loc
1 2004 2014 9 6 2 Shot 3 PHA12 1 2012 63 2004 8 7.64 Milk 2012 64 LPA04 LPA04 33 349.650756146648 0.0029296875 179 0.286132683869547 NA NA 6 0.875 loc
1 2004 2014 9 6 2 Shot 3 PHA13 2 2013 48 2004 9 NA Milk 2013 81 LPA04 LPA04 18 289.037175789616 0.0029296875 178 0.240995997257176 NA NA NA 0.875 loc
1 2004 2014 9 6 2 Shot 3 PHA10 1 2010 58 2004 6 7.740000381 Trueyeld 2010 36 LPA04 LPA04 28 333.22045101752 0.0029296875 191 0.827772923217993 NA NA NA 0.875 loc
1 2004 2014 9 6 2 Shot 3 PHA07 2 2007 66 2004 3 5.92 Naive 2007 9 LPA04 LPA04 36 358.351893845611 0.0029296875 188 0.692362863380881 NA NA NA 0.875 loc
1 2004 2014 9 6 2 Shot 3 PHA11 1 2011 63 2004 7 NA Milk 2011 49 LPA04 LPA04 33 349.650756146648 0.0029296875 178 0.240995997257176 NA NA NA 0.875 loc
1 2006 2006 0 0 0 DeadNotShot 1 NA 1 NA NA NA 1 NA Milk NA 1 NA LPA06 NA NA NA NA NA NA NA 0 0.953125 loc
1 2009 2012 3 0 0 Shot 3 NA 1 NA NA NA 1 NA Milk NA 1 NA LPA09 NA NA NA NA NA NA NA 0 0.890625 loc
1 2012 2016 4 1 0 Shot 3 HUD16 2 2016 55 2012 4 7.030000191 Naive 2016 16 LPA12 LPA12 25 321.88758248682 0.000244140625 180 0.331269370481917 NA NA 1 0.890625 loc
1 2013 2013 0 0 0 DeadNotShot 1 NA 1 NA NA NA 1 NA Milk NA 1 NA LPA13 NA NA NA NA NA NA NA 0 1 loc
1 2000 2000 0 0 0 DeadNotShot 1 NA 1 NA NA NA 1 NA Milk NA 1 NA LPW00 NA NA NA NA NA NA NA 0 1 loc
1 1991 2008 16 11 7 DeadNotShot 1 WAG06 1 2006 63 1991 15 6.220000095 Trueyeld 2006 225 LPW91 LPW91 33 349.650756146648 0 182 0.421542743706658 NA NA 11 0.875 loc
1 1991 2008 16 11 7 DeadNotShot 1 WAG01 1 2001 67 1991 10 5.940000191 Trueyeld 2001 100 LPW91 LPW91 37 361.091791264422 0 179 0.286132683869547 NA NA NA 0.875 loc
1 1991 2008 16 11 7 DeadNotShot 1 WAG97 2 1997 72 1991 6 6.619999809 Milk 1997 36 LPW91 LPW91 42 373.766961828337 0 177 0.195859310644806 NA NA NA 0.875 loc
1 1991 2008 16 11 7 DeadNotShot 1 WAG96 1 1996 72 1991 5 5.979999809 Milk 1996 25 LPW91 LPW91 42 373.766961828337 0 162 -0.481190988540752 NA NA NA 0.875 loc
1 1991 2008 16 11 7 DeadNotShot 1 WAG04 1 2004 71 1991 13 7.509999905 Milk 2004 169 LPW91 LPW91 41 371.357206670431 0 187 0.647226176768511 NA NA NA 0.875 loc
1 1991 2008 16 11 7 DeadNotShot 1 WAG02 2 2002 91 1991 11 7.180000095 Winteryeld 2002 121 LPW91 LPW91 61 411.087386417331 0 183 0.466679430319029 NA NA NA 0.875 loc
1 1991 2008 16 11 7 DeadNotShot 1 WAG03 2 2003 65 1991 12 6.810000095 Milk 2003 144 LPW91 LPW91 35 355.534806148941 0 176 0.150722624032435 NA NA NA 0.875 loc
1 1991 2008 16 11 7 DeadNotShot 1 WAG07 1 2007 76 1991 16 4.860000095 Milk 2007 256 LPW91 LPW91 46 382.864139648909 0 188 0.692362863380881 NA NA NA 0.875 loc
1 1991 2008 16 11 7 DeadNotShot 1 WAG98 2 1998 70 1991 7 7.319999809 Milk 1998 49 LPW91 LPW91 40 368.887945411394 0 193 0.918046296442734 NA NA NA 0.875 loc
1 1991 2008 16 11 7 DeadNotShot 1 WAG95 1 1995 70 1991 4 NA Naive 1995 16 LPW91 LPW91 40 368.887945411394 0 144 -1.29365134756342 NA NA NA 0.875 loc
1 1991 2008 16 11 7 DeadNotShot 1 WAG99 2 1999 72 1991 8 6.460000095 Milk 1999 64 LPW91 LPW91 42 373.766961828337 0 211 1.7305066554654 NA NA NA 0.875 loc
1 1993 2005 11 4 1 DeadNotShot 1 DOT04 2 2004 51 1993 11 6.979999905 Trueyeld 2004 121 LPW93 LPW93 21 304.452243772342 0 187 0.647226176768511 NA NA 4 1 loc
1 1993 2005 11 4 1 DeadNotShot 1 DOT02 1 2002 62 1993 9 6.720000191 Trueyeld 2002 81 LPW93 LPW93 32 346.573590279973 0 183 0.466679430319029 NA NA NA 1 loc
1 1993 2005 11 4 1 DeadNotShot 1 DOT00 1 2000 134 1993 7 NA Trueyeld 2000 49 LPW93 LPW93 104 464.439089914137 0 195 1.00831966966747 NA NA NA 1 loc
1 1993 2005 11 4 1 DeadNotShot 1 DOT97 2 1997 63 1993 4 5.540000095 Naive 1997 16 LPW93 LPW93 33 349.650756146648 0 177 0.195859310644806 NA NA NA 1 loc
1 1994 1994 0 0 0 DeadNotShot 1 NA 1 NA NA NA 1 NA Milk NA 1 NA LPW94 NA NA NA NA NA NA NA 0 0.875 loc
1 1997 1999 1 0 0 DeadNotShot 1 NA 1 NA NA NA 1 NA Milk NA 1 NA LPW97 NA NA NA NA NA NA NA 0 1 loc
1 1998 1999 0 0 0 DeadNotShot 1 NA 1 NA NA NA 1 NA Milk NA 1 NA LPW98 NA NA NA NA NA NA NA 0 0.875 loc
1 2002 2005 3 1 0 Shot 3 ESP05 1 2005 72 2002 3 7.009999905 Naive 2005 9 LTE02 LTE02 42 373.766961828337 0 198 1.14372972950459 NA NA 1 0.96875 loc
1 1973 1990 17 5 0 DeadNotShot 1 VIX79 2 1979 62 1973 6 3.899999809 Naive 1979 36 LTF73 LTF73 32 346.573590279973 0 151 -0.977694541276827 NA NA 5 0.5 loc
1 1973 1990 17 5 0 DeadNotShot 1 VIX86 1 1986 76 1973 13 NA Trueyeld 1986 169 LTF73 LTF73 46 382.864139648909 0 201 1.2791397893417 NA NA NA 0.5 loc
1 1973 1990 17 5 0 DeadNotShot 1 VIX80 2 1980 74 1973 7 3.92 Winteryeld 1980 49 LTF73 LTF73 44 378.418963391826 0 142 -1.38392472078816 NA NA NA 0.5 loc
1 1973 1990 17 5 0 DeadNotShot 1 VIX82 2 1982 61 1973 9 NA Trueyeld 1982 81 LTF73 LTF73 31 343.398720448515 0 152 -0.932557854664457 NA NA NA 0.5 loc
1 1974 1993 18 6 1 DeadNotShot 1 FLY84 3 1984 81 1974 10 NA Winteryeld 1984 100 LTF74 LTF74 51 393.182563272433 0 162 -0.481190988540752 NA NA 6 1 loc
1 1974 1993 18 6 1 DeadNotShot 1 FLY80 2 1980 145 1974 6 NA Trueyeld 1980 36 LTF74 LTF74 115 474.493212836325 0 142 -1.38392472078816 NA NA NA 1 loc
1 1974 1993 18 6 1 DeadNotShot 1 FLY86 2 1986 64 1974 12 NA Trueyeld 1986 144 LTF74 LTF74 34 352.636052461616 0 201 1.2791397893417 NA NA NA 1 loc
1 1974 1993 18 6 1 DeadNotShot 1 FLY78 2 1978 73 1974 4 NA Naive 1978 16 LTF74 LTF74 43 376.120011569356 0 134 -1.74501821368713 NA NA NA 1 loc
1 1974 1993 18 6 1 DeadNotShot 1 FLY83 1 1983 67 1974 9 NA Summeryeld 1983 81 LTF74 LTF74 37 361.091791264422 0 161 -0.526327675153122 NA NA NA 1 loc
1 1974 1993 18 6 1 DeadNotShot 1 FLY82 1 1982 66 1974 8 5.119999809 Trueyeld 1982 64 LTF74 LTF74 36 358.351893845611 0 152 -0.932557854664457 NA NA NA 1 loc
1 1977 1993 15 8 2 DeadNotShot 1 LIZ92 2 1992 53 1977 15 NA Trueyeld 1992 225 LTF77 LTF77 23 313.549421592915 0 174 0.0604492508076943 NA NA 8 1 loc
1 1977 1993 15 8 2 DeadNotShot 1 LIZ82 2 1982 76 1977 5 5.339999809 Naive 1982 25 LTF77 LTF77 46 382.864139648909 0 152 -0.932557854664457 NA NA NA 1 loc
1 1977 1993 15 8 2 DeadNotShot 1 LIZ88 3 1988 97 1977 11 NA Milk 1988 121 LTF77 LTF77 67 420.469261939097 0 174 0.0604492508076943 NA NA NA 1 loc
1 1977 1993 15 8 2 DeadNotShot 1 LIZ83 2 1983 67 1977 6 5.899999809 Summeryeld 1983 36 LTF77 LTF77 37 361.091791264422 0 161 -0.526327675153122 NA NA NA 1 loc
1 1977 1993 15 8 2 DeadNotShot 1 LIZ90 1 1990 74 1977 13 NA Milk 1990 169 LTF77 LTF77 44 378.418963391826 0 162 -0.481190988540752 NA NA NA 1 loc
1 1977 1993 15 8 2 DeadNotShot 1 LIZ87 1 1987 75 1977 10 NA Milk 1987 100 LTF77 LTF77 45 380.666248977032 0 168 -0.210370868866529 NA NA NA 1 loc
1 1977 1993 15 8 2 DeadNotShot 1 LIZ89 2 1989 65 1977 12 NA Summeryeld 1989 144 LTF77 LTF77 35 355.534806148941 0 199 1.18886641611696 NA NA NA 1 loc
1 1967 1980 12 9 7 DeadNotShot 1 NA 1 NA NA NA 1 NA Milk NA 1 NA LTFLH NA NA NA NA NA NA NA 9 1 Imm
1 1980 NA NA 0 0 DeadNotShot 2 NA 1 NA NA NA 1 NA Milk NA 1 NA LTN80 NA NA NA NA NA NA NA 0 0.5 loc
1 1967 NA NA 3 1 DeadNotShot 2 NA 1 NA NA NA 1 NA Milk NA 1 NA LTNCK NA NA NA NA NA NA NA 3 1 Imm
1 2009 2012 2 0 0 Shot 3 NA 1 NA NA NA 1 NA Milk NA 1 NA LUN09 NA NA NA NA NA NA NA 0 0.9140625 loc
1 2008 NA NA 3 2 Living 3 LYR12 1 2012 83 2008 4 NA Naive 2012 16 LUT08 LUT08 53 397.029191355212 0.001953125 179 0.286132683869547 NA NA 3 0.875 loc
1 2008 NA NA 3 2 Living 3 LYR14 2 2014 73 2008 6 7.660000381 Trueyeld 2014 36 LUT08 LUT08 43 376.120011569356 0.001953125 179 0.286132683869547 NA NA NA 0.875 loc
1 2008 NA NA 3 2 Living 3 LYR16 1 2016 58 2008 8 6.979999809 Trueyeld 2016 64 LUT08 LUT08 28 333.22045101752 0.001953125 180 0.331269370481917 NA NA NA 0.875 loc
1 2010 NA NA 3 0 Living 3 BZK15 3 2015 76 2010 5 NA Summeryeld 2015 25 LUT10 LUT10 46 382.864139648909 0 172 -0.0298241224170467 NA NA 3 0.765625 loc
1 2010 NA NA 3 0 Living 3 BZK14 1 2014 62 2010 4 4.019999905 Naive 2014 16 LUT10 LUT10 32 346.573590279973 0 179 0.286132683869547 NA NA NA 0.765625 loc
1 2012 NA NA 1 0 Living 3 BAL15 1 2015 73 2012 3 2.450000095 Naive 2015 9 LUT12 LUT12 43 376.120011569356 0 172 -0.0298241224170467 NA NA 1 0.875 loc
1 1985 1989 4 0 0 DeadNotShot 1 NA 1 NA NA NA 1 NA Milk NA 1 NA LUZ85 NA NA NA NA NA NA NA 0 0.5 loc
1 1988 1989 0 0 0 DeadNotShot 1 NA 1 NA NA NA 1 NA Milk NA 1 NA LUZ88 NA NA NA NA NA NA NA 0 0.5 loc
1 2012 NA NA 2 0 Living 3 EMU16 2 2016 68 2012 4 6.92 Winteryeld 2016 16 LYR12 LYR12 38 363.758615972639 0.0087890625 180 0.331269370481917 NA NA 2 0.9296875 loc
1 2012 NA NA 2 0 Living 3 EMU15 2 2015 78 2012 3 5.740000095 Naive 2015 9 LYR12 LYR12 48 387.120101090789 0.0087890625 172 -0.0298241224170467 NA NA NA 0.9296875 loc
1 2016 NA NA 0 0 Living 3 NA 1 NA NA NA 1 NA Milk NA 1 NA LYR16 NA NA NA NA NA NA NA 0 0.921875 loc
1 1983 1986 3 1 0 DeadNotShot 1 RON86 2 1986 90 1983 3 NA Naive 1986 9 MAC83 MAC83 60 409.43445622221 0 201 1.2791397893417 NA NA 1 0.375 loc
1 1985 1989 4 1 0 DeadNotShot 1 HAD89 1 1989 73 1985 4 NA Naive 1989 16 MAC85 MAC85 43 376.120011569356 0 199 1.18886641611696 NA NA 1 0.875 loc
1 1987 NA NA 6 3 DeadNotShot 2 HER93 1 1993 69 1987 6 6.594999809 Trueyeld 1993 36 MAC87 MAC87 39 366.356164612965 0 167 -0.255507555478899 NA NA 6 0.375 loc
1 1987 NA NA 6 3 DeadNotShot 2 HER91 2 1991 55 1987 4 7.28 Naive 1991 16 MAC87 MAC87 25 321.88758248682 0 174 0.0604492508076943 NA NA NA 0.375 loc
1 1987 NA NA 6 3 DeadNotShot 2 HER96 2 1996 63 1987 9 NA Milk 1996 81 MAC87 MAC87 33 349.650756146648 0 162 -0.481190988540752 NA NA NA 0.375 loc
1 1987 NA NA 6 3 DeadNotShot 2 HER94 2 1994 59 1987 7 NA Milk 1994 49 MAC87 MAC87 29 336.729582998647 0 131 -1.88042827352424 NA NA NA 0.375 loc
1 1987 NA NA 6 3 DeadNotShot 2 HER95 1 1995 73 1987 8 6.319999809 Milk 1995 64 MAC87 MAC87 43 376.120011569356 0 144 -1.29365134756342 NA NA NA 0.375 loc
1 1987 NA NA 6 3 DeadNotShot 2 HER97 3 1997 67 1987 10 NA Milk 1997 100 MAC87 MAC87 37 361.091791264422 0 177 0.195859310644806 NA NA NA 0.375 loc
1 1987 1989 1 0 0 DeadNotShot 1 NA 1 NA NA NA 1 NA Milk NA 1 NA MAD87 NA NA NA NA NA NA NA 0 0.8125 loc
1 1991 1993 1 0 0 DeadNotShot 1 NA 1 NA NA NA 1 NA Milk NA 1 NA MAD91 NA NA NA NA NA NA NA 0 0.8125 loc
1 1977 1979 1 0 0 DeadNotShot 1 NA 1 NA NA NA 1 NA Milk NA 1 NA MAG77 NA NA NA NA NA NA NA 0 0.25 loc
1 1980 1981 0 0 0 DeadNotShot 1 NA 1 NA NA NA 1 NA Milk NA 1 NA MAG80 NA NA NA NA NA NA NA 0 0.25 loc
1 2012 2016 4 2 0 Shot 3 GLZ15 1 2015 62 2012 3 6.55 Naive 2015 9 MAJ12 MAJ12 32 346.573590279973 0.00390625 172 -0.0298241224170467 NA NA 2 0.9375 loc
1 2012 2016 4 2 0 Shot 3 GLZ16 1 2016 74 2012 4 6.425 Milk 2016 16 MAJ12 MAJ12 44 378.418963391826 0.00390625 180 0.331269370481917 NA NA NA 0.9375 loc
1 2013 NA NA 0 0 Living 3 NA 1 NA NA NA 1 NA Milk NA 1 NA MAJ13 NA NA NA NA NA NA NA 0 0.859375 loc
1 2014 NA NA 0 0 Living 3 NA 1 NA NA NA 1 NA Milk NA 1 NA MAJ14 NA NA NA NA NA NA NA 0 0.953125 loc
1 1988 1989 0 0 0 DeadNotShot 1 NA 1 NA NA NA 1 NA Milk NA 1 NA MAL88 NA NA NA NA NA NA NA 0 0.46875 loc
1 1993 2010 16 6 2 DeadNotShot 1 EID05 1 2005 62 1993 12 6.519999905 Trueyeld 2005 144 MAL93 MAL93 32 346.573590279973 0 198 1.14372972950459 NA NA 6 0.96875 loc
1 1993 2010 16 6 2 DeadNotShot 1 EID01 2 2001 69 1993 8 7.98 Trueyeld 2001 64 MAL93 MAL93 39 366.356164612965 0 179 0.286132683869547 NA NA NA 0.96875 loc
1 1993 2010 16 6 2 DeadNotShot 1 EID07 1 2007 82 1993 14 6.32 Trueyeld 2007 196 MAL93 MAL93 52 395.124371858143 0 188 0.692362863380881 NA NA NA 0.96875 loc
1 1993 2010 16 6 2 DeadNotShot 1 EID09 2 2009 46 1993 16 6.340000095 Trueyeld 2009 256 MAL93 MAL93 16 277.258872223978 0 183 0.466679430319029 NA NA NA 0.96875 loc
1 1993 2010 16 6 2 DeadNotShot 1 EID03 1 2003 45 1993 10 7.220000191 Trueyeld 2003 100 MAL93 MAL93 15 270.805020110221 0 176 0.150722624032435 NA NA NA 0.96875 loc
1 1993 2010 16 6 2 DeadNotShot 1 EID97 1 1997 131 1993 4 7.080000191 Naive 1997 16 MAL93 MAL93 101 461.512051684126 0 177 0.195859310644806 NA NA NA 0.96875 loc
1 1998 1998 0 0 0 DeadNotShot 1 NA 1 NA NA NA 1 NA Milk NA 1 NA MAL98 NA NA NA NA NA NA NA 0 0.65625 loc
1 1979 1981 1 0 0 DeadNotShot 1 NA 1 NA NA NA 1 NA Milk NA 1 NA MAN79 NA NA NA NA NA NA NA 0 0.5 loc
1 1980 1981 0 0 0 DeadNotShot 1 NA 1 NA NA NA 1 NA Milk NA 1 NA MAN80 NA NA NA NA NA NA NA 0 0.5 loc
1 1982 1983 1 0 0 DeadNotShot 1 NA 1 NA NA NA 1 NA Milk NA 1 NA MAN82 NA NA NA NA NA NA NA 0 0.5 loc
1 1983 1984 0 0 0 DeadNotShot 1 NA 1 NA NA NA 1 NA Milk NA 1 NA MAN83 NA NA NA NA NA NA NA 0 1 loc
1 2008 NA NA 0 0 DeadNotShot 2 NA 1 NA NA NA 1 NA Milk NA 1 NA MAP08 NA NA NA NA NA NA NA 0 0.3984375 loc
1 1987 1988 0 0 0 DeadNotShot 1 NA 1 NA NA NA 1 NA Milk NA 1 NA MAR87 NA NA NA NA NA NA NA 0 1 loc
1 1989 2007 17 4 0 DeadNotShot 1 MAT96 1 1996 68 1989 7 4.710000191 Trueyeld 1996 49 MAR89 MAR89 38 363.758615972639 0 162 -0.481190988540752 NA NA 4 1 loc
1 1989 2007 17 4 0 DeadNotShot 1 MAT04 1 2004 65 1989 15 2.840000048 Trueyeld 2004 225 MAR89 MAR89 35 355.534806148941 0 187 0.647226176768511 NA NA NA 1 loc
1 1989 2007 17 4 0 DeadNotShot 1 MAT98 1 1998 69 1989 9 5.619999809 Trueyeld 1998 81 MAR89 MAR89 39 366.356164612965 0 193 0.918046296442734 NA NA NA 1 loc
1 1989 2007 17 4 0 DeadNotShot 1 MAT94 3 1994 146 1989 5 NA Naive 1994 25 MAR89 MAR89 116 475.359019110636 0 131 -1.88042827352424 NA NA NA 1 loc
1 1990 1990 0 0 0 DeadNotShot 1 NA 1 NA NA NA 1 NA Milk NA 1 NA MAR90 NA NA NA NA NA NA NA 0 0.875 loc
1 1993 2007 13 7 1 DeadNotShot 1 MRY98 1 1998 61 1993 5 5.680000095 Milk 1998 25 MAR93 MAR93 31 343.398720448515 0 193 0.918046296442734 NA NA 7 1 loc
1 1993 2007 13 7 1 DeadNotShot 1 MRY02 2 2002 55 1993 9 7.76 Trueyeld 2002 81 MAR93 MAR93 25 321.88758248682 0 183 0.466679430319029 NA NA NA 1 loc
1 1993 2007 13 7 1 DeadNotShot 1 MRY04 1 2004 52 1993 11 7.479999809 Trueyeld 2004 121 MAR93 MAR93 22 309.104245335832 0 187 0.647226176768511 NA NA NA 1 loc
1 1993 2007 13 7 1 DeadNotShot 1 MRY97 1 1997 57 1993 4 5.659999905 Naive 1997 16 MAR93 MAR93 27 329.583686600433 0 177 0.195859310644806 NA NA NA 1 loc
1 1993 2007 13 7 1 DeadNotShot 1 MRY05 2 2005 62 1993 12 6.119999809 Winteryeld 2005 144 MAR93 MAR93 32 346.573590279973 0 198 1.14372972950459 NA NA NA 1 loc
1 1993 2007 13 7 1 DeadNotShot 1 MRY06 2 2006 63 1993 13 3.879999905 Winteryeld 2006 169 MAR93 MAR93 33 349.650756146648 0 182 0.421542743706658 NA NA NA 1 loc
1 1993 2007 13 7 1 DeadNotShot 1 MRY99 2 1999 67 1993 6 6.295000095 Winteryeld 1999 36 MAR93 MAR93 37 361.091791264422 0 211 1.7305066554654 NA NA NA 1 loc
1 1995 2011 16 11 2 DeadNotShot 1 MEG02 1 2002 68 1995 7 5.5 Trueyeld 2002 49 MAR95 MAR95 38 363.758615972639 0 183 0.466679430319029 NA NA 11 0.8125 loc
1 1995 2011 16 11 2 DeadNotShot 1 MEG00 1 2000 68 1995 5 3.940000191 Summeryeld 2000 25 MAR95 MAR95 38 363.758615972639 0 195 1.00831966966747 NA NA NA 0.8125 loc
1 1995 2011 16 11 2 DeadNotShot 1 MEG10 3 2010 56 1995 15 NA Summeryeld 2010 225 MAR95 MAR95 26 325.809653802148 0 191 0.827772923217993 NA NA NA 0.8125 loc
1 1995 2011 16 11 2 DeadNotShot 1 MEG99 2 1999 75 1995 4 5.080000191 Summeryeld 1999 16 MAR95 MAR95 45 380.666248977032 0 211 1.7305066554654 NA NA NA 0.8125 loc
1 1995 2011 16 11 2 DeadNotShot 1 MEG07 1 2007 72 1995 12 4.180000095 Milk 2007 144 MAR95 MAR95 42 373.766961828337 0 188 0.692362863380881 NA NA NA 0.8125 loc
1 1995 2011 16 11 2 DeadNotShot 1 MEG11 1 2011 82 1995 16 6.479999809 Summeryeld 2011 256 MAR95 MAR95 52 395.124371858143 0 178 0.240995997257176 NA NA NA 0.8125 loc
1 1995 2011 16 11 2 DeadNotShot 1 MEG98 1 1998 164 1995 3 6.7 Naive 1998 9 MAR95 MAR95 134 489.783979995091 0 193 0.918046296442734 NA NA NA 0.8125 loc
1 1995 2011 16 11 2 DeadNotShot 1 MEG06 1 2006 55 1995 11 6.1 Trueyeld 2006 121 MAR95 MAR95 25 321.88758248682 0 182 0.421542743706658 NA NA NA 0.8125 loc
1 1995 2011 16 11 2 DeadNotShot 1 MEG09 2 2009 51 1995 14 5.139999809 Summeryeld 2009 196 MAR95 MAR95 21 304.452243772342 0 183 0.466679430319029 NA NA NA 0.8125 loc
1 1995 2011 16 11 2 DeadNotShot 1 MEG04 2 2004 53 1995 9 7.540000095 Trueyeld 2004 81 MAR95 MAR95 23 313.549421592915 0 187 0.647226176768511 NA NA NA 0.8125 loc
1 1997 1999 1 0 0 DeadNotShot 1 NA 1 NA NA NA 1 NA Milk NA 1 NA MAR97 NA NA NA NA NA NA NA 0 0.90625 loc
1 1992 1993 0 0 0 DeadNotShot 1 NA 1 NA NA NA 1 NA Milk NA 1 NA MAS92 NA NA NA NA NA NA NA 0 0.8125 loc
1 1994 1994 0 0 0 DeadNotShot 1 NA 1 NA NA NA 1 NA Milk NA 1 NA MAS94 NA NA NA NA NA NA NA 0 0.9375 loc
1 1999 2004 5 1 0 Shot 3 BHN04 2 2004 55 1999 5 6.35 Naive 2004 25 MAS99 MAS99 25 321.88758248682 0.0625 187 0.647226176768511 NA NA 1 0.875 loc
1 2004 2004 0 0 0 DeadNotShot 1 NA 1 NA NA NA 1 NA Milk NA 1 NA MAT04 NA NA NA NA NA NA NA 0 0.96875 loc
1 1996 1996 0 0 0 DeadNotShot 1 NA 1 NA NA NA 1 NA Milk NA 1 NA MAT96 NA NA NA NA NA NA NA 0 0.796875 loc
1 1998 1999 0 0 0 DeadNotShot 1 NA 1 NA NA NA 1 NA Milk NA 1 NA MAT98 NA NA NA NA NA NA NA 0 0.875 loc
1 1979 1994 15 9 7 DeadNotShot 1 FUL91 2 1991 64 1979 12 5.460000095 Milk 1991 144 MAW79 MAW79 34 352.636052461616 0 174 0.0604492508076943 NA NA 9 0.75 loc
1 1979 1994 15 9 7 DeadNotShot 1 FUL86 1 1986 70 1979 7 5.440000191 Milk 1986 49 MAW79 MAW79 40 368.887945411394 0 201 1.2791397893417 NA NA NA 0.75 loc
1 1979 1994 15 9 7 DeadNotShot 1 FUL89 1 1989 69 1979 10 7.120000191 Trueyeld 1989 100 MAW79 MAW79 39 366.356164612965 0 199 1.18886641611696 NA NA NA 0.75 loc
1 1979 1994 15 9 7 DeadNotShot 1 FUL93 1 1993 71 1979 14 5.440000191 Trueyeld 1993 196 MAW79 MAW79 41 371.357206670431 0 167 -0.255507555478899 NA NA NA 0.75 loc
1 1979 1994 15 9 7 DeadNotShot 1 FUL87 1 1987 87 1979 8 6.739999905 Milk 1987 64 MAW79 MAW79 57 404.305126783455 0 168 -0.210370868866529 NA NA NA 0.75 loc
1 1979 1994 15 9 7 DeadNotShot 1 FUL90 2 1990 60 1979 11 6.874999905 Milk 1990 121 MAW79 MAW79 30 340.119738166216 0 162 -0.481190988540752 NA NA NA 0.75 loc
1 1979 1994 15 9 7 DeadNotShot 1 FUL85 1 1985 62 1979 6 6.46 Trueyeld 1985 36 MAW79 MAW79 32 346.573590279973 0 165 -0.34578092870364 NA NA NA 0.75 loc
1 1979 1994 15 9 7 DeadNotShot 1 FUL83 1 1983 75 1979 4 NA Naive 1983 16 MAW79 MAW79 45 380.666248977032 0 161 -0.526327675153122 NA NA NA 0.75 loc
1 1983 2000 16 9 3 DeadNotShot 1 MAR91 2 1991 57 1983 8 5.710000191 Summeryeld 1991 64 MAW83 MAW83 27 329.583686600433 0 174 0.0604492508076943 NA NA 9 1 loc
1 1983 2000 16 9 3 DeadNotShot 1 MAR89 1 1989 67 1983 6 6.000000191 Trueyeld 1989 36 MAW83 MAW83 37 361.091791264422 0 199 1.18886641611696 NA NA NA 1 loc
1 1983 2000 16 9 3 DeadNotShot 1 MAR87 1 1987 72 1983 4 4.270000095 Naive 1987 16 MAW83 MAW83 42 373.766961828337 0 168 -0.210370868866529 NA NA NA 1 loc
1 1983 2000 16 9 3 DeadNotShot 1 MAR90 1 1990 164 1983 7 NA Milk 1990 49 MAW83 MAW83 134 489.783979995091 0 162 -0.481190988540752 NA NA NA 1 loc
1 1983 2000 16 9 3 DeadNotShot 1 MAR95 1 1995 59 1983 12 5.139999809 Summeryeld 1995 144 MAW83 MAW83 29 336.729582998647 0 144 -1.29365134756342 NA NA NA 1 loc
1 1983 2000 16 9 3 DeadNotShot 1 MAR93 1 1993 61 1983 10 5.940000191 Trueyeld 1993 100 MAW83 MAW83 31 343.398720448515 0 167 -0.255507555478899 NA NA NA 1 loc
1 1983 2000 16 9 3 DeadNotShot 1 MAR97 1 1997 96 1983 14 5.000000191 Summeryeld 1997 196 MAW83 MAW83 66 418.965474202642 0 177 0.195859310644806 NA NA NA 1 loc
1 1983 2000 16 9 3 DeadNotShot 1 MAR96 2 1996 73 1983 13 4.120000191 Milk 1996 169 MAW83 MAW83 43 376.120011569356 0 162 -0.481190988540752 NA NA NA 1 loc
1 1983 2000 16 9 3 DeadNotShot 1 MAR94 3 1994 64 1983 11 NA Milk 1994 121 MAW83 MAW83 34 352.636052461616 0 131 -1.88042827352424 NA NA NA 1 loc
1 1984 1999 14 6 4 DeadNotShot 1 CAF89 1 1989 67 1984 5 5.960000095 Naive 1989 25 MAX84 MAX84 37 361.091791264422 0 199 1.18886641611696 NA NA 6 0.875 loc
1 1984 1999 14 6 4 DeadNotShot 1 CAF95 3 1995 188 1984 11 NA Trueyeld 1995 121 MAX84 MAX84 158 506.259503302697 0 144 -1.29365134756342 NA NA NA 0.875 loc
1 1984 1999 14 6 4 DeadNotShot 1 CAF98 1 1998 92 1984 14 8.7 Trueyeld 1998 196 MAX84 MAX84 62 412.713438504509 0 193 0.918046296442734 NA NA NA 0.875 loc
1 1984 1999 14 6 4 DeadNotShot 1 CAF96 1 1996 83 1984 12 6.739999905 Summeryeld 1996 144 MAX84 MAX84 53 397.029191355212 0 162 -0.481190988540752 NA NA NA 0.875 loc
1 1984 1999 14 6 4 DeadNotShot 1 CAF93 1 1993 86 1984 9 6.79 Trueyeld 1993 81 MAX84 MAX84 56 402.535169073515 0 167 -0.255507555478899 NA NA NA 0.875 loc
1 1984 1999 14 6 4 DeadNotShot 1 CAF91 1 1991 78 1984 7 7.14 Trueyeld 1991 49 MAX84 MAX84 48 387.120101090789 0 174 0.0604492508076943 NA NA NA 0.875 loc
1 1996 1996 0 0 0 Shot 3 NA 1 NA NA NA 1 NA Milk NA 1 NA MAY96 NA NA NA NA NA NA NA 0 0.9375 loc
1 2010 2011 0 0 0 DeadNotShot 1 NA 1 NA NA NA 1 NA Milk NA 1 NA MCD10 NA NA NA NA NA NA NA 0 0.84375 loc
1 2012 NA NA 1 0 Living 3 BAU16 2 2016 68 2012 4 6.239999905 Naive 2016 16 MCD12 MCD12 38 363.758615972639 0 180 0.331269370481917 NA NA 1 0.921875 loc
1 2014 NA NA 0 0 Living 3 NA 1 NA NA NA 1 NA Milk NA 1 NA MCD14 NA NA NA NA NA NA NA 0 0.921875 loc
1 2015 NA NA 0 0 Living 3 NA 1 NA NA NA 1 NA Milk NA 1 NA MCD15 NA NA NA NA NA NA NA 0 0.90625 loc
1 2014 NA NA 0 0 Living 3 NA 1 NA NA NA 1 NA Milk NA 1 NA MCQ14 NA NA NA NA NA NA NA 0 0.48828125 loc
1 2012 NA NA 1 0 Living 3 XIN16 2 2016 74 2012 4 7.325000095 Naive 2016 16 MCU12 MCU12 44 378.418963391826 0.015380859375 180 0.331269370481917 NA NA 1 0.94921875 loc
1 2014 2014 0 0 0 DeadNotShot 1 NA 1 NA NA NA 1 NA Milk NA 1 NA MCU14 NA NA NA NA NA NA NA 0 0.921875 loc
1 2013 NA NA 1 0 Living 3 MAB16 2 2016 70 2013 3 6.124999809 Naive 2016 9 MDD13 MDD13 40 368.887945411394 0 180 0.331269370481917 NA NA 1 0.453125 loc
1 1998 1999 0 0 0 DeadNotShot 1 NA 1 NA NA NA 1 NA Milk NA 1 NA MDL98 NA NA NA NA NA NA NA 0 0.9375 loc
1 1999 2000 0 0 0 DeadNotShot 1 NA 1 NA NA NA 1 NA Milk NA 1 NA MDL99 NA NA NA NA NA NA NA 0 0.9375 loc
1 2002 2003 0 0 0 DeadNotShot 1 NA 1 NA NA NA 1 NA Milk NA 1 NA MDR02 NA NA NA NA NA NA NA 0 0.796875 loc
1 1988 1989 0 0 0 DeadNotShot 1 NA 1 NA NA NA 1 NA Milk NA 1 NA MEA88 NA NA NA NA NA NA NA 0 0.4375 loc
1 1989 1990 0 0 0 DeadNotShot 1 NA 1 NA NA NA 1 NA Milk NA 1 NA MEA89 NA NA NA NA NA NA NA 0 0.8125 loc
1 2003 2017 13 7 5 DeadNotShot 1 AYE10 1 2010 75 2003 7 5.42 Milk 2010 49 MEE03 MEE03 45 380.666248977032 0.001953125 191 0.827772923217993 NA NA 7 0.828125 loc
1 2003 2017 13 7 5 DeadNotShot 1 AYE13 1 2013 50 2003 10 NA Milk 2013 100 MEE03 MEE03 20 299.573227355399 0.001953125 178 0.240995997257176 NA NA NA 0.828125 loc
1 2003 2017 13 7 5 DeadNotShot 1 AYE15 2 2015 53 2003 12 7.050000191 Trueyeld 2015 144 MEE03 MEE03 23 313.549421592915 0.001953125 172 -0.0298241224170467 NA NA NA 0.828125 loc
1 2003 2017 13 7 5 DeadNotShot 1 AYE07 2 2007 73 2003 4 6.180000095 Naive 2007 16 MEE03 MEE03 43 376.120011569356 0.001953125 188 0.692362863380881 NA NA NA 0.828125 loc
1 2003 2017 13 7 5 DeadNotShot 1 AYE12 1 2012 47 2003 9 8.039999619 Trueyeld 2012 81 MEE03 MEE03 17 283.321334405622 0.001953125 179 0.286132683869547 NA NA NA 0.828125 loc
1 2003 2017 13 7 5 DeadNotShot 1 AYE16 2 2016 98 2003 13 8.580000191 Milk 2016 169 MEE03 MEE03 68 421.950770517611 0.001953125 180 0.331269370481917 NA NA NA 0.828125 loc
1 2003 2017 13 7 5 DeadNotShot 1 AYE09 1 2009 55 2003 6 7.440000191 Trueyeld 2009 36 MEE03 MEE03 25 321.88758248682 0.001953125 183 0.466679430319029 NA NA NA 0.828125 loc
1 2005 NA NA 5 2 Living 3 USS10 2 2010 53 2005 5 5.64 Naive 2010 25 MEE05 MEE05 23 313.549421592915 0.0068359375 191 0.827772923217993 NA NA 5 0.921875 loc
1 2005 NA NA 5 2 Living 3 USS15 2 2015 63 2005 10 5.849999619 Milk 2015 100 MEE05 MEE05 33 349.650756146648 0.0068359375 172 -0.0298241224170467 NA NA NA 0.921875 loc
1 2005 NA NA 5 2 Living 3 USS12 1 2012 52 2005 7 6.91 Trueyeld 2012 49 MEE05 MEE05 22 309.104245335832 0.0068359375 179 0.286132683869547 NA NA NA 0.921875 loc
1 2005 NA NA 5 2 Living 3 USS14 2 2014 54 2005 9 7.130000095 Trueyeld 2014 81 MEE05 MEE05 24 317.805383034795 0.0068359375 179 0.286132683869547 NA NA NA 0.921875 loc
1 2005 NA NA 5 2 Living 3 USS16 1 2016 61 2005 11 6.839999809 Milk 2016 121 MEE05 MEE05 31 343.398720448515 0.0068359375 180 0.331269370481917 NA NA NA 0.921875 loc
1 2011 NA NA 1 0 Living 3 EKA15 2 2015 56 2011 4 6.539999905 Naive 2015 16 MEE11 MEE11 26 325.809653802148 0 172 -0.0298241224170467 NA NA 1 0.484375 loc
1 2000 2008 7 3 0 DeadNotShot 1 MGH05 1 2005 64 2000 5 5.080000191 Naive 2005 25 MEG00 MEG00 34 352.636052461616 0 198 1.14372972950459 NA NA 3 0.75 loc
1 2000 2008 7 3 0 DeadNotShot 1 MGH07 2 2007 81 2000 7 7.024999905 Summeryeld 2007 49 MEG00 MEG00 51 393.182563272433 0 188 0.692362863380881 NA NA NA 0.75 loc
1 2000 2008 7 3 0 DeadNotShot 1 MGH06 1 2006 81 2000 6 2.600000095 Winteryeld 2006 36 MEG00 MEG00 51 393.182563272433 0 182 0.421542743706658 NA NA NA 0.75 loc
1 2002 2002 0 0 0 DeadNotShot 1 NA 1 NA NA NA 1 NA Milk NA 1 NA MEG02 NA NA NA NA NA NA NA 0 0.890625 loc
1 2006 NA NA 5 1 Living 3 MDD13 1 2013 68 2006 7 NA Milk 2013 49 MEG06 MEG06 38 363.758615972639 0.041015625 178 0.240995997257176 NA NA 5 0.90625 loc
1 2006 NA NA 5 1 Living 3 MDD10 3 2010 98 2006 4 NA Naive 2010 16 MEG06 MEG06 68 421.950770517611 0.041015625 191 0.827772923217993 NA NA NA 0.90625 loc
1 2006 NA NA 5 1 Living 3 MDD15 2 2015 50 2006 9 6.8 Trueyeld 2015 81 MEG06 MEG06 20 299.573227355399 0.041015625 172 -0.0298241224170467 NA NA NA 0.90625 loc
1 2006 NA NA 5 1 Living 3 MDD12 2 2012 48 2006 6 7.499999619 Trueyeld 2012 36 MEG06 MEG06 18 289.037175789616 0.041015625 179 0.286132683869547 NA NA NA 0.90625 loc
1 2006 NA NA 5 1 Living 3 MDD16 3 2016 67 2006 10 NA Milk 2016 100 MEG06 MEG06 37 361.091791264422 0.041015625 180 0.331269370481917 NA NA NA 0.90625 loc
1 2007 2008 0 0 0 DeadNotShot 1 NA 1 NA NA NA 1 NA Milk NA 1 NA MEG07 NA NA NA NA NA NA NA 0 0.90625 loc
1 2011 2011 0 0 0 DeadNotShot 1 NA 1 NA NA NA 1 NA Milk NA 1 NA MEG11 NA NA NA NA NA NA NA 0 0.90625 loc
1 1998 1998 0 0 0 DeadNotShot 1 NA 1 NA NA NA 1 NA Milk NA 1 NA MEG98 NA NA NA NA NA NA NA 0 0.8125 loc
1 1975 1983 7 3 2 DeadNotShot 1 SIE80 2 1980 60 1975 5 6.540000095 Summeryeld 1980 25 MEL75 MEL75 30 340.119738166216 0 142 -1.38392472078816 NA NA 3 0.875 loc
1 1975 1983 7 3 2 DeadNotShot 1 SIE82 1 1982 75 1975 7 5.720000095 Trueyeld 1982 49 MEL75 MEL75 45 380.666248977032 0 152 -0.932557854664457 NA NA NA 0.875 loc
1 1975 1983 7 3 2 DeadNotShot 1 SIE79 2 1979 57 1975 4 4.840000095 Naive 1979 16 MEL75 MEL75 27 329.583686600433 0 151 -0.977694541276827 NA NA NA 0.875 loc
1 1976 1989 12 7 2 DeadNotShot 1 UMB87 2 1987 85 1976 11 4.439999905 Trueyeld 1987 121 MEL76 MEL76 55 400.733318523247 0 168 -0.210370868866529 NA NA 7 0.875 loc
1 1976 1989 12 7 2 DeadNotShot 1 UMB82 2 1982 65 1976 6 6.320000095 Trueyeld 1982 36 MEL76 MEL76 35 355.534806148941 0 152 -0.932557854664457 NA NA NA 0.875 loc
1 1976 1989 12 7 2 DeadNotShot 1 UMB88 1 1988 72 1976 12 5.580000191 Summeryeld 1988 144 MEL76 MEL76 42 373.766961828337 0 174 0.0604492508076943 NA NA NA 0.875 loc
1 1976 1989 12 7 2 DeadNotShot 1 UMB85 2 1985 96 1976 9 NA Milk 1985 81 MEL76 MEL76 66 418.965474202642 0 165 -0.34578092870364 NA NA NA 0.875 loc
1 1976 1989 12 7 2 DeadNotShot 1 UMB83 2 1983 78 1976 7 4.720000191 Winteryeld 1983 49 MEL76 MEL76 48 387.120101090789 0 161 -0.526327675153122 NA NA NA 0.875 loc
1 1976 1989 12 7 2 DeadNotShot 1 UMB80 1 1980 69 1976 4 5.580000191 Naive 1980 16 MEL76 MEL76 39 366.356164612965 0 142 -1.38392472078816 NA NA NA 0.875 loc
1 1976 1989 12 7 2 DeadNotShot 1 UMB84 1 1984 66 1976 8 5.920000381 Summeryeld 1984 64 MEL76 MEL76 36 358.351893845611 0 162 -0.481190988540752 NA NA NA 0.875 loc
1 1977 1983 5 1 0 DeadNotShot 1 QUI82 2 1982 66 1977 5 5.280000191 Naive 1982 25 MEL77 MEL77 36 358.351893845611 0 152 -0.932557854664457 NA NA 1 0.875 loc
1 1987 1987 0 0 0 DeadNotShot 1 NA 1 NA NA NA 1 NA Milk NA 1 NA MEL87 NA NA NA NA NA NA NA 0 0.875 loc
1 1988 1989 0 0 0 DeadNotShot 1 NA 1 NA NA NA 1 NA Milk NA 1 NA MEL88 NA NA NA NA NA NA NA 0 0.875 loc
1 2005 2006 0 0 0 DeadNotShot 1 NA 1 NA NA NA 1 NA Milk NA 1 NA MGH05 NA NA NA NA NA NA NA 0 0.875 loc
1 2006 2006 0 0 0 DeadNotShot 1 NA 1 NA NA NA 1 NA Milk NA 1 NA MGH06 NA NA NA NA NA NA NA 0 0.875 loc
1 1967 1978 10 7 3 DeadNotShot 1 NA 1 NA NA NA 1 NA Milk NA 1 NA MHO67 NA NA NA NA NA NA NA 7 1 loc
1 1962 1974 11 4 3 DeadNotShot 1 NA 1 NA NA NA 1 NA Milk NA 1 NA MHOLE NA NA NA NA NA NA NA 4 1 Imm
1 2014 NA NA 0 0 Living 3 NA 1 NA NA NA 1 NA Milk NA 1 NA MIC14 NA NA NA NA NA NA NA 0 0.46875 loc
1 2015 2015 0 0 0 DeadNotShot 1 NA 1 NA NA NA 1 NA Milk NA 1 NA MIC15 NA NA NA NA NA NA NA 0 0.9375 loc
1 2002 2005 3 1 0 Shot 3 MNN05 2 2005 72 2002 3 7.440000191 Naive 2005 9 MINNI MINNI 42 373.766961828337 0 198 1.14372972950459 NA NA 1 1 Imm
1 2004 2009 4 1 0 DeadNotShot 1 NA 1 NA NA NA 1 NA Milk NA 1 NA MLD04 NA NA NA NA NA NA NA 1 0.84375 loc
1 2000 2014 14 6 3 Shot 3 CMT14 1 2014 62 2000 14 8.719999619 Trueyeld 2014 196 MLN00 MLN00 32 346.573590279973 0 179 0.286132683869547 NA NA 6 0.875 loc
1 2000 2014 14 6 3 Shot 3 CMT06 2 2006 157 2000 6 NA Summeryeld 2006 36 MLN00 MLN00 127 484.418708645859 0 182 0.421542743706658 NA NA NA 0.875 loc
1 2000 2014 14 6 3 Shot 3 CMT11 2 2011 67 2000 11 6.85 Milk 2011 121 MLN00 MLN00 37 361.091791264422 0 178 0.240995997257176 NA NA NA 0.875 loc
1 2000 2014 14 6 3 Shot 3 CMT05 1 2005 34 2000 5 7.659999809 Naive 2005 25 MLN00 MLN00 4 138.629436111989 0 198 1.14372972950459 NA NA NA 0.875 loc
1 2000 2014 14 6 3 Shot 3 CMT10 1 2010 44 2000 10 7.14 Trueyeld 2010 100 MLN00 MLN00 14 263.905732961526 0 191 0.827772923217993 NA NA NA 0.875 loc
1 2004 2005 0 0 0 DeadNotShot 1 NA 1 NA NA NA 1 NA Milk NA 1 NA MLN04 NA NA NA NA NA NA NA 0 0.8125 loc
1 1997 2011 13 4 4 Shot 3 BSY04 1 2004 78 1997 7 6.479999809 Trueyeld 2004 49 MLN97 MLN97 48 387.120101090789 0 187 0.647226176768511 NA NA 4 0.875 loc
1 1997 2011 13 4 4 Shot 3 BSY06 2 2006 77 1997 9 7.78 Trueyeld 2006 81 MLN97 MLN97 47 385.014760171006 0 182 0.421542743706658 NA NA NA 0.875 loc
1 1997 2011 13 4 4 Shot 3 BSY02 2 2002 75 1997 5 6.919999905 Naive 2002 25 MLN97 MLN97 45 380.666248977032 0 183 0.466679430319029 NA NA NA 0.875 loc
1 1996 2015 18 12 8 DeadNotShot 1 WSD00 1 2000 54 1996 4 5.739999809 Summeryeld 2000 16 MLR96 MLR96 24 317.805383034795 0 195 1.00831966966747 NA NA 12 0.9375 loc
1 1996 2015 18 12 8 DeadNotShot 1 WSD02 1 2002 59 1996 6 NA Trueyeld 2002 36 MLR96 MLR96 29 336.729582998647 0 183 0.466679430319029 NA NA NA 0.9375 loc
1 1996 2015 18 12 8 DeadNotShot 1 WSD12 1 2012 73 1996 16 NA Milk 2012 256 MLR96 MLR96 43 376.120011569356 0 179 0.286132683869547 NA NA NA 0.9375 loc
1 1996 2015 18 12 8 DeadNotShot 1 WSD04 3 2004 54 1996 8 NA Summeryeld 2004 64 MLR96 MLR96 24 317.805383034795 0 187 0.647226176768511 NA NA NA 0.9375 loc
1 1996 2015 18 12 8 DeadNotShot 1 WSD08 2 2008 52 1996 12 NA Trueyeld 2008 144 MLR96 MLR96 22 309.104245335832 0 205 1.45968653579118 NA NA NA 0.9375 loc
1 1996 2015 18 12 8 DeadNotShot 1 WSD99 3 1999 64 1996 3 NA Naive 1999 9 MLR96 MLR96 34 352.636052461616 0 211 1.7305066554654 NA NA NA 0.9375 loc
1 1996 2015 18 12 8 DeadNotShot 1 WSD03 1 2003 70 1996 7 7.759999809 Milk 2003 49 MLR96 MLR96 40 368.887945411394 0 176 0.150722624032435 NA NA NA 0.9375 loc
1 1996 2015 18 12 8 DeadNotShot 1 WSD05 2 2005 56 1996 9 8.68 Summeryeld 2005 81 MLR96 MLR96 26 325.809653802148 0 198 1.14372972950459 NA NA NA 0.9375 loc
1 1996 2015 18 12 8 DeadNotShot 1 WSD11 2 2011 64 1996 15 NA Trueyeld 2011 225 MLR96 MLR96 34 352.636052461616 0 178 0.240995997257176 NA NA NA 0.9375 loc
1 1996 2015 18 12 8 DeadNotShot 1 WSD14 2 2014 151 1996 18 NA Trueyeld 2014 324 MLR96 MLR96 121 479.579054559674 0 179 0.286132683869547 NA NA NA 0.9375 loc
1 1996 2015 18 12 8 DeadNotShot 1 WSD06 2 2006 95 1996 10 NA Milk 2006 100 MLR96 MLR96 65 417.438726989564 0 182 0.421542743706658 NA NA NA 0.9375 loc
1 1996 2015 18 12 8 DeadNotShot 1 WSD09 2 2009 82 1996 13 NA Milk 2009 169 MLR96 MLR96 52 395.124371858143 0 183 0.466679430319029 NA NA NA 0.9375 loc
1 1998 1999 0 0 0 DeadNotShot 1 NA 1 NA NA NA 1 NA Milk NA 1 NA MLR98 NA NA NA NA NA NA NA 0 0.6875 loc
1 2007 2013 5 2 0 Shot 3 SHZ12 1 2012 62 2007 5 9.06 Winteryeld 2012 25 MLT07 MLT07 32 346.573590279973 0.0234375 179 0.286132683869547 NA NA 2 0.640625 loc
1 2008 NA NA 0 0 DeadNotShot 2 NA 1 NA NA NA 1 NA Milk NA 1 NA MLT08 NA NA NA NA NA NA NA 0 0.171875 loc
1 1998 NA NA 0 0 DeadNotShot 2 NA 1 NA NA NA 1 NA Milk NA 1 NA MND98 NA NA NA NA NA NA NA 0 0.375 loc
1 2007 2007 0 0 0 DeadNotShot 1 NA 1 NA NA NA 1 NA Milk NA 1 NA MNG07 NA NA NA NA NA NA NA 0 0.96875 loc
1 2009 NA NA 4 1 Living 3 MCU16 2 2016 51 2009 7 9.32 Milk 2016 49 MNG09 MNG09 21 304.452243772342 0.0048828125 180 0.331269370481917 NA NA 4 1 loc
1 2009 NA NA 4 1 Living 3 MCU12 1 2012 53 2009 3 6.739999905 Naive 2012 9 MNG09 MNG09 23 313.549421592915 0.0048828125 179 0.286132683869547 NA NA NA 1 loc
1 2009 NA NA 4 1 Living 3 MCU14 1 2014 44 2009 5 6.720000191 Trueyeld 2014 25 MNG09 MNG09 14 263.905732961526 0.0048828125 179 0.286132683869547 NA NA NA 1 loc
1 2009 NA NA 4 1 Living 3 MCU15 2 2015 50 2009 6 7.710000191 Summeryeld 2015 36 MNG09 MNG09 20 299.573227355399 0.0048828125 172 -0.0298241224170467 NA NA NA 1 loc
1 2007 2015 8 5 2 Shot 3 CAM12 2 2012 50 2007 5 7.995000381 Milk 2012 25 MNM07 MNM07 20 299.573227355399 0.03564453125 179 0.286132683869547 NA NA 5 1 loc
1 2007 2015 8 5 2 Shot 3 CAM13 2 2013 52 2007 6 7.159999809 Milk 2013 36 MNM07 MNM07 22 309.104245335832 0.03564453125 178 0.240995997257176 NA NA NA 1 loc
1 2007 2015 8 5 2 Shot 3 CAM14 2 2014 61 2007 7 7 Milk 2014 49 MNM07 MNM07 31 343.398720448515 0.03564453125 179 0.286132683869547 NA NA NA 1 loc
1 2007 2015 8 5 2 Shot 3 CAM15 2 2015 49 2007 8 9.079999809 Summeryeld 2015 64 MNM07 MNM07 19 294.443897916644 0.03564453125 172 -0.0298241224170467 NA NA NA 1 loc
1 2007 2015 8 5 2 Shot 3 CAM11 2 2011 53 2007 4 8.339999809 Naive 2011 16 MNM07 MNM07 23 313.549421592915 0.03564453125 178 0.240995997257176 NA NA NA 1 loc
1 2011 2011 0 0 0 DeadNotShot 1 NA 1 NA NA NA 1 NA Milk NA 1 NA MNM11 NA NA NA NA NA NA NA 0 0.953125 loc
1 2012 2017 4 0 0 Shot 3 NA 1 NA NA NA 1 NA Milk NA 1 NA MNM12 NA NA NA NA NA NA NA 0 0.953125 loc
1 2013 2013 0 0 0 DeadNotShot 1 NA 1 NA NA NA 1 NA Milk NA 1 NA MNM13 NA NA NA NA NA NA NA 0 1 loc
1 2014 2017 2 0 0 Shot 3 NA 1 NA NA NA 1 NA Milk NA 1 NA MNM14 NA NA NA NA NA NA NA 0 1 loc
1 2003 2017 13 7 2 Shot 3 TSU07 2 2007 61 2003 4 6.739999905 Naive 2007 16 MNS03 MNS03 31 343.398720448515 0.01220703125 188 0.692362863380881 NA NA 7 0.9375 loc
1 2003 2017 13 7 2 Shot 3 TSU11 3 2011 54 2003 8 NA Milk 2011 64 MNS03 MNS03 24 317.805383034795 0.01220703125 178 0.240995997257176 NA NA NA 0.9375 loc
1 2003 2017 13 7 2 Shot 3 TSU14 1 2014 78 2003 11 8.46 Summeryeld 2014 121 MNS03 MNS03 48 387.120101090789 0.01220703125 179 0.286132683869547 NA NA NA 0.9375 loc
1 2003 2017 13 7 2 Shot 3 TSU10 1 2010 49 2003 7 8.354999619 Trueyeld 2010 49 MNS03 MNS03 19 294.443897916644 0.01220703125 191 0.827772923217993 NA NA NA 0.9375 loc
1 2003 2017 13 7 2 Shot 3 TSU13 3 2013 48 2003 10 NA Trueyeld 2013 100 MNS03 MNS03 18 289.037175789616 0.01220703125 178 0.240995997257176 NA NA NA 0.9375 loc
1 2003 2017 13 7 2 Shot 3 TSU15 1 2015 61 2003 12 NA Summeryeld 2015 144 MNS03 MNS03 31 343.398720448515 0.01220703125 172 -0.0298241224170467 NA NA NA 0.9375 loc
1 2003 2017 13 7 2 Shot 3 TSU16 1 2016 61 2003 13 8.609999809 Milk 2016 169 MNS03 MNS03 31 343.398720448515 0.01220703125 180 0.331269370481917 NA NA NA 0.9375 loc
1 2012 NA NA 1 0 Living 3 DEW16 3 2016 82 2012 4 NA Naive 2016 16 MNS12 MNS12 52 395.124371858143 0 180 0.331269370481917 NA NA 1 0.4375 loc
1 2001 2003 2 0 0 Shot 3 NA 1 NA NA NA 1 NA Milk NA 1 NA MNT01 NA NA NA NA NA NA NA 0 0.84375 loc
1 2004 2009 5 2 0 Shot 3 TEI09 2 2009 80 2004 5 NA Summeryeld 2009 25 MNT04 MNT04 50 391.202300542815 0 183 0.466679430319029 NA NA 2 0.40625 loc
1 2004 2009 5 2 0 Shot 3 TEI08 3 2008 59 2004 4 NA Naive 2008 16 MNT04 MNT04 29 336.729582998647 0 205 1.45968653579118 NA NA NA 0.40625 loc
1 2006 2009 2 0 0 Shot 3 NA 1 NA NA NA 1 NA Milk NA 1 NA MNT06 NA NA NA NA NA NA NA 0 0.84375 loc
1 2008 2009 1 0 0 Shot 3 NA 1 NA NA NA 1 NA Milk NA 1 NA MNT08 NA NA NA NA NA NA NA 0 0.90625 loc
1 2009 2011 1 0 0 Shot 3 NA 1 NA NA NA 1 NA Milk NA 1 NA MNT09 NA NA NA NA NA NA NA 0 0.90625 loc
1 2011 2014 2 0 0 Shot 3 NA 1 NA NA NA 1 NA Milk NA 1 NA MNT11 NA NA NA NA NA NA NA 0 0.90625 loc
1 1999 2005 5 1 0 Shot 3 PMP04 2 2004 58 1999 5 7.064999809 Naive 2004 25 MNT99 MNT99 28 333.22045101752 0.0625 187 0.647226176768511 NA NA 1 0.84375 loc
1 1989 2005 15 8 1 DeadNotShot 1 PTL93 2 1993 89 1989 4 4.78 Naive 1993 16 MNX89 MNX89 59 407.753744390572 0 167 -0.255507555478899 NA NA 8 0.9375 loc
1 1989 2005 15 8 1 DeadNotShot 1 PTL00 2 2000 65 1989 11 4.594999809 Trueyeld 2000 121 MNX89 MNX89 35 355.534806148941 0 195 1.00831966966747 NA NA NA 0.9375 loc
1 1989 2005 15 8 1 DeadNotShot 1 PTL02 2 2002 78 1989 13 4.460000095 Trueyeld 2002 169 MNX89 MNX89 48 387.120101090789 0 183 0.466679430319029 NA NA NA 0.9375 loc
1 1989 2005 15 8 1 DeadNotShot 1 PTL94 1 1994 70 1989 5 4.41 Milk 1994 25 MNX89 MNX89 40 368.887945411394 0 131 -1.88042827352424 NA NA NA 0.9375 loc
1 1989 2005 15 8 1 DeadNotShot 1 PTL97 1 1997 68 1989 8 5.500000191 Summeryeld 1997 64 MNX89 MNX89 38 363.758615972639 0 177 0.195859310644806 NA NA NA 0.9375 loc
1 1989 2005 15 8 1 DeadNotShot 1 PTL96 1 1996 80 1989 7 5.44 Milk 1996 49 MNX89 MNX89 50 391.202300542815 0 162 -0.481190988540752 NA NA NA 0.9375 loc
1 1989 2005 15 8 1 DeadNotShot 1 PTL95 2 1995 81 1989 6 4.474999809 Winteryeld 1995 36 MNX89 MNX89 51 393.182563272433 0 144 -1.29365134756342 NA NA NA 0.9375 loc
1 1989 2005 15 8 1 DeadNotShot 1 PTL98 1 1998 77 1989 9 4.650000191 Milk 1998 81 MNX89 MNX89 47 385.014760171006 0 193 0.918046296442734 NA NA NA 0.9375 loc
1 1990 2004 13 5 3 DeadNotShot 1 STR96 1 1996 59 1990 6 7.940000191 Summeryeld 1996 36 MNX90 MNX90 29 336.729582998647 0 162 -0.481190988540752 NA NA 5 0.875 loc
1 1990 2004 13 5 3 DeadNotShot 1 STR00 1 2000 59 1990 10 6.44 Trueyeld 2000 100 MNX90 MNX90 29 336.729582998647 0 195 1.00831966966747 NA NA NA 0.875 loc
1 1990 2004 13 5 3 DeadNotShot 1 STR97 2 1997 65 1990 7 7.959999619 Milk 1997 49 MNX90 MNX90 35 355.534806148941 0 177 0.195859310644806 NA NA NA 0.875 loc
1 1990 2004 13 5 3 DeadNotShot 1 STR03 1 2003 54 1990 13 8.180000191 Trueyeld 2003 169 MNX90 MNX90 24 317.805383034795 0 176 0.150722624032435 NA NA NA 0.875 loc
1 1990 2004 13 5 3 DeadNotShot 1 STR95 1 1995 58 1990 5 NA Naive 1995 25 MNX90 MNX90 28 333.22045101752 0 144 -1.29365134756342 NA NA NA 0.875 loc
1 1964 NA NA 2 1 DeadNotShot 2 NA 1 NA NA NA 1 NA Milk NA 1 NA MOARY NA NA NA NA NA NA NA 2 1 Imm
1 1979 1981 1 0 0 DeadNotShot 1 NA 1 NA NA NA 1 NA Milk NA 1 NA MOC79 NA NA NA NA NA NA NA 0 0.5 loc
1 1982 1983 0 0 0 DeadNotShot 1 NA 1 NA NA NA 1 NA Milk NA 1 NA MOC82 NA NA NA NA NA NA NA 0 0.5 loc
1 1984 1998 13 8 4 DeadNotShot 1 CRB95 1 1995 80 1984 11 5.554999905 Milk 1995 121 MOC84 MOC84 50 391.202300542815 0 144 -1.29365134756342 NA NA 8 1 loc
1 1984 1998 13 8 4 DeadNotShot 1 CRB97 1 1997 80 1984 13 6.979999809 Milk 1997 169 MOC84 MOC84 50 391.202300542815 0 177 0.195859310644806 NA NA NA 1 loc
1 1984 1998 13 8 4 DeadNotShot 1 CRB88 1 1988 71 1984 4 NA Naive 1988 16 MOC84 MOC84 41 371.357206670431 0 174 0.0604492508076943 NA NA NA 1 loc
1 1984 1998 13 8 4 DeadNotShot 1 CRB96 2 1996 68 1984 12 5.12 Milk 1996 144 MOC84 MOC84 38 363.758615972639 0 162 -0.481190988540752 NA NA NA 1 loc
1 1984 1998 13 8 4 DeadNotShot 1 CRB94 2 1994 63 1984 10 NA Summeryeld 1994 100 MOC84 MOC84 33 349.650756146648 0 131 -1.88042827352424 NA NA NA 1 loc
1 1984 1998 13 8 4 DeadNotShot 1 CRB90 2 1990 65 1984 6 7.120000191 Trueyeld 1990 36 MOC84 MOC84 35 355.534806148941 0 162 -0.481190988540752 NA NA NA 1 loc
1 1984 1998 13 8 4 DeadNotShot 1 CRB91 2 1991 72 1984 7 6.440000191 Milk 1991 49 MOC84 MOC84 42 373.766961828337 0 174 0.0604492508076943 NA NA NA 1 loc
1 1984 1998 13 8 4 DeadNotShot 1 CRB93 3 1993 60 1984 9 NA Trueyeld 1993 81 MOC84 MOC84 30 340.119738166216 0 167 -0.255507555478899 NA NA NA 1 loc
1 1972 1989 16 8 4 DeadNotShot 1 FOL77 2 1977 165 1972 5 NA Trueyeld 1977 25 MOD72 MOD72 135 490.527477843843 0 114 -2.64775194593454 NA NA 8 1 loc
1 1972 1989 16 8 4 DeadNotShot 1 FOL75 2 1975 58 1972 3 5.870000095 Naive 1975 9 MOD72 MOD72 28 333.22045101752 0 90 -3.73103242463143 NA NA NA 1 loc
1 1972 1989 16 8 4 DeadNotShot 1 FOL80 1 1980 74 1972 8 6.624999809 Trueyeld 1980 64 MOD72 MOD72 44 378.418963391826 0 142 -1.38392472078816 NA NA NA 1 loc
1 1972 1989 16 8 4 DeadNotShot 1 FOL84 2 1984 71 1972 12 7.399999809 Milk 1984 144 MOD72 MOD72 41 371.357206670431 0 162 -0.481190988540752 NA NA NA 1 loc
1 1972 1989 16 8 4 DeadNotShot 1 FOL83 1 1983 58 1972 11 6.28 Trueyeld 1983 121 MOD72 MOD72 28 333.22045101752 0 161 -0.526327675153122 NA NA NA 1 loc
1 1972 1989 16 8 4 DeadNotShot 1 FOL81 2 1981 61 1972 9 7.955 Summeryeld 1981 81 MOD72 MOD72 31 343.398720448515 0 155 -0.797147794827345 NA NA NA 1 loc
1 1972 1989 16 8 4 DeadNotShot 1 FOL88 2 1988 64 1972 16 7.419999905 Trueyeld 1988 256 MOD72 MOD72 34 352.636052461616 0 174 0.0604492508076943 NA NA NA 1 loc
1 1972 1989 16 8 4 DeadNotShot 1 FOL86 2 1986 66 1972 14 6.554999905 Trueyeld 1986 196 MOD72 MOD72 36 358.351893845611 0 201 1.2791397893417 NA NA NA 1 loc
1 1974 1986 11 4 2 DeadNotShot 1 MAW81 2 1981 75 1974 7 6.425 Trueyeld 1981 49 MOD74 MOD74 45 380.666248977032 0 155 -0.797147794827345 NA NA 4 1 loc
1 1974 1986 11 4 2 DeadNotShot 1 MAW79 1 1979 66 1974 5 5.000000191 Naive 1979 25 MOD74 MOD74 36 358.351893845611 0 151 -0.977694541276827 NA NA NA 1 loc
1 1974 1986 11 4 2 DeadNotShot 1 MAW83 1 1983 68 1974 9 6.619999809 Trueyeld 1983 81 MOD74 MOD74 38 363.758615972639 0 161 -0.526327675153122 NA NA NA 1 loc
1 1974 1986 11 4 2 DeadNotShot 1 MAW85 2 1985 74 1974 11 5.840000095 Trueyeld 1985 121 MOD74 MOD74 44 378.418963391826 0 165 -0.34578092870364 NA NA NA 1 loc
1 1997 NA NA 2 1 DeadNotShot 2 NA 1 NA NA NA 1 NA Milk NA 1 NA MODNP NA NA NA NA NA NA NA 2 1 Imm
1 1968 NA NA 3 2 DeadNotShot 2 NA 1 NA NA NA 1 NA Milk NA 1 NA MOGPI NA NA NA NA NA NA NA 3 1 Imm
1 2015 2015 0 0 0 DeadNotShot 1 NA 1 NA NA NA 1 NA Milk NA 1 NA MOJ15 NA NA NA NA NA NA NA 0 0.90625 loc
1 1970 1977 6 3 0 DeadNotShot 1 SID74 3 1974 72 1970 4 NA Naive 1974 16 MOL70 MOL70 42 373.766961828337 0 79 -4.2275359773675 NA NA 3 0.5 loc
1 1970 1977 6 3 0 DeadNotShot 1 SID76 2 1976 87 1970 6 6.28 Summeryeld 1976 36 MOL70 MOL70 57 404.305126783455 0 113 -2.69288863254691 NA NA NA 0.5 loc
1 1970 1977 6 3 0 DeadNotShot 1 SID75 1 1975 74 1970 5 4.82 Summeryeld 1975 25 MOL70 MOL70 44 378.418963391826 0 90 -3.73103242463143 NA NA NA 0.5 loc
1 1972 1972 0 0 0 DeadNotShot 1 NA 1 NA NA NA 1 NA Milk NA 1 NA MOL72 NA NA NA NA NA NA NA 0 0.5 loc
1 1973 1980 6 2 0 DeadNotShot 1 CAL78 3 1978 60 1973 5 NA Naive 1978 25 MOL73 MOL73 30 340.119738166216 0 134 -1.74501821368713 NA NA 2 0.5 loc
1 1975 1987 12 5 1 Shot 3 LAP81 1 1981 53 1975 6 5.78 Trueyeld 1981 36 MOL75 MOL75 23 313.549421592915 0 155 -0.797147794827345 NA NA 5 1 loc
1 1975 1987 12 5 1 Shot 3 LAP83 2 1983 58 1975 8 6.959999619 Trueyeld 1983 64 MOL75 MOL75 28 333.22045101752 0 161 -0.526327675153122 NA NA NA 1 loc
1 1975 1987 12 5 1 Shot 3 LAP78 2 1978 73 1975 3 5.355000095 Naive 1978 9 MOL75 MOL75 43 376.120011569356 0 134 -1.74501821368713 NA NA NA 1 loc
1 1969 1974 5 3 1 DeadNotShot 1 MOL74 2 1974 58 1969 5 NA Milk 1974 25 MOLIN MOLIN 28 333.22045101752 0 79 -4.2275359773675 NA NA 3 1 Imm
1 1969 1974 5 3 1 DeadNotShot 1 MOL72 1 1972 51 1969 3 6.479999905 Naive 1972 9 MOLIN MOLIN 21 304.452243772342 0 NA 0 NA NA NA 1 Imm
1 1969 1974 5 3 1 DeadNotShot 1 MOL73 1 1973 56 1969 4 NA Summeryeld 1973 16 MOLIN MOLIN 26 325.809653802148 0 79 -4.2275359773675 NA NA NA 1 Imm
1 1965 1983 18 9 5 DeadNotShot 1 NA 1 NA NA NA 1 NA Milk NA 1 NA MOM65 NA NA NA NA NA NA NA 9 1 loc
1 1967 1980 13 5 1 DeadNotShot 1 NA 1 NA NA NA 1 NA Milk NA 1 NA MOM67 NA NA NA NA NA NA NA 5 0.5 loc
1 1968 1981 12 5 0 DeadNotShot 1 NA 1 NA NA NA 1 NA Milk NA 1 NA MOM68 NA NA NA NA NA NA NA 5 0.5 loc
1 1971 1973 1 0 0 DeadNotShot 1 NA 1 NA NA NA 1 NA Milk NA 1 NA MOM71 NA NA NA NA NA NA NA 0 0.5 loc
1 1972 1986 13 8 0 DeadNotShot 1 MAN82 1 1982 68 1972 10 NA Trueyeld 1982 100 MOM72 MOM72 38 363.758615972639 0 152 -0.932557854664457 NA NA 8 1 loc
1 1972 1986 13 8 0 DeadNotShot 1 MAN80 1 1980 93 1972 8 7.540000095 Milk 1980 64 MOM72 MOM72 63 414.313472639153 0 142 -1.38392472078816 NA NA NA 1 loc
1 1972 1986 13 8 0 DeadNotShot 1 MAN76 3 1976 73 1972 4 NA Naive 1976 16 MOM72 MOM72 43 376.120011569356 0 113 -2.69288863254691 NA NA NA 1 loc
1 1972 1986 13 8 0 DeadNotShot 1 MAN85 2 1985 71 1972 13 6.710000191 Trueyeld 1985 169 MOM72 MOM72 41 371.357206670431 0 165 -0.34578092870364 NA NA NA 1 loc
1 1972 1986 13 8 0 DeadNotShot 1 MAN79 1 1979 69 1972 7 NA Summeryeld 1979 49 MOM72 MOM72 39 366.356164612965 0 151 -0.977694541276827 NA NA NA 1 loc
1 1972 1986 13 8 0 DeadNotShot 1 MAN78 2 1978 68 1972 6 5.94 Summeryeld 1978 36 MOM72 MOM72 38 363.758615972639 0 134 -1.74501821368713 NA NA NA 1 loc
1 1972 1986 13 8 0 DeadNotShot 1 MAN83 1 1983 82 1972 11 4.220000191 Milk 1983 121 MOM72 MOM72 52 395.124371858143 0 161 -0.526327675153122 NA NA NA 1 loc
1 1972 1986 13 8 0 DeadNotShot 1 MAN77 2 1977 70 1972 5 NA Summeryeld 1977 25 MOM72 MOM72 40 368.887945411394 0 114 -2.64775194593454 NA NA NA 1 loc
1 1973 1973 0 0 0 DeadNotShot 1 NA 1 NA NA NA 1 NA Milk NA 1 NA MOM73 NA NA NA NA NA NA NA 0 0.5 loc
1 1961 1975 14 8 5 DeadNotShot 1 NA 1 NA NA NA 1 NA Milk NA 1 NA MOMHI NA NA NA NA NA NA NA 8 1 Imm
1 1994 NA NA 1 0 DeadNotShot 2 PNT98 2 1998 73 1994 4 6.955 Naive 1998 16 MOO94 MOO94 43 376.120011569356 0 193 0.918046296442734 NA NA 1 0.375 loc
1 1995 1996 1 0 0 DeadNotShot 1 NA 1 NA NA NA 1 NA Milk NA 1 NA MOO95 NA NA NA NA NA NA NA 0 0.875 loc
1 1996 2006 9 4 3 DeadNotShot 1 BEA05 1 2005 54 1996 9 7.580000191 Summeryeld 2005 81 MOO96 MOO96 24 317.805383034795 0 198 1.14372972950459 NA NA 4 0.6875 loc
1 1996 2006 9 4 3 DeadNotShot 1 BEA04 1 2004 53 1996 8 7.479999809 Trueyeld 2004 64 MOO96 MOO96 23 313.549421592915 0 187 0.647226176768511 NA NA NA 0.6875 loc
1 1996 2006 9 4 3 DeadNotShot 1 BEA00 1 2000 71 1996 4 4.255000191 Naive 2000 16 MOO96 MOO96 41 371.357206670431 0 195 1.00831966966747 NA NA NA 0.6875 loc
1 1996 2006 9 4 3 DeadNotShot 1 BEA02 2 2002 80 1996 6 NA Trueyeld 2002 36 MOO96 MOO96 50 391.202300542815 0 183 0.466679430319029 NA NA NA 0.6875 loc
1 1976 1977 0 0 0 DeadNotShot 1 NA 1 NA NA NA 1 NA Milk NA 1 NA MOP76 NA NA NA NA NA NA NA 0 0.25 loc
1 1994 NA NA 2 2 DeadNotShot 2 NA 1 NA NA NA 1 NA Milk NA 1 NA MOPRX NA NA NA NA NA NA NA 2 1 Imm
1 1974 NA NA 1 0 DeadNotShot 2 NA 1 NA NA NA 1 NA Milk NA 1 NA MOR74 NA NA NA NA NA NA NA 1 0.5 loc
1 1978 1993 14 6 5 DeadNotShot 1 RHY92 1 1992 64 1978 14 7.64 Trueyeld 1992 196 MOS78 MOS78 34 352.636052461616 0 174 0.0604492508076943 NA NA 6 0.75 loc
1 1978 1993 14 6 5 DeadNotShot 1 RHY84 2 1984 62 1978 6 7.35 Trueyeld 1984 36 MOS78 MOS78 32 346.573590279973 0 162 -0.481190988540752 NA NA NA 0.75 loc
1 1978 1993 14 6 5 DeadNotShot 1 RHY90 2 1990 56 1978 12 7.980000381 Trueyeld 1990 144 MOS78 MOS78 26 325.809653802148 0 162 -0.481190988540752 NA NA NA 0.75 loc
1 1978 1993 14 6 5 DeadNotShot 1 RHY86 1 1986 61 1978 8 8.119999809 Trueyeld 1986 64 MOS78 MOS78 31 343.398720448515 0 201 1.2791397893417 NA NA NA 0.75 loc
1 1978 1993 14 6 5 DeadNotShot 1 RHY88 1 1988 54 1978 10 7.64 Trueyeld 1988 100 MOS78 MOS78 24 317.805383034795 0 174 0.0604492508076943 NA NA NA 0.75 loc
1 1978 1993 14 6 5 DeadNotShot 1 RHY82 2 1982 68 1978 4 7.339999809 Naive 1982 16 MOS78 MOS78 38 363.758615972639 0 152 -0.932557854664457 NA NA NA 0.75 loc
1 1983 1993 9 4 1 DeadNotShot 1 PEL87 2 1987 89 1983 4 6.12 Naive 1987 16 MOS83 MOS83 59 407.753744390572 0 168 -0.210370868866529 NA NA 4 0.75 loc
1 1983 1993 9 4 1 DeadNotShot 1 PEL91 1 1991 67 1983 8 6.360000095 Trueyeld 1991 64 MOS83 MOS83 37 361.091791264422 0 174 0.0604492508076943 NA NA NA 0.75 loc
1 1983 1993 9 4 1 DeadNotShot 1 PEL92 2 1992 58 1983 9 7.825000095 Summeryeld 1992 81 MOS83 MOS83 28 333.22045101752 0 174 0.0604492508076943 NA NA NA 0.75 loc
1 1983 1993 9 4 1 DeadNotShot 1 PEL89 2 1989 72 1983 6 6.28 Trueyeld 1989 36 MOS83 MOS83 42 373.766961828337 0 199 1.18886641611696 NA NA NA 0.75 loc
1 1985 1986 0 0 0 DeadNotShot 1 NA 1 NA NA NA 1 NA Milk NA 1 NA MOS85 NA NA NA NA NA NA NA 0 0.25 loc
1 2003 NA NA 7 2 Living 3 CPY09 2 2009 72 2003 6 7.78 Winteryeld 2009 36 MOU03 MOU03 42 373.766961828337 0.0078125 183 0.466679430319029 NA NA 7 0.84375 loc
1 2003 NA NA 7 2 Living 3 CPY06 2 2006 66 2003 3 5.239999905 Naive 2006 9 MOU03 MOU03 36 358.351893845611 0.0078125 182 0.421542743706658 NA NA NA 0.84375 loc
1 2003 NA NA 7 2 Living 3 CPY08 1 2008 64 2003 5 6.025000095 Trueyeld 2008 25 MOU03 MOU03 34 352.636052461616 0.0078125 205 1.45968653579118 NA NA NA 0.84375 loc
1 2003 NA NA 7 2 Living 3 CPY16 1 2016 60 2003 13 8.339999619 Trueyeld 2016 169 MOU03 MOU03 30 340.119738166216 0.0078125 180 0.331269370481917 NA NA NA 0.84375 loc
1 2003 NA NA 7 2 Living 3 CPY13 2 2013 54 2003 10 6.64 Summeryeld 2013 100 MOU03 MOU03 24 317.805383034795 0.0078125 178 0.240995997257176 NA NA NA 0.84375 loc
1 2003 NA NA 7 2 Living 3 CPY14 1 2014 79 2003 11 NA Winteryeld 2014 121 MOU03 MOU03 49 389.182029811063 0.0078125 179 0.286132683869547 NA NA NA 0.84375 loc
1 2003 NA NA 7 2 Living 3 CPY12 3 2012 54 2003 9 NA Trueyeld 2012 81 MOU03 MOU03 24 317.805383034795 0.0078125 179 0.286132683869547 NA NA NA 0.84375 loc
1 1971 1986 14 8 7 DeadNotShot 1 WID85 1 1985 80 1971 14 6.680000095 Milk 1985 196 MOW71 MOW71 50 391.202300542815 0 165 -0.34578092870364 NA NA 8 1 loc
1 1964 NA NA 4 4 DeadNotShot 2 NA 1 NA NA NA 1 NA Milk NA 1 NA MOWSP NA NA NA NA NA NA NA 4 1 Imm
1 1973 1986 12 5 2 DeadNotShot 1 LEN85 1 1985 74 1973 12 8.455 Milk 1985 144 MOY73 MOY73 44 378.418963391826 0 165 -0.34578092870364 NA NA 5 1 loc
1 1973 1986 12 5 2 DeadNotShot 1 LEN78 2 1978 67 1973 5 7.180000095 Naive 1978 25 MOY73 MOY73 37 361.091791264422 0 134 -1.74501821368713 NA NA NA 1 loc
1 1973 1986 12 5 2 DeadNotShot 1 LEN84 2 1984 73 1973 11 7.355000095 Milk 1984 121 MOY73 MOY73 43 376.120011569356 0 162 -0.481190988540752 NA NA NA 1 loc
1 1973 1986 12 5 2 DeadNotShot 1 LEN81 2 1981 64 1973 8 8.039999619 Trueyeld 1981 64 MOY73 MOY73 34 352.636052461616 0 155 -0.797147794827345 NA NA NA 1 loc
1 1973 1986 12 5 2 DeadNotShot 1 LEN83 2 1983 58 1973 10 7.660000381 Trueyeld 1983 100 MOY73 MOY73 28 333.22045101752 0 161 -0.526327675153122 NA NA NA 1 loc
1 1974 1986 11 8 2 DeadNotShot 1 ADZ81 1 1981 61 1974 7 7.519999809 Summeryeld 1981 49 MOY74 MOY74 31 343.398720448515 0 155 -0.797147794827345 NA NA 8 1 loc
1 1974 1986 11 8 2 DeadNotShot 1 ADZ85 2 1985 79 1974 11 NA Milk 1985 121 MOY74 MOY74 49 389.182029811063 0 165 -0.34578092870364 NA NA NA 1 loc
1 1974 1986 11 8 2 DeadNotShot 1 ADZ79 2 1979 78 1974 5 NA Summeryeld 1979 25 MOY74 MOY74 48 387.120101090789 0 151 -0.977694541276827 NA NA NA 1 loc
1 1974 1986 11 8 2 DeadNotShot 1 ADZ84 1 1984 65 1974 10 NA Summeryeld 1984 100 MOY74 MOY74 35 355.534806148941 0 162 -0.481190988540752 NA NA NA 1 loc
1 1974 1986 11 8 2 DeadNotShot 1 ADZ78 3 1978 89 1974 4 NA Naive 1978 16 MOY74 MOY74 59 407.753744390572 0 134 -1.74501821368713 NA NA NA 1 loc
1 1974 1986 11 8 2 DeadNotShot 1 ADZ83 3 1983 82 1974 9 NA Milk 1983 81 MOY74 MOY74 52 395.124371858143 0 161 -0.526327675153122 NA NA NA 1 loc
1 1974 1986 11 8 2 DeadNotShot 1 ADZ82 1 1982 66 1974 8 NA Summeryeld 1982 64 MOY74 MOY74 36 358.351893845611 0 152 -0.932557854664457 NA NA NA 1 loc
1 1974 1986 11 8 2 DeadNotShot 1 ADZ80 1 1980 100 1974 6 4.979999809 Milk 1980 36 MOY74 MOY74 70 424.849524204936 0 142 -1.38392472078816 NA NA NA 1 loc
1 1976 1986 9 5 1 DeadNotShot 1 HAR81 2 1981 64 1976 5 6.979999809 Summeryeld 1981 25 MOY76 MOY76 34 352.636052461616 0.125 155 -0.797147794827345 NA NA 5 1 loc
1 1976 1986 9 5 1 DeadNotShot 1 HAR84 2 1984 118 1976 8 7.000000191 Trueyeld 1984 64 MOY76 MOY76 88 447.733681447821 0.125 162 -0.481190988540752 NA NA NA 1 loc
1 1976 1986 9 5 1 DeadNotShot 1 HAR82 1 1982 87 1976 6 7.080000191 Milk 1982 36 MOY76 MOY76 57 404.305126783455 0.125 152 -0.932557854664457 NA NA NA 1 loc
1 1976 1986 9 5 1 DeadNotShot 1 HAR80 2 1980 96 1976 4 7.14 Naive 1980 16 MOY76 MOY76 66 418.965474202642 0.125 142 -1.38392472078816 NA NA NA 1 loc
1 1976 1986 9 5 1 DeadNotShot 1 HAR85 2 1985 67 1976 9 6.630000095 Winteryeld 1985 81 MOY76 MOY76 37 361.091791264422 0.125 165 -0.34578092870364 NA NA NA 1 loc
1 1977 1980 3 0 0 DeadNotShot 1 NA 1 NA NA NA 1 NA Milk NA 1 NA MOY77 NA NA NA NA NA NA NA 0 0.5 loc
1 1978 1980 1 0 0 DeadNotShot 1 NA 1 NA NA NA 1 NA Milk NA 1 NA MOY78 NA NA NA NA NA NA NA 0 1 loc
1 1981 1982 0 0 0 DeadNotShot 1 NA 1 NA NA NA 1 NA Milk NA 1 NA MOY81 NA NA NA NA NA NA NA 0 0.5 loc
1 1982 1997 14 8 3 DeadNotShot 1 MOO90 2 1990 47 1982 8 NA Trueyeld 1990 64 MOY82 MOY82 17 283.321334405622 0 162 -0.481190988540752 NA NA 8 0.75 loc
1 1982 1997 14 8 3 DeadNotShot 1 MOO88 2 1988 52 1982 6 NA Trueyeld 1988 36 MOY82 MOY82 22 309.104245335832 0 174 0.0604492508076943 NA NA NA 0.75 loc
1 1982 1997 14 8 3 DeadNotShot 1 MOO94 1 1994 69 1982 12 NA Summeryeld 1994 144 MOY82 MOY82 39 366.356164612965 0 131 -1.88042827352424 NA NA NA 0.75 loc
1 1982 1997 14 8 3 DeadNotShot 1 MOO86 2 1986 73 1982 4 5.740000191 Naive 1986 16 MOY82 MOY82 43 376.120011569356 0 201 1.2791397893417 NA NA NA 0.75 loc
1 1982 1997 14 8 3 DeadNotShot 1 MOO96 1 1996 74 1982 14 NA Milk 1996 196 MOY82 MOY82 44 378.418963391826 0 162 -0.481190988540752 NA NA NA 0.75 loc
1 1982 1997 14 8 3 DeadNotShot 1 MOO95 1 1995 87 1982 13 5.854999809 Milk 1995 169 MOY82 MOY82 57 404.305126783455 0 144 -1.29365134756342 NA NA NA 0.75 loc
1 1982 1997 14 8 3 DeadNotShot 1 MOO93 3 1993 60 1982 11 NA Trueyeld 1993 121 MOY82 MOY82 30 340.119738166216 0 167 -0.255507555478899 NA NA NA 0.75 loc
1 1982 1997 14 8 3 DeadNotShot 1 MOO91 2 1991 59 1982 9 6.379999905 Winteryeld 1991 81 MOY82 MOY82 29 336.729582998647 0 174 0.0604492508076943 NA NA NA 0.75 loc
1 2007 2008 0 0 0 DeadNotShot 1 NA 1 NA NA NA 1 NA Milk NA 1 NA MOZ07 NA NA NA NA NA NA NA 0 0.953125 loc
1 2003 2015 11 4 2 DeadNotShot 1 DAI08 1 2008 167 2003 5 NA Naive 2008 25 MRG03 MRG03 137 491.998092582812 0 205 1.45968653579118 NA NA 4 0.9375 loc
1 2003 2015 11 4 2 DeadNotShot 1 DAI10 2 2010 58 2003 7 4.940000191 Trueyeld 2010 49 MRG03 MRG03 28 333.22045101752 0 191 0.827772923217993 NA NA NA 0.9375 loc
1 2003 2015 11 4 2 DeadNotShot 1 DAI14 2 2014 166 2003 11 6.519999905 Trueyeld 2014 121 MRG03 MRG03 136 491.265488573605 0 179 0.286132683869547 NA NA NA 0.9375 loc
1 2003 2015 11 4 2 DeadNotShot 1 DAI12 2 2012 62 2003 9 7.539999809 Trueyeld 2012 81 MRG03 MRG03 32 346.573590279973 0 179 0.286132683869547 NA NA NA 0.9375 loc
1 2006 2007 0 0 0 DeadNotShot 1 NA 1 NA NA NA 1 NA Milk NA 1 NA MRG06 NA NA NA NA NA NA NA 0 0.96875 loc
1 1998 2000 1 0 0 DeadNotShot 1 NA 1 NA NA NA 1 NA Milk NA 1 NA MRN98 NA NA NA NA NA NA NA 0 0.8515625 loc
1 2004 2005 0 0 0 DeadNotShot 1 NA 1 NA NA NA 1 NA Milk NA 1 NA MRY04 NA NA NA NA NA NA NA 0 1 loc
1 1997 1999 1 0 0 DeadNotShot 1 NA 1 NA NA NA 1 NA Milk NA 1 NA MRY97 NA NA NA NA NA NA NA 0 0.875 loc
1 1998 1999 0 0 0 DeadNotShot 1 NA 1 NA NA NA 1 NA Milk NA 1 NA MRY98 NA NA NA NA NA NA NA 0 1 loc
1 2008 NA NA 5 3 Living 3 RAS15 2 2015 70 2008 7 6.024999905 Milk 2015 49 MTT08 MTT08 40 368.887945411394 0.0078125 172 -0.0298241224170467 NA NA 5 0.921875 loc
1 2008 NA NA 5 3 Living 3 RAS14 1 2014 65 2008 6 5.310000095 Milk 2014 36 MTT08 MTT08 35 355.534806148941 0.0078125 179 0.286132683869547 NA NA NA 0.921875 loc
1 2008 NA NA 5 3 Living 3 RAS13 1 2013 62 2008 5 4.530000191 Milk 2013 25 MTT08 MTT08 32 346.573590279973 0.0078125 178 0.240995997257176 NA NA NA 0.921875 loc
1 2008 NA NA 5 3 Living 3 RAS16 1 2016 64 2008 8 5.740000191 Milk 2016 64 MTT08 MTT08 34 352.636052461616 0.0078125 180 0.331269370481917 NA NA NA 0.921875 loc
1 2008 NA NA 5 3 Living 3 RAS12 1 2012 62 2008 4 6.064999809 Naive 2012 16 MTT08 MTT08 32 346.573590279973 0.0078125 179 0.286132683869547 NA NA NA 0.921875 loc
1 2010 NA NA 2 0 Living 3 KLP16 2 2016 67 2010 6 7.240000191 Trueyeld 2016 36 MTT10 MTT10 37 361.091791264422 0 180 0.331269370481917 NA NA 2 0.890625 loc
1 2010 NA NA 2 0 Living 3 KLP14 2 2014 70 2010 4 5.609999809 Naive 2014 16 MTT10 MTT10 40 368.887945411394 0 179 0.286132683869547 NA NA NA 0.890625 loc
1 2000 NA NA 0 0 DeadNotShot 2 NA 1 NA NA NA 1 NA Milk NA 1 NA MUD00 NA NA NA NA NA NA NA 0 0.46875 loc
1 1999 1999 0 0 0 DeadNotShot 1 NA 1 NA NA NA 1 NA Milk NA 1 NA MUF99 NA NA NA NA NA NA NA 0 0.90625 loc
1 1985 1999 13 7 2 DeadNotShot 1 BRG96 2 1996 71 1985 11 7.500000191 Milk 1996 121 MUR85 MUR85 41 371.357206670431 0 162 -0.481190988540752 NA NA 7 0.75 loc
1 1985 1999 13 7 2 DeadNotShot 1 BRG95 2 1995 69 1985 10 5.46 Milk 1995 100 MUR85 MUR85 39 366.356164612965 0 144 -1.29365134756342 NA NA NA 0.75 loc
1 1985 1999 13 7 2 DeadNotShot 1 BRG92 2 1992 58 1985 7 7.899999809 Trueyeld 1992 49 MUR85 MUR85 28 333.22045101752 0 174 0.0604492508076943 NA NA NA 0.75 loc
1 1985 1999 13 7 2 DeadNotShot 1 BRG90 2 1990 70 1985 5 8.019999809 Winteryeld 1990 25 MUR85 MUR85 40 368.887945411394 0 162 -0.481190988540752 NA NA NA 0.75 loc
1 1985 1999 13 7 2 DeadNotShot 1 BRG89 1 1989 71 1985 4 7.119999809 Naive 1989 16 MUR85 MUR85 41 371.357206670431 0 199 1.18886641611696 NA NA NA 0.75 loc
1 1985 1999 13 7 2 DeadNotShot 1 BRG94 1 1994 50 1985 9 7.28 Trueyeld 1994 81 MUR85 MUR85 20 299.573227355399 0 131 -1.88042827352424 NA NA NA 0.75 loc
1 1985 1999 13 7 2 DeadNotShot 1 BRG98 2 1998 56 1985 13 6.580000191 Trueyeld 1998 169 MUR85 MUR85 26 325.809653802148 0 193 0.918046296442734 NA NA NA 0.75 loc
1 1977 1993 15 6 5 DeadNotShot 1 TUR87 1 1987 68 1977 10 7.239999905 Trueyeld 1987 100 MUS77 MUS77 38 363.758615972639 0 168 -0.210370868866529 NA NA 6 0.75 loc
1 1977 1993 15 6 5 DeadNotShot 1 TUR85 1 1985 65 1977 8 6.854999809 Trueyeld 1985 64 MUS77 MUS77 35 355.534806148941 0 165 -0.34578092870364 NA NA NA 0.75 loc
1 1977 1993 15 6 5 DeadNotShot 1 TUR81 2 1981 74 1977 4 6.519999809 Naive 1981 16 MUS77 MUS77 44 378.418963391826 0 155 -0.797147794827345 NA NA NA 0.75 loc
1 1977 1993 15 6 5 DeadNotShot 1 TUR92 2 1992 59 1977 15 7.64 Trueyeld 1992 225 MUS77 MUS77 29 336.729582998647 0 174 0.0604492508076943 NA NA NA 0.75 loc
1 1977 1993 15 6 5 DeadNotShot 1 TUR89 2 1989 131 1977 12 NA Trueyeld 1989 144 MUS77 MUS77 101 461.512051684126 0 199 1.18886641611696 NA NA NA 0.75 loc
1 1977 1993 15 6 5 DeadNotShot 1 TUR83 1 1983 90 1977 6 6.91 Trueyeld 1983 36 MUS77 MUS77 60 409.43445622221 0 161 -0.526327675153122 NA NA NA 0.75 loc
1 1981 2000 19 11 7 Shot 3 PEP88 2 1988 62 1981 7 6.680000095 Trueyeld 1988 49 MUS81 MUS81 32 346.573590279973 0 174 0.0604492508076943 NA NA 11 0.75 loc
1 1981 2000 19 11 7 Shot 3 PEP90 1 1990 53 1981 9 6.600000095 Trueyeld 1990 81 MUS81 MUS81 23 313.549421592915 0 162 -0.481190988540752 NA NA NA 0.75 loc
1 1981 2000 19 11 7 Shot 3 PEP91 1 1991 94 1981 10 7.620000191 Milk 1991 100 MUS81 MUS81 64 415.888308335967 0 174 0.0604492508076943 NA NA NA 0.75 loc
1 1981 2000 19 11 7 Shot 3 PEP97 3 1997 92 1981 16 NA Trueyeld 1997 256 MUS81 MUS81 62 412.713438504509 0 177 0.195859310644806 NA NA NA 0.75 loc
1 1981 2000 19 11 7 Shot 3 PEP99 2 1999 89 1981 18 4.739999905 Trueyeld 1999 324 MUS81 MUS81 59 407.753744390572 0 211 1.7305066554654 NA NA NA 0.75 loc
1 1981 2000 19 11 7 Shot 3 PEP94 2 1994 71 1981 13 5.059999905 Milk 1994 169 MUS81 MUS81 41 371.357206670431 0 131 -1.88042827352424 NA NA NA 0.75 loc
1 1981 2000 19 11 7 Shot 3 PEP84 3 1984 76 1981 3 NA Naive 1984 9 MUS81 MUS81 46 382.864139648909 0 162 -0.481190988540752 NA NA NA 0.75 loc
1 1981 2000 19 11 7 Shot 3 PEP95 2 1995 82 1981 14 5.580000191 Winteryeld 1995 196 MUS81 MUS81 52 395.124371858143 0 144 -1.29365134756342 NA NA NA 0.75 loc
1 1981 2000 19 11 7 Shot 3 PEP85 2 1985 64 1981 4 NA Summeryeld 1985 16 MUS81 MUS81 34 352.636052461616 0 165 -0.34578092870364 NA NA NA 0.75 loc
1 1981 2000 19 11 7 Shot 3 PEP93 1 1993 66 1981 12 6.82 Trueyeld 1993 144 MUS81 MUS81 36 358.351893845611 0 167 -0.255507555478899 NA NA NA 0.75 loc
1 1981 2000 19 11 7 Shot 3 PEP86 2 1986 95 1981 5 6.23 Milk 1986 25 MUS81 MUS81 65 417.438726989564 0 201 1.2791397893417 NA NA NA 0.75 loc
1 1984 2000 16 6 3 Shot 3 VIN97 1 1997 61 1984 13 7.119999809 Trueyeld 1997 169 MUS84 MUS84 31 343.398720448515 0 177 0.195859310644806 NA NA 6 0.75 loc
1 1984 2000 16 6 3 Shot 3 VIN91 1 1991 81 1984 7 6.919999905 Trueyeld 1991 49 MUS84 MUS84 51 393.182563272433 0 174 0.0604492508076943 NA NA NA 0.75 loc
1 1984 2000 16 6 3 Shot 3 VIN99 2 1999 73 1984 15 7.360000191 Trueyeld 1999 225 MUS84 MUS84 43 376.120011569356 0 211 1.7305066554654 NA NA NA 0.75 loc
1 1984 2000 16 6 3 Shot 3 VIN93 1 1993 71 1984 9 7.540000095 Trueyeld 1993 81 MUS84 MUS84 41 371.357206670431 0 167 -0.255507555478899 NA NA NA 0.75 loc
1 1984 2000 16 6 3 Shot 3 VIN95 1 1995 60 1984 11 6.934999905 Trueyeld 1995 121 MUS84 MUS84 30 340.119738166216 0 144 -1.29365134756342 NA NA NA 0.75 loc
1 1984 2000 16 6 3 Shot 3 VIN88 2 1988 71 1984 4 6.979999809 Naive 1988 16 MUS84 MUS84 41 371.357206670431 0 174 0.0604492508076943 NA NA NA 0.75 loc
1 1985 2002 16 8 6 DeadNotShot 1 PIC00 2 2000 56 1985 15 7.32 Trueyeld 2000 225 MUS85 MUS85 26 325.809653802148 0 195 1.00831966966747 NA NA 8 0.625 loc
1 1985 2002 16 8 6 DeadNotShot 1 PIC90 2 1990 52 1985 5 7.32 Summeryeld 1990 25 MUS85 MUS85 22 309.104245335832 0 162 -0.481190988540752 NA NA NA 0.625 loc
1 1985 2002 16 8 6 DeadNotShot 1 PIC98 1 1998 47 1985 13 7.275 Trueyeld 1998 169 MUS85 MUS85 17 283.321334405622 0 193 0.918046296442734 NA NA NA 0.625 loc
1 1985 2002 16 8 6 DeadNotShot 1 PIC93 2 1993 60 1985 8 7.310000095 Trueyeld 1993 64 MUS85 MUS85 30 340.119738166216 0 167 -0.255507555478899 NA NA NA 0.625 loc
1 1985 2002 16 8 6 DeadNotShot 1 PIC89 2 1989 61 1985 4 NA Naive 1989 16 MUS85 MUS85 31 343.398720448515 0 199 1.18886641611696 NA NA NA 0.625 loc
1 1985 2002 16 8 6 DeadNotShot 1 PIC96 2 1996 55 1985 11 9.42 Trueyeld 1996 121 MUS85 MUS85 25 321.88758248682 0 162 -0.481190988540752 NA NA NA 0.625 loc
1 1985 2002 16 8 6 DeadNotShot 1 PIC91 1 1991 103 1985 6 7.41 Milk 1991 36 MUS85 MUS85 73 429.045944114839 0 174 0.0604492508076943 NA NA NA 0.625 loc
1 1985 2002 16 8 6 DeadNotShot 1 PIC94 2 1994 62 1985 9 8.109999809 Milk 1994 81 MUS85 MUS85 32 346.573590279973 0 131 -1.88042827352424 NA NA NA 0.625 loc
1 1992 NA NA 0 0 DeadNotShot 2 NA 1 NA NA NA 1 NA Milk NA 1 NA MUS92 NA NA NA NA NA NA NA 0 0.25 loc
1 1974 1989 14 7 2 DeadNotShot 1 WHO88 2 1988 58 1974 14 NA Summeryeld 1988 196 MYR74 MYR74 28 333.22045101752 0 174 0.0604492508076943 NA NA 7 1 loc
1 1974 1989 14 7 2 DeadNotShot 1 WHO81 2 1981 138 1974 7 NA Trueyeld 1981 49 MYR74 MYR74 108 468.213122712422 0 155 -0.797147794827345 NA NA NA 1 loc
1 1974 1989 14 7 2 DeadNotShot 1 WHO78 3 1978 57 1974 4 NA Naive 1978 16 MYR74 MYR74 27 329.583686600433 0 134 -1.74501821368713 NA NA NA 1 loc
1 1974 1989 14 7 2 DeadNotShot 1 WHO85 1 1985 65 1974 11 7.859999619 Trueyeld 1985 121 MYR74 MYR74 35 355.534806148941 0 165 -0.34578092870364 NA NA NA 1 loc
1 1974 1989 14 7 2 DeadNotShot 1 WHO83 1 1983 72 1974 9 NA Trueyeld 1983 81 MYR74 MYR74 42 373.766961828337 0 161 -0.526327675153122 NA NA NA 1 loc
1 1974 1989 14 7 2 DeadNotShot 1 WHO79 1 1979 63 1974 5 7.879999619 Summeryeld 1979 25 MYR74 MYR74 33 349.650756146648 0 151 -0.977694541276827 NA NA NA 1 loc
1 1974 1989 14 7 2 DeadNotShot 1 WHO87 1 1987 84 1974 13 6.479999809 Trueyeld 1987 169 MYR74 MYR74 54 398.898404656427 0 168 -0.210370868866529 NA NA NA 1 loc
1 1967 1977 9 4 2 DeadNotShot 1 NA 1 NA NA NA 1 NA Milk NA 1 NA MYRTL NA NA NA NA NA NA NA 4 1 Imm
1 1993 NA NA 0 0 DeadNotShot 2 NA 1 NA NA NA 1 NA Milk NA 1 NA NAI93 NA NA NA NA NA NA NA 0 0.125 loc
1 1996 2000 3 1 0 DeadNotShot 1 NA 1 NA NA NA 1 NA Milk NA 1 NA NAI96 NA NA NA NA NA NA NA 1 0.125 loc
1 1998 NA NA 0 0 DeadNotShot 2 NA 1 NA NA NA 1 NA Milk NA 1 NA NAI98 NA NA NA NA NA NA NA 0 0.125 loc
1 1989 2000 10 6 1 DeadNotShot 1 NAI95 2 1995 71 1989 6 5.28 Milk 1995 36 NAK89 NAK89 41 371.357206670431 0 144 -1.29365134756342 NA NA 6 0.25 loc
1 1989 2000 10 6 1 DeadNotShot 1 NAI98 1 1998 51 1989 9 NA Milk 1998 81 NAK89 NAK89 21 304.452243772342 0 193 0.918046296442734 NA NA NA 0.25 loc
1 1989 2000 10 6 1 DeadNotShot 1 NAI94 2 1994 57 1989 5 NA Milk 1994 25 NAK89 NAK89 27 329.583686600433 0 131 -1.88042827352424 NA NA NA 0.25 loc
1 1989 2000 10 6 1 DeadNotShot 1 NAI93 1 1993 76 1989 4 NA Naive 1993 16 NAK89 NAK89 46 382.864139648909 0 167 -0.255507555478899 NA NA NA 0.25 loc
1 1990 2000 10 5 3 Shot 3 TKN97 1 1997 54 1990 7 NA Trueyeld 1997 49 NAK90 NAK90 24 317.805383034795 0 177 0.195859310644806 NA NA 5 0.625 loc
1 1990 2000 10 5 3 Shot 3 TKN95 2 1995 71 1990 5 NA Milk 1995 25 NAK90 NAK90 41 371.357206670431 0 144 -1.29365134756342 NA NA NA 0.625 loc
1 1990 2000 10 5 3 Shot 3 TKN98 2 1998 72 1990 8 NA Milk 1998 64 NAK90 NAK90 42 373.766961828337 0 193 0.918046296442734 NA NA NA 0.625 loc
1 1990 2000 10 5 3 Shot 3 TKN94 1 1994 64 1990 4 6.080000381 Naive 1994 16 NAK90 NAK90 34 352.636052461616 0 131 -1.88042827352424 NA NA NA 0.625 loc
1 1990 2000 10 5 3 Shot 3 TKN99 2 1999 67 1990 9 7.44 Milk 1999 81 NAK90 NAK90 37 361.091791264422 0 211 1.7305066554654 NA NA NA 0.625 loc
1 2008 2014 5 2 0 Shot 3 ZAP12 3 2012 53 2008 4 NA Naive 2012 16 NAV08 NAV08 23 313.549421592915 0 179 0.286132683869547 NA NA 2 0.8046875 loc
1 2008 2014 5 2 0 Shot 3 ZAP13 1 2013 59 2008 5 4.479999809 Summeryeld 2013 25 NAV08 NAV08 29 336.729582998647 0 178 0.240995997257176 NA NA NA 0.8046875 loc
1 2012 NA NA 2 0 Living 3 PUE15 2 2015 70 2012 3 4.64 Naive 2015 9 NAV12 NAV12 40 368.887945411394 0 172 -0.0298241224170467 NA NA 2 0.8046875 loc
1 2012 NA NA 2 0 Living 3 PUE16 2 2016 70 2012 4 5.42 Milk 2016 16 NAV12 NAV12 40 368.887945411394 0 180 0.331269370481917 NA NA NA 0.8046875 loc
1 2013 2013 0 0 0 DeadNotShot 1 NA 1 NA NA NA 1 NA Milk NA 1 NA NAV13 NA NA NA NA NA NA NA 0 0.8671875 loc
1 2014 NA NA 0 0 Living 3 NA 1 NA NA NA 1 NA Milk NA 1 NA NAV14 NA NA NA NA NA NA NA 0 0.890625 loc
1 2015 NA NA 0 0 Living 3 NA 1 NA NA NA 1 NA Milk NA 1 NA NAV15 NA NA NA NA NA NA NA 0 0.3984375 loc
1 2001 2002 0 0 0 DeadNotShot 1 NA 1 NA NA NA 1 NA Milk NA 1 NA NEB01 NA NA NA NA NA NA NA 0 0.96875 loc
1 2009 2009 0 0 0 DeadNotShot 3 NA 1 NA NA NA 1 NA Milk NA 1 NA NEB09 NA NA NA NA NA NA NA 0 0.984375 loc
1 2005 2014 8 3 1 Shot 3 PEA13 2 2013 62 2005 8 7.720000095 Summeryeld 2013 64 NEC05 NEC05 32 346.573590279973 0.005126953125 178 0.240995997257176 NA NA 3 0.84375 loc
1 2005 2014 8 3 1 Shot 3 PEA10 2 2010 93 2005 5 8.84 Naive 2010 25 NEC05 NEC05 63 414.313472639153 0.005126953125 191 0.827772923217993 NA NA NA 0.84375 loc
1 2005 2014 8 3 1 Shot 3 PEA12 2 2012 68 2005 7 8.109999809 Trueyeld 2012 49 NEC05 NEC05 38 363.758615972639 0.005126953125 179 0.286132683869547 NA NA NA 0.84375 loc
1 2008 NA NA 3 2 Living 3 HNY16 3 2016 61 2008 8 NA Trueyeld 2016 64 NEC08 NEC08 31 343.398720448515 0.0048828125 180 0.331269370481917 NA NA 3 0.96875 loc
1 2008 NA NA 3 2 Living 3 HNY12 1 2012 65 2008 4 8.84 Naive 2012 16 NEC08 NEC08 35 355.534806148941 0.0048828125 179 0.286132683869547 NA NA NA 0.96875 loc
1 2008 NA NA 3 2 Living 3 HNY14 1 2014 76 2008 6 7.980000381 Trueyeld 2014 36 NEC08 NEC08 46 382.864139648909 0.0048828125 179 0.286132683869547 NA NA NA 0.96875 loc
1 2010 2012 2 0 0 Shot 3 NA 1 NA NA NA 1 NA Milk NA 1 NA NEC10 NA NA NA NA NA NA NA 0 1 loc
1 2012 NA NA 1 0 Living 3 NA 1 NA NA NA 1 NA Milk NA 1 NA NEC12 NA NA NA NA NA NA NA 1 0.5 loc
1 1981 NA NA 0 0 DeadNotShot 2 NA 1 NA NA NA 1 NA Milk NA 1 NA NEL81 NA NA NA NA NA NA NA 0 0.125 loc
1 1996 1999 3 0 0 Shot 3 NA 1 NA NA NA 1 NA Milk NA 1 NA NEP96 NA NA NA NA NA NA NA 0 0.921875 loc
1 2001 2002 0 0 0 DeadNotShot 1 NA 1 NA NA NA 1 NA Milk NA 1 NA NET01 NA NA NA NA NA NA NA 0 0.96875 loc
1 2002 NA NA 10 2 Living 3 VES08 2 2008 58 2002 6 6.69 Milk 2008 36 NET02 NET02 28 333.22045101752 0.08203125 205 1.45968653579118 NA NA 10 1 loc
1 2002 NA NA 10 2 Living 3 VES10 1 2010 59 2002 8 7.280000191 Summeryeld 2010 64 NET02 NET02 29 336.729582998647 0.08203125 191 0.827772923217993 NA NA NA 1 loc
1 2002 NA NA 10 2 Living 3 VES09 3 2009 99 2002 7 NA Milk 2009 49 NET02 NET02 69 423.410650459726 0.08203125 183 0.466679430319029 NA NA NA 1 loc
1 2002 NA NA 10 2 Living 3 VES14 1 2014 66 2002 12 3.430000048 Winteryeld 2014 144 NET02 NET02 36 358.351893845611 0.08203125 179 0.286132683869547 NA NA NA 1 loc
1 2002 NA NA 10 2 Living 3 VES06 1 2006 58 2002 4 5.440000191 Naive 2006 16 NET02 NET02 28 333.22045101752 0.08203125 182 0.421542743706658 NA NA NA 1 loc
1 2002 NA NA 10 2 Living 3 VES13 1 2013 58 2002 11 6.429999809 Milk 2013 121 NET02 NET02 28 333.22045101752 0.08203125 178 0.240995997257176 NA NA NA 1 loc
1 2002 NA NA 10 2 Living 3 VES16 1 2016 60 2002 14 6.054999905 Milk 2016 196 NET02 NET02 30 340.119738166216 0.08203125 180 0.331269370481917 NA NA NA 1 loc
1 2002 NA NA 10 2 Living 3 VES07 2 2007 59 2002 5 6.360000095 Milk 2007 25 NET02 NET02 29 336.729582998647 0.08203125 188 0.692362863380881 NA NA NA 1 loc
1 2002 NA NA 10 2 Living 3 VES12 2 2012 54 2002 10 8.76 Trueyeld 2012 100 NET02 NET02 24 317.805383034795 0.08203125 179 0.286132683869547 NA NA NA 1 loc
1 2002 NA NA 10 2 Living 3 VES15 1 2015 53 2002 13 6.395 Summeryeld 2015 169 NET02 NET02 23 313.549421592915 0.08203125 172 -0.0298241224170467 NA NA NA 1 loc
1 2006 2006 0 0 0 DeadNotShot 1 NA 1 NA NA NA 1 NA Milk NA 1 NA NET06 NA NA NA NA NA NA NA 0 0.84375 loc
1 1998 1999 0 0 0 DeadNotShot 1 NA 1 NA NA NA 1 NA Milk NA 1 NA NET98 NA NA NA NA NA NA NA 0 1 loc
1 1999 2010 10 5 1 DeadNotShot 1 BUM08 1 2008 62 1999 9 7.640000191 Summeryeld 2008 81 NET99 NET99 32 346.573590279973 0.017578125 205 1.45968653579118 NA NA 5 0.9375 loc
1 1999 2010 10 5 1 DeadNotShot 1 BUM06 1 2006 56 1999 7 6.620000191 Trueyeld 2006 49 NET99 NET99 26 325.809653802148 0.017578125 182 0.421542743706658 NA NA NA 0.9375 loc
1 1999 2010 10 5 1 DeadNotShot 1 BUM04 2 2004 56 1999 5 8.839999809 Naive 2004 25 NET99 NET99 26 325.809653802148 0.017578125 187 0.647226176768511 NA NA NA 0.9375 loc
1 1999 2010 10 5 1 DeadNotShot 1 BUM09 2 2009 65 1999 10 8.46 Summeryeld 2009 100 NET99 NET99 35 355.534806148941 0.017578125 183 0.466679430319029 NA NA NA 0.9375 loc
1 1999 2010 10 5 1 DeadNotShot 1 BUM07 1 2007 66 1999 8 6.979999905 Milk 2007 64 NET99 NET99 36 358.351893845611 0.017578125 188 0.692362863380881 NA NA NA 0.9375 loc
1 1984 NA NA 0 0 DeadNotShot 2 NA 1 NA NA NA 1 NA Milk NA 1 NA NIC84 NA NA NA NA NA NA NA 0 0.0625 loc
1 1976 1989 13 9 1 DeadNotShot 1 NON88 1 1988 80 1976 12 3 Winteryeld 1988 144 NOB76 NOB76 50 391.202300542815 0 174 0.0604492508076943 NA NA 9 0.75 loc
1 1976 1989 13 9 1 DeadNotShot 1 NON87 2 1987 71 1976 11 4.7 Milk 1987 121 NOB76 NOB76 41 371.357206670431 0 168 -0.210370868866529 NA NA NA 0.75 loc
1 1976 1989 13 9 1 DeadNotShot 1 NON84 2 1984 65 1976 8 5.100000095 Summeryeld 1984 64 NOB76 NOB76 35 355.534806148941 0 162 -0.481190988540752 NA NA NA 0.75 loc
1 1976 1989 13 9 1 DeadNotShot 1 NON82 2 1982 63 1976 6 NA Trueyeld 1982 36 NOB76 NOB76 33 349.650756146648 0 152 -0.932557854664457 NA NA NA 0.75 loc
1 1976 1989 13 9 1 DeadNotShot 1 NON86 1 1986 72 1976 10 4.399999809 Winteryeld 1986 100 NOB76 NOB76 42 373.766961828337 0 201 1.2791397893417 NA NA NA 0.75 loc
1 1976 1989 13 9 1 DeadNotShot 1 NON85 2 1985 70 1976 9 3.539999905 Milk 1985 81 NOB76 NOB76 40 368.887945411394 0 165 -0.34578092870364 NA NA NA 0.75 loc
1 1976 1989 13 9 1 DeadNotShot 1 NON80 2 1980 67 1976 4 4.839999809 Naive 1980 16 NOB76 NOB76 37 361.091791264422 0 142 -1.38392472078816 NA NA NA 0.75 loc
1 1976 1989 13 9 1 DeadNotShot 1 NON83 2 1983 70 1976 7 3.940000191 Winteryeld 1983 49 NOB76 NOB76 40 368.887945411394 0 161 -0.526327675153122 NA NA NA 0.75 loc
1 1977 1977 0 0 0 DeadNotShot 1 NA 1 NA NA NA 1 NA Milk NA 1 NA NOB77 NA NA NA NA NA NA NA 0 0.25 loc
1 1986 1990 4 1 0 DeadNotShot 1 DOO90 1 1990 77 1986 4 5.054999905 Naive 1990 16 NON86 NON86 47 385.014760171006 0 162 -0.481190988540752 NA NA 1 0.875 loc
1 1988 1988 0 0 0 DeadNotShot 1 NA 1 NA NA NA 1 NA Milk NA 1 NA NON88 NA NA NA NA NA NA NA 0 0.75 loc
1 2007 NA NA 0 0 DeadNotShot 2 NA 1 NA NA NA 1 NA Milk NA 1 NA NOS07 NA NA NA NA NA NA NA 0 0.1796875 loc
1 1989 NA NA 0 0 DeadNotShot 2 NA 1 NA NA NA 1 NA Milk NA 1 NA NOT89 NA NA NA NA NA NA NA 0 0.5 loc
1 1983 NA NA 2 0 DeadNotShot 2 NA 1 NA NA NA 1 NA Milk NA 1 NA NOTCH NA NA NA NA NA NA NA 2 1 Imm
1 1978 1978 0 0 0 DeadNotShot 1 NA 1 NA NA NA 1 NA Milk NA 1 NA NUC78 NA NA NA NA NA NA NA 0 0.25 loc
1 1981 1987 5 2 0 DeadNotShot 1 LUC86 2 1986 59 1981 5 NA Naive 1986 25 NUC81 NUC81 29 336.729582998647 0 201 1.2791397893417 NA NA 2 0.25 loc
1 1985 1986 0 0 0 DeadNotShot 1 NA 1 NA NA NA 1 NA Milk NA 1 NA NUC85 NA NA NA NA NA NA NA 0 0.25 loc
1 2002 2003 1 0 0 Shot 3 NA 1 NA NA NA 1 NA Milk NA 1 NA NUT02 NA NA NA NA NA NA NA 0 0.71875 loc
1 1998 2001 3 1 0 Shot 3 NA 1 NA NA NA 1 NA Milk NA 1 NA NYM98 NA NA NA NA NA NA NA 1 0.9375 loc
1 1987 1993 5 1 0 DeadNotShot 1 POR92 1 1992 149 1987 5 7.620000191 Naive 1992 25 OAT87 OAT87 119 477.912349311153 0 174 0.0604492508076943 NA NA 1 1 loc
1 1990 1998 8 4 1 DeadNotShot 1 SKI94 1 1994 66 1990 4 5.840000095 Naive 1994 16 OAT90 OAT90 36 358.351893845611 0 131 -1.88042827352424 NA NA 4 1 loc
1 1990 1998 8 4 1 DeadNotShot 1 SKI95 2 1995 72 1990 5 2.799999952 Milk 1995 25 OAT90 OAT90 42 373.766961828337 0 144 -1.29365134756342 NA NA NA 1 loc
1 1990 1998 8 4 1 DeadNotShot 1 SKI97 2 1997 60 1990 7 5.940000191 Trueyeld 1997 49 OAT90 OAT90 30 340.119738166216 0 177 0.195859310644806 NA NA NA 1 loc
1 1994 2005 10 7 0 DeadNotShot 1 BNN04 1 2004 56 1994 10 NA Milk 2004 100 OAT94 OAT94 26 325.809653802148 0 187 0.647226176768511 NA NA 7 0.875 loc
1 1994 2005 10 7 0 DeadNotShot 1 BNN00 1 2000 69 1994 6 7.139999809 Winteryeld 2000 36 OAT94 OAT94 39 366.356164612965 0 195 1.00831966966747 NA NA NA 0.875 loc
1 1994 2005 10 7 0 DeadNotShot 1 BNN99 1 1999 66 1994 5 7.839999809 Summeryeld 1999 25 OAT94 OAT94 36 358.351893845611 0 211 1.7305066554654 NA NA NA 0.875 loc
1 1994 2005 10 7 0 DeadNotShot 1 BNN03 1 2003 51 1994 9 NA Summeryeld 2003 81 OAT94 OAT94 21 304.452243772342 0 176 0.150722624032435 NA NA NA 0.875 loc
1 1994 2005 10 7 0 DeadNotShot 1 BNN02 2 2002 55 1994 8 8.040000381 Summeryeld 2002 64 OAT94 OAT94 25 321.88758248682 0 183 0.466679430319029 NA NA NA 0.875 loc
1 1994 2005 10 7 0 DeadNotShot 1 BNN98 1 1998 74 1994 4 6.195000191 Naive 1998 16 OAT94 OAT94 44 378.418963391826 0 193 0.918046296442734 NA NA NA 0.875 loc
1 1994 2005 10 7 0 DeadNotShot 1 BNN01 1 2001 58 1994 7 7.180000095 Summeryeld 2001 49 OAT94 OAT94 28 333.22045101752 0 179 0.286132683869547 NA NA NA 0.875 loc
1 1984 1986 1 0 0 DeadNotShot 1 NA 1 NA NA NA 1 NA Milk NA 1 NA OCC84 NA NA NA NA NA NA NA 0 0.4375 loc
1 1985 1992 6 2 1 DeadNotShot 1 ALC89 1 1989 66 1985 4 6.680000095 Naive 1989 16 OCC85 OCC85 36 358.351893845611 0 199 1.18886641611696 NA NA 2 0.4375 loc
1 1985 1992 6 2 1 DeadNotShot 1 ALC91 2 1991 64 1985 6 7.84 Trueyeld 1991 36 OCC85 OCC85 34 352.636052461616 0 174 0.0604492508076943 NA NA NA 0.4375 loc
1 1988 1991 3 0 0 Shot 3 NA 1 NA NA NA 1 NA Milk NA 1 NA OCC88 NA NA NA NA NA NA NA 0 0.875 loc
1 1989 2000 11 7 0 Shot 3 SAU92 2 1992 69 1989 3 6.335 Naive 1992 9 OCC89 OCC89 39 366.356164612965 0 174 0.0604492508076943 NA NA 7 0.4375 loc
1 1989 2000 11 7 0 Shot 3 SAU94 2 1994 64 1989 5 NA Trueyeld 1994 25 OCC89 OCC89 34 352.636052461616 0 131 -1.88042827352424 NA NA NA 0.4375 loc
1 1989 2000 11 7 0 Shot 3 SAU98 3 1998 73 1989 9 NA Trueyeld 1998 81 OCC89 OCC89 43 376.120011569356 0 193 0.918046296442734 NA NA NA 0.4375 loc
1 1989 2000 11 7 0 Shot 3 SAU95 1 1995 70 1989 6 NA Milk 1995 36 OCC89 OCC89 40 368.887945411394 0 144 -1.29365134756342 NA NA NA 0.4375 loc
1 1992 NA NA 0 0 DeadNotShot 2 NA 1 NA NA NA 1 NA Milk NA 1 NA OCC92 NA NA NA NA NA NA NA 0 0.9375 loc
1 1985 1993 7 3 1 DeadNotShot 1 CRO90 1 1990 55 1985 5 7.64 Trueyeld 1990 25 OCH85 OCH85 25 321.88758248682 0 162 -0.481190988540752 NA NA 3 1 loc
1 1985 1993 7 3 1 DeadNotShot 1 CRO92 2 1992 64 1985 7 7.725000191 Trueyeld 1992 49 OCH85 OCH85 34 352.636052461616 0 174 0.0604492508076943 NA NA NA 1 loc
1 1985 1993 7 3 1 DeadNotShot 1 CRO88 1 1988 93 1985 3 8.84 Naive 1988 9 OCH85 OCH85 63 414.313472639153 0 174 0.0604492508076943 NA NA NA 1 loc
1 1987 1993 5 2 1 DeadNotShot 1 SRL92 2 1992 80 1987 5 7.17 Milk 1992 25 OCH87 OCH87 50 391.202300542815 0 174 0.0604492508076943 NA NA 2 0.5 loc
1 1987 1993 5 2 1 DeadNotShot 1 SRL91 1 1991 58 1987 4 6.759999809 Naive 1991 16 OCH87 OCH87 28 333.22045101752 0 174 0.0604492508076943 NA NA NA 0.5 loc
1 1990 2006 15 9 6 DeadNotShot 1 TRT02 2 2002 61 1990 12 7.519999809 Trueyeld 2002 144 OCH90 OCH90 31 343.398720448515 0 183 0.466679430319029 NA NA 9 1 loc
1 1990 2006 15 9 6 DeadNotShot 1 TRT95 2 1995 82 1990 5 5.275 Winteryeld 1995 25 OCH90 OCH90 52 395.124371858143 0 144 -1.29365134756342 NA NA NA 1 loc
1 1990 2006 15 9 6 DeadNotShot 1 TRT00 1 2000 62 1990 10 8.034999809 Trueyeld 2000 100 OCH90 OCH90 32 346.573590279973 0 195 1.00831966966747 NA NA NA 1 loc
1 1990 2006 15 9 6 DeadNotShot 1 TRT96 1 1996 73 1990 6 7.14 Milk 1996 36 OCH90 OCH90 43 376.120011569356 0 162 -0.481190988540752 NA NA NA 1 loc
1 1990 2006 15 9 6 DeadNotShot 1 TRT05 1 2005 61 1990 15 6.42 Trueyeld 2005 225 OCH90 OCH90 31 343.398720448515 0 198 1.14372972950459 NA NA NA 1 loc
1 1990 2006 15 9 6 DeadNotShot 1 TRT03 1 2003 64 1990 13 6.489999809 Milk 2003 169 OCH90 OCH90 34 352.636052461616 0 176 0.150722624032435 NA NA NA 1 loc
1 1990 2006 15 9 6 DeadNotShot 1 TRT94 2 1994 58 1990 4 6.73 Naive 1994 16 OCH90 OCH90 28 333.22045101752 0 131 -1.88042827352424 NA NA NA 1 loc
1 1990 2006 15 9 6 DeadNotShot 1 TRT97 1 1997 58 1990 7 6.46 Summeryeld 1997 49 OCH90 OCH90 28 333.22045101752 0 177 0.195859310644806 NA NA NA 1 loc
1 1990 2006 15 9 6 DeadNotShot 1 TRT98 1 1998 63 1990 8 7.78 Milk 1998 64 OCH90 OCH90 33 349.650756146648 0 193 0.918046296442734 NA NA NA 1 loc
1 1994 1994 0 0 0 DeadNotShot 1 NA 1 NA NA NA 1 NA Milk NA 1 NA OCH94 NA NA NA NA NA NA NA 0 1 loc
1 1996 2009 12 5 4 DeadNotShot 1 CRM05 1 2005 62 1996 9 6.12 Trueyeld 2005 81 OCH96 OCH96 32 346.573590279973 0.03125 198 1.14372972950459 NA NA 5 0.6875 loc
1 1996 2009 12 5 4 DeadNotShot 1 CRM03 1 2003 67 1996 7 8.7 Trueyeld 2003 49 OCH96 OCH96 37 361.091791264422 0.03125 176 0.150722624032435 NA NA NA 0.6875 loc
1 1996 2009 12 5 4 DeadNotShot 1 CRM01 1 2001 66 1996 5 5.860000191 Trueyeld 2001 25 OCH96 OCH96 36 358.351893845611 0.03125 179 0.286132683869547 NA NA NA 0.6875 loc
1 1996 2009 12 5 4 DeadNotShot 1 CRM99 1 1999 63 1996 3 5.760000191 Naive 1999 9 OCH96 OCH96 33 349.650756146648 0.03125 211 1.7305066554654 NA NA NA 0.6875 loc
1 1996 2009 12 5 4 DeadNotShot 1 CRM07 2 2007 67 1996 11 7.440000381 Trueyeld 2007 121 OCH96 OCH96 37 361.091791264422 0.03125 188 0.692362863380881 NA NA NA 0.6875 loc
1 2008 2008 0 0 0 DeadNotShot 1 NA 1 NA NA NA 1 NA Milk NA 1 NA ONY08 NA NA NA NA NA NA NA 0 0.984375 loc
1 2009 2009 0 0 0 DeadNotShot 1 NA 1 NA NA NA 1 NA Milk NA 1 NA ONY09 NA NA NA NA NA NA NA 0 0.984375 loc
1 2013 NA NA 0 0 Living 3 NA 1 NA NA NA 1 NA Milk NA 1 NA ONY13 NA NA NA NA NA NA NA 0 0.875 loc
1 2015 NA NA 0 0 Living 3 NA 1 NA NA NA 1 NA Milk NA 1 NA ONY15 NA NA NA NA NA NA NA 0 0.984375 loc
1 2016 NA NA 0 0 Living 3 NA 1 NA NA NA 1 NA Milk NA 1 NA ONY16 NA NA NA NA NA NA NA 0 0.96875 loc
1 2001 2002 0 0 0 DeadNotShot 1 NA 1 NA NA NA 1 NA Milk NA 1 NA OPA01 NA NA NA NA NA NA NA 0 0.84375 loc
1 2003 2008 4 1 0 DeadNotShot 1 LEX07 2 2007 86 2003 4 6.139999809 Naive 2007 16 OPA03 OPA03 56 402.535169073515 0 188 0.692362863380881 NA NA 1 0.78125 loc
1 2004 2005 0 0 0 DeadNotShot 1 NA 1 NA NA NA 1 NA Milk NA 1 NA OPA04 NA NA NA NA NA NA NA 0 0.8125 loc
1 2006 2007 0 0 0 DeadNotShot 1 NA 1 NA NA NA 1 NA Milk NA 1 NA OPA06 NA NA NA NA NA NA NA 0 0.84375 loc
1 2007 2017 9 2 0 DeadNotShot 1 BIJ16 1 2016 60 2007 9 7.259999809 Trueyeld 2016 81 OPA07 OPA07 30 340.119738166216 0.0078125 180 0.331269370481917 NA NA 2 0.796875 loc
1 2007 2017 9 2 0 DeadNotShot 1 BIJ13 2 2013 56 2007 6 6.199999905 Naive 2013 36 OPA07 OPA07 26 325.809653802148 0.0078125 178 0.240995997257176 NA NA NA 0.796875 loc
1 2008 NA NA 4 0 Living 3 AME12 2 2012 61 2008 4 5.91 Naive 2012 16 OPA08 OPA08 31 343.398720448515 0 179 0.286132683869547 NA NA 4 0.8125 loc
1 2008 NA NA 4 0 Living 3 AME16 2 2016 85 2008 8 6.38 Milk 2016 64 OPA08 OPA08 55 400.733318523247 0 180 0.331269370481917 NA NA NA 0.8125 loc
1 2008 NA NA 4 0 Living 3 AME15 1 2015 52 2008 7 4.900000095 Trueyeld 2015 49 OPA08 OPA08 22 309.104245335832 0 172 -0.0298241224170467 NA NA NA 0.8125 loc
1 2008 NA NA 4 0 Living 3 AME13 2 2013 56 2008 5 5.680000095 Summeryeld 2013 25 OPA08 OPA08 26 325.809653802148 0 178 0.240995997257176 NA NA NA 0.8125 loc
1 2010 2010 0 0 0 DeadNotShot 1 NA 1 NA NA NA 1 NA Milk NA 1 NA OPA10 NA NA NA NA NA NA NA 0 0.84375 loc
1 1999 2004 5 1 0 Shot 3 STB04 1 2004 48 1999 5 6.739999905 Naive 2004 25 OPA99 OPA99 18 289.037175789616 0 187 0.647226176768511 NA NA 1 0.84375 loc
1 1987 NA NA 5 3 DeadNotShot 2 TOS91 1 1991 67 1987 4 NA Naive 1991 16 OPE87 OPE87 37 361.091791264422 0 174 0.0604492508076943 NA NA 5 0.125 loc
1 1987 NA NA 5 3 DeadNotShot 2 TOS98 1 1998 62 1987 11 NA Trueyeld 1998 121 OPE87 OPE87 32 346.573590279973 0 193 0.918046296442734 NA NA NA 0.125 loc
1 2007 2008 0 0 0 DeadNotShot 1 NA 1 NA NA NA 1 NA Milk NA 1 NA ORA07 NA NA NA NA NA NA NA 0 0.9375 loc
1 2009 2011 1 0 0 DeadNotShot 1 NA 1 NA NA NA 1 NA Milk NA 1 NA ORA09 NA NA NA NA NA NA NA 0 0.8203125 loc
1 1995 2009 13 5 1 DeadNotShot 1 HEL05 2 2005 54 1995 10 6.509999905 Trueyeld 2005 100 ORC95 ORC95 24 317.805383034795 0.0078125 198 1.14372972950459 NA NA 5 0.6875 loc
1 1995 2009 13 5 1 DeadNotShot 1 HEL01 2 2001 75 1995 6 4.540000095 Milk 2001 36 ORC95 ORC95 45 380.666248977032 0.0078125 179 0.286132683869547 NA NA NA 0.6875 loc
1 1995 2009 13 5 1 DeadNotShot 1 HEL00 1 2000 72 1995 5 6.039999905 Naive 2000 25 ORC95 ORC95 42 373.766961828337 0.0078125 195 1.00831966966747 NA NA NA 0.6875 loc
1 1995 2009 13 5 1 DeadNotShot 1 HEL07 1 2007 58 1995 12 6.210000191 Trueyeld 2007 144 ORC95 ORC95 28 333.22045101752 0.0078125 188 0.692362863380881 NA NA NA 0.6875 loc
1 1995 2009 13 5 1 DeadNotShot 1 HEL03 1 2003 155 1995 8 8.809999619 Trueyeld 2003 64 ORC95 ORC95 125 482.83137373023 0.0078125 176 0.150722624032435 NA NA NA 0.6875 loc
1 1997 2002 4 1 0 DeadNotShot 1 TWA01 2 2001 73 1997 4 5.594999809 Naive 2001 16 ORC97 ORC97 43 376.120011569356 0 179 0.286132683869547 NA NA 1 1 loc
1 1992 2000 7 3 1 DeadNotShot 1 PRT97 2 1997 67 1992 5 5.295000095 Milk 1997 25 ORP92 ORP92 37 361.091791264422 0.03125 177 0.195859310644806 NA NA 3 1 loc
1 1992 2000 7 3 1 DeadNotShot 1 PRT96 1 1996 60 1992 4 5.780000191 Naive 1996 16 ORP92 ORP92 30 340.119738166216 0.03125 162 -0.481190988540752 NA NA NA 1 loc
1 1992 2000 7 3 1 DeadNotShot 1 PRT99 2 1999 115 1992 7 6.64 Trueyeld 1999 49 ORP92 ORP92 85 444.265125649032 0.03125 211 1.7305066554654 NA NA NA 1 loc
1 2007 NA NA 2 0 Living 3 LEA15 2 2015 66 2007 8 7.5 Naive 2015 64 ORY07 ORY07 36 358.351893845611 0 172 -0.0298241224170467 NA NA 2 0.703125 loc
1 2007 NA NA 2 0 Living 3 LEA16 2 2016 150 2007 9 NA Milk 2016 81 ORY07 ORY07 120 478.749174278205 0 180 0.331269370481917 NA NA NA 0.703125 loc
1 2016 2017 0 0 0 DeadNotShot 1 NA 1 NA NA NA 1 NA Milk NA 1 NA ORY16 NA NA NA NA NA NA NA 0 0.8125 loc
1 1971 1973 1 0 0 DeadNotShot 1 NA 1 NA NA NA 1 NA Milk NA 1 NA OTA71 NA NA NA NA NA NA NA 0 0.5 loc
1 1972 1976 4 2 2 DeadNotShot 1 OTC75 2 1975 58 1972 3 6.310000095 Naive 1975 9 OTA72 OTA72 28 333.22045101752 0 90 -3.73103242463143 NA NA 2 0.5 loc
1 1972 1976 4 2 2 DeadNotShot 1 OTC76 2 1976 82 1972 4 7.14 Milk 1976 16 OTA72 OTA72 52 395.124371858143 0 113 -2.69288863254691 NA NA NA 0.5 loc
1 1978 1984 5 1 1 DeadNotShot 1 PRK83 2 1983 73 1978 5 6.899999809 Naive 1983 25 OTA78 OTA78 43 376.120011569356 0 161 -0.526327675153122 NA NA 1 0.5 loc
1 1980 1996 16 9 3 DeadNotShot 1 TIG94 3 1994 71 1980 14 NA Milk 1994 196 OTA80 OTA80 41 371.357206670431 0 131 -1.88042827352424 NA NA 9 1 loc
1 1980 1996 16 9 3 DeadNotShot 1 TIG85 2 1985 165 1980 5 NA Naive 1985 25 OTA80 OTA80 135 490.527477843843 0 165 -0.34578092870364 NA NA NA 1 loc
1 1980 1996 16 9 3 DeadNotShot 1 TIG92 2 1992 79 1980 12 7.619999809 Summeryeld 1992 144 OTA80 OTA80 49 389.182029811063 0 174 0.0604492508076943 NA NA NA 1 loc
1 1980 1996 16 9 3 DeadNotShot 1 TIG93 2 1993 69 1980 13 8.22 Summeryeld 1993 169 OTA80 OTA80 39 366.356164612965 0 167 -0.255507555478899 NA NA NA 1 loc
1 1980 1996 16 9 3 DeadNotShot 1 TIG95 3 1995 71 1980 15 NA Summeryeld 1995 225 OTA80 OTA80 41 371.357206670431 0 144 -1.29365134756342 NA NA NA 1 loc
1 1980 1996 16 9 3 DeadNotShot 1 TIG86 2 1986 77 1980 6 7.239999905 Summeryeld 1986 36 OTA80 OTA80 47 385.014760171006 0 201 1.2791397893417 NA NA NA 1 loc
1 1980 1996 16 9 3 DeadNotShot 1 TIG89 2 1989 69 1980 9 6.119999809 Trueyeld 1989 81 OTA80 OTA80 39 366.356164612965 0 199 1.18886641611696 NA NA NA 1 loc
1 1980 1996 16 9 3 DeadNotShot 1 TIG96 2 1996 66 1980 16 NA Summeryeld 1996 256 OTA80 OTA80 36 358.351893845611 0 162 -0.481190988540752 NA NA NA 1 loc
1 1985 1986 0 0 0 DeadNotShot 1 NA 1 NA NA NA 1 NA Milk NA 1 NA OTA85 NA NA NA NA NA NA NA 0 0.5 loc
1 1966 1986 19 15 9 DeadNotShot 1 NA 1 NA NA NA 1 NA Milk NA 1 NA OTAGG NA NA NA NA NA NA NA 15 1 loc
1 1989 2001 12 4 0 Shot 3 TGR94 1 1994 68 1989 5 NA Naive 1994 25 OTT89 OTT89 38 363.758615972639 0 131 -1.88042827352424 NA NA 4 0.25 loc
1 1989 2001 12 4 0 Shot 3 TGR95 2 1995 63 1989 6 NA Summeryeld 1995 36 OTT89 OTT89 33 349.650756146648 0 144 -1.29365134756342 NA NA NA 0.25 loc
1 2000 2002 2 0 0 Shot 3 NA 1 NA NA NA 1 NA Milk NA 1 NA OVA00 NA NA NA NA NA NA NA 0 0.875 loc
1 1997 2002 4 1 1 DeadNotShot 1 COF01 1 2001 74 1997 4 6.759999809 Naive 2001 16 OVA97 OVA97 44 378.418963391826 0 179 0.286132683869547 NA NA 1 0.4375 loc
1 2001 2001 0 0 0 DeadNotShot 1 NA 1 NA NA NA 1 NA Milk NA 1 NA OXA01 NA NA NA NA NA NA NA 0 0.65625 loc
1 2002 2004 2 0 0 DeadNotShot 1 NA 1 NA NA NA 1 NA Milk NA 1 NA OXA02 NA NA NA NA NA NA NA 0 0.375 loc
1 2005 2005 0 0 0 DeadNotShot 1 NA 1 NA NA NA 1 NA Milk NA 1 NA OXA05 NA NA NA NA NA NA NA 0 0.84375 loc
1 1995 2002 6 3 3 DeadNotShot 1 PRN99 2 1999 65 1995 4 7.449999905 Milk 1999 16 OXA95 OXA95 35 355.534806148941 0.005859375 211 1.7305066554654 NA NA 3 0.875 loc
1 1995 2002 6 3 3 DeadNotShot 1 PRN01 2 2001 52 1995 6 7.32 Trueyeld 2001 36 OXA95 OXA95 22 309.104245335832 0.005859375 179 0.286132683869547 NA NA NA 0.875 loc
1 1995 2002 6 3 3 DeadNotShot 1 PRN98 2 1998 66 1995 3 4.879999905 Naive 1998 9 OXA95 OXA95 36 358.351893845611 0.005859375 193 0.918046296442734 NA NA NA 0.875 loc
1 1999 2003 4 1 1 Shot 3 WDY02 2 2002 70 1999 3 7.500000191 Naive 2002 9 OXA99 OXA99 40 368.887945411394 0.046875 183 0.466679430319029 NA NA 1 0.8125 loc
1 1991 NA NA 0 0 DeadNotShot 2 NA 1 NA NA NA 1 NA Milk NA 1 NA OXL91 NA NA NA NA NA NA NA 0 0.3125 loc
1 2005 2017 11 5 2 DeadNotShot 1 RHE16 1 2016 63 2005 11 6.554999905 Trueyeld 2016 121 OXY05 OXY05 33 349.650756146648 0 180 0.331269370481917 NA NA 5 0.875 loc
1 2005 2017 11 5 2 DeadNotShot 1 RHE12 1 2012 58 2005 7 5.540000095 Trueyeld 2012 49 OXY05 OXY05 28 333.22045101752 0 179 0.286132683869547 NA NA NA 0.875 loc
1 2005 2017 11 5 2 DeadNotShot 1 RHE14 1 2014 74 2005 9 5.91 Winteryeld 2014 81 OXY05 OXY05 44 378.418963391826 0 179 0.286132683869547 NA NA NA 0.875 loc
1 2005 2017 11 5 2 DeadNotShot 1 RHE13 1 2013 59 2005 8 3.439999952 Milk 2013 64 OXY05 OXY05 29 336.729582998647 0 178 0.240995997257176 NA NA NA 0.875 loc
1 2005 2017 11 5 2 DeadNotShot 1 RHE09 2 2009 80 2005 4 5.639999809 Naive 2009 16 OXY05 OXY05 50 391.202300542815 0 183 0.466679430319029 NA NA NA 0.875 loc
1 2006 NA NA 5 0 Living 3 HIM15 2 2015 61 2006 9 NA Trueyeld 2015 81 OXY06 OXY06 31 343.398720448515 0.0078125 172 -0.0298241224170467 NA NA 5 0.90625 loc
1 2006 NA NA 5 0 Living 3 HIM13 2 2013 57 2006 7 2.580000048 Winteryeld 2013 49 OXY06 OXY06 27 329.583686600433 0.0078125 178 0.240995997257176 NA NA NA 0.90625 loc
1 2006 NA NA 5 0 Living 3 HIM12 1 2012 60 2006 6 5.040000095 Trueyeld 2012 36 OXY06 OXY06 30 340.119738166216 0.0078125 179 0.286132683869547 NA NA NA 0.90625 loc
1 2006 NA NA 5 0 Living 3 HIM10 3 2010 104 2006 4 NA Naive 2010 16 OXY06 OXY06 74 430.406509320417 0.0078125 191 0.827772923217993 NA NA NA 0.90625 loc
1 2006 NA NA 5 0 Living 3 HIM16 1 2016 81 2006 10 4.479999905 Summeryeld 2016 100 OXY06 OXY06 51 393.182563272433 0.0078125 180 0.331269370481917 NA NA NA 0.90625 loc
1 2014 2014 0 0 0 DeadNotShot 3 NA 1 NA NA NA 1 NA Milk NA 1 NA OYS14 NA NA NA NA NA NA NA 0 0.484375 loc
1 2000 2014 13 7 3 DeadNotShot 1 SLL07 1 2007 73 2000 7 5.379999905 Milk 2007 49 PAN00 PAN00 43 376.120011569356 0.0390625 188 0.692362863380881 NA NA 7 0.9375 loc
1 2000 2014 13 7 3 DeadNotShot 1 SLL11 2 2011 68 2000 11 5.82 Summeryeld 2011 121 PAN00 PAN00 38 363.758615972639 0.0390625 178 0.240995997257176 NA NA NA 0.9375 loc
1 2000 2014 13 7 3 DeadNotShot 1 SLL13 2 2013 66 2000 13 6.540000095 Trueyeld 2013 169 PAN00 PAN00 36 358.351893845611 0.0390625 178 0.240995997257176 NA NA NA 0.9375 loc
1 2000 2014 13 7 3 DeadNotShot 1 SLL10 3 2010 67 2000 10 NA Milk 2010 100 PAN00 PAN00 37 361.091791264422 0.0390625 191 0.827772923217993 NA NA NA 0.9375 loc
1 2000 2014 13 7 3 DeadNotShot 1 SLL09 1 2009 56 2000 9 5.620000191 Trueyeld 2009 81 PAN00 PAN00 26 325.809653802148 0.0390625 183 0.466679430319029 NA NA NA 0.9375 loc
1 2000 2014 13 7 3 DeadNotShot 1 SLL06 2 2006 58 2000 6 6.530000191 Trueyeld 2006 36 PAN00 PAN00 28 333.22045101752 0.0390625 182 0.421542743706658 NA NA NA 0.9375 loc
1 2000 2014 13 7 3 DeadNotShot 1 SLL04 1 2004 62 2000 4 4.749999809 Naive 2004 16 PAN00 PAN00 32 346.573590279973 0.0390625 187 0.647226176768511 NA NA NA 0.9375 loc
1 2001 2002 0 0 0 DeadNotShot 1 NA 1 NA NA NA 1 NA Milk NA 1 NA PAN01 NA NA NA NA NA NA NA 0 0.90625 loc
1 2002 2002 0 0 0 DeadNotShot 1 NA 1 NA NA NA 1 NA Milk NA 1 NA PAN02 NA NA NA NA NA NA NA 0 0.9375 loc
1 2004 2005 0 0 0 DeadNotShot 1 NA 1 NA NA NA 1 NA Milk NA 1 NA PAN04 NA NA NA NA NA NA NA 0 0.90625 loc
1 2006 NA NA 5 2 Living 3 CCH10 2 2010 67 2006 4 5.855000095 Naive 2010 16 PAN06 PAN06 37 361.091791264422 0.0078125 191 0.827772923217993 NA NA 5 0.8203125 loc
1 2006 NA NA 5 2 Living 3 CCH12 2 2012 83 2006 6 7.265000095 Trueyeld 2012 36 PAN06 PAN06 53 397.029191355212 0.0078125 179 0.286132683869547 NA NA NA 0.8203125 loc
1 2006 NA NA 5 2 Living 3 CCH16 2 2016 60 2006 10 7.870000095 Milk 2016 100 PAN06 PAN06 30 340.119738166216 0.0078125 180 0.331269370481917 NA NA NA 0.8203125 loc
1 2006 NA NA 5 2 Living 3 CCH14 1 2014 63 2006 8 7.680000191 Trueyeld 2014 64 PAN06 PAN06 33 349.650756146648 0.0078125 179 0.286132683869547 NA NA NA 0.8203125 loc
1 2006 NA NA 5 2 Living 3 CCH15 2 2015 62 2006 9 6.494999905 Milk 2015 81 PAN06 PAN06 32 346.573590279973 0.0078125 172 -0.0298241224170467 NA NA NA 0.8203125 loc
1 1987 2004 16 8 3 DeadNotShot 1 THS91 2 1991 60 1987 4 6.479999809 Naive 1991 16 PAP87 PAP87 30 340.119738166216 0.015625 174 0.0604492508076943 NA NA 8 1 loc
1 1987 2004 16 8 3 DeadNotShot 1 THS96 1 1996 65 1987 9 8.64 Milk 1996 81 PAP87 PAP87 35 355.534806148941 0.015625 162 -0.481190988540752 NA NA NA 1 loc
1 1987 2004 16 8 3 DeadNotShot 1 THS93 1 1993 79 1987 6 6.379999905 Winteryeld 1993 36 PAP87 PAP87 49 389.182029811063 0.015625 167 -0.255507555478899 NA NA NA 1 loc
1 1987 2004 16 8 3 DeadNotShot 1 THS03 3 2003 98 1987 16 NA Trueyeld 2003 256 PAP87 PAP87 68 421.950770517611 0.015625 176 0.150722624032435 NA NA NA 1 loc
1 1987 2004 16 8 3 DeadNotShot 1 THS92 1 1992 59 1987 5 7.099999619 Summeryeld 1992 25 PAP87 PAP87 29 336.729582998647 0.015625 174 0.0604492508076943 NA NA NA 1 loc
1 1987 2004 16 8 3 DeadNotShot 1 THS95 2 1995 59 1987 8 NA Trueyeld 1995 64 PAP87 PAP87 29 336.729582998647 0.015625 144 -1.29365134756342 NA NA NA 1 loc
1 1987 2004 16 8 3 DeadNotShot 1 THS98 1 1998 60 1987 11 NA Trueyeld 1998 121 PAP87 PAP87 30 340.119738166216 0.015625 193 0.918046296442734 NA NA NA 1 loc
1 1987 2004 16 8 3 DeadNotShot 1 THS01 3 2001 98 1987 14 NA Trueyeld 2001 196 PAP87 PAP87 68 421.950770517611 0.015625 179 0.286132683869547 NA NA NA 1 loc
1 1989 NA NA 0 0 DeadNotShot 2 NA 1 NA NA NA 1 NA Milk NA 1 NA PAR89 NA NA NA NA NA NA NA 0 0.3125 loc
1 2002 2010 8 4 2 Shot 3 BNS09 1 2009 54 2002 7 7.120000191 Trueyeld 2009 49 PCL02 PCL02 24 317.805383034795 0 183 0.466679430319029 NA NA 4 0.75 loc
1 2002 2010 8 4 2 Shot 3 BNS07 1 2007 88 2002 5 8.160000381 Trueyeld 2007 25 PCL02 PCL02 58 406.044301054642 0 188 0.692362863380881 NA NA NA 0.75 loc
1 2007 2008 0 0 0 DeadNotShot 1 NA 1 NA NA NA 1 NA Milk NA 1 NA PCN07 NA NA NA NA NA NA NA 0 0.84375 loc
1 2009 2009 0 0 0 DeadNotShot 1 NA 1 NA NA NA 1 NA Milk NA 1 NA PCN09 NA NA NA NA NA NA NA 0 0.984375 loc
1 2010 NA NA 2 1 Living 3 ARE16 2 2016 38 2010 6 5.100000095 Trueyeld 2016 36 PCN10 PCN10 8 207.944154167984 0.0107421875 180 0.331269370481917 NA NA 2 0.921875 loc
[truncated: 244,394 more chars]
