# Supplementary material for: The role of selection and evolution in changing parturition date in a red deer population
Source: PLoS Biol. 2019 Nov 5;17(11):e3000493. doi: 10.1371/journal.pbio.3000493 (PMC6830748; doi:10.1371/journal.pbio.3000493)
Supplement: S1 Data — See README.txt for details. (ZIP) [file pbio.3000493.s011.zip › DataArchive/bdbwmeltedshrinkedLBS.txt]

"ID" "value" "variable" "type" "MotherStatus" "Sex.y" "MumAge" "MumAge2" "MumYOB" "MotherMother" "BirthYear.y" "ID.1" "family" "Group" "GGImm"
"1" "ABA16" 0 "LBS" "s" "Milk" 1 1 1 NA "HIA09" NA "ABA16" "poisson" 3 0.765625
"2" "ABS04" 0 "LBS" "s" "Milk" 1 1 1 NA "IVO99" NA "ABS04" "poisson" 1 0.71875
"3" "ABS06" 0 "LBS" "s" "Milk" 1 1 1 NA "IVO99" NA "ABS06" "poisson" 1 0.671875
"4" "ABS11" 0 "LBS" "s" "Milk" 1 1 1 NA "IVO99" NA "ABS11" "poisson" 1 0.703125
"5" "ADZ80" 0 "LBS" "s" "Milk" 1 1 1 NA "MOY74" NA "ADZ80" "poisson" 1 0.25
"6" "ADZ81" 0 "LBS" "s" "Milk" 1 1 1 NA "MOY74" NA "ADZ81" "poisson" 1 0.25
"7" "ADZ82" 0 "LBS" "s" "Milk" 1 1 1 NA "MOY74" NA "ADZ82" "poisson" 3 0.25
"8" "ADZ84" 3 "LBS" "s" "Naive" 2 5 25 1984 "MOY74" 1989 "ADZ84" "poisson" 2 0.25
"9" "AGA84" 1 "LBS" "s" "Milk" 1 1 1 NA "RTH72" NA "AGA84" "poisson" 1 0
"10" "ALB91" 0 "LBS" "s" "Milk" 1 1 1 NA "FUL87" NA "ALB91" "poisson" 1 0.4375
"11" "ALB93" 3 "LBS" "s" "Naive" 3 3 9 1993 "FUL87" 1996 "ALB93" "poisson" 1 0.1875
"12" "ALB94" 3 "LBS" "s" "Milk" 2 5 25 1994 "FUL87" 1999 "ALB94" "poisson" 1 0.203125
"13" "ALC89" 0 "LBS" "s" "Milk" 1 1 1 NA "OCC85" NA "ALC89" "poisson" 3 0.28125
"14" "ALD01" 2 "LBS" "s" "Winteryeld" 1 4 16 2001 "SUR87" 2005 "ALD01" "poisson" 3 0.375
"15" "ALD03" 1 "LBS" "s" "Naive" 1 4 16 2003 "SUR87" 2007 "ALD03" "poisson" 2 0.1875
"16" "ALD06" 0 "LBS" "s" "Milk" 1 1 1 NA "SUR87" NA "ALD06" "poisson" 2 0.28125
"17" "ALD91" 4 "LBS" "s" "Milk" 2 8 64 1991 "SUR87" 1999 "ALD91" "poisson" 3 0.4375
"18" "ALD94" 5 "LBS" "s" "Trueyeld" 2 6 36 1994 "SUR87" 2000 "ALD94" "poisson" 3 0.3125
"19" "ALD95" 1 "LBS" "s" "Naive" 1 3 9 1995 "SUR87" 1998 "ALD95" "poisson" 2 0.6875
"20" "ALD98" 2 "LBS" "s" "Trueyeld" 2 6 36 1998 "SUR87" 2004 "ALD98" "poisson" 3 0.6875
"21" "ALL11" 0 "LBS" "s" "Milk" 1 1 1 NA "PUF06" NA "ALL11" "poisson" 1 0.296875
"22" "ALL13" 0 "LBS" "s" "Milk" 1 1 1 NA "PUF06" NA "ALL13" "poisson" 3 0.5234375
"23" "ALM80" 3 "LBS" "s" "Milk" 1 1 1 NA "APR75" NA "ALM80" "poisson" 2 0
"24" "ALM82" 2 "LBS" "s" "Milk" 1 1 1 NA "APR75" NA "ALM82" "poisson" 2 0
"25" "ALM84" 1 "LBS" "s" "Milk" 1 1 1 NA "APR75" NA "ALM84" "poisson" 2 0
"26" "ALM86" 0 "LBS" "s" "Milk" 1 1 1 NA "APR75" NA "ALM86" "poisson" 2 0
"27" "AMA86" 0 "LBS" "s" "Milk" 1 1 1 NA "ALM82" NA "AMA86" "poisson" 2 0
"28" "AME15" 0 "LBS" "s" "Milk" 1 1 1 NA "OPA08" NA "AME15" "poisson" 3 0.84375
"29" "AML16" 0 "LBS" "s" "Milk" 1 1 1 NA "DAW12" NA "AML16" "poisson" 3 0.7890625
"30" "ANK89" 9 "LBS" "s" "Milk" 2 5 25 1989 "KIL82" 1994 "ANK89" "poisson" 1 0
"31" "ANK90" 5 "LBS" "s" "Summeryeld" 1 7 49 1990 "KIL82" 1997 "ANK90" "poisson" 1 0.25
"32" "ANK91" 5 "LBS" "s" "Milk" 1 7 49 1991 "KIL82" 1998 "ANK91" "poisson" 1 0.25
"33" "ANK92" 0 "LBS" "s" "Milk" 1 1 1 NA "KIL82" NA "ANK92" "poisson" 1 0.25
"34" "ANM02" 6 "LBS" "s" "Summeryeld" 2 12 144 2002 "BAC98" 2014 "ANM02" "poisson" 1 0.4375
"35" "ANM03" 0 "LBS" "s" "Milk" 1 1 1 NA "BAC98" NA "ANM03" "poisson" 1 0.3125
"36" "ANM06" 4 "LBS" "s" "Milk" 2 10 100 2006 "BAC98" 2016 "ANM06" "poisson" 3 0.375
"37" "ANT97" 1 "LBS" "s" "Milk" 1 1 1 NA "COQ94" NA "ANT97" "poisson" 3 0.2890625
"38" "APA05" 0 "LBS" "s" "Milk" 1 1 1 NA "SEQ99" NA "APA05" "poisson" 1 0.359375
"39" "APA08" 1 "LBS" "s" "Naive" 3 6 36 2008 "SEQ99" 2014 "APA08" "poisson" 3 0.515625
"40" "APA10" 2 "LBS" "s" "Trueyeld" 1 6 36 2010 "SEQ99" 2016 "APA10" "poisson" 3 0.796875
"41" "APA13" 0 "LBS" "s" "Milk" 1 1 1 NA "SEQ99" NA "APA13" "poisson" 1 0.5078125
"42" "APH00" 0 "LBS" "s" "Milk" 1 1 1 NA "THO86" NA "APH00" "poisson" 3 0.625
"43" "APH91" 3 "LBS" "s" "Milk" 2 4 16 1991 "THO86" 1995 "APH91" "poisson" 3 0.625
"44" "APH93" 2 "LBS" "s" "Naive" 2 3 9 1993 "THO86" 1996 "APH93" "poisson" 3 0.125
"45" "APH94" 0 "LBS" "s" "Milk" 1 1 1 NA "THO86" NA "APH94" "poisson" 3 0.375
"46" "APH95" 1 "LBS" "s" "Naive" 1 3 9 1995 "THO86" 1998 "APH95" "poisson" 1 0.625
"47" "APH96" 0 "LBS" "s" "Milk" 1 1 1 NA "THO86" NA "APH96" "poisson" 3 0.625
"48" "APH98" 1 "LBS" "s" "Naive" 2 3 9 1998 "THO86" 2001 "APH98" "poisson" 3 0.625
"49" "APN89" 0 "LBS" "s" "Milk" 1 1 1 NA "ASP78" NA "APN89" "poisson" 1 0.5
"50" "APO15" 0 "LBS" "s" "Milk" 1 1 1 NA "CHY12" NA "APO15" "poisson" 3 0.357421875
"51" "APR73" 4 "LBS" "s" "Milk" 1 1 1 NA "APRIC" NA "APR73" "poisson" 2 0
"52" "APR74" 2 "LBS" "s" "Milk" 1 1 1 NA "APRIC" NA "APR74" "poisson" 1 0
"53" "APR75" 5 "LBS" "s" "Milk" 1 1 1 NA "APRIC" NA "APR75" "poisson" 1 0
"54" "APR76" 1 "LBS" "s" "Milk" 1 1 1 NA "APRIC" NA "APR76" "poisson" 2 0
"55" "APRIC" 7 "LBS" "s" "Milk" 1 1 1 NA NA NA "APRIC" "poisson" 1 0
"56" "AQU86" 0 "LBS" "s" "Milk" 1 1 1 NA "COB80" NA "AQU86" "poisson" 2 0.0625
"57" "AQU87" 0 "LBS" "s" "Milk" 1 1 1 NA "COB80" NA "AQU87" "poisson" 2 0.0625
"58" "AQU91" 2 "LBS" "s" "Milk" 1 1 1 NA "COB80" NA "AQU91" "poisson" 3 0.0625
"59" "ARA07" 0 "LBS" "s" "Milk" 1 1 1 NA "HED01" NA "ARA07" "poisson" 1 0.2421875
"60" "ARA09" 3 "LBS" "s" "Summeryeld" 1 5 25 2009 "HED01" 2014 "ARA09" "poisson" 3 0.234375
"61" "ARA10" 0 "LBS" "s" "Milk" 1 1 1 NA "HED01" NA "ARA10" "poisson" 1 0.4296875
"62" "ARA11" 1 "LBS" "s" "Naive" 2 4 16 2011 "HED01" 2015 "ARA11" "poisson" 3 0.546875
"63" "ARA15" 0 "LBS" "s" "Milk" 1 1 1 NA "HED01" NA "ARA15" "poisson" 3 0.640625
"64" "ARB04" 0 "LBS" "s" "Milk" 1 1 1 NA "COF01" NA "ARB04" "poisson" 3 0.234375
"65" "ARB11" 1 "LBS" "s" "Naive" 2 2 4 2011 "COF01" 2013 "ARB11" "poisson" 3 0.609375
"66" "ARB13" 0 "LBS" "s" "Milk" 1 1 1 NA "COF01" NA "ARB13" "poisson" 3 0.484375
"67" "ARE14" 0 "LBS" "s" "Milk" 1 1 1 NA "PCN10" NA "ARE14" "poisson" 3 0.6875
"68" "ARI01" 0 "LBS" "s" "Milk" 1 1 1 NA "ATH87" NA "ARI01" "poisson" 3 0.4375
"69" "ARI96" 2 "LBS" "s" "Naive" 2 3 9 1996 "ATH87" 1999 "ARI96" "poisson" 1 0.3125
"70" "ARI97" 0 "LBS" "s" "Milk" 1 1 1 NA "ATH87" NA "ARI97" "poisson" 3 0.4375
"71" "ARI99" 1 "LBS" "s" "Naive" 2 3 9 1999 "ATH87" 2002 "ARI99" "poisson" 3 0.65625
"72" "ASB09" 0 "LBS" "s" "Milk" 1 1 1 NA "HOO05" NA "ASB09" "poisson" 1 0.4921875
"73" "ASB10" 0 "LBS" "s" "Milk" 1 1 1 NA "HOO05" NA "ASB10" "poisson" 1 0.28125
"74" "ASB12" 0 "LBS" "s" "Milk" 1 1 1 NA "HOO05" NA "ASB12" "poisson" 1 0.65625
"75" "ASB13" 0 "LBS" "s" "Milk" 1 1 1 NA "HOO05" NA "ASB13" "poisson" 3 0.453125
"76" "ASB15" 0 "LBS" "s" "Milk" 1 1 1 NA "HOO05" NA "ASB15" "poisson" 1 0.65625
"77" "ASP76" 0 "LBS" "s" "Milk" 1 1 1 NA "TOR72" NA "ASP76" "poisson" 1 0
"78" "ASP78" 3 "LBS" "s" "Trueyeld" 1 11 121 1978 "TOR72" 1989 "ASP78" "poisson" 1 0
"79" "ASP80" 0 "LBS" "s" "Milk" 1 1 1 NA "TOR72" NA "ASP80" "poisson" 1 0
"80" "AST90" 5 "LBS" "s" "Winteryeld" 1 5 25 1990 "GAL85" 1995 "AST90" "poisson" 1 0.25
"81" "AST94" 0 "LBS" "s" "Milk" 1 1 1 NA "GAL85" NA "AST94" "poisson" 1 0
"82" "ATH87" 7 "LBS" "s" "Milk" 1 10 100 1987 "THO81" 1997 "ATH87" "poisson" 1 0.625
"83" "ATH89" 5 "LBS" "s" "Naive" 2 4 16 1989 "THO81" 1993 "ATH89" "poisson" 3 0.5
"84" "AVO81" 0 "LBS" "s" "Milk" 1 1 1 NA "UPT78" NA "AVO81" "poisson" 1 0
"85" "AVO82" 1 "LBS" "s" "Milk" 1 1 1 NA "UPT78" NA "AVO82" "poisson" 1 0.25
"86" "AVO88" 0 "LBS" "s" "Milk" 1 1 1 NA "UPT78" NA "AVO88" "poisson" 1 0.5
"87" "AVO89" 7 "LBS" "s" "Trueyeld" 2 9 81 1989 "UPT78" 1998 "AVO89" "poisson" 1 0.25
"88" "AVO90" 9 "LBS" "s" "Naive" 1 4 16 1990 "UPT78" 1994 "AVO90" "poisson" 1 0
"89" "AYE09" 3 "LBS" "s" "Milk" 1 7 49 2009 "MEE03" 2016 "AYE09" "poisson" 3 0.578125
"90" "AYE10" 2 "LBS" "s" "Naive" 1 5 25 2010 "MEE03" 2015 "AYE10" "poisson" 3 0.640625
"91" "AYE12" 1 "LBS" "s" "Naive" 1 4 16 2012 "MEE03" 2016 "AYE12" "poisson" 3 0.578125
"92" "AYE13" 0 "LBS" "s" "Milk" 1 1 1 NA "MEE03" NA "AYE13" "poisson" 3 0.328125
"93" "AZU05" 4 "LBS" "s" "Summeryeld" 2 6 36 2005 "CRM01" 2011 "AZU05" "poisson" 3 0.3125
"94" "AZU07" 2 "LBS" "s" "Winteryeld" 2 4 16 2007 "CRM01" 2011 "AZU07" "poisson" 3 0.28125
"95" "AZU08" 3 "LBS" "s" "Summeryeld" 3 5 25 2008 "CRM01" 2013 "AZU08" "poisson" 3 0.578125
"96" "AZU09" 0 "LBS" "s" "Milk" 1 1 1 NA "CRM01" NA "AZU09" "poisson" 1 0.578125
"97" "AZU12" 0 "LBS" "s" "Milk" 1 1 1 NA "CRM01" NA "AZU12" "poisson" 3 0.53125
"98" "AZU13" 0 "LBS" "s" "Milk" 1 1 1 NA "CRM01" NA "AZU13" "poisson" 3 0.5625
"99" "BAC98" 5 "LBS" "s" "Naive" 1 4 16 1998 "PTN93" 2002 "BAC98" "poisson" 1 0.3125
"100" "BAL15" 0 "LBS" "s" "Milk" 1 1 1 NA "LUT12" NA "BAL15" "poisson" 1 0.890625
"101" "BAN87" 0 "LBS" "s" "Milk" 1 1 1 NA "FRE83" NA "BAN87" "poisson" 1 0.3125
"102" "BAN89" 0 "LBS" "s" "Milk" 1 1 1 NA "FRE83" NA "BAN89" "poisson" 2 0.3125
"103" "BAN91" 0 "LBS" "s" "Milk" 1 1 1 NA "FRE83" NA "BAN91" "poisson" 2 0.3125
"104" "BAR79" 8 "LBS" "s" "Milk" 2 6 36 1979 "UPR71" 1985 "BAR79" "poisson" 1 0.25
"105" "BAR80" 9 "LBS" "s" "Winteryeld" 1 12 144 1980 "UPR71" 1992 "BAR80" "poisson" 1 0
"106" "BAR83" 6 "LBS" "s" "Trueyeld" 2 9 81 1983 "UPR71" 1992 "BAR83" "poisson" 1 0.5
"107" "BAR84" 6 "LBS" "s" "Winteryeld" 1 5 25 1984 "UPR71" 1989 "BAR84" "poisson" 1 0
"108" "BCA14" 0 "LBS" "s" "Milk" 1 1 1 NA "CBS09" NA "BCA14" "poisson" 1 0.7890625
"109" "BCL84" 3 "LBS" "s" "Naive" 1 6 36 1984 "BUC81" 1990 "BCL84" "poisson" 1 0.0625
"110" "BCL87" 1 "LBS" "s" "Naive" 1 5 25 1987 "BUC81" 1992 "BCL87" "poisson" 1 0.1875
"111" "BCL88" 0 "LBS" "s" "Milk" 1 1 1 NA "BUC81" NA "BCL88" "poisson" 1 0.4375
"112" "BCL89" 0 "LBS" "s" "Milk" 1 1 1 NA "BUC81" NA "BCL89" "poisson" 1 0.4375
"113" "BCL93" 11 "LBS" "s" "Milk" 1 10 100 1993 "BUC81" 2003 "BCL93" "poisson" 1 0.4375
"114" "BCL94" 0 "LBS" "s" "Milk" 1 1 1 NA "BUC81" NA "BCL94" "poisson" 1 0.1875
"115" "BCL95" 3 "LBS" "s" "Trueyeld" 2 7 49 1995 "BUC81" 2002 "BCL95" "poisson" 1 0.3125
"116" "BCL96" 5 "LBS" "s" "Naive" 2 4 16 1996 "BUC81" 2000 "BCL96" "poisson" 1 0.25
"117" "BEA00" 8 "LBS" "s" "Trueyeld" 2 6 36 2000 "MOO96" 2006 "BEA00" "poisson" 1 0.375
"118" "BEA04" 0 "LBS" "s" "Milk" 1 1 1 NA "MOO96" NA "BEA04" "poisson" 1 0.21875
"119" "BEA05" 2 "LBS" "s" "Milk" 1 1 1 NA "MOO96" NA "BEA05" "poisson" 3 0.21875
"120" "BED15" 0 "LBS" "s" "Milk" 1 1 1 NA "GYP07" NA "BED15" "poisson" 3 0.765625
"121" "BEE90" 0 "LBS" "s" "Milk" 1 1 1 NA "PET85" NA "BEE90" "poisson" 1 0.0625
"122" "BEE91" 0 "LBS" "s" "Milk" 1 1 1 NA "PET85" NA "BEE91" "poisson" 1 0.375
"123" "BEE93" 8 "LBS" "s" "Naive" 1 4 16 1993 "PET85" 1997 "BEE93" "poisson" 3 0.5625
"124" "BEE94" 2 "LBS" "s" "Trueyeld" 1 6 36 1994 "PET85" 2000 "BEE94" "poisson" 3 0.5625
"125" "BEE96" 0 "LBS" "s" "Milk" 1 1 1 NA "PET85" NA "BEE96" "poisson" 1 0.3125
"126" "BET73" 7 "LBS" "s" "Summeryeld" 1 12 144 1973 "BLT68" 1985 "BET73" "poisson" 1 0
"127" "BET80" 0 "LBS" "s" "Milk" 1 1 1 NA "BLT68" NA "BET80" "poisson" 1 0
"128" "BIE01" 7 "LBS" "s" "Naive" 1 4 16 2001 "CFI94" 2005 "BIE01" "poisson" 1 0.59375
"129" "BIE06" 0 "LBS" "s" "Milk" 1 1 1 NA "CFI94" NA "BIE06" "poisson" 1 0.1875
"130" "BIE08" 0 "LBS" "s" "Milk" 1 1 1 NA "CFI94" NA "BIE08" "poisson" 1 0.21875
"131" "BIE97" 6 "LBS" "s" "Trueyeld" 2 8 64 1997 "CFI94" 2005 "BIE97" "poisson" 1 0.28125
"132" "BIG75" 0 "LBS" "s" "Milk" 1 1 1 NA "BIGHE" NA "BIG75" "poisson" 1 0
"133" "BIG76" 8 "LBS" "s" "Milk" 1 9 81 1976 "BIGHE" 1985 "BIG76" "poisson" 1 0
"134" "BIG80" 0 "LBS" "s" "Milk" 1 1 1 NA "BIGHE" NA "BIG80" "poisson" 1 0
"135" "BIGHE" 7 "LBS" "s" "Milk" 1 1 1 NA NA NA "BIGHE" "poisson" 1 0
"136" "BIJ16" 0 "LBS" "s" "Milk" 1 1 1 NA "OPA07" NA "BIJ16" "poisson" 1 0.515625
"137" "BIL84" 9 "LBS" "s" "Milk" 1 12 144 1984 "WHO79" 1996 "BIL84" "poisson" 1 0.5
"138" "BIS81" 0 "LBS" "s" "Milk" 1 1 1 NA "CIN76" NA "BIS81" "poisson" 1 0
"139" "BIS83" 0 "LBS" "s" "Milk" 1 1 1 NA "CIN76" NA "BIS83" "poisson" 1 0.5
"140" "BIT01" 4 "LBS" "s" "Milk" 2 7 49 2001 "SQU97" 2008 "BIT01" "poisson" 1 0.140625
"141" "BLC76" 0 "LBS" "s" "Milk" 1 1 1 NA "BLO72" NA "BLC76" "poisson" 1 0
"142" "BLC77" 0 "LBS" "s" "Milk" 1 1 1 NA "BLO72" NA "BLC77" "poisson" 1 0
"143" "BLC79" 0 "LBS" "s" "Milk" 1 1 1 NA "BLO72" NA "BLC79" "poisson" 1 0
"144" "BLC83" 5 "LBS" "s" "Trueyeld" 1 11 121 1983 "BLO72" 1994 "BLC83" "poisson" 2 0
"145" "BLC87" 0 "LBS" "s" "Milk" 1 1 1 NA "BLO72" NA "BLC87" "poisson" 1 0
"146" "BLC89" 0 "LBS" "s" "Milk" 1 1 1 NA "BLO72" NA "BLC89" "poisson" 1 0
"147" "BLF95" 2 "LBS" "s" "Trueyeld" 3 9 81 1995 "BLUFF" 2004 "BLF95" "poisson" 3 0.875
"148" "BLO72" 12 "LBS" "s" "Summeryeld" 2 13 169 1972 "BLOSS" 1985 "BLO72" "poisson" 1 0
"149" "BLO73" 0 "LBS" "s" "Milk" 1 1 1 NA "BLOSS" NA "BLO73" "poisson" 1 0
"150" "BLO74" 0 "LBS" "s" "Milk" 1 1 1 NA "BLOSS" NA "BLO74" "poisson" 1 0
"151" "BLO75" 8 "LBS" "s" "Trueyeld" 1 6 36 1975 "BLOSS" 1981 "BLO75" "poisson" 1 0
"152" "BLO80" 3 "LBS" "s" "Summeryeld" 2 5 25 1980 "BLOSS" 1985 "BLO80" "poisson" 1 0
"153" "BLO82" 0 "LBS" "s" "Milk" 1 1 1 NA "BLOSS" NA "BLO82" "poisson" 1 0.25
"154" "BLOSS" 10 "LBS" "s" "Milk" 1 1 1 NA NA NA "BLOSS" "poisson" 1 0
"155" "BLT68" 7 "LBS" "s" "Milk" 1 1 1 NA "BLTLE" NA "BLT68" "poisson" 1 0
"156" "BLT69" 11 "LBS" "s" "Milk" 2 5 25 1969 "BLTLE" 1974 "BLT69" "poisson" 1 0
"157" "BLT73" 3 "LBS" "s" "Trueyeld" 2 6 36 1973 "BLTLE" 1979 "BLT73" "poisson" 1 0
"158" "BLT75" 12 "LBS" "s" "Milk" 2 6 36 1975 "BLTLE" 1981 "BLT75" "poisson" 1 0
"159" "BLTLE" 9 "LBS" "s" "Milk" 1 1 1 NA NA NA "BLTLE" "poisson" 1 0
"160" "BMA10" 0 "LBS" "s" "Milk" 1 1 1 NA "CHN06" NA "BMA10" "poisson" 1 0.8046875
"161" "BMA15" 0 "LBS" "s" "Milk" 1 1 1 NA "CHN06" NA "BMA15" "poisson" 3 0.3984375
"162" "BMA16" 0 "LBS" "s" "Milk" 1 1 1 NA "CHN06" NA "BMA16" "poisson" 3 0.3984375
"163" "BMB10" 3 "LBS" "s" "Naive" 3 4 16 2010 "SSK06" 2014 "BMB10" "poisson" 3 0.408203125
"164" "BMB12" 0 "LBS" "s" "Milk" 1 1 1 NA "SSK06" NA "BMB12" "poisson" 1 0.095703125
"165" "BMB13" 0 "LBS" "s" "Milk" 1 1 1 NA "SSK06" NA "BMB13" "poisson" 3 0.439453125
"166" "BNJ01" 0 "LBS" "s" "Milk" 1 1 1 NA "FDL96" NA "BNJ01" "poisson" 1 0.28125
"167" "BNN00" 0 "LBS" "s" "Milk" 1 1 1 NA "OAT94" NA "BNN00" "poisson" 1 0.78125
"168" "BNN01" 0 "LBS" "s" "Milk" 1 1 1 NA "OAT94" NA "BNN01" "poisson" 1 0.4375
"169" "BNN03" 0 "LBS" "s" "Milk" 1 1 1 NA "OAT94" NA "BNN03" "poisson" 1 0.59375
"170" "BNN04" 0 "LBS" "s" "Milk" 1 1 1 NA "OAT94" NA "BNN04" "poisson" 1 0.375
"171" "BNN98" 0 "LBS" "s" "Milk" 1 1 1 NA "OAT94" NA "BNN98" "poisson" 1 0.46875
"172" "BNN99" 0 "LBS" "s" "Milk" 1 1 1 NA "OAT94" NA "BNN99" "poisson" 1 0.4375
"173" "BNS07" 1 "LBS" "s" "Naive" 2 3 9 2007 "PCL02" 2010 "BNS07" "poisson" 3 0.125
"174" "BNS09" 0 "LBS" "s" "Milk" 1 1 1 NA "PCL02" NA "BNS09" "poisson" 3 0.625
"175" "BNX93" 7 "LBS" "s" "Trueyeld" 2 8 64 1993 "FUL89" 2001 "BNX93" "poisson" 1 0.375
"176" "BNX94" 8 "LBS" "s" "Summeryeld" 2 6 36 1994 "FUL89" 2000 "BNX94" "poisson" 1 0.25
"177" "BNX95" 5 "LBS" "s" "Naive" 2 5 25 1995 "FUL89" 2000 "BNX95" "poisson" 1 0.25
"178" "BNY85" 0 "LBS" "s" "Milk" 1 1 1 NA "BON81" NA "BNY85" "poisson" 2 0.25
"179" "BNY86" 0 "LBS" "s" "Milk" 1 1 1 NA "BON81" NA "BNY86" "poisson" 1 0.25
"180" "BON79" 0 "LBS" "s" "Milk" 1 1 1 NA "TBONE" NA "BON79" "poisson" 1 0.5
"181" "BON81" 3 "LBS" "s" "Naive" 1 4 16 1981 "TBONE" 1985 "BON81" "poisson" 3 0.5
"182" "BON82" 2 "LBS" "s" "Trueyeld" 1 6 36 1982 "TBONE" 1988 "BON82" "poisson" 2 0.5
"183" "BOO13" 0 "LBS" "s" "Milk" 1 1 1 NA "YOG06" NA "BOO13" "poisson" 1 0.80859375
"184" "BOO14" 0 "LBS" "s" "Milk" 1 1 1 NA "YOG06" NA "BOO14" "poisson" 3 0.51953125
"185" "BOO15" 0 "LBS" "s" "Milk" 1 1 1 NA "YOG06" NA "BOO15" "poisson" 3 0.68359375
"186" "BOO16" 0 "LBS" "s" "Milk" 1 1 1 NA "YOG06" NA "BOO16" "poisson" 1 0.80859375
"187" "BOT79" 5 "LBS" "s" "Naive" 2 4 16 1979 "GL375" 1983 "BOT79" "poisson" 1 0
"188" "BOT81" 0 "LBS" "s" "Milk" 1 1 1 NA "GL375" NA "BOT81" "poisson" 1 0.25
"189" "BOU09" 0 "LBS" "s" "Milk" 1 1 1 NA "WIS04" NA "BOU09" "poisson" 3 0.3125
"190" "BR274" 7 "LBS" "s" "Summeryeld" 2 13 169 1974 "BRO70" 1987 "BR274" "poisson" 1 0
"191" "BR276" 0 "LBS" "s" "Milk" 1 1 1 NA "BRO70" NA "BR276" "poisson" 1 0
"192" "BRA72" 4 "LBS" "s" "Trueyeld" 2 8 64 1972 "ELG68" 1980 "BRA72" "poisson" 1 0
"193" "BRA77" 6 "LBS" "s" "Naive" 1 3 9 1977 "ELG68" 1980 "BRA77" "poisson" 1 0
"194" "BRA79" 5 "LBS" "s" "Trueyeld" 3 5 25 1979 "ELG68" 1984 "BRA79" "poisson" 3 0
"195" "BRA80" 0 "LBS" "s" "Milk" 1 1 1 NA "ELG68" NA "BRA80" "poisson" 1 0
"196" "BRA81" 3 "LBS" "s" "Milk" 1 1 1 NA "ELG68" NA "BRA81" "poisson" 2 0
"197" "BRE90" 0 "LBS" "s" "Milk" 1 1 1 NA "BREND" NA "BRE90" "poisson" 2 0.5
"198" "BRE91" 6 "LBS" "s" "Milk" 2 5 25 1991 "BREND" 1996 "BRE91" "poisson" 3 0.75
"199" "BRF79" 8 "LBS" "s" "Milk" 2 13 169 1979 "FEE71" 1992 "BRF79" "poisson" 1 0.5
"200" "BRG89" 0 "LBS" "s" "Milk" 1 1 1 NA "MUR85" NA "BRG89" "poisson" 1 0.375
"201" "BRG94" 0 "LBS" "s" "Milk" 1 1 1 NA "MUR85" NA "BRG94" "poisson" 1 0.125
"202" "BRI87" 0 "LBS" "s" "Milk" 1 1 1 NA "BRA81" NA "BRI87" "poisson" 2 0
"203" "BRI89" 0 "LBS" "s" "Milk" 1 1 1 NA "BRA81" NA "BRI89" "poisson" 2 0
"204" "BRO66" 9 "LBS" "s" "Milk" 1 1 1 NA "BROWH" NA "BRO66" "poisson" 1 0
"205" "BRO70" 6 "LBS" "s" "Trueyeld" 2 10 100 1970 "BROWH" 1980 "BRO70" "poisson" 1 0
"206" "BROWH" 5 "LBS" "s" "Milk" 1 1 1 NA NA NA "BROWH" "poisson" 1 0
"207" "BRS02" 0 "LBS" "s" "Milk" 1 1 1 NA "SKI94" NA "BRS02" "poisson" 1 0.28125
"208" "BRY10" 3 "LBS" "s" "Naive" 1 4 16 2010 "HIR03" 2014 "BRY10" "poisson" 3 0.2578125
"209" "BSG14" 0 "LBS" "s" "Milk" 1 1 1 NA "VES10" NA "BSG14" "poisson" 1 0.484375
"210" "BST73" 4 "LBS" "s" "Trueyeld" 2 7 49 1973 "MHO67" 1980 "BST73" "poisson" 1 0
"211" "BST76" 0 "LBS" "s" "Milk" 1 1 1 NA "MHO67" NA "BST76" "poisson" 1 0
"212" "BST77" 0 "LBS" "s" "Milk" 1 1 1 NA "MHO67" NA "BST77" "poisson" 1 0
"213" "BSY04" 2 "LBS" "s" "Milk" 2 6 36 2004 "MLN97" 2010 "BSY04" "poisson" 1 0.453125
"214" "BUC77" 0 "LBS" "s" "Milk" 1 1 1 NA "BUL73" NA "BUC77" "poisson" 1 0.125
"215" "BUC79" 0 "LBS" "s" "Milk" 1 1 1 NA "BUL73" NA "BUC79" "poisson" 1 0.125
"216" "BUC81" 11 "LBS" "s" "Milk" 1 1 1 NA "BUL73" NA "BUC81" "poisson" 1 0.125
"217" "BUC82" 12 "LBS" "s" "Milk" 1 9 81 1982 "BUL73" 1991 "BUC82" "poisson" 1 0.375
"218" "BUC83" 0 "LBS" "s" "Milk" 1 1 1 NA "BUL73" NA "BUC83" "poisson" 1 0.25
"219" "BUC84" 0 "LBS" "s" "Milk" 1 1 1 NA "BUL73" NA "BUC84" "poisson" 1 0.25
"220" "BUC86" 0 "LBS" "s" "Milk" 1 1 1 NA "BUL73" NA "BUC86" "poisson" 1 0.375
"221" "BUC89" 0 "LBS" "s" "Milk" 1 1 1 NA "BUL73" NA "BUC89" "poisson" 1 0.375
"222" "BUL65" 7 "LBS" "s" "Milk" 1 1 1 NA "BULGY" NA "BUL65" "poisson" 1 0
"223" "BUL70" 8 "LBS" "s" "Naive" 2 4 16 1970 "BULGY" 1974 "BUL70" "poisson" 1 0
"224" "BUL71" 12 "LBS" "s" "Milk" 2 8 64 1971 "BULGY" 1979 "BUL71" "poisson" 1 0
"225" "BUL73" 11 "LBS" "s" "Summeryeld" 1 13 169 1973 "BULGY" 1986 "BUL73" "poisson" 1 0.25
"226" "BUL75" 0 "LBS" "s" "Milk" 1 1 1 NA "BULGY" NA "BUL75" "poisson" 1 0
"227" "BULGY" 8 "LBS" "s" "Milk" 1 1 1 NA NA NA "BULGY" "poisson" 1 0
"228" "BUM06" 2 "LBS" "s" "Trueyeld" 2 6 36 2006 "NET99" 2012 "BUM06" "poisson" 1 0.484375
"229" "BUM07" 0 "LBS" "s" "Milk" 1 1 1 NA "NET99" NA "BUM07" "poisson" 1 0.484375
"230" "BUM08" 0 "LBS" "s" "Milk" 1 1 1 NA "NET99" NA "BUM08" "poisson" 1 0.484375
"231" "BURNE" 1 "LBS" "s" "Naive" 2 6 36 1974 NA 1980 "BURNE" "poisson" 2 1
"232" "BUS90" 0 "LBS" "s" "Milk" 1 1 1 NA "PEC86" NA "BUS90" "poisson" 3 0.125
"233" "BUS92" 6 "LBS" "s" "Milk" 1 6 36 1992 "PEC86" 1998 "BUS92" "poisson" 3 0.4375
"234" "BUT00" 0 "LBS" "s" "Milk" 1 1 1 NA "BCL93" NA "BUT00" "poisson" 1 0.40625
"235" "BUT02" 7 "LBS" "s" "Summeryeld" 2 14 196 2002 "BCL93" 2016 "BUT02" "poisson" 3 0.71875
"236" "BUT03" 0 "LBS" "s" "Milk" 1 1 1 NA "BCL93" NA "BUT03" "poisson" 1 0.40625
"237" "BUT06" 2 "LBS" "s" "Naive" 3 4 16 2006 "BCL93" 2010 "BUT06" "poisson" 1 0.3125
"238" "BUT07" 0 "LBS" "s" "Milk" 1 1 1 NA "BCL93" NA "BUT07" "poisson" 1 0.21875
"239" "BUT96" 8 "LBS" "s" "Naive" 2 3 9 1996 "BCL93" 1999 "BUT96" "poisson" 1 0.34375
"240" "BUT98" 1 "LBS" "s" "Naive" 1 6 36 1998 "BCL93" 2004 "BUT98" "poisson" 1 0.71875
"241" "BUT99" 0 "LBS" "s" "Milk" 1 1 1 NA "BCL93" NA "BUT99" "poisson" 1 0.46875
"242" "BZK14" 0 "LBS" "s" "Milk" 1 1 1 NA "LUT10" NA "BZK14" "poisson" 2 0.6171875
"243" "BZK16" 0 "LBS" "s" "Milk" 1 1 1 NA "LUT10" NA "BZK16" "poisson" 3 0.2890625
"244" "CAF89" 7 "LBS" "s" "Naive" 2 3 9 1989 "MAX84" 1992 "CAF89" "poisson" 3 0.1875
"245" "CAF91" 0 "LBS" "s" "Milk" 1 1 1 NA "MAX84" NA "CAF91" "poisson" 1 0.4375
"246" "CAF93" 4 "LBS" "s" "Milk" 2 5 25 1993 "MAX84" 1998 "CAF93" "poisson" 3 0.375
"247" "CAF96" 1 "LBS" "s" "Naive" 2 3 9 1996 "MAX84" 1999 "CAF96" "poisson" 1 0.6875
"248" "CAF98" 1 "LBS" "s" "Naive" 1 4 16 1998 "MAX84" 2002 "CAF98" "poisson" 3 0.6875
"249" "CAILL" 7 "LBS" "s" "Milk" 1 1 1 NA NA NA "CAILL" "poisson" 1 0
"250" "CAL79" 0 "LBS" "s" "Milk" 1 1 1 NA "MOL73" NA "CAL79" "poisson" 1 0
"251" "CAL82" 6 "LBS" "s" "Milk" 2 6 36 1982 "CIN78" 1988 "CAL82" "poisson" 1 0.75
"252" "CAL84" 9 "LBS" "s" "Naive" 1 4 16 1984 "CIN78" 1988 "CAL84" "poisson" 1 0.5
"253" "CAL85" 1 "LBS" "s" "Naive" 3 3 9 1985 "CIN78" 1988 "CAL85" "poisson" 1 0.25
"254" "CAL87" 0 "LBS" "s" "Milk" 1 1 1 NA "CIN78" NA "CAL87" "poisson" 1 0.75
"255" "CAN80" 5 "LBS" "s" "Trueyeld" 1 6 36 1980 "WHI73" 1986 "CAN80" "poisson" 1 0.25
"256" "CAN82" 3 "LBS" "s" "Naive" 2 5 25 1982 "WHI73" 1987 "CAN82" "poisson" 1 0.5
"257" "CAN83" 1 "LBS" "s" "Naive" 2 5 25 1983 "WHI73" 1988 "CAN83" "poisson" 1 0
"258" "CAN87" 2 "LBS" "s" "Naive" 1 4 16 1987 "WHI73" 1991 "CAN87" "poisson" 1 0
"259" "CAP84" 8 "LBS" "s" "Trueyeld" 2 14 196 1984 "SNI77" 1998 "CAP84" "poisson" 1 0.5
"260" "CAP85" 0 "LBS" "s" "Milk" 1 1 1 NA "SNI77" NA "CAP85" "poisson" 1 0.25
"261" "CAR79" 0 "LBS" "s" "Milk" 1 1 1 NA "COC75" NA "CAR79" "poisson" 1 0
"262" "CASTL" 1 "LBS" "s" "Naive" 2 4 16 1993 NA 1997 "CASTL" "poisson" 2 0.875
"263" "CBH13" 0 "LBS" "s" "Milk" 1 1 1 NA "CCK07" NA "CBH13" "poisson" 3 0.203125
"264" "CBH16" 0 "LBS" "s" "Milk" 1 1 1 NA "CCK07" NA "CBH16" "poisson" 3 0.203125
"265" "CBL06" 0 "LBS" "s" "Milk" 1 1 1 NA "GRA02" NA "CBL06" "poisson" 1 0.5625
"266" "CBL07" 0 "LBS" "s" "Milk" 1 1 1 NA "GRA02" NA "CBL07" "poisson" 1 0.625
"267" "CBS09" 3 "LBS" "s" "Naive" 1 5 25 2009 "ZUC03" 2014 "CBS09" "poisson" 3 0.828125
"268" "CBS13" 0 "LBS" "s" "Milk" 1 1 1 NA "ZUC03" NA "CBS13" "poisson" 3 0.6875
"269" "CBS15" 0 "LBS" "s" "Milk" 1 1 1 NA "ZUC03" NA "CBS15" "poisson" 3 0.890625
"270" "CBT12" 0 "LBS" "s" "Milk" 1 1 1 NA "AZU08" NA "CBT12" "poisson" 1 0.7890625
"271" "CCA01" 0 "LBS" "s" "Milk" 1 1 1 NA "QUN97" NA "CCA01" "poisson" 3 0.796875
"272" "CCH14" 0 "LBS" "s" "Milk" 1 1 1 NA "PAN06" NA "CCH14" "poisson" 3 0.6875
"273" "CCK07" 4 "LBS" "s" "Trueyeld" 2 8 64 2007 "DTN04" 2015 "CCK07" "poisson" 3 0.40625
"274" "CCK08" 1 "LBS" "s" "Milk" 1 1 1 NA "DTN04" NA "CCK08" "poisson" 1 0.25
"275" "CCL06" 0 "LBS" "s" "Milk" 1 1 1 NA "STR00" NA "CCL06" "poisson" 1 0.46875
"276" "CCO87" 8 "LBS" "s" "Milk" 2 11 121 1987 "LAM83" 1998 "CCO87" "poisson" 1 0.6875
"277" "CCO90" 0 "LBS" "s" "Milk" 1 1 1 NA "LAM83" NA "CCO90" "poisson" 3 0.4375
"278" "CDN12" 1 "LBS" "s" "Naive" 1 4 16 2012 "HOC07" 2016 "CDN12" "poisson" 3 0.2265625
"279" "CDN14" 0 "LBS" "s" "Milk" 1 1 1 NA "HOC07" NA "CDN14" "poisson" 1 0.5234375
"280" "CED00" 5 "LBS" "s" "Trueyeld" 1 10 100 2000 "SEQ95" 2010 "CED00" "poisson" 3 0.390625
"281" "CED02" 3 "LBS" "s" "Naive" 3 4 16 2002 "SEQ95" 2006 "CED02" "poisson" 3 0.546875
"282" "CED03" 0 "LBS" "s" "Milk" 1 1 1 NA "SEQ95" NA "CED03" "poisson" 1 0.421875
"283" "CED04" 3 "LBS" "s" "Trueyeld" 2 5 25 2004 "SEQ95" 2009 "CED04" "poisson" 3 0.328125
"284" "CED99" 4 "LBS" "s" "Naive" 1 4 16 1999 "SEQ95" 2003 "CED99" "poisson" 3 0.609375
"285" "CEE96" 0 "LBS" "s" "Milk" 1 1 1 NA "BUS92" NA "CEE96" "poisson" 2 0.21875
"286" "CEE97" 0 "LBS" "s" "Milk" 1 1 1 NA "BUS92" NA "CEE97" "poisson" 2 0.21875
"287" "CEE98" 0 "LBS" "s" "Milk" 1 1 1 NA "BUS92" NA "CEE98" "poisson" 1 0.65625
"288" "CEL95" 1 "LBS" "s" "Milk" 1 1 1 NA "AST90" NA "CEL95" "poisson" 1 0.125
"289" "CER06" 0 "LBS" "s" "Milk" 1 1 1 NA "PRC02" NA "CER06" "poisson" 1 0.515625
"290" "CET06" 0 "LBS" "s" "Milk" 1 1 1 NA "RUF02" NA "CET06" "poisson" 1 0.453125
"291" "CET07" 0 "LBS" "s" "Milk" 1 1 1 NA "RUF02" NA "CET07" "poisson" 1 0.609375
"292" "CET10" 0 "LBS" "s" "Milk" 1 1 1 NA "RUF02" NA "CET10" "poisson" 1 0.5859375
"293" "CET12" 1 "LBS" "s" "Milk" 1 1 1 NA "RUF02" NA "CET12" "poisson" 3 0.171875
"294" "CET16" 0 "LBS" "s" "Milk" 1 1 1 NA "RUF02" NA "CET16" "poisson" 1 0.671875
"295" "CFI94" 9 "LBS" "s" "Winteryeld" 2 10 100 1994 "CFU82" 2004 "CFI94" "poisson" 1 0.1875
"296" "CFU82" 6 "LBS" "s" "Naive" 3 4 16 1982 "CMO77" 1986 "CFU82" "poisson" 1 0.125
"297" "CGH00" 5 "LBS" "s" "Milk" 2 8 64 2000 "WHA87" 2008 "CGH00" "poisson" 1 0.4375
"298" "CGH93" 0 "LBS" "s" "Milk" 1 1 1 NA "WHA87" NA "CGH93" "poisson" 1 0.9375
"299" "CGH94" 7 "LBS" "s" "Trueyeld" 2 11 121 1994 "WHA87" 2005 "CGH94" "poisson" 1 0.75
"300" "CGH95" 5 "LBS" "s" "Trueyeld" 2 13 169 1995 "WHA87" 2008 "CGH95" "poisson" 1 0.6875
"301" "CGH99" 0 "LBS" "s" "Milk" 1 1 1 NA "WHA87" NA "CGH99" "poisson" 1 0.9375
"302" "CHD05" 6 "LBS" "s" "Naive" 2 4 16 2005 "BIE01" 2009 "CHD05" "poisson" 1 0.515625
"303" "CHD10" 3 "LBS" "s" "Trueyeld" 1 5 25 2010 "BIE01" 2015 "CHD10" "poisson" 3 0.734375
"304" "CHE73" 3 "LBS" "s" "Trueyeld" 1 6 36 1973 "BLT69" 1979 "CHE73" "poisson" 1 0
"305" "CHE80" 6 "LBS" "s" "Trueyeld" 2 9 81 1980 "BLT69" 1989 "CHE80" "poisson" 1 0
"306" "CHE81" 0 "LBS" "s" "Milk" 1 1 1 NA "BLT69" NA "CHE81" "poisson" 1 0
"307" "CHE84" 0 "LBS" "s" "Milk" 1 1 1 NA "BLT69" NA "CHE84" "poisson" 1 0.125
"308" "CHF01" 3 "LBS" "s" "Trueyeld" 1 5 25 2001 "WAG95" 2006 "CHF01" "poisson" 2 0.0703125
"309" "CHF07" 1 "LBS" "s" "Milk" 1 1 1 NA "WAG95" NA "CHF07" "poisson" 3 0.2109375
"310" "CHI89" 3 "LBS" "s" "Naive" 1 3 9 1989 "PGB83" 1992 "CHI89" "poisson" 3 0.375
"311" "CHK07" 3 "LBS" "s" "Trueyeld" 1 9 81 2007 "SOX04" 2016 "CHK07" "poisson" 1 0.6171875
"312" "CHK12" 2 "LBS" "s" "Summeryeld" 1 4 16 2012 "SOX04" 2016 "CHK12" "poisson" 3 0.328125
"313" "CHK15" 0 "LBS" "s" "Milk" 1 1 1 NA "SOX04" NA "CHK15" "poisson" 3 0.328125
"314" "CHL02" 0 "LBS" "s" "Milk" 1 1 1 NA "PEP91" NA "CHL02" "poisson" 3 0.6875
"315" "CHM12" 0 "LBS" "s" "Milk" 1 1 1 NA "HOC05" NA "CHM12" "poisson" 1 0.34375
"316" "CHM13" 0 "LBS" "s" "Milk" 1 1 1 NA "HOC05" NA "CHM13" "poisson" 3 0.5
"317" "CHN03" 8 "LBS" "s" "Naive" 1 4 16 2003 "TRT97" 2007 "CHN03" "poisson" 3 0.90625
"318" "CHN06" 6 "LBS" "s" "Milk" 2 6 36 2006 "TRT97" 2012 "CHN06" "poisson" 3 0.796875
"319" "CHO73" 8 "LBS" "s" "Milk" 1 14 196 1973 "CHOCH" 1987 "CHO73" "poisson" 1 0
"320" "CHO74" 0 "LBS" "s" "Milk" 1 1 1 NA "CHOCH" NA "CHO74" "poisson" 1 0
"321" "CHO75" 5 "LBS" "s" "Milk" 2 5 25 1975 "CHOCH" 1980 "CHO75" "poisson" 1 0
"322" "CHOCH" 9 "LBS" "s" "Milk" 1 1 1 NA NA NA "CHOCH" "poisson" 1 0
"323" "CHP94" 5 "LBS" "s" "Trueyeld" 1 7 49 1994 "BLC83" 2001 "CHP94" "poisson" 1 0.375
"324" "CHY12" 1 "LBS" "s" "Naive" 1 3 9 2012 "CHK07" 2015 "CHY12" "poisson" 3 0.71484375
"325" "CHY14" 0 "LBS" "s" "Milk" 1 1 1 NA "CHK07" NA "CHY14" "poisson" 3 0.51953125
"326" "CHY16" 0 "LBS" "s" "Milk" 1 1 1 NA "CHK07" NA "CHY16" "poisson" 3 0.59765625
"327" "CID85" 0 "LBS" "s" "Milk" 1 1 1 NA "PRY82" NA "CID85" "poisson" 2 0
"328" "CIN76" 3 "LBS" "s" "Trueyeld" 1 7 49 1976 "BST73" 1983 "CIN76" "poisson" 1 0
"329" "CIN78" 4 "LBS" "s" "Trueyeld" 1 9 81 1978 "BST73" 1987 "CIN78" "poisson" 1 0.5
"330" "CLA83" 0 "LBS" "s" "Milk" 1 1 1 NA "CLE77" NA "CLA83" "poisson" 1 0
"331" "CLA85" 8 "LBS" "s" "Summeryeld" 2 10 100 1985 "CLE77" 1995 "CLA85" "poisson" 1 0.25
"332" "CLA87" 2 "LBS" "s" "Naive" 2 4 16 1987 "CLE77" 1991 "CLA87" "poisson" 1 0.5
"333" "CLC75" 6 "LBS" "s" "Naive" 2 4 16 1975 "COL72" 1979 "CLC75" "poisson" 1 0.125
"334" "CLC76" 0 "LBS" "s" "Milk" 1 1 1 NA "COL72" NA "CLC76" "poisson" 1 0.125
"335" "CLC78" 2 "LBS" "s" "Milk" 1 1 1 NA "COL72" NA "CLC78" "poisson" 1 0.125
"336" "CLC79" 6 "LBS" "s" "Trueyeld" 1 9 81 1979 "COL72" 1988 "CLC79" "poisson" 2 0.125
"337" "CLC80" 6 "LBS" "s" "Milk" 1 5 25 1980 "COL72" 1985 "CLC80" "poisson" 1 0.125
"338" "CLC81" 0 "LBS" "s" "Milk" 1 1 1 NA "COL72" NA "CLC81" "poisson" 1 0.125
"339" "CLC82" 3 "LBS" "s" "Naive" 1 4 16 1982 "COL72" 1986 "CLC82" "poisson" 1 0.125
"340" "CLC85" 0 "LBS" "s" "Milk" 1 1 1 NA "COL72" NA "CLC85" "poisson" 1 0.625
"341" "CLE70" 1 "LBS" "s" "Naive" 3 3 9 1970 "CLEOP" 1973 "CLE70" "poisson" 1 0
"342" "CLE74" 6 "LBS" "s" "Milk" 2 6 36 1974 "CLEOP" 1980 "CLE74" "poisson" 1 0
"343" "CLE75" 4 "LBS" "s" "Summeryeld" 2 7 49 1975 "CLEOP" 1982 "CLE75" "poisson" 1 0
"344" "CLE76" 4 "LBS" "s" "Naive" 2 4 16 1976 "CLEOP" 1980 "CLE76" "poisson" 1 0
"345" "CLE77" 6 "LBS" "s" "Naive" 3 4 16 1977 "CLEOP" 1981 "CLE77" "poisson" 1 0
"346" "CLE79" 0 "LBS" "s" "Milk" 1 1 1 NA "CLEOP" NA "CLE79" "poisson" 1 0
"347" "CLE81" 0 "LBS" "s" "Milk" 1 1 1 NA "CLEOP" NA "CLE81" "poisson" 1 0
"348" "CLEOP" 11 "LBS" "s" "Milk" 1 1 1 NA NA NA "CLEOP" "poisson" 1 0
"349" "CLK04" 7 "LBS" "s" "Milk" 2 9 81 2004 "GRA99" 2013 "CLK04" "poisson" 3 0.90625
"350" "CLK06" 2 "LBS" "s" "Naive" 2 3 9 2006 "GRA99" 2009 "CLK06" "poisson" 3 0.78125
"351" "CLL02" 1 "LBS" "s" "Naive" 1 4 16 2002 "VIO96" 2006 "CLL02" "poisson" 3 0.5
"352" "CLM82" 2 "LBS" "s" "Summeryeld" 2 5 25 1982 "CLE74" 1987 "CLM82" "poisson" 3 0.5
"353" "CLO93" 0 "LBS" "s" "Milk" 1 1 1 NA "HIC89" NA "CLO93" "poisson" 1 0.3125
"354" "CLO94" 0 "LBS" "s" "Milk" 1 1 1 NA "HIC89" NA "CLO94" "poisson" 1 0.3125
"355" "CLO96" 8 "LBS" "s" "Naive" 2 5 25 1996 "HIC89" 2001 "CLO96" "poisson" 1 0.1875
"356" "CLR09" 0 "LBS" "s" "Milk" 1 1 1 NA "ZUC01" NA "CLR09" "poisson" 1 0.671875
"357" "CLR13" 0 "LBS" "s" "Milk" 1 1 1 NA "ZUC01" NA "CLR13" "poisson" 1 0.53125
"358" "CLT00" 0 "LBS" "s" "Milk" 1 1 1 NA "CCO87" NA "CLT00" "poisson" 1 0.65625
"359" "CLT91" 0 "LBS" "s" "Milk" 1 1 1 NA "CCO87" NA "CLT91" "poisson" 1 0.53125
"360" "CLT97" 9 "LBS" "s" "Trueyeld" 2 7 49 1997 "CCO87" 2004 "CLT97" "poisson" 1 0.84375
"361" "CLW10" 0 "LBS" "s" "Milk" 1 1 1 NA "STI94" NA "CLW10" "poisson" 3 0.125
"362" "CLW97" 0 "LBS" "s" "Milk" 1 1 1 NA "STI94" NA "CLW97" "poisson" 1 0.625
"363" "CLW99" 0 "LBS" "s" "Milk" 1 1 1 NA "STI94" NA "CLW99" "poisson" 1 0.625
"364" "CMB16" 0 "LBS" "s" "Milk" 1 1 1 NA "HED12" NA "CMB16" "poisson" 1 0.48046875
"365" "CML12" 0 "LBS" "s" "Milk" 1 1 1 NA "SLA06" NA "CML12" "poisson" 2 0.046875
"366" "CMO77" 6 "LBS" "s" "Trueyeld" 2 7 49 1977 "CMOFF" 1984 "CMO77" "poisson" 1 0.25
"367" "CMO78" 6 "LBS" "s" "Naive" 1 3 9 1978 "CMOFF" 1981 "CMO78" "poisson" 1 0.5
"368" "CMOFF" 2 "LBS" "s" "Milk" 1 4 16 1974 NA 1978 "CMOFF" "poisson" 2 0.5
"369" "CMR01" 0 "LBS" "s" "Milk" 1 1 1 NA "CLT97" NA "CMR01" "poisson" 1 0.921875
"370" "CMR05" 3 "LBS" "s" "Trueyeld" 2 7 49 2005 "CLT97" 2012 "CMR05" "poisson" 1 0.421875
"371" "CMT05" 0 "LBS" "s" "Milk" 1 1 1 NA "MLN00" NA "CMT05" "poisson" 1 0.671875
"372" "CMT08" 0 "LBS" "s" "Milk" 1 1 1 NA "MLN00" NA "CMT08" "poisson" 3 0.671875
"373" "CMT10" 0 "LBS" "s" "Milk" 1 1 1 NA "MLN00" NA "CMT10" "poisson" 3 0.546875
"374" "CMT14" 0 "LBS" "s" "Milk" 1 1 1 NA "MLN00" NA "CMT14" "poisson" 3 0.734375
"375" "CND02" 0 "LBS" "s" "Milk" 1 1 1 NA "TIN98" NA "CND02" "poisson" 3 0.890625
"376" "CND03" 2 "LBS" "s" "Trueyeld" 1 7 49 2003 "TIN98" 2010 "CND03" "poisson" 3 0.890625
"377" "CND04" 6 "LBS" "s" "Trueyeld" 1 8 64 2004 "TIN98" 2012 "CND04" "poisson" 1 0.734375
"378" "CND06" 5 "LBS" "s" "Milk" 2 10 100 2006 "TIN98" 2016 "CND06" "poisson" 3 0.78125
"379" "CND12" 1 "LBS" "s" "Naive" 1 4 16 2012 "TIN98" 2016 "CND12" "poisson" 3 0.890625
"380" "CND14" 0 "LBS" "s" "Milk" 1 1 1 NA "TIN98" NA "CND14" "poisson" 1 0.5625
"381" "CND15" 0 "LBS" "s" "Milk" 1 1 1 NA "TIN98" NA "CND15" "poisson" 1 0.6015625
"382" "CNE04" 0 "LBS" "s" "Milk" 1 1 1 NA "TUS01" NA "CNE04" "poisson" 3 0.46875
"383" "CNK04" 4 "LBS" "s" "Naive" 1 4 16 2004 "BEA00" 2008 "CNK04" "poisson" 3 0.1875
"384" "CNK08" 0 "LBS" "s" "Milk" 1 1 1 NA "BEA00" NA "CNK08" "poisson" 2 0.1875
"385" "CNN04" 0 "LBS" "s" "Milk" 1 1 1 NA "RUM01" NA "CNN04" "poisson" 1 0.578125
"386" "CNN06" 0 "LBS" "s" "Milk" 1 1 1 NA "RUM01" NA "CNN06" "poisson" 1 0.484375
"387" "CNN11" 0 "LBS" "s" "Milk" 1 1 1 NA "RUM01" NA "CNN11" "poisson" 1 0.7421875
"388" "COB80" 10 "LBS" "s" "Milk" 1 11 121 1980 "COL74" 1991 "COB80" "poisson" 1 0.125
"389" "COB82" 0 "LBS" "s" "Milk" 1 1 1 NA "COL74" NA "COB82" "poisson" 1 0.125
"390" "COB84" 0 "LBS" "s" "Milk" 1 1 1 NA "COL74" NA "COB84" "poisson" 1 0.125
"391" "COC72" 5 "LBS" "s" "Milk" 1 1 1 NA "COCKL" NA "COC72" "poisson" 1 0
"392" "COC75" 5 "LBS" "s" "Naive" 1 4 16 1975 "COCKL" 1979 "COC75" "poisson" 1 0
"393" "COC76" 3 "LBS" "s" "Naive" 2 5 25 1976 "COCKL" 1981 "COC76" "poisson" 1 0
"394" "COCKL" 8 "LBS" "s" "Trueyeld" 2 14 196 1969 NA 1983 "COCKL" "poisson" 1 0
"395" "COF01" 7 "LBS" "s" "Summeryeld" 1 10 100 2001 "OVA97" 2011 "COF01" "poisson" 3 0.21875
"396" "COI77" 4 "LBS" "s" "Trueyeld" 2 6 36 1977 "COINH" 1983 "COI77" "poisson" 1 0.5
"397" "COI81" 1 "LBS" "s" "Milk" 1 1 1 NA "COINH" NA "COI81" "poisson" 2 0.5
"398" "COI83" 2 "LBS" "s" "Milk" 1 1 1 NA "COINH" NA "COI83" "poisson" 2 0.5
"399" "COINH" 5 "LBS" "s" "Trueyeld" 1 11 121 1972 NA 1983 "COINH" "poisson" 1 1
"400" "COL72" 14 "LBS" "s" "Milk" 1 4 16 1972 "COLLE" 1976 "COL72" "poisson" 1 0.25
"401" "COL74" 10 "LBS" "s" "Naive" 2 3 9 1974 "COLLE" 1977 "COL74" "poisson" 1 0.25
"402" "COL75" 2 "LBS" "s" "Naive" 1 3 9 1975 "COLLE" 1978 "COL75" "poisson" 1 0.25
"403" "COL78" 3 "LBS" "s" "Milk" 2 7 49 1978 "COLLE" 1985 "COL78" "poisson" 1 0.75
"404" "COL79" 5 "LBS" "s" "Summeryeld" 2 5 25 1979 "COLLE" 1984 "COL79" "poisson" 1 0.5
"405" "COL80" 11 "LBS" "s" "Trueyeld" 1 10 100 1980 "COLLE" 1990 "COL80" "poisson" 1 0.75
"406" "COLLE" 9 "LBS" "s" "Milk" 2 7 49 1969 "OTAGG" 1976 "COLLE" "poisson" 1 0.5
"407" "COM14" 0 "LBS" "s" "Milk" 1 1 1 NA "APA10" NA "COM14" "poisson" 3 0.7109375
"408" "COM16" 0 "LBS" "s" "Milk" 1 1 1 NA "APA10" NA "COM16" "poisson" 3 0.3984375
"409" "COO95" 0 "LBS" "s" "Milk" 1 1 1 NA "ANK91" NA "COO95" "poisson" 1 0.4375
"410" "COO96" 0 "LBS" "s" "Milk" 1 1 1 NA "ANK91" NA "COO96" "poisson" 1 0.4375
"411" "COO98" 0 "LBS" "s" "Milk" 1 1 1 NA "ANK91" NA "COO98" "poisson" 1 0.3125
"412" "COP81" 0 "LBS" "s" "Milk" 1 1 1 NA "COI77" NA "COP81" "poisson" 2 0.25
"413" "COP85" 0 "LBS" "s" "Milk" 1 1 1 NA "COI77" NA "COP85" "poisson" 1 0.25
"414" "COQ94" 2 "LBS" "s" "Trueyeld" 2 6 36 1994 "FIL90" 2000 "COQ94" "poisson" 3 0.203125
"415" "COQ95" 0 "LBS" "s" "Milk" 1 1 1 NA "FIL90" NA "COQ95" "poisson" 3 0.703125
"416" "COR76" 0 "LBS" "s" "Milk" 1 1 1 NA "RTN73" NA "COR76" "poisson" 1 0
"417" "COR81" 0 "LBS" "s" "Milk" 1 1 1 NA "RTN73" NA "COR81" "poisson" 1 0.25
"418" "COT78" 1 "LBS" "s" "Naive" 1 3 9 1978 "COL75" 1981 "COT78" "poisson" 1 0.125
"419" "COT79" 2 "LBS" "s" "Milk" 1 5 25 1979 "COL75" 1984 "COT79" "poisson" 1 0.125
"420" "COU91" 0 "LBS" "s" "Milk" 1 1 1 NA "CUC84" NA "COU91" "poisson" 1 0.53125
"421" "COU95" 0 "LBS" "s" "Milk" 1 1 1 NA "CUC84" NA "COU95" "poisson" 1 0.78125
"422" "COW79" 7 "LBS" "s" "Naive" 2 4 16 1979 "PGB75" 1983 "COW79" "poisson" 3 0.25
"423" "COY75" 2 "LBS" "s" "Naive" 1 4 16 1975 "COYHI" 1979 "COY75" "poisson" 1 0
"424" "COYHI" 6 "LBS" "s" "Milk" 1 1 1 NA NA NA "COYHI" "poisson" 3 0
"425" "CPS00" 0 "LBS" "s" "Milk" 1 1 1 NA "PEP93" NA "CPS00" "poisson" 3 0.5625
"426" "CPS97" 4 "LBS" "s" "Summeryeld" 2 6 36 1997 "PEP93" 2003 "CPS97" "poisson" 3 0.875
"427" "CPS99" 0 "LBS" "s" "Milk" 1 1 1 NA "PEP93" NA "CPS99" "poisson" 1 0.640625
"428" "CPY08" 0 "LBS" "s" "Milk" 1 1 1 NA "MOU03" NA "CPY08" "poisson" 1 0.53125
"429" "CPY14" 0 "LBS" "s" "Milk" 1 1 1 NA "MOU03" NA "CPY14" "poisson" 3 0.125
"430" "CPY16" 0 "LBS" "s" "Milk" 1 1 1 NA "MOU03" NA "CPY16" "poisson" 3 0.5
"431" "CRA81" 1 "LBS" "s" "Naive" 2 4 16 1981 "BIG76" 1985 "CRA81" "poisson" 1 0.5
"432" "CRA83" 0 "LBS" "s" "Milk" 1 1 1 NA "BIG76" NA "CRA83" "poisson" 1 0.25
"433" "CRA85" 0 "LBS" "s" "Milk" 1 1 1 NA "BIG76" NA "CRA85" "poisson" 1 0.5
"434" "CRA86" 0 "LBS" "s" "Milk" 1 1 1 NA "BIG76" NA "CRA86" "poisson" 1 0.125
"435" "CRA87" 0 "LBS" "s" "Milk" 1 1 1 NA "BIG76" NA "CRA87" "poisson" 1 0
"436" "CRB88" 0 "LBS" "s" "Milk" 1 1 1 NA "MOC84" NA "CRB88" "poisson" 1 0.375
"437" "CRB95" 8 "LBS" "s" "Trueyeld" 1 13 169 1995 "MOC84" 2008 "CRB95" "poisson" 1 0.25
"438" "CRB97" 1 "LBS" "s" "Naive" 2 7 49 1997 "MOC84" 2004 "CRB97" "poisson" 1 0.3125
"439" "CRC91" 5 "LBS" "s" "Trueyeld" 2 9 81 1991 "TUR87" 2000 "CRC91" "poisson" 3 0.375
"440" "CRD96" 1 "LBS" "s" "Milk" 1 1 1 NA "FIN93" NA "CRD96" "poisson" 3 0.4375
"441" "CRE85" 0 "LBS" "s" "Milk" 1 1 1 NA "CLE76" NA "CRE85" "poisson" 1 0
"442" "CRK83" 2 "LBS" "s" "Naive" 3 4 16 1983 "KIN77" 1987 "CRK83" "poisson" 2 0
"443" "CRM01" 8 "LBS" "s" "Naive" 1 4 16 2001 "OCH96" 2005 "CRM01" "poisson" 3 0.375
"444" "CRM03" 3 "LBS" "s" "Naive" 1 4 16 2003 "OCH96" 2007 "CRM03" "poisson" 2 0.1875
"445" "CRM05" 0 "LBS" "s" "Milk" 1 1 1 NA "OCH96" NA "CRM05" "poisson" 3 0.46875
"446" "CRM99" 4 "LBS" "s" "Trueyeld" 1 10 100 1999 "OCH96" 2009 "CRM99" "poisson" 3 0.1875
"447" "CRN89" 0 "LBS" "s" "Milk" 1 1 1 NA "TEL86" NA "CRN89" "poisson" 2 0.1875
"448" "CRN91" 0 "LBS" "s" "Milk" 1 1 1 NA "TEL86" NA "CRN91" "poisson" 3 0.1875
"449" "CRO88" 0 "LBS" "s" "Milk" 1 1 1 NA "OCH85" NA "CRO88" "poisson" 1 0.375
"450" "CRO90" 4 "LBS" "s" "Naive" 1 5 25 1990 "OCH85" 1995 "CRO90" "poisson" 1 0.5
"451" "CROTT" 10 "LBS" "s" "Milk" 1 1 1 NA NA NA "CROTT" "poisson" 1 0
"452" "CRS92" 0 "LBS" "s" "Milk" 1 1 1 NA "CHI89" NA "CRS92" "poisson" 3 0.5625
"453" "CRT71" 5 "LBS" "s" "Naive" 2 3 9 1971 "CROTT" 1974 "CRT71" "poisson" 1 0
"454" "CRT74" 5 "LBS" "s" "Trueyeld" 2 6 36 1974 "CROTT" 1980 "CRT74" "poisson" 1 0
"455" "CRT76" 10 "LBS" "s" "Milk" 2 7 49 1976 "CROTT" 1983 "CRT76" "poisson" 1 0.5
"456" "CRX10" 0 "LBS" "s" "Milk" 1 1 1 NA "LMS06" NA "CRX10" "poisson" 1 0.59375
"457" "CRX14" 0 "LBS" "s" "Milk" 1 1 1 NA "LMS06" NA "CRX14" "poisson" 3 0.5390625
"458" "CRY84" 0 "LBS" "s" "Milk" 1 1 1 NA "CLC79" NA "CRY84" "poisson" 2 0.0625
"459" "CRY86" 0 "LBS" "s" "Milk" 1 1 1 NA "CLC79" NA "CRY86" "poisson" 2 0.0625
"460" "CRY88" 0 "LBS" "s" "Milk" 1 1 1 NA "CLC79" NA "CRY88" "poisson" 2 0.0625
"461" "CSH11" 0 "LBS" "s" "Milk" 1 1 1 NA "WAL03" NA "CSH11" "poisson" 1 0.5
"462" "CSH14" 0 "LBS" "s" "Milk" 1 1 1 NA "WAL03" NA "CSH14" "poisson" 1 0.609375
"463" "CSH15" 0 "LBS" "s" "Milk" 1 1 1 NA "WAL03" NA "CSH15" "poisson" 1 0.609375
"464" "CSK97" 0 "LBS" "s" "Milk" 1 1 1 NA "ANK89" NA "CSK97" "poisson" 1 0.0625
"465" "CSK98" 2 "LBS" "s" "Naive" 1 4 16 1998 "ANK89" 2002 "CSK98" "poisson" 1 0.0625
"466" "CUC84" 5 "LBS" "s" "Summeryeld" 2 12 144 1984 "UMB80" 1996 "CUC84" "poisson" 1 0.5625
"467" "CUC91" 8 "LBS" "s" "Milk" 2 5 25 1991 "UMB80" 1996 "CUC91" "poisson" 1 0.5625
"468" "CUC94" 0 "LBS" "s" "Milk" 1 1 1 NA "UMB80" NA "CUC94" "poisson" 1 0.6875
"469" "CUK86" 0 "LBS" "s" "Milk" 1 1 1 NA "CLC82" NA "CUK86" "poisson" 2 0.0625
"470" "CUK87" 0 "LBS" "s" "Milk" 1 1 1 NA "CLC82" NA "CUK87" "poisson" 2 0.0625
"471" "CUM97" 0 "LBS" "s" "Milk" 1 1 1 NA "CRC91" NA "CUM97" "poisson" 3 0.3125
"472" "CUM98" 1 "LBS" "s" "Naive" 2 3 9 1998 "CRC91" 2001 "CUM98" "poisson" 3 0.625
"473" "CUR78" 8 "LBS" "s" "Trueyeld" 1 13 169 1978 "UPT74" 1991 "CUR78" "poisson" 1 0.75
"474" "CUR80" 0 "LBS" "s" "Milk" 1 1 1 NA "UPT74" NA "CUR80" "poisson" 1 0.25
"475" "CUR83" 0 "LBS" "s" "Milk" 1 1 1 NA "UPT74" NA "CUR83" "poisson" 1 0.5
"476" "CWR84" 0 "LBS" "s" "Milk" 1 1 1 NA "LIM80" NA "CWR84" "poisson" 1 0.375
"477" "CWR86" 0 "LBS" "s" "Milk" 1 1 1 NA "LIM80" NA "CWR86" "poisson" 1 0.5
"478" "CWR87" 0 "LBS" "s" "Milk" 1 1 1 NA "LIM80" NA "CWR87" "poisson" 1 0.625
"479" "CYA12" 0 "LBS" "s" "Milk" 1 1 1 NA "AZU05" NA "CYA12" "poisson" 3 0.65625
"480" "DAI08" 0 "LBS" "s" "Milk" 1 1 1 NA "MRG03" NA "DAI08" "poisson" 1 0.53125
"481" "DAK12" 1 "LBS" "s" "Naive" 3 4 16 2012 "SOX08" 2016 "DAK12" "poisson" 3 0.7578125
"482" "DAK16" 0 "LBS" "s" "Milk" 1 1 1 NA "SOX08" NA "DAK16" "poisson" 3 0.5703125
"483" "DAM78" 3 "LBS" "s" "Milk" 1 1 1 NA "APR73" NA "DAM78" "poisson" 2 0
"484" "DAM84" 0 "LBS" "s" "Milk" 1 1 1 NA "APR73" NA "DAM84" "poisson" 2 0
"485" "DAN86" 0 "LBS" "s" "Milk" 1 1 1 NA "BUC82" NA "DAN86" "poisson" 1 0.4375
"486" "DAN90" 10 "LBS" "s" "Winteryeld" 1 9 81 1990 "BUC82" 1999 "DAN90" "poisson" 1 0.4375
"487" "DAN91" 0 "LBS" "s" "Milk" 1 1 1 NA "BUC82" NA "DAN91" "poisson" 1 0.4375
"488" "DAN92" 0 "LBS" "s" "Milk" 1 1 1 NA "BUC82" NA "DAN92" "poisson" 1 0.4375
"489" "DAN95" 0 "LBS" "s" "Milk" 1 1 1 NA "BUC82" NA "DAN95" "poisson" 3 0.1875
"490" "DAN96" 0 "LBS" "s" "Milk" 1 1 1 NA "BUC82" NA "DAN96" "poisson" 1 0.4375
"491" "DAN97" 0 "LBS" "s" "Milk" 1 1 1 NA "BUC82" NA "DAN97" "poisson" 1 0.25
"492" "DAN99" 0 "LBS" "s" "Milk" 1 1 1 NA "BUC82" NA "DAN99" "poisson" 1 0.1875
"493" "DAR77" 0 "LBS" "s" "Milk" 1 1 1 NA "BLT73" NA "DAR77" "poisson" 1 0
"494" "DAW12" 1 "LBS" "s" "Naive" 1 4 16 2012 "SLO05" 2016 "DAW12" "poisson" 3 0.578125
"495" "DAW16" 0 "LBS" "s" "Milk" 1 1 1 NA "SLO05" NA "DAW16" "poisson" 3 0.640625
"496" "DBL89" 5 "LBS" "s" "Milk" 2 6 36 1989 NA 1995 "DBL89" "poisson" 3 0.75
"497" "DEC79" 1 "LBS" "s" "Naive" 3 4 16 1979 "COY75" 1983 "DEC79" "poisson" 1 0
"498" "DEN11" 0 "LBS" "s" "Milk" 1 1 1 NA "PRC07" NA "DEN11" "poisson" 2 0.28125
"499" "DEO03" 2 "LBS" "s" "Milk" 1 1 1 NA "CED99" NA "DEO03" "poisson" 3 0.8046875
"500" "DEO05" 1 "LBS" "s" "Naive" 1 3 9 2005 "CED99" 2008 "DEO05" "poisson" 1 0.3046875
"501" "DIC88" 0 "LBS" "s" "Milk" 1 1 1 NA "HIC84" NA "DIC88" "poisson" 1 0.3125
"502" "DIC93" 0 "LBS" "s" "Milk" 1 1 1 NA "HIC84" NA "DIC93" "poisson" 1 0.3125
"503" "DIC94" 10 "LBS" "s" "Winteryeld" 2 8 64 1994 "HIC84" 2002 "DIC94" "poisson" 1 0.3125
"504" "DIC95" 14 "LBS" "s" "Milk" 1 8 64 1995 "HIC84" 2003 "DIC95" "poisson" 1 0.375
"505" "DIC96" 1 "LBS" "s" "Naive" 1 3 9 1996 "HIC84" 1999 "DIC96" "poisson" 1 0.125
"506" "DIC98" 0 "LBS" "s" "Milk" 1 1 1 NA "HIC84" NA "DIC98" "poisson" 1 0.125
"507" "DID04" 0 "LBS" "s" "Milk" 1 1 1 NA "FDL00" NA "DID04" "poisson" 1 0.125
"508" "DID06" 5 "LBS" "s" "Trueyeld" 1 8 64 2006 "FDL00" 2014 "DID06" "poisson" 3 0.125
"509" "DID08" 2 "LBS" "s" "Milk" 2 8 64 2008 "FDL00" 2016 "DID08" "poisson" 3 0.5625
"510" "DID09" 1 "LBS" "s" "Naive" 1 3 9 2009 "FDL00" 2012 "DID09" "poisson" 3 0.265625
"511" "DID12" 0 "LBS" "s" "Milk" 1 1 1 NA "FDL00" NA "DID12" "poisson" 3 0.5390625
"512" "DID13" 0 "LBS" "s" "Milk" 1 1 1 NA "FDL00" NA "DID13" "poisson" 3 0.125
"513" "DID14" 0 "LBS" "s" "Milk" 1 1 1 NA "FDL00" NA "DID14" "poisson" 1 0.625
"514" "DID15" 0 "LBS" "s" "Milk" 1 1 1 NA "FDL00" NA "DID15" "poisson" 3 0.625
"515" "DIL98" 0 "LBS" "s" "Milk" 1 1 1 NA "FEN90" NA "DIL98" "poisson" 2 0.375
"516" "DKP86" 1 "LBS" "s" "Milk" 1 1 1 NA "DKPTH" NA "DKP86" "poisson" 2 0.5
"517" "DKPTH" 2 "LBS" "s" "Milk" 1 1 1 NA NA NA "DKPTH" "poisson" 2 1
"518" "DOC00" 0 "LBS" "s" "Milk" 1 1 1 NA "HIC88" NA "DOC00" "poisson" 1 0.4375
"519" "DOC94" 9 "LBS" "s" "Milk" 2 10 100 1994 "HIC88" 2004 "DOC94" "poisson" 1 0.375
"520" "DOC96" 8 "LBS" "s" "Summeryeld" 2 5 25 1996 "HIC88" 2001 "DOC96" "poisson" 1 0.1875
"521" "DOC97" 1 "LBS" "s" "Naive" 2 4 16 1997 "HIC88" 2001 "DOC97" "poisson" 1 0.125
"522" "DOC98" 0 "LBS" "s" "Milk" 1 1 1 NA "HIC88" NA "DOC98" "poisson" 1 0.3125
"523" "DOO90" 0 "LBS" "s" "Milk" 1 1 1 NA "NON86" NA "DOO90" "poisson" 1 0.375
"524" "DOR78" 9 "LBS" "s" "Milk" 2 9 81 1978 "YTA72" 1987 "DOR78" "poisson" 1 0.25
"525" "DOR82" 4 "LBS" "s" "Summeryeld" 2 5 25 1982 "YTA72" 1987 "DOR82" "poisson" 3 0
"526" "DOT00" 0 "LBS" "s" "Milk" 1 1 1 NA "LPW93" NA "DOT00" "poisson" 1 0.375
"527" "DOT02" 4 "LBS" "s" "Trueyeld" 3 7 49 2002 "LPW93" 2009 "DOT02" "poisson" 1 0.875
"528" "DRP03" 0 "LBS" "s" "Milk" 1 1 1 NA "SAX99" NA "DRP03" "poisson" 1 0.8125
"529" "DRP04" 0 "LBS" "s" "Milk" 1 1 1 NA "SAX99" NA "DRP04" "poisson" 3 0.4375
"530" "DRP05" 0 "LBS" "s" "Milk" 1 1 1 NA "SAX99" NA "DRP05" "poisson" 3 0.609375
"531" "DTN04" 2 "LBS" "s" "Naive" 1 3 9 2004 "TRT00" 2007 "DTN04" "poisson" 3 0.5
"532" "DUB11" 1 "LBS" "s" "Milk" 1 1 1 NA "STI02" NA "DUB11" "poisson" 3 0.5
"533" "DUB13" 0 "LBS" "s" "Milk" 1 1 1 NA "STI02" NA "DUB13" "poisson" 3 0.53125
"534" "DUB14" 0 "LBS" "s" "Milk" 1 1 1 NA "STI02" NA "DUB14" "poisson" 3 0.703125
"535" "DUB15" 0 "LBS" "s" "Milk" 1 1 1 NA "STI02" NA "DUB15" "poisson" 3 0.703125
"536" "DUB16" 0 "LBS" "s" "Milk" 1 1 1 NA "STI02" NA "DUB16" "poisson" 3 0.203125
"537" "DUI89" 0 "LBS" "s" "Milk" 1 1 1 NA "DOR82" NA "DUI89" "poisson" 3 0
"538" "DUI91" 0 "LBS" "s" "Milk" 1 1 1 NA "DOR82" NA "DUI91" "poisson" 3 0
"539" "DUN91" 0 "LBS" "s" "Milk" 1 1 1 NA "WHA83" NA "DUN91" "poisson" 1 0.4375
"540" "DUN93" 0 "LBS" "s" "Milk" 1 1 1 NA "WHA83" NA "DUN93" "poisson" 1 0.5625
"541" "DUN94" 0 "LBS" "s" "Milk" 1 1 1 NA "WHA83" NA "DUN94" "poisson" 1 0.4375
"542" "EBO87" 0 "LBS" "s" "Milk" 1 1 1 NA "PET83" NA "EBO87" "poisson" 1 0.6875
"543" "EBO90" 7 "LBS" "s" "Milk" 1 8 64 1990 "PET83" 1998 "EBO90" "poisson" 1 0.5625
"544" "EBO92" 0 "LBS" "s" "Milk" 1 1 1 NA "PET83" NA "EBO92" "poisson" 1 0.4375
"545" "EDA10" 0 "LBS" "s" "Milk" 1 1 1 NA "CHD05" NA "EDA10" "poisson" 1 0.671875
"546" "EDA14" 0 "LBS" "s" "Milk" 1 1 1 NA "CHD05" NA "EDA14" "poisson" 1 0.3984375
"547" "EDD13" 0 "LBS" "s" "Milk" 1 1 1 NA "RUF09" NA "EDD13" "poisson" 3 0.375
"548" "EGR91" 7 "LBS" "s" "Summeryeld" 1 10 100 1991 "IBI84" 2001 "EGR91" "poisson" 1 0.5625
"549" "EGR96" 2 "LBS" "s" "Summeryeld" 1 5 25 1996 "IBI84" 2001 "EGR96" "poisson" 1 0.0625
"550" "EID03" 6 "LBS" "s" "Trueyeld" 2 9 81 2003 "MAL93" 2012 "EID03" "poisson" 3 0.8125
"551" "EID05" 0 "LBS" "s" "Milk" 1 1 1 NA "MAL93" NA "EID05" "poisson" 1 0.3125
"552" "EID07" 0 "LBS" "s" "Milk" 1 1 1 NA "MAL93" NA "EID07" "poisson" 1 0.71875
"553" "EID97" 0 "LBS" "s" "Milk" 1 1 1 NA "MAL93" NA "EID97" "poisson" 1 0.5625
"554" "EIF81" 5 "LBS" "s" "Trueyeld" 1 9 81 1981 "COT78" 1990 "EIF81" "poisson" 1 0.0625
"555" "ELG66" 6 "LBS" "s" "Milk" 1 1 1 NA NA NA "ELG66" "poisson" 3 0
"556" "ELG68" 8 "LBS" "s" "Milk" 1 1 1 NA "ELGRE" NA "ELG68" "poisson" 1 0
"557" "ELG71" 7 "LBS" "s" "Trueyeld" 2 10 100 1971 "ELGRE" 1981 "ELG71" "poisson" 1 0
"558" "ELGRE" 5 "LBS" "s" "Milk" 1 1 1 NA NA NA "ELGRE" "poisson" 1 0
"559" "EMB08" 1 "LBS" "s" "Naive" 2 5 25 2008 "CND04" 2013 "EMB08" "poisson" 3 0.6796875
"560" "EMB12" 2 "LBS" "s" "Milk" 2 4 16 2012 "CND04" 2016 "EMB12" "poisson" 3 0.7109375
"561" "EMB13" 0 "LBS" "s" "Milk" 1 1 1 NA "CND04" NA "EMB13" "poisson" 1 0.8671875
"562" "EOL84" 0 "LBS" "s" "Milk" 1 1 1 NA "CAN80" NA "EOL84" "poisson" 2 0.125
"563" "EOL86" 2 "LBS" "s" "Summeryeld" 3 6 36 1986 "CAN80" 1992 "EOL86" "poisson" 1 0.375
"564" "EOL88" 0 "LBS" "s" "Milk" 1 1 1 NA "CAN80" NA "EOL88" "poisson" 1 0.125
"565" "EOL89" 1 "LBS" "s" "Milk" 1 1 1 NA "CAN80" NA "EOL89" "poisson" 2 0.125
"566" "EQU92" 0 "LBS" "s" "Milk" 1 1 1 NA "INI87" NA "EQU92" "poisson" 1 0.5625
"567" "ESP05" 0 "LBS" "s" "Milk" 1 1 1 NA "LTE02" NA "ESP05" "poisson" 1 0.921875
"568" "FAD89" 0 "LBS" "s" "Milk" 1 1 1 NA "CRK83" NA "FAD89" "poisson" 2 0
"569" "FAG79" 4 "LBS" "s" "Trueyeld" 1 6 36 1979 "CHE73" 1985 "FAG79" "poisson" 1 0.25
"570" "FAG81" 0 "LBS" "s" "Milk" 1 1 1 NA "CHE73" NA "FAG81" "poisson" 1 0
"571" "FAL01" 4 "LBS" "s" "Milk" 2 7 49 2001 "CHP94" 2008 "FAL01" "poisson" 2 0.1875
"572" "FAL03" 1 "LBS" "s" "Milk" 1 1 1 NA "CHP94" NA "FAL03" "poisson" 3 0.5
"573" "FAL99" 6 "LBS" "s" "Naive" 1 4 16 1999 "CHP94" 2003 "FAL99" "poisson" 3 0.3125
"574" "FAN83" 0 "LBS" "s" "Milk" 1 1 1 NA "COL80" NA "FAN83" "poisson" 1 0.375
"575" "FAN86" 0 "LBS" "s" "Milk" 1 1 1 NA "COL80" NA "FAN86" "poisson" 1 0.625
"576" "FAN88" 6 "LBS" "s" "Milk" 2 7 49 1988 "COL80" 1995 "FAN88" "poisson" 1 0.75
"577" "FAN90" 14 "LBS" "s" "Summeryeld" 1 8 64 1990 "COL80" 1998 "FAN90" "poisson" 1 0.875
"578" "FAN93" 6 "LBS" "s" "Naive" 2 4 16 1993 "COL80" 1997 "FAN93" "poisson" 1 0.875
"579" "FAN94" 0 "LBS" "s" "Milk" 1 1 1 NA "COL80" NA "FAN94" "poisson" 1 0.625
"580" "FAN96" 0 "LBS" "s" "Milk" 1 1 1 NA "COL80" NA "FAN96" "poisson" 1 0.5
"581" "FDL00" 8 "LBS" "s" "Milk" 1 13 169 2000 "VIO89" 2013 "FDL00" "poisson" 1 0.25
"582" "FDL03" 5 "LBS" "s" "Trueyeld" 1 7 49 2003 "VIO89" 2010 "FDL03" "poisson" 1 0.5625
"583" "FDL93" 0 "LBS" "s" "Milk" 1 1 1 NA "VIO89" NA "FDL93" "poisson" 1 0.1875
"584" "FDL94" 3 "LBS" "s" "Trueyeld" 2 9 81 1994 "VIO89" 2003 "FDL94" "poisson" 3 0.5625
"585" "FDL96" 2 "LBS" "s" "Trueyeld" 2 7 49 1996 "VIO89" 2003 "FDL96" "poisson" 1 0.1875
"586" "FDL99" 9 "LBS" "s" "Trueyeld" 2 9 81 1999 "VIO89" 2008 "FDL99" "poisson" 1 0.5625
"587" "FEA87" 9 "LBS" "s" "Naive" 1 4 16 1987 "PLO82" 1991 "FEA87" "poisson" 2 0.5
"588" "FEA88" 0 "LBS" "s" "Milk" 1 1 1 NA "PLO82" NA "FEA88" "poisson" 1 0.625
"589" "FEA89" 0 "LBS" "s" "Milk" 1 1 1 NA "PLO82" NA "FEA89" "poisson" 1 0.5
"590" "FEA91" 0 "LBS" "s" "Milk" 1 1 1 NA "PLO82" NA "FEA91" "poisson" 1 0.5
"591" "FEA94" 2 "LBS" "s" "Naive" 1 4 16 1994 "PLO82" 1998 "FEA94" "poisson" 1 0.375
"592" "FEA95" 3 "LBS" "s" "Summeryeld" 2 7 49 1995 "PLO82" 2002 "FEA95" "poisson" 1 0.3125
"593" "FEA97" 0 "LBS" "s" "Milk" 1 1 1 NA "PLO82" NA "FEA97" "poisson" 1 0.3125
"594" "FEE71" 6 "LBS" "s" "Naive" 2 3 9 1971 "FEEDE" 1974 "FEE71" "poisson" 1 0
"595" "FEE74" 0 "LBS" "s" "Milk" 1 1 1 NA "FEEDE" NA "FEE74" "poisson" 1 0
"596" "FEE75" 2 "LBS" "s" "Naive" 3 4 16 1975 "FEEDE" 1979 "FEE75" "poisson" 1 0
"597" "FEEDE" 6 "LBS" "s" "Milk" 1 1 1 NA NA NA "FEEDE" "poisson" 1 0
"598" "FEN89" 6 "LBS" "s" "Milk" 2 7 49 1989 "RED82" 1996 "FEN89" "poisson" 3 0.75
"599" "FEN90" 7 "LBS" "s" "Trueyeld" 3 11 121 1990 "RED82" 2001 "FEN90" "poisson" 1 0.75
"600" "FIB13" 0 "LBS" "s" "Milk" 1 1 1 NA "FMR06" NA "FIB13" "poisson" 3 0.53125
"601" "FID82" 0 "LBS" "s" "Milk" 1 1 1 NA "VER78" NA "FID82" "poisson" 1 0.25
"602" "FID83" 0 "LBS" "s" "Milk" 1 1 1 NA "VER78" NA "FID83" "poisson" 1 0.375
"603" "FID86" 1 "LBS" "s" "Naive" 2 6 36 1986 "VER78" 1992 "FID86" "poisson" 1 0.375
"604" "FID89" 0 "LBS" "s" "Milk" 1 1 1 NA "VER78" NA "FID89" "poisson" 1 0.75
"605" "FID90" 0 "LBS" "s" "Milk" 1 1 1 NA "VER78" NA "FID90" "poisson" 1 0.625
"606" "FIE87" 0 "LBS" "s" "Milk" 1 1 1 NA "SIE82" NA "FIE87" "poisson" 1 0.8125
"607" "FIE90" 0 "LBS" "s" "Milk" 1 1 1 NA "SIE82" NA "FIE90" "poisson" 1 0.6875
"608" "FIJ98" 0 "LBS" "s" "Milk" 1 1 1 NA "ALD95" NA "FIJ98" "poisson" 1 0.34375
"609" "FIL90" 4 "LBS" "s" "Milk" 1 5 25 1990 "EIF81" 1995 "FIL90" "poisson" 3 0.40625
"610" "FIN93" 3 "LBS" "s" "Naive" 1 3 9 1993 "FEN89" 1996 "FIN93" "poisson" 3 0.375
"611" "FIN97" 0 "LBS" "s" "Milk" 1 1 1 NA "FEN89" NA "FIN97" "poisson" 3 0.875
"612" "FLA85" 3 "LBS" "s" "Trueyeld" 2 7 49 1985 "UPT79" 1992 "FLA85" "poisson" 3 0.25
"613" "FLG97" 0 "LBS" "s" "Milk" 1 1 1 NA "ANK90" NA "FLG97" "poisson" 1 0.1875
"614" "FLG98" 8 "LBS" "s" "Summeryeld" 2 13 169 1998 "ANK90" 2011 "FLG98" "poisson" 1 0.4375
"615" "FLU13" 0 "LBS" "s" "Milk" 1 1 1 NA "PCO06" NA "FLU13" "poisson" 3 0.625
"616" "FLU14" 0 "LBS" "s" "Milk" 1 1 1 NA "PCO06" NA "FLU14" "poisson" 1 0.6015625
"617" "FLY82" 0 "LBS" "s" "Milk" 1 1 1 NA "LTF74" NA "FLY82" "poisson" 1 0.25
"618" "FLY83" 0 "LBS" "s" "Milk" 1 1 1 NA "LTF74" NA "FLY83" "poisson" 1 0.5
"619" "FMR04" 0 "LBS" "s" "Milk" 1 1 1 NA "HOL00" NA "FMR04" "poisson" 1 0.40625
"620" "FMR06" 2 "LBS" "s" "Naive" 2 6 36 2006 "HOL00" 2012 "FMR06" "poisson" 3 0.25
"621" "FMR08" 0 "LBS" "s" "Milk" 1 1 1 NA "HOL00" NA "FMR08" "poisson" 1 0.5
"622" "FNY01" 0 "LBS" "s" "Milk" 1 1 1 NA "FOP97" NA "FNY01" "poisson" 1 0.296875
"623" "FOL80" 0 "LBS" "s" "Milk" 1 1 1 NA "MOD72" NA "FOL80" "poisson" 1 0
"624" "FOL83" 0 "LBS" "s" "Milk" 1 1 1 NA "MOD72" NA "FOL83" "poisson" 1 0.5
"625" "FOP03" 0 "LBS" "s" "Milk" 1 1 1 NA "DAN90" NA "FOP03" "poisson" 1 0.46875
"626" "FOP05" 0 "LBS" "s" "Milk" 1 1 1 NA "DAN90" NA "FOP05" "poisson" 3 0.5625
"627" "FOP97" 1 "LBS" "s" "Naive" 1 4 16 1997 "DAN90" 2001 "FOP97" "poisson" 1 0.28125
"628" "FOP99" 0 "LBS" "s" "Milk" 1 1 1 NA "DAN90" NA "FOP99" "poisson" 1 0.3125
"629" "FOSSI" 0 "LBS" "s" "Milk" 1 1 1 NA NA NA "FOSSI" "poisson" 2 1
"630" "FOU01" 0 "LBS" "s" "Milk" 1 1 1 NA "SUL90" NA "FOU01" "poisson" 1 0.3125
"631" "FOU03" 0 "LBS" "s" "Milk" 1 1 1 NA "SUL90" NA "FOU03" "poisson" 1 0.5
"632" "FOU06" 0 "LBS" "s" "Milk" 1 1 1 NA "SUL90" NA "FOU06" "poisson" 1 0.4375
"633" "FOU95" 0 "LBS" "s" "Milk" 1 1 1 NA "SUL90" NA "FOU95" "poisson" 1 0.203125
"634" "FRA00" 0 "LBS" "s" "Milk" 1 1 1 NA "PEN90" NA "FRA00" "poisson" 1 0.5
"635" "FRA03" 0 "LBS" "s" "Milk" 1 1 1 NA "PEN90" NA "FRA03" "poisson" 1 0.3125
"636" "FRA04" 0 "LBS" "s" "Milk" 1 1 1 NA "PEN90" NA "FRA04" "poisson" 1 0.09375
"637" "FRE83" 6 "LBS" "s" "Summeryeld" 2 10 100 1983 "THO78" 1993 "FRE83" "poisson" 3 0.625
"638" "FRE89" 1 "LBS" "s" "Naive" 3 4 16 1989 "THO78" 1993 "FRE89" "poisson" 3 0.625
"639" "FRO93" 1 "LBS" "s" "Naive" 3 4 16 1993 "BIL84" 1997 "FRO93" "poisson" 1 0.5
"640" "FRO96" 0 "LBS" "s" "Milk" 1 1 1 NA "BIL84" NA "FRO96" "poisson" 1 0.40625
"641" "FRO98" 0 "LBS" "s" "Milk" 1 1 1 NA "BIL84" NA "FRO98" "poisson" 1 0.75
"642" "FRR03" 2 "LBS" "s" "Trueyeld" 3 6 36 2003 "FAL99" 2009 "FRR03" "poisson" 2 0.15625
"643" "FRT06" 5 "LBS" "s" "Trueyeld" 2 9 81 2006 "BUT96" 2015 "FRT06" "poisson" 3 0.546875
"644" "FRT07" 5 "LBS" "s" "Milk" 2 9 81 2007 "BUT96" 2016 "FRT07" "poisson" 1 0.578125
"645" "FTH03" 2 "LBS" "s" "Summeryeld" 2 5 25 2003 "WSD00" 2008 "FTH03" "poisson" 1 0.625
"646" "FTH08" 1 "LBS" "s" "Naive" 2 4 16 2008 "WSD00" 2012 "FTH08" "poisson" 3 0.734375
"647" "FTH10" 0 "LBS" "s" "Milk" 1 1 1 NA "WSD00" NA "FTH10" "poisson" 3 0.46875
"648" "FUL83" 5 "LBS" "s" "Summeryeld" 2 5 25 1983 "MAW79" 1988 "FUL83" "poisson" 1 0.5
"649" "FUL85" 3 "LBS" "s" "Trueyeld" 2 6 36 1985 "MAW79" 1991 "FUL85" "poisson" 1 0.5
"650" "FUL86" 8 "LBS" "s" "Naive" 1 5 25 1986 "MAW79" 1991 "FUL86" "poisson" 1 0.5
"651" "FUL87" 6 "LBS" "s" "Trueyeld" 2 10 100 1987 "MAW79" 1997 "FUL87" "poisson" 1 0.375
"652" "FUL89" 7 "LBS" "s" "Milk" 2 8 64 1989 "MAW79" 1997 "FUL89" "poisson" 1 0.25
"653" "FUL93" 7 "LBS" "s" "Naive" 3 4 16 1993 "MAW79" 1997 "FUL93" "poisson" 1 0
"654" "GAL81" 0 "LBS" "s" "Milk" 1 1 1 NA "POL77" NA "GAL81" "poisson" 1 0
"655" "GAL83" 0 "LBS" "s" "Milk" 1 1 1 NA "POL77" NA "GAL83" "poisson" 1 0.25
"656" "GAL85" 7 "LBS" "s" "Winteryeld" 2 10 100 1985 "POL77" 1995 "GAL85" "poisson" 1 0
"657" "GAL86" 0 "LBS" "s" "Milk" 1 1 1 NA "POL77" NA "GAL86" "poisson" 1 0.5
"658" "GAL89" 5 "LBS" "s" "Naive" 1 5 25 1989 "POL77" 1994 "GAL89" "poisson" 1 0.5
"659" "GAN01" 0 "LBS" "s" "Milk" 1 1 1 NA "SUL94" NA "GAN01" "poisson" 1 0.234375
"660" "GAN03" 0 "LBS" "s" "Milk" 1 1 1 NA "SUL94" NA "GAN03" "poisson" 1 0.234375
"661" "GAN06" 0 "LBS" "s" "Milk" 1 1 1 NA "SUL94" NA "GAN06" "poisson" 1 0.390625
"662" "GAN97" 0 "LBS" "s" "Milk" 1 1 1 NA "SUL94" NA "GAN97" "poisson" 1 0.203125
"663" "GAN98" 0 "LBS" "s" "Milk" 1 1 1 NA "SUL94" NA "GAN98" "poisson" 1 0.453125
"664" "GEC95" 9 "LBS" "s" "Trueyeld" 1 17 289 1995 "LIZ86" 2012 "GEC95" "poisson" 1 0.1875
"665" "GEM83" 0 "LBS" "s" "Milk" 1 1 1 NA "POL79" NA "GEM83" "poisson" 1 0
"666" "GEM90" 0 "LBS" "s" "Milk" 1 1 1 NA "POL79" NA "GEM90" "poisson" 1 0.25
"667" "GEN03" 0 "LBS" "s" "Milk" 1 1 1 NA "SAX98" NA "GEN03" "poisson" 1 0.640625
"668" "GER88" 0 "LBS" "s" "Milk" 1 1 1 NA "TWI85" NA "GER88" "poisson" 2 0
"669" "GGZ15" 0 "LBS" "s" "Milk" 1 1 1 NA "CHD10" NA "GGZ15" "poisson" 1 0.8671875
"670" "GIN92" 0 "LBS" "s" "Milk" 1 1 1 NA "JUN85" NA "GIN92" "poisson" 1 0.625
"671" "GIN93" 7 "LBS" "s" "Winteryeld" 1 7 49 1993 "JUN85" 2000 "GIN93" "poisson" 1 0.4375
"672" "GKG07" 2 "LBS" "s" "Naive" 2 3 9 2007 "CED04" 2010 "GKG07" "poisson" 3 0.1640625
"673" "GKG10" 0 "LBS" "s" "Milk" 1 1 1 NA "CED04" NA "GKG10" "poisson" 3 0.6640625
"674" "GL375" 5 "LBS" "s" "Milk" 2 10 100 1975 "GLA69" 1985 "GL375" "poisson" 1 0
"675" "GL380" 0 "LBS" "s" "Milk" 1 1 1 NA "GLA69" NA "GL380" "poisson" 1 0
"676" "GLA69" 7 "LBS" "s" "Summeryeld" 1 6 36 1969 "GLASS" 1975 "GLA69" "poisson" 1 0
"677" "GLA74" 0 "LBS" "s" "Milk" 1 1 1 NA "GLASS" NA "GLA74" "poisson" 1 0
"678" "GLA75" 0 "LBS" "s" "Milk" 1 1 1 NA "GLASS" NA "GLA75" "poisson" 1 0
"679" "GLA76" 0 "LBS" "s" "Milk" 1 1 1 NA "GLASS" NA "GLA76" "poisson" 1 0
"680" "GLASS" 7 "LBS" "s" "Milk" 1 1 1 NA NA NA "GLASS" "poisson" 1 0
"681" "GLE16" 0 "LBS" "s" "Milk" 1 1 1 NA "SML13" NA "GLE16" "poisson" 3 0.7109375
"682" "GLI06" 1 "LBS" "s" "Naive" 2 4 16 2006 "HON00" 2010 "GLI06" "poisson" 3 0.65625
"683" "GLR11" 1 "LBS" "s" "Naive" 1 3 9 2011 "LPA02" 2014 "GLR11" "poisson" 3 0.375
"684" "GLR13" 1 "LBS" "s" "Naive" 2 3 9 2013 "LPA02" 2016 "GLR13" "poisson" 3 0.375
"685" "GLR14" 0 "LBS" "s" "Milk" 1 1 1 NA "LPA02" NA "GLR14" "poisson" 1 0.65625
"686" "GLR15" 0 "LBS" "s" "Milk" 1 1 1 NA "LPA02" NA "GLR15" "poisson" 3 0.375
"687" "GLR16" 0 "LBS" "s" "Milk" 1 1 1 NA "LPA02" NA "GLR16" "poisson" 3 0.375
"688" "GLZ15" 0 "LBS" "s" "Milk" 1 1 1 NA "MAJ12" NA "GLZ15" "poisson" 3 0.75390625
"689" "GLZ16" 0 "LBS" "s" "Milk" 1 1 1 NA "MAJ12" NA "GLZ16" "poisson" 3 0.73046875
"690" "GNB07" 3 "LBS" "s" "Naive" 2 5 25 2007 "SLO01" 2012 "GNB07" "poisson" 3 0.453125
"691" "GNB10" 3 "LBS" "s" "Naive" 3 4 16 2010 "SLO01" 2014 "GNB10" "poisson" 3 0.421875
"692" "GNB12" 0 "LBS" "s" "Milk" 1 1 1 NA "SLO01" NA "GNB12" "poisson" 3 0.25
"693" "GOB02" 0 "LBS" "s" "Milk" 1 1 1 NA "CSK98" NA "GOB02" "poisson" 1 0.40625
"694" "GOD00" 0 "LBS" "s" "Milk" 1 1 1 NA "AVO90" NA "GOD00" "poisson" 1 0.25
"695" "GOD02" 0 "LBS" "s" "Milk" 1 1 1 NA "AVO90" NA "GOD02" "poisson" 1 0.5
"696" "GOD94" 12 "LBS" "s" "Milk" 1 10 100 1994 "AVO90" 2004 "GOD94" "poisson" 1 0.25
"697" "GOD97" 11 "LBS" "s" "Milk" 2 13 169 1997 "AVO90" 2010 "GOD97" "poisson" 1 0.125
"698" "GOD98" 0 "LBS" "s" "Milk" 1 1 1 NA "AVO90" NA "GOD98" "poisson" 1 0.5
"699" "GRA01" 0 "LBS" "s" "Milk" 1 1 1 NA "FAN90" NA "GRA01" "poisson" 1 0.625
"700" "GRA02" 3 "LBS" "s" "Winteryeld" 1 5 25 2002 "FAN90" 2007 "GRA02" "poisson" 1 0.9375
"701" "GRA93" 8 "LBS" "s" "Naive" 1 4 16 1993 "FAN90" 1997 "GRA93" "poisson" 1 0.9375
"702" "GRA95" 1 "LBS" "s" "Naive" 2 4 16 1995 "FAN90" 1999 "GRA95" "poisson" 1 0.8125
"703" "GRA96" 2 "LBS" "s" "Naive" 1 5 25 1996 "FAN90" 2001 "GRA96" "poisson" 1 0.5625
"704" "GRA98" 6 "LBS" "s" "Milk" 2 12 144 1998 "FAN90" 2010 "GRA98" "poisson" 1 0.9375
"705" "GRA99" 3 "LBS" "s" "Naive" 1 5 25 1999 "FAN90" 2004 "GRA99" "poisson" 1 0.9375
"706" "GRC76" 6 "LBS" "s" "Summeryeld" 2 11 121 1976 "GRE72" 1987 "GRC76" "poisson" 1 0
"707" "GRC77" 0 "LBS" "s" "Milk" 1 1 1 NA "GRE72" NA "GRC77" "poisson" 1 0
"708" "GRE68" 7 "LBS" "s" "Milk" 1 1 1 NA "GREET" NA "GRE68" "poisson" 1 0
"709" "GRE69" 0 "LBS" "s" "Milk" 1 1 1 NA "GREET" NA "GRE69" "poisson" 1 0
"710" "GRE72" 7 "LBS" "s" "Trueyeld" 2 9 81 1972 "GREET" 1981 "GRE72" "poisson" 1 0
"711" "GRE73" 4 "LBS" "s" "Summeryeld" 1 4 16 1973 "GREET" 1977 "GRE73" "poisson" 1 0
"712" "GREET" 8 "LBS" "s" "Milk" 1 1 1 NA NA NA "GREET" "poisson" 1 0
"713" "GTR06" 4 "LBS" "s" "Milk" 1 8 64 2006 "CLL02" 2014 "GTR06" "poisson" 3 0.53125
"714" "GYP07" 3 "LBS" "s" "Trueyeld" 2 7 49 2007 "TIN00" 2014 "GYP07" "poisson" 3 0.53125
"715" "HAD89" 0 "LBS" "s" "Milk" 1 1 1 NA "MAC85" NA "HAD89" "poisson" 1 0.25
"716" "HAL87" 1 "LBS" "s" "Naive" 1 5 25 1987 "TUR83" 1992 "HAL87" "poisson" 3 0.625
"717" "HAL90" 9 "LBS" "s" "Milk" 2 9 81 1990 "TUR83" 1999 "HAL90" "poisson" 1 0.625
"718" "HAL92" 0 "LBS" "s" "Milk" 1 1 1 NA "TUR83" NA "HAL92" "poisson" 1 0.375
"719" "HAL93" 0 "LBS" "s" "Milk" 1 1 1 NA "TUR83" NA "HAL93" "poisson" 1 0.625
"720" "HAL94" 5 "LBS" "s" "Summeryeld" 2 6 36 1994 "TUR83" 2000 "HAL94" "poisson" 1 0.625
"721" "HAL95" 7 "LBS" "s" "Summeryeld" 1 6 36 1995 "TUR83" 2001 "HAL95" "poisson" 3 0.625
"722" "HAN16" 0 "LBS" "s" "Milk" 1 1 1 NA "JAE08" NA "HAN16" "poisson" 3 0.34375
"723" "HAR82" 7 "LBS" "s" "Naive" 3 4 16 1982 "MOY76" 1986 "HAR82" "poisson" 1 0.125
"724" "HAW00" 0 "LBS" "s" "Milk" 1 1 1 NA "SUR91" NA "HAW00" "poisson" 3 0.4375
"725" "HAZ14" 0 "LBS" "s" "Milk" 1 1 1 NA "LCH06" NA "HAZ14" "poisson" 3 0.67578125
"726" "HAZ16" 0 "LBS" "s" "Milk" 1 1 1 NA "LCH06" NA "HAZ16" "poisson" 3 0.17578125
"727" "HDI11" 0 "LBS" "s" "Milk" 1 1 1 NA "RAP03" NA "HDI11" "poisson" 1 0.765625
"728" "HDX14" 0 "LBS" "s" "Milk" 1 1 1 NA "GTR06" NA "HDX14" "poisson" 3 0.765625
"729" "HEB00" 0 "LBS" "s" "Milk" 1 1 1 NA "BEE94" NA "HEB00" "poisson" 3 0.65625
"730" "HEB98" 1 "LBS" "s" "Naive" 1 4 16 1998 "BEE94" 2002 "HEB98" "poisson" 3 0.65625
"731" "HED01" 8 "LBS" "s" "Winteryeld" 1 10 100 2001 "IVY97" 2011 "HED01" "poisson" 3 0.28125
"732" "HED06" 0 "LBS" "s" "Milk" 1 1 1 NA "IVY97" NA "HED06" "poisson" 1 0.53125
"733" "HED08" 2 "LBS" "s" "Trueyeld" 1 7 49 2008 "IVY97" 2015 "HED08" "poisson" 3 0.40625
"734" "HED10" 0 "LBS" "s" "Milk" 1 1 1 NA "IVY97" NA "HED10" "poisson" 1 0.1875
"735" "HED12" 1 "LBS" "s" "Naive" 1 4 16 2012 "IVY97" 2016 "HED12" "poisson" 1 0.3125
"736" "HEL00" 0 "LBS" "s" "Milk" 1 1 1 NA "ORC95" NA "HEL00" "poisson" 1 0.6875
"737" "HEL03" 0 "LBS" "s" "Milk" 1 1 1 NA "ORC95" NA "HEL03" "poisson" 1 0.34375
"738" "HEL07" 0 "LBS" "s" "Milk" 1 1 1 NA "ORC95" NA "HEL07" "poisson" 1 0.34375
"739" "HER93" 3 "LBS" "s" "Milk" 2 5 25 1993 "MAC87" 1998 "HER93" "poisson" 3 0.5
"740" "HER95" 0 "LBS" "s" "Milk" 1 1 1 NA "MAC87" NA "HER95" "poisson" 3 0
"741" "HES80" 6 "LBS" "s" "Summeryeld" 3 7 49 1980 "CLC75" 1987 "HES80" "poisson" 3 0.0625
"742" "HES83" 0 "LBS" "s" "Milk" 1 1 1 NA "CLC75" NA "HES83" "poisson" 1 0.0625
"743" "HES86" 0 "LBS" "s" "Milk" 1 1 1 NA "CLC75" NA "HES86" "poisson" 1 0.0625
"744" "HEX13" 0 "LBS" "s" "Milk" 1 1 1 NA "HED08" NA "HEX13" "poisson" 1 0.203125
"745" "HEX15" 0 "LBS" "s" "Milk" 1 1 1 NA "HED08" NA "HEX15" "poisson" 3 0.53125
"746" "HIA01" 0 "LBS" "s" "Milk" 1 1 1 NA "PID97" NA "HIA01" "poisson" 1 0.3125
"747" "HIA04" 0 "LBS" "s" "Milk" 1 1 1 NA "PID97" NA "HIA04" "poisson" 1 0.5
"748" "HIA09" 2 "LBS" "s" "Trueyeld" 1 7 49 2009 "PID97" 2016 "HIA09" "poisson" 3 0.53125
"749" "HIC78" 0 "LBS" "s" "Milk" 1 1 1 NA "BLT75" NA "HIC78" "poisson" 1 0
"750" "HIC83" 0 "LBS" "s" "Milk" 1 1 1 NA "BLT75" NA "HIC83" "poisson" 1 0.125
"751" "HIC84" 11 "LBS" "s" "Milk" 2 7 49 1984 "BLT75" 1991 "HIC84" "poisson" 1 0.125
"752" "HIC85" 0 "LBS" "s" "Milk" 1 1 1 NA "BLT75" NA "HIC85" "poisson" 1 0.125
"753" "HIC88" 12 "LBS" "s" "Milk" 1 10 100 1988 "BLT75" 1998 "HIC88" "poisson" 1 0.25
"754" "HIC89" 5 "LBS" "s" "Milk" 1 7 49 1989 "BLT75" 1996 "HIC89" "poisson" 1 0.25
"755" "HIC90" 0 "LBS" "s" "Milk" 1 1 1 NA "BLT75" NA "HIC90" "poisson" 1 0.25
"756" "HIC92" 0 "LBS" "s" "Milk" 1 1 1 NA "BLT75" NA "HIC92" "poisson" 1 0.25
"757" "HIM12" 0 "LBS" "s" "Milk" 1 1 1 NA "OXY06" NA "HIM12" "poisson" 1 0.390625
"758" "HIM16" 0 "LBS" "s" "Milk" 1 1 1 NA "OXY06" NA "HIM16" "poisson" 1 0.75
"759" "HIR03" 9 "LBS" "s" "Naive" 2 3 9 2003 "FUL93" 2006 "HIR03" "poisson" 1 0.3125
"760" "HIR05" 0 "LBS" "s" "Milk" 1 1 1 NA "FUL93" NA "HIR05" "poisson" 1 0
"761" "HIR08" 0 "LBS" "s" "Milk" 1 1 1 NA "FUL93" NA "HIR08" "poisson" 1 0.25
"762" "HMS07" 0 "LBS" "s" "Milk" 1 1 1 NA "FAL03" NA "HMS07" "poisson" 2 0.25
"763" "HNY12" 1 "LBS" "s" "Naive" 1 4 16 2012 "NEC08" 2016 "HNY12" "poisson" 3 0.703125
"764" "HNY14" 0 "LBS" "s" "Milk" 1 1 1 NA "NEC08" NA "HNY14" "poisson" 3 0.78125
"765" "HOC03" 0 "LBS" "s" "Milk" 1 1 1 NA "HOL97" NA "HOC03" "poisson" 1 0.53125
"766" "HOC04" 0 "LBS" "s" "Milk" 1 1 1 NA "HOL97" NA "HOC04" "poisson" 1 0.40625
"767" "HOC05" 7 "LBS" "s" "Milk" 2 9 81 2005 "HOL97" 2014 "HOC05" "poisson" 3 0.5
"768" "HOC07" 6 "LBS" "s" "Winteryeld" 2 8 64 2007 "HOL97" 2015 "HOC07" "poisson" 3 0.453125
"769" "HOC09" 0 "LBS" "s" "Milk" 1 1 1 NA "HOL97" NA "HOC09" "poisson" 1 0.3125
"770" "HOL00" 4 "LBS" "s" "Trueyeld" 1 8 64 2000 "ILE86" 2008 "HOL00" "poisson" 1 0.1875
"771" "HOL04" 0 "LBS" "s" "Milk" 1 1 1 NA "ILE86" NA "HOL04" "poisson" 1 0.25
"772" "HOL93" 0 "LBS" "s" "Milk" 1 1 1 NA "ILE86" NA "HOL93" "poisson" 1 0.375
"773" "HOL94" 4 "LBS" "s" "Trueyeld" 1 7 49 1994 "ILE86" 2001 "HOL94" "poisson" 1 0.375
"774" "HOL97" 7 "LBS" "s" "Trueyeld" 1 10 100 1997 "ILE86" 2007 "HOL97" "poisson" 1 0.3125
"775" "HON00" 3 "LBS" "s" "Naive" 2 4 16 2000 "SUN93" 2004 "HON00" "poisson" 1 0.75
"776" "HON06" 3 "LBS" "s" "Naive" 1 4 16 2006 "SUN93" 2010 "HON06" "poisson" 3 0.53125
"777" "HON08" 0 "LBS" "s" "Milk" 1 1 1 NA "SUN93" NA "HON08" "poisson" 1 0.25
"778" "HON99" 0 "LBS" "s" "Milk" 1 1 1 NA "SUN93" NA "HON99" "poisson" 1 0.75
"779" "HOO05" 7 "LBS" "s" "Milk" 2 9 81 2005 "CGH00" 2014 "HOO05" "poisson" 3 0.3125
"780" "HRM00" 0 "LBS" "s" "Milk" 1 1 1 NA "INI86" NA "HRM00" "poisson" 1 0.375
"781" "HRM91" 0 "LBS" "s" "Milk" 1 1 1 NA "INI86" NA "HRM91" "poisson" 1 0.3125
"782" "HRM92" 0 "LBS" "s" "Milk" 1 1 1 NA "INI86" NA "HRM92" "poisson" 1 0.4375
"783" "HRM94" 0 "LBS" "s" "Milk" 1 1 1 NA "INI86" NA "HRM94" "poisson" 1 0.5
"784" "HRM95" 2 "LBS" "s" "Trueyeld" 1 6 36 1995 "INI86" 2001 "HRM95" "poisson" 1 0.6875
"785" "HRM98" 0 "LBS" "s" "Milk" 1 1 1 NA "INI86" NA "HRM98" "poisson" 1 0.4375
"786" "HRM99" 3 "LBS" "s" "Naive" 1 5 25 1999 "INI86" 2004 "HRM99" "poisson" 1 0.6875
"787" "HRN01" 0 "LBS" "s" "Milk" 1 1 1 NA "EGR96" NA "HRN01" "poisson" 3 0.375
"788" "IBI83" 1 "LBS" "s" "Milk" 1 1 1 NA "UPT77" NA "IBI83" "poisson" 1 0
"789" "IBI84" 7 "LBS" "s" "Naive" 2 4 16 1984 "UPT77" 1988 "IBI84" "poisson" 1 0.125
"790" "ILE84" 0 "LBS" "s" "Milk" 1 1 1 NA "CHE80" NA "ILE84" "poisson" 1 0.125
"791" "ILE86" 8 "LBS" "s" "Summeryeld" 1 8 64 1986 "CHE80" 1994 "ILE86" "poisson" 1 0.25
"792" "ILE87" 12 "LBS" "s" "Milk" 1 11 121 1987 "CHE80" 1998 "ILE87" "poisson" 1 0.125
"793" "ILE92" 0 "LBS" "s" "Milk" 1 1 1 NA "CHE80" NA "ILE92" "poisson" 1 0.25
"794" "IND92" 4 "LBS" "s" "Milk" 3 7 49 1992 "HAL87" 1999 "IND92" "poisson" 3 0.8125
"795" "ING16" 0 "LBS" "s" "Milk" 1 1 1 NA "LEI12" NA "ING16" "poisson" 1 0.609375
"796" "INI86" 11 "LBS" "s" "Naive" 2 4 16 1986 "VER79" 1990 "INI86" "poisson" 1 0.375
"797" "INI87" 1 "LBS" "s" "Naive" 1 5 25 1987 "VER79" 1992 "INI87" "poisson" 1 0.375
"798" "INI88" 0 "LBS" "s" "Milk" 1 1 1 NA "VER79" NA "INI88" "poisson" 1 0.5
"799" "INI91" 0 "LBS" "s" "Milk" 1 1 1 NA "VER79" NA "INI91" "poisson" 1 0.25
"800" "INI92" 0 "LBS" "s" "Milk" 1 1 1 NA "VER79" NA "INI92" "poisson" 1 0.5
"801" "IRI15" 0 "LBS" "s" "Milk" 1 1 1 NA "AYE09" NA "IRI15" "poisson" 3 0.6953125
"802" "IRI16" 0 "LBS" "s" "Milk" 1 1 1 NA "AYE09" NA "IRI16" "poisson" 3 0.7890625
"803" "IVO97" 0 "LBS" "s" "Milk" 1 1 1 NA "EBO90" NA "IVO97" "poisson" 1 0.78125
"804" "IVO98" 0 "LBS" "s" "Milk" 1 1 1 NA "EBO90" NA "IVO98" "poisson" 1 0.65625
"805" "IVO99" 6 "LBS" "s" "Summeryeld" 2 15 225 1999 "EBO90" 2014 "IVO99" "poisson" 1 0.78125
"806" "IVY91" 0 "LBS" "s" "Milk" 1 1 1 NA "ILE87" NA "IVY91" "poisson" 1 0.3125
"807" "IVY94" 0 "LBS" "s" "Milk" 1 1 1 NA "ILE87" NA "IVY94" "poisson" 1 0.3125
"808" "IVY95" 1 "LBS" "s" "Naive" 2 4 16 1995 "ILE87" 1999 "IVY95" "poisson" 1 0.25
"809" "IVY97" 7 "LBS" "s" "Naive" 1 4 16 1997 "ILE87" 2001 "IVY97" "poisson" 1 0.1875
"810" "IVY98" 0 "LBS" "s" "Milk" 1 1 1 NA "ILE87" NA "IVY98" "poisson" 1 0.25
"811" "JAD07" 0 "LBS" "s" "Milk" 1 1 1 NA "RBY03" NA "JAD07" "poisson" 1 0.578125
"812" "JAD13" 0 "LBS" "s" "Milk" 1 1 1 NA "RBY03" NA "JAD13" "poisson" 3 0.78125
"813" "JAE02" 6 "LBS" "s" "Trueyeld" 2 12 144 2002 "BNX95" 2014 "JAE02" "poisson" 3 0.4375
"814" "JAE08" 3 "LBS" "s" "Naive" 2 5 25 2008 "BNX95" 2013 "JAE08" "poisson" 3 0.125
"815" "JAN80" 4 "LBS" "s" "Milk" 1 1 1 NA "PJANE" NA "JAN80" "poisson" 2 0.5
"816" "JAN82" 3 "LBS" "s" "Milk" 1 1 1 NA "PJANE" NA "JAN82" "poisson" 2 0.5
"817" "JAN84" 3 "LBS" "s" "Naive" 1 4 16 1984 "PJANE" 1988 "JAN84" "poisson" 2 0.5
"818" "JAN86" 1 "LBS" "s" "Milk" 1 1 1 NA "PJANE" NA "JAN86" "poisson" 2 0.5
"819" "JAY01" 0 "LBS" "s" "Milk" 1 1 1 NA "CGH95" NA "JAY01" "poisson" 1 0.34375
"820" "JEE94" 0 "LBS" "s" "Milk" 1 1 1 NA "HAL90" NA "JEE94" "poisson" 1 0.625
"821" "JEM87" 1 "LBS" "s" "Milk" 1 1 1 NA "JAN80" NA "JEM87" "poisson" 2 0.25
"822" "JEP16" 0 "LBS" "s" "Milk" 1 1 1 NA "CHK12" NA "JEP16" "poisson" 3 0.1640625
"823" "JES88" 0 "LBS" "s" "Milk" 1 1 1 NA "JAN84" NA "JES88" "poisson" 1 0.75
"824" "JES92" 0 "LBS" "s" "Milk" 1 1 1 NA "JAN84" NA "JES92" "poisson" 2 0.25
"825" "JOA90" 0 "LBS" "s" "Milk" 1 1 1 NA "JAN82" NA "JOA90" "poisson" 2 0.25
"826" "JOA92" 0 "LBS" "s" "Milk" 1 1 1 NA "JOANO" NA "JOA92" "poisson" 2 0.5
"827" "JOS74" 1 "LBS" "s" "Milk" 1 1 1 NA "ELG71" NA "JOS74" "poisson" 1 0
"828" "JOS77" 1 "LBS" "s" "Milk" 1 1 1 NA "ELG71" NA "JOS77" "poisson" 1 0
"829" "JOS78" 0 "LBS" "s" "Milk" 1 1 1 NA "ELG71" NA "JOS78" "poisson" 1 0
"830" "JOW85" 0 "LBS" "s" "Milk" 1 1 1 NA "WID79" NA "JOW85" "poisson" 2 0.125
"831" "JOW87" 0 "LBS" "s" "Milk" 1 1 1 NA "WID79" NA "JOW87" "poisson" 2 0.125
"832" "JOW92" 0 "LBS" "s" "Milk" 1 1 1 NA "WID79" NA "JOW92" "poisson" 2 0.5
"833" "JOW93" 2 "LBS" "s" "Milk" 1 1 1 NA "WID79" NA "JOW93" "poisson" 3 0.625
"834" "JSC90" 0 "LBS" "s" "Milk" 1 1 1 NA "JAN86" NA "JSC90" "poisson" 2 0.25
"835" "JUG87" 5 "LBS" "s" "Naive" 2 4 16 1987 "BRF79" 1991 "JUG87" "poisson" 1 0.75
"836" "JUG88" 0 "LBS" "s" "Milk" 1 1 1 NA "BRF79" NA "JUG88" "poisson" 1 0.25
"837" "JUG91" 6 "LBS" "s" "Trueyeld" 2 12 144 1991 "BRF79" 2003 "JUG91" "poisson" 3 0.75
"838" "JUN80" 0 "LBS" "s" "Milk" 1 1 1 NA "BET73" NA "JUN80" "poisson" 1 0
"839" "JUN85" 8 "LBS" "s" "Winteryeld" 1 8 64 1985 "BET73" 1993 "JUN85" "poisson" 1 0.5
"840" "KEL84" 0 "LBS" "s" "Milk" 1 1 1 NA "KELTI" NA "KEL84" "poisson" 2 0
"841" "KELTI" 4 "LBS" "s" "Milk" 1 1 1 NA NA NA "KELTI" "poisson" 1 0
"842" "KID92" 0 "LBS" "s" "Milk" 1 1 1 NA "ADZ84" NA "KID92" "poisson" 2 0.125
"843" "KIL74" 0 "LBS" "s" "Milk" 1 1 1 NA "BUL71" NA "KIL74" "poisson" 1 0
"844" "KIL75" 0 "LBS" "s" "Milk" 1 1 1 NA "BUL71" NA "KIL75" "poisson" 1 0
"845" "KIL80" 0 "LBS" "s" "Milk" 1 1 1 NA "BUL71" NA "KIL80" "poisson" 1 0
"846" "KIL82" 6 "LBS" "s" "Milk" 1 8 64 1982 "BUL71" 1990 "KIL82" "poisson" 1 0
"847" "KIL83" 0 "LBS" "s" "Milk" 1 1 1 NA "BUL71" NA "KIL83" "poisson" 1 0.125
"848" "KIN76" 0 "LBS" "s" "Milk" 1 1 1 NA "ROW73" NA "KIN76" "poisson" 2 0
"849" "KIN77" 1 "LBS" "s" "Naive" 1 6 36 1977 "ROW73" 1983 "KIN77" "poisson" 2 0
"850" "KIN78" 0 "LBS" "s" "Milk" 1 1 1 NA "ROW73" NA "KIN78" "poisson" 2 0
"851" "KIP87" 0 "LBS" "s" "Milk" 1 1 1 NA "WID78" NA "KIP87" "poisson" 2 0
"852" "KIT90" 0 "LBS" "s" "Milk" 1 1 1 NA "TER85" NA "KIT90" "poisson" 1 0.4375
"853" "KIT92" 0 "LBS" "s" "Milk" 1 1 1 NA "TER85" NA "KIT92" "poisson" 1 0.4375
"854" "KIT95" 10 "LBS" "s" "Trueyeld" 1 16 256 1995 "TER85" 2011 "KIT95" "poisson" 1 0.25
"855" "KIW81" 0 "LBS" "s" "Milk" 1 1 1 NA "BLO75" NA "KIW81" "poisson" 1 0
"856" "KIW91" 0 "LBS" "s" "Milk" 1 1 1 NA "BLO75" NA "KIW91" "poisson" 1 0.25
"857" "KKA15" 0 "LBS" "s" "Milk" 1 1 1 NA "WAL11" NA "KKA15" "poisson" 3 0.6640625
"858" "KKA16" 0 "LBS" "s" "Milk" 1 1 1 NA "WAL11" NA "KKA16" "poisson" 3 0.1640625
"859" "KLD01" 0 "LBS" "s" "Milk" 1 1 1 NA "BNX94" NA "KLD01" "poisson" 1 0.25
"860" "KLD03" 0 "LBS" "s" "Milk" 1 1 1 NA "BNX94" NA "KLD03" "poisson" 1 0.4375
"861" "KLD05" 3 "LBS" "s" "Naive" 1 4 16 2005 "BNX94" 2009 "KLD05" "poisson" 1 0.34375
"862" "KLN15" 0 "LBS" "s" "Milk" 1 1 1 NA "PRC12" NA "KLN15" "poisson" 1 0.90625
"863" "KLN16" 0 "LBS" "s" "Milk" 1 1 1 NA "PRC12" NA "KLN16" "poisson" 3 0.40625
"864" "KNO01" 0 "LBS" "s" "Milk" 1 1 1 NA "TRK87" NA "KNO01" "poisson" 1 0.25
"865" "KNO02" 2 "LBS" "s" "Naive" 2 4 16 2002 "TRK87" 2006 "KNO02" "poisson" 2 0.25
"866" "KNO03" 2 "LBS" "s" "Milk" 1 1 1 NA "TRK87" NA "KNO03" "poisson" 2 0.6875
"867" "KNO07" 0 "LBS" "s" "Milk" 1 1 1 NA "TRK87" NA "KNO07" "poisson" 2 0.25
"868" "KNO91" 0 "LBS" "s" "Milk" 1 1 1 NA "TRK87" NA "KNO91" "poisson" 1 0.5
"869" "KNO93" 0 "LBS" "s" "Milk" 1 1 1 NA "TRK87" NA "KNO93" "poisson" 2 0.25
"870" "KNO94" 4 "LBS" "s" "Milk" 1 1 1 NA "TRK87" NA "KNO94" "poisson" 3 0.5
"871" "KNO95" 6 "LBS" "s" "Winteryeld" 2 5 25 1995 "TRK87" 2000 "KNO95" "poisson" 3 0.5
"872" "KNO96" 0 "LBS" "s" "Milk" 1 1 1 NA "TRK87" NA "KNO96" "poisson" 1 0.25
"873" "KOH15" 0 "LBS" "s" "Milk" 1 1 1 NA "AYE10" NA "KOH15" "poisson" 3 0.7265625
"874" "KOH16" 0 "LBS" "s" "Milk" 1 1 1 NA "AYE10" NA "KOH16" "poisson" 3 0.6640625
"875" "KRB05" 0 "LBS" "s" "Milk" 1 1 1 NA "ALD01" NA "KRB05" "poisson" 3 0.375
"876" "KRM05" 0 "LBS" "s" "Milk" 1 1 1 NA "TIK01" NA "KRM05" "poisson" 1 0.59375
"877" "LAC00" 0 "LBS" "s" "Milk" 1 1 1 NA "BCL95" NA "LAC00" "poisson" 1 0.65625
"878" "LAC04" 0 "LBS" "s" "Milk" 1 1 1 NA "BCL95" NA "LAC04" "poisson" 1 0.21875
"879" "LAM81" 0 "LBS" "s" "Milk" 1 1 1 NA "CMO78" NA "LAM81" "poisson" 1 0.25
"880" "LAM83" 8 "LBS" "s" "Naive" 1 4 16 1983 "CMO78" 1987 "LAM83" "poisson" 1 0.375
"881" "LAP81" 3 "LBS" "s" "Milk" 1 1 1 NA "MOL75" NA "LAP81" "poisson" 3 0.25
"882" "LAR03" 0 "LBS" "s" "Milk" 1 1 1 NA "KIT95" NA "LAR03" "poisson" 1 0.4375
"883" "LAR11" 0 "LBS" "s" "Milk" 1 1 1 NA "KIT95" NA "LAR11" "poisson" 1 0.21875
"884" "LAS78" 0 "LBS" "s" "Milk" 1 1 1 NA "LLASS" NA "LAS78" "poisson" 2 0
"885" "LAS79" 0 "LBS" "s" "Milk" 1 1 1 NA "LLASS" NA "LAS79" "poisson" 2 0
"886" "LCH06" 5 "LBS" "s" "Milk" 3 9 81 2006 "CED00" 2015 "LCH06" "poisson" 3 0.3515625
"887" "LCH08" 1 "LBS" "s" "Naive" 1 4 16 2008 "CED00" 2012 "LCH08" "poisson" 3 0.6328125
"888" "LCH10" 0 "LBS" "s" "Milk" 1 1 1 NA "CED00" NA "LCH10" "poisson" 2 0.6015625
"889" "LCH12" 0 "LBS" "s" "Milk" 1 1 1 NA "CED00" NA "LCH12" "poisson" 3 0.34375
"890" "LEI12" 1 "LBS" "s" "Naive" 1 4 16 2012 "RAP06" 2016 "LEI12" "poisson" 3 0.765625
"891" "LEI13" 0 "LBS" "s" "Milk" 1 1 1 NA "RAP06" NA "LEI13" "poisson" 3 0.671875
"892" "LEI15" 0 "LBS" "s" "Milk" 1 1 1 NA "RAP06" NA "LEI15" "poisson" 3 0.859375
"893" "LEM16" 0 "LBS" "s" "Milk" 1 1 1 NA "AYE12" NA "LEM16" "poisson" 3 0.7890625
"894" "LEN85" 0 "LBS" "s" "Milk" 1 1 1 NA "MOY73" NA "LEN85" "poisson" 1 0
"895" "LIA14" 0 "LBS" "s" "Milk" 1 1 1 NA "ARA09" NA "LIA14" "poisson" 3 0.1171875
"896" "LIB78" 6 "LBS" "s" "Summeryeld" 2 12 144 1978 "LIBRA" 1990 "LIB78" "poisson" 1 0.25
"897" "LIBRA" 5 "LBS" "s" "Summeryeld" 2 10 100 1972 "MOLIB" 1982 "LIBRA" "poisson" 1 0.5
"898" "LIC77" 0 "LBS" "s" "Milk" 1 1 1 NA "CRT71" NA "LIC77" "poisson" 1 0
"899" "LIL00" 0 "LBS" "s" "Milk" 1 1 1 NA "THU96" NA "LIL00" "poisson" 1 0.90625
"900" "LIL04" 0 "LBS" "s" "Milk" 1 1 1 NA "THU96" NA "LIL04" "poisson" 1 0.90625
"901" "LIL06" 0 "LBS" "s" "Milk" 1 1 1 NA "THU96" NA "LIL06" "poisson" 3 0.5625
"902" "LIL07" 0 "LBS" "s" "Milk" 1 1 1 NA "THU96" NA "LIL07" "poisson" 1 0.53125
"903" "LIM78" 1 "LBS" "s" "Milk" 1 1 1 NA "POL73" NA "LIM78" "poisson" 1 0.25
"904" "LIM80" 7 "LBS" "s" "Winteryeld" 2 8 64 1980 "POL73" 1988 "LIM80" "poisson" 1 0.75
"905" "LIM82" 0 "LBS" "s" "Milk" 1 1 1 NA "POL73" NA "LIM82" "poisson" 1 0.25
"906" "LIM83" 8 "LBS" "s" "Milk" 2 11 121 1983 "POL73" 1994 "LIM83" "poisson" 1 0.5
"907" "LIM85" 8 "LBS" "s" "Milk" 1 7 49 1985 "POL73" 1992 "LIM85" "poisson" 1 0.25
"908" "LIT70" 10 "LBS" "s" "Naive" 2 3 9 1970 "LITLH" 1973 "LIT70" "poisson" 1 0
"909" "LIT75" 2 "LBS" "s" "Trueyeld" 1 6 36 1975 "LITLH" 1981 "LIT75" "poisson" 1 0
"910" "LIT78" 0 "LBS" "s" "Milk" 1 1 1 NA "LITLH" NA "LIT78" "poisson" 1 0
"911" "LIT81" 0 "LBS" "s" "Milk" 1 1 1 NA "LITLH" NA "LIT81" "poisson" 1 0
"912" "LITLH" 11 "LBS" "s" "Milk" 1 1 1 NA NA NA "LITLH" "poisson" 1 0
"913" "LIZ86" 4 "LBS" "s" "Naive" 2 7 49 1986 "LTF77" 1993 "LIZ86" "poisson" 1 0.125
"914" "LIZ87" 0 "LBS" "s" "Milk" 1 1 1 NA "LTF77" NA "LIZ87" "poisson" 1 0.125
"915" "LIZ90" 0 "LBS" "s" "Milk" 1 1 1 NA "LTF77" NA "LIZ90" "poisson" 1 0.125
"916" "LLASS" 2 "LBS" "s" "Milk" 1 1 1 NA NA NA "LLASS" "poisson" 1 0
"917" "LMS00" 6 "LBS" "s" "Milk" 2 9 81 2000 "GOD94" 2009 "LMS00" "poisson" 1 0.375
"918" "LMS04" 0 "LBS" "s" "Milk" 1 1 1 NA "GOD94" NA "LMS04" "poisson" 1 0.5
"919" "LMS05" 7 "LBS" "s" "Milk" 1 8 64 2005 "GOD94" 2013 "LMS05" "poisson" 3 0.40625
"920" "LMS06" 3 "LBS" "s" "Trueyeld" 1 8 64 2006 "GOD94" 2014 "LMS06" "poisson" 1 0.5
"921" "LMS07" 2 "LBS" "s" "Naive" 2 4 16 2007 "GOD94" 2011 "LMS07" "poisson" 3 0.4375
"922" "LMS09" 0 "LBS" "s" "Milk" 1 1 1 NA "GOD94" NA "LMS09" "poisson" 1 0.265625
"923" "LMS10" 0 "LBS" "s" "Milk" 1 1 1 NA "GOD94" NA "LMS10" "poisson" 1 0.25
"924" "LMS97" 11 "LBS" "s" "Summeryeld" 1 5 25 1997 "GOD94" 2002 "LMS97" "poisson" 1 0.5
"925" "LMS98" 0 "LBS" "s" "Milk" 1 1 1 NA "GOD94" NA "LMS98" "poisson" 1 0.4375
"926" "LNC04" 0 "LBS" "s" "Milk" 1 1 1 NA "SAX00" NA "LNC04" "poisson" 1 0.421875
"927" "LNX06" 0 "LBS" "s" "Milk" 1 1 1 NA "DEO03" NA "LNX06" "poisson" 2 0.40234375
"928" "LOB85" 0 "LBS" "s" "Milk" 1 1 1 NA "TOR78" NA "LOB85" "poisson" 1 0.375
"929" "LOB86" 6 "LBS" "s" "Trueyeld" 3 11 121 1986 "TOR78" 1997 "LOB86" "poisson" 1 0.625
"930" "LOB88" 0 "LBS" "s" "Milk" 1 1 1 NA "TOR78" NA "LOB88" "poisson" 1 0.375
"931" "LOB89" 0 "LBS" "s" "Milk" 1 1 1 NA "TOR78" NA "LOB89" "poisson" 1 0.125
"932" "LOG80" 0 "LBS" "s" "Milk" 1 1 1 NA "BRA77" NA "LOG80" "poisson" 2 0
"933" "LOG82" 0 "LBS" "s" "Milk" 1 1 1 NA "BRA77" NA "LOG82" "poisson" 1 0
"934" "LOG84" 6 "LBS" "s" "Milk" 1 1 1 NA "BRA77" NA "LOG84" "poisson" 2 0
"935" "LOWSE" 3 "LBS" "s" "Milk" 1 1 1 NA NA NA "LOWSE" "poisson" 2 0
"936" "LPA02" 10 "LBS" "s" "Trueyeld" 2 5 25 2002 "LMS97" 2007 "LPA02" "poisson" 3 0.75
"937" "LPA04" 6 "LBS" "s" "Milk" 1 8 64 2004 "LMS97" 2012 "LPA04" "poisson" 3 0.453125
"938" "LPA06" 0 "LBS" "s" "Milk" 1 1 1 NA "LMS97" NA "LPA06" "poisson" 1 0.375
"939" "LPA09" 0 "LBS" "s" "Milk" 1 1 1 NA "LMS97" NA "LPA09" "poisson" 3 0.5625
"940" "LPA12" 1 "LBS" "s" "Naive" 2 4 16 2012 "LMS97" 2016 "LPA12" "poisson" 3 0.5625
"941" "LPA13" 0 "LBS" "s" "Milk" 1 1 1 NA "LMS97" NA "LPA13" "poisson" 1 0.75
"942" "LPW00" 0 "LBS" "s" "Milk" 1 1 1 NA "FEA87" NA "LPW00" "poisson" 1 0.40625
"943" "LPW91" 11 "LBS" "s" "Trueyeld" 1 15 225 1991 "FEA87" 2006 "LPW91" "poisson" 1 0.25
"944" "LPW93" 4 "LBS" "s" "Trueyeld" 2 11 121 1993 "FEA87" 2004 "LPW93" "poisson" 1 0.75
"945" "LPW94" 0 "LBS" "s" "Milk" 1 1 1 NA "FEA87" NA "LPW94" "poisson" 1 0.375
"946" "LPW97" 0 "LBS" "s" "Milk" 1 1 1 NA "FEA87" NA "LPW97" "poisson" 1 0.5625
"947" "LPW98" 0 "LBS" "s" "Milk" 1 1 1 NA "FEA87" NA "LPW98" "poisson" 1 0.375
"948" "LTE02" 1 "LBS" "s" "Naive" 1 3 9 2002 "CAF98" 2005 "LTE02" "poisson" 3 0.84375
"949" "LTF73" 5 "LBS" "s" "Naive" 2 6 36 1973 "LTFLH" 1979 "LTF73" "poisson" 1 0
"950" "LTF74" 6 "LBS" "s" "Winteryeld" 3 10 100 1974 "LTFLH" 1984 "LTF74" "poisson" 1 0.5
"951" "LTF77" 8 "LBS" "s" "Trueyeld" 2 15 225 1977 "LTFLH" 1992 "LTF77" "poisson" 1 0.25
"952" "LTFLH" 9 "LBS" "s" "Milk" 1 1 1 NA NA NA "LTFLH" "poisson" 1 0
"953" "LTN80" 0 "LBS" "s" "Milk" 1 1 1 NA "LTNCK" NA "LTN80" "poisson" 2 0
"954" "LTNCK" 3 "LBS" "s" "Milk" 1 1 1 NA NA NA "LTNCK" "poisson" 2 0
"955" "LUN09" 0 "LBS" "s" "Milk" 1 1 1 NA "BSY04" NA "LUN09" "poisson" 3 0.6640625
"956" "LUT08" 3 "LBS" "s" "Naive" 1 4 16 2008 "FDL03" 2012 "LUT08" "poisson" 3 0.6875
"957" "LUT10" 3 "LBS" "s" "Summeryeld" 3 5 25 2010 "FDL03" 2015 "LUT10" "poisson" 3 0.578125
"958" "LUT12" 1 "LBS" "s" "Naive" 1 3 9 2012 "FDL03" 2015 "LUT12" "poisson" 3 0.78125
"959" "LUZ85" 0 "LBS" "s" "Milk" 1 1 1 NA "DOR78" NA "LUZ85" "poisson" 1 0.125
"960" "LUZ88" 0 "LBS" "s" "Milk" 1 1 1 NA "DOR78" NA "LUZ88" "poisson" 1 0.125
"961" "LYR12" 2 "LBS" "s" "Winteryeld" 2 4 16 2012 "LUT08" 2016 "LYR12" "poisson" 3 0.484375
"962" "LYR16" 0 "LBS" "s" "Milk" 1 1 1 NA "LUT08" NA "LYR16" "poisson" 3 0.71875
"963" "MAC83" 1 "LBS" "s" "Naive" 2 3 9 1983 "YHO74" 1986 "MAC83" "poisson" 1 0
"964" "MAC85" 1 "LBS" "s" "Naive" 1 4 16 1985 "YHO74" 1989 "MAC85" "poisson" 1 0.5
"965" "MAC87" 6 "LBS" "s" "Trueyeld" 1 6 36 1987 "YHO74" 1993 "MAC87" "poisson" 2 0
"966" "MAD87" 0 "LBS" "s" "Milk" 1 1 1 NA "BOT79" NA "MAD87" "poisson" 1 0.5
"967" "MAD91" 0 "LBS" "s" "Milk" 1 1 1 NA "BOT79" NA "MAD91" "poisson" 1 0.25
"968" "MAG77" 0 "LBS" "s" "Milk" 1 1 1 NA "MOM67" NA "MAG77" "poisson" 1 0
"969" "MAG80" 0 "LBS" "s" "Milk" 1 1 1 NA "MOM67" NA "MAG80" "poisson" 1 0
"970" "MAJ12" 2 "LBS" "s" "Naive" 1 3 9 2012 "PRC06" 2015 "MAJ12" "poisson" 3 0.7421875
"971" "MAJ13" 0 "LBS" "s" "Milk" 1 1 1 NA "PRC06" NA "MAJ13" "poisson" 3 0.7109375
"972" "MAJ14" 0 "LBS" "s" "Milk" 1 1 1 NA "PRC06" NA "MAJ14" "poisson" 3 0.7734375
"973" "MAL88" 0 "LBS" "s" "Milk" 1 1 1 NA "SME84" NA "MAL88" "poisson" 1 0.125
"974" "MAL93" 6 "LBS" "s" "Trueyeld" 1 12 144 1993 "SME84" 2005 "MAL93" "poisson" 1 0.625
"975" "MAL98" 0 "LBS" "s" "Milk" 1 1 1 NA "SME84" NA "MAL98" "poisson" 1 0.25
"976" "MAN79" 0 "LBS" "s" "Milk" 1 1 1 NA "MOM72" NA "MAN79" "poisson" 1 0
"977" "MAN80" 0 "LBS" "s" "Milk" 1 1 1 NA "MOM72" NA "MAN80" "poisson" 1 0
"978" "MAN82" 0 "LBS" "s" "Milk" 1 1 1 NA "MOM72" NA "MAN82" "poisson" 1 0
"979" "MAN83" 0 "LBS" "s" "Milk" 1 1 1 NA "MOM72" NA "MAN83" "poisson" 1 0
"980" "MAP08" 0 "LBS" "s" "Milk" 1 1 1 NA "CED02" NA "MAP08" "poisson" 2 0.2734375
"981" "MAR87" 0 "LBS" "s" "Milk" 1 1 1 NA "MAW83" NA "MAR87" "poisson" 1 0.75
"982" "MAR89" 4 "LBS" "s" "Trueyeld" 1 7 49 1989 "MAW83" 1996 "MAR89" "poisson" 1 0.5
"983" "MAR90" 0 "LBS" "s" "Milk" 1 1 1 NA "MAW83" NA "MAR90" "poisson" 1 0.5625
"984" "MAR93" 7 "LBS" "s" "Milk" 1 5 25 1993 "MAW83" 1998 "MAR93" "poisson" 1 0.5
"985" "MAR95" 11 "LBS" "s" "Trueyeld" 1 7 49 1995 "MAW83" 2002 "MAR95" "poisson" 1 0.3125
"986" "MAR97" 0 "LBS" "s" "Milk" 1 1 1 NA "MAW83" NA "MAR97" "poisson" 1 0.46875
"987" "MAS92" 0 "LBS" "s" "Milk" 1 1 1 NA "TUR85" NA "MAS92" "poisson" 1 0.4375
"988" "MAS94" 0 "LBS" "s" "Milk" 1 1 1 NA "TUR85" NA "MAS94" "poisson" 1 0.875
"989" "MAS99" 1 "LBS" "s" "Naive" 2 5 25 1999 "TUR85" 2004 "MAS99" "poisson" 3 0.5
"990" "MAT04" 0 "LBS" "s" "Milk" 1 1 1 NA "MAR89" NA "MAT04" "poisson" 1 0.40625
"991" "MAT96" 0 "LBS" "s" "Milk" 1 1 1 NA "MAR89" NA "MAT96" "poisson" 1 0.265625
"992" "MAT98" 0 "LBS" "s" "Milk" 1 1 1 NA "MAR89" NA "MAT98" "poisson" 1 0.375
"993" "MAW79" 9 "LBS" "s" "Milk" 2 12 144 1979 "MOD74" 1991 "MAW79" "poisson" 1 0
"994" "MAW83" 9 "LBS" "s" "Summeryeld" 2 8 64 1983 "MOD74" 1991 "MAW83" "poisson" 1 0.5
"995" "MAX84" 6 "LBS" "s" "Naive" 1 5 25 1984 "COL78" 1989 "MAX84" "poisson" 1 0.375
"996" "MAY96" 0 "LBS" "s" "Milk" 1 1 1 NA "VIN93" NA "MAY96" "poisson" 3 0.875
"997" "MCD10" 0 "LBS" "s" "Milk" 1 1 1 NA "WAL06" NA "MCD10" "poisson" 1 0.359375
"998" "MCD12" 1 "LBS" "s" "Naive" 2 4 16 2012 "WAL06" 2016 "MCD12" "poisson" 3 0.765625
"999" "MCD14" 0 "LBS" "s" "Milk" 1 1 1 NA "WAL06" NA "MCD14" "poisson" 3 0.765625
"1000" "MCD15" 0 "LBS" "s" "Milk" 1 1 1 NA "WAL06" NA "MCD15" "poisson" 3 0.59375
"1001" "MCQ14" 0 "LBS" "s" "Milk" 1 1 1 NA "PPL11" NA "MCQ14" "poisson" 3 0.2890625
"1002" "MCU12" 1 "LBS" "s" "Naive" 2 4 16 2012 "MNG09" 2016 "MCU12" "poisson" 3 0.6953125
"1003" "MCU14" 0 "LBS" "s" "Milk" 1 1 1 NA "MNG09" NA "MCU14" "poisson" 1 0.703125
"1004" "MDD13" 1 "LBS" "s" "Naive" 2 3 9 2013 "MEG06" 2016 "MDD13" "poisson" 3 0.1875
"1005" "MDL98" 0 "LBS" "s" "Milk" 1 1 1 NA "FAN93" NA "MDL98" "poisson" 1 0.9375
"1006" "MDL99" 0 "LBS" "s" "Milk" 1 1 1 NA "FAN93" NA "MDL99" "poisson" 1 0.875
"1007" "MDR02" 0 "LBS" "s" "Milk" 1 1 1 NA "TIK98" NA "MDR02" "poisson" 1 0.59375
"1008" "MEA88" 0 "LBS" "s" "Milk" 1 1 1 NA "BAR84" NA "MEA88" "poisson" 1 0
"1009" "MEA89" 0 "LBS" "s" "Milk" 1 1 1 NA "BAR84" NA "MEA89" "poisson" 1 0.25
"1010" "MEE03" 7 "LBS" "s" "Milk" 1 7 49 2003 "YEW99" 2010 "MEE03" "poisson" 1 0.65625
"1011" "MEE05" 5 "LBS" "s" "Naive" 2 5 25 2005 "YEW99" 2010 "MEE05" "poisson" 3 0.4375
"1012" "MEE11" 1 "LBS" "s" "Naive" 2 4 16 2011 "YEW99" 2015 "MEE11" "poisson" 3 0.34375
"1013" "MEG00" 3 "LBS" "s" "Naive" 1 5 25 2000 "MAR95" 2005 "MEG00" "poisson" 1 0.46875
"1014" "MEG02" 0 "LBS" "s" "Milk" 1 1 1 NA "MAR95" NA "MEG02" "poisson" 1 0.359375
"1015" "MEG06" 5 "LBS" "s" "Milk" 1 7 49 2006 "MAR95" 2013 "MEG06" "poisson" 3 0.375
"1016" "MEG07" 0 "LBS" "s" "Milk" 1 1 1 NA "MAR95" NA "MEG07" "poisson" 1 0.375
"1017" "MEG11" 0 "LBS" "s" "Milk" 1 1 1 NA "MAR95" NA "MEG11" "poisson" 1 0.53125
"1018" "MEG98" 0 "LBS" "s" "Milk" 1 1 1 NA "MAR95" NA "MEG98" "poisson" 1 0.375
"1019" "MEL75" 3 "LBS" "s" "Summeryeld" 2 5 25 1975 "YHO71" 1980 "MEL75" "poisson" 1 0.25
"1020" "MEL76" 7 "LBS" "s" "Trueyeld" 2 11 121 1976 "YHO71" 1987 "MEL76" "poisson" 1 0.75
"1021" "MEL77" 1 "LBS" "s" "Naive" 2 5 25 1977 "YHO71" 1982 "MEL77" "poisson" 1 0.25
"1022" "MEL87" 0 "LBS" "s" "Milk" 1 1 1 NA "YHO71" NA "MEL87" "poisson" 1 0.75
"1023" "MEL88" 0 "LBS" "s" "Milk" 1 1 1 NA "YHO71" NA "MEL88" "poisson" 1 0.75
"1024" "MGH05" 0 "LBS" "s" "Milk" 1 1 1 NA "MEG00" NA "MGH05" "poisson" 1 0.671875
"1025" "MGH06" 0 "LBS" "s" "Milk" 1 1 1 NA "MEG00" NA "MGH06" "poisson" 1 0.671875
"1026" "MHO67" 7 "LBS" "s" "Milk" 1 1 1 NA "MHOLE" NA "MHO67" "poisson" 1 0
"1027" "MHOLE" 4 "LBS" "s" "Milk" 1 1 1 NA NA NA "MHOLE" "poisson" 1 0
"1028" "MIC14" 0 "LBS" "s" "Milk" 1 1 1 NA "SCR04" NA "MIC14" "poisson" 3 0.3125
"1029" "MIC15" 0 "LBS" "s" "Milk" 1 1 1 NA "SCR04" NA "MIC15" "poisson" 1 0.6015625
"1030" "MINNI" 1 "LBS" "s" "Naive" 2 3 9 2002 NA 2005 "MINNI" "poisson" 3 1
"1031" "MLD04" 1 "LBS" "s" "Milk" 1 1 1 NA "HRM99" NA "MLD04" "poisson" 1 0.65625
"1032" "MLN00" 6 "LBS" "s" "Trueyeld" 1 14 196 2000 "BEE93" 2014 "MLN00" "poisson" 3 0.46875
"1033" "MLN04" 0 "LBS" "s" "Milk" 1 1 1 NA "BEE93" NA "MLN04" "poisson" 1 0.5625
"1034" "MLN97" 4 "LBS" "s" "Trueyeld" 1 7 49 1997 "BEE93" 2004 "MLN97" "poisson" 3 0.65625
"1035" "MLR96" 12 "LBS" "s" "Summeryeld" 1 4 16 1996 "JUG87" 2000 "MLR96" "poisson" 1 0.625
"1036" "MLR98" 0 "LBS" "s" "Milk" 1 1 1 NA "JUG87" NA "MLR98" "poisson" 1 0.46875
"1037" "MLT07" 2 "LBS" "s" "Winteryeld" 1 5 25 2007 "CRM03" 2012 "MLT07" "poisson" 3 0.34375
"1038" "MLT08" 0 "LBS" "s" "Milk" 1 1 1 NA "CRM03" NA "MLT08" "poisson" 2 0.09375
"1039" "MND98" 0 "LBS" "s" "Milk" 1 1 1 NA "FDL94" NA "MND98" "poisson" 2 0.28125
"1040" "MNG07" 0 "LBS" "s" "Milk" 1 1 1 NA "TRT03" NA "MNG07" "poisson" 1 0.5625
"1041" "MNG09" 4 "LBS" "s" "Milk" 2 7 49 2009 "TRT03" 2016 "MNG09" "poisson" 3 0.84375
"1042" "MNM07" 5 "LBS" "s" "Milk" 2 5 25 2007 "CHN03" 2012 "MNM07" "poisson" 3 0.890625
"1043" "MNM11" 0 "LBS" "s" "Milk" 1 1 1 NA "CHN03" NA "MNM11" "poisson" 1 0.859375
"1044" "MNM12" 0 "LBS" "s" "Milk" 1 1 1 NA "CHN03" NA "MNM12" "poisson" 3 0.859375
"1045" "MNM13" 0 "LBS" "s" "Milk" 1 1 1 NA "CHN03" NA "MNM13" "poisson" 1 0.953125
"1046" "MNM14" 0 "LBS" "s" "Milk" 1 1 1 NA "CHN03" NA "MNM14" "poisson" 3 0.953125
"1047" "MNS03" 7 "LBS" "s" "Naive" 2 4 16 2003 "STR96" 2007 "MNS03" "poisson" 3 0.65625
"1048" "MNS12" 1 "LBS" "s" "Naive" 3 4 16 2012 "STR96" 2016 "MNS12" "poisson" 3 0.34375
"1049" "MNT01" 0 "LBS" "s" "Milk" 1 1 1 NA "SUR95" NA "MNT01" "poisson" 3 0.40625
"1050" "MNT04" 2 "LBS" "s" "Summeryeld" 2 5 25 2004 "SUR95" 2009 "MNT04" "poisson" 3 0.21875
"1051" "MNT06" 0 "LBS" "s" "Milk" 1 1 1 NA "SUR95" NA "MNT06" "poisson" 3 0.609375
"1052" "MNT08" 0 "LBS" "s" "Milk" 1 1 1 NA "SUR95" NA "MNT08" "poisson" 3 0.71875
"1053" "MNT09" 0 "LBS" "s" "Milk" 1 1 1 NA "SUR95" NA "MNT09" "poisson" 3 0.71875
"1054" "MNT11" 0 "LBS" "s" "Milk" 1 1 1 NA "SUR95" NA "MNT11" "poisson" 3 0.71875
"1055" "MNT99" 1 "LBS" "s" "Naive" 2 5 25 1999 "SUR95" 2004 "MNT99" "poisson" 3 0.34375
"1056" "MNX89" 8 "LBS" "s" "Naive" 2 4 16 1989 "FUL83" 1993 "MNX89" "poisson" 1 0.5
"1057" "MNX90" 5 "LBS" "s" "Summeryeld" 1 6 36 1990 "FUL83" 1996 "MNX90" "poisson" 1 0.625
"1058" "MOARY" 2 "LBS" "s" "Milk" 1 1 1 NA NA NA "MOARY" "poisson" 2 0
"1059" "MOC79" 0 "LBS" "s" "Milk" 1 1 1 NA "CHO75" NA "MOC79" "poisson" 1 0
"1060" "MOC82" 0 "LBS" "s" "Milk" 1 1 1 NA "CHO75" NA "MOC82" "poisson" 1 0
"1061" "MOC84" 8 "LBS" "s" "Milk" 1 11 121 1984 "CHO75" 1995 "MOC84" "poisson" 1 0.25
"1062" "MOD72" 8 "LBS" "s" "Trueyeld" 2 5 25 1972 "MOM65" 1977 "MOD72" "poisson" 1 0
"1063" "MOD74" 4 "LBS" "s" "Trueyeld" 2 7 49 1974 "MOM65" 1981 "MOD74" "poisson" 1 0
"1064" "MODNP" 2 "LBS" "s" "Milk" 1 1 1 NA NA NA "MODNP" "poisson" 2 1
"1065" "MOGPI" 3 "LBS" "s" "Milk" 1 1 1 NA NA NA "MOGPI" "poisson" 2 0
"1066" "MOJ15" 0 "LBS" "s" "Milk" 1 1 1 NA "GNB10" NA "MOJ15" "poisson" 1 0.7109375
"1067" "MOL70" 3 "LBS" "s" "Naive" 3 4 16 1970 "MOM65" 1974 "MOL70" "poisson" 1 0
"1068" "MOL72" 0 "LBS" "s" "Milk" 1 1 1 NA "MOLIN" NA "MOL72" "poisson" 1 0
"1069" "MOL73" 2 "LBS" "s" "Naive" 3 5 25 1973 "MOLIN" 1978 "MOL73" "poisson" 1 0
"1070" "MOL75" 5 "LBS" "s" "Trueyeld" 1 6 36 1975 "MOM65" 1981 "MOL75" "poisson" 3 0
"1071" "MOLIN" 3 "LBS" "s" "Milk" 2 5 25 1969 NA 1974 "MOLIN" "poisson" 1 0
"1072" "MOM65" 9 "LBS" "s" "Milk" 1 1 1 NA "MOMHI" NA "MOM65" "poisson" 1 0
"1073" "MOM67" 5 "LBS" "s" "Milk" 1 1 1 NA "MOMHI" NA "MOM67" "poisson" 1 0
"1074" "MOM68" 5 "LBS" "s" "Milk" 1 1 1 NA "MOMHI" NA "MOM68" "poisson" 1 0
"1075" "MOM71" 0 "LBS" "s" "Milk" 1 1 1 NA "MOMHI" NA "MOM71" "poisson" 1 0
"1076" "MOM72" 8 "LBS" "s" "Trueyeld" 1 10 100 1972 "MOMHI" 1982 "MOM72" "poisson" 1 0
"1077" "MOM73" 0 "LBS" "s" "Milk" 1 1 1 NA "MOMHI" NA "MOM73" "poisson" 1 0
"1078" "MOMHI" 8 "LBS" "s" "Milk" 1 1 1 NA NA NA "MOMHI" "poisson" 1 0
"1079" "MOO94" 1 "LBS" "s" "Naive" 2 4 16 1994 "MOY82" 1998 "MOO94" "poisson" 2 0
"1080" "MOO95" 0 "LBS" "s" "Milk" 1 1 1 NA "MOY82" NA "MOO95" "poisson" 1 0.25
"1081" "MOO96" 4 "LBS" "s" "Summeryeld" 1 9 81 1996 "MOY82" 2005 "MOO96" "poisson" 1 0
"1082" "MOP76" 0 "LBS" "s" "Milk" 1 1 1 NA "MOM68" NA "MOP76" "poisson" 1 0
"1083" "MOPRX" 2 "LBS" "s" "Milk" 1 1 1 NA NA NA "MOPRX" "poisson" 2 1
"1084" "MOR74" 1 "LBS" "s" "Milk" 1 1 1 NA "MORFH" NA "MOR74" "poisson" 2 0.5
"1085" "MOS78" 6 "LBS" "s" "Trueyeld" 1 14 196 1978 "CRT74" 1992 "MOS78" "poisson" 1 0.5
"1086" "MOS83" 4 "LBS" "s" "Naive" 2 4 16 1983 "CRT74" 1987 "MOS83" "poisson" 1 0
"1087" "MOS85" 0 "LBS" "s" "Milk" 1 1 1 NA "CRT74" NA "MOS85" "poisson" 1 0
"1088" "MOU03" 7 "LBS" "s" "Winteryeld" 2 6 36 2003 "DIC94" 2009 "MOU03" "poisson" 3 0.25
"1089" "MOW71" 8 "LBS" "s" "Milk" 1 14 196 1971 "MOWSP" 1985 "MOW71" "poisson" 1 0
"1090" "MOWSP" 4 "LBS" "s" "Milk" 1 1 1 NA NA NA "MOWSP" "poisson" 2 0
"1091" "MOY73" 5 "LBS" "s" "Milk" 1 12 144 1973 "UPR68" 1985 "MOY73" "poisson" 1 0
"1092" "MOY74" 8 "LBS" "s" "Summeryeld" 1 7 49 1974 "UPR68" 1981 "MOY74" "poisson" 1 0.5
"1093" "MOY76" 5 "LBS" "s" "Summeryeld" 2 5 25 1976 "UPR68" 1981 "MOY76" "poisson" 1 0.25
"1094" "MOY77" 0 "LBS" "s" "Milk" 1 1 1 NA "UPR68" NA "MOY77" "poisson" 1 0
"1095" "MOY78" 0 "LBS" "s" "Milk" 1 1 1 NA "UPR68" NA "MOY78" "poisson" 1 0
"1096" "MOY81" 0 "LBS" "s" "Milk" 1 1 1 NA "UPR68" NA "MOY81" "poisson" 1 0
"1097" "MOY82" 8 "LBS" "s" "Trueyeld" 2 8 64 1982 "UPR68" 1990 "MOY82" "poisson" 1 0
"1098" "MOZ07" 0 "LBS" "s" "Milk" 1 1 1 NA "BIE97" NA "MOZ07" "poisson" 1 0.453125
"1099" "MRG03" 4 "LBS" "s" "Naive" 1 5 25 2003 "THS98" 2008 "MRG03" "poisson" 1 0.65625
"1100" "MRG06" 0 "LBS" "s" "Milk" 1 1 1 NA "THS98" NA "MRG06" "poisson" 1 0.625
"1101" "MRN98" 0 "LBS" "s" "Milk" 1 1 1 NA "ALB94" NA "MRN98" "poisson" 1 0.6015625
"1102" "MRY04" 0 "LBS" "s" "Milk" 1 1 1 NA "MAR93" NA "MRY04" "poisson" 1 0.5625
"1103" "MRY97" 0 "LBS" "s" "Milk" 1 1 1 NA "MAR93" NA "MRY97" "poisson" 1 0.375
"1104" "MRY98" 0 "LBS" "s" "Milk" 1 1 1 NA "MAR93" NA "MRY98" "poisson" 1 0.625
"1105" "MTT08" 5 "LBS" "s" "Milk" 2 7 49 2008 "TNG99" 2015 "MTT08" "poisson" 3 0.5625
"1106" "MTT10" 2 "LBS" "s" "Trueyeld" 2 6 36 2010 "TNG99" 2016 "MTT10" "poisson" 3 0.5625
"1107" "MUD00" 0 "LBS" "s" "Milk" 1 1 1 NA "BRE91" NA "MUD00" "poisson" 2 0.375
"1108" "MUF99" 0 "LBS" "s" "Milk" 1 1 1 NA "DIC96" NA "MUF99" "poisson" 1 0.375
"1109" "MUR85" 7 "LBS" "s" "Milk" 2 11 121 1985 "COL79" 1996 "MUR85" "poisson" 1 0.25
"1110" "MUS77" 6 "LBS" "s" "Trueyeld" 1 10 100 1977 "RED74" 1987 "MUS77" "poisson" 1 0.5
"1111" "MUS81" 11 "LBS" "s" "Trueyeld" 2 7 49 1981 "RED74" 1988 "MUS81" "poisson" 3 0.5
"1112" "MUS84" 6 "LBS" "s" "Trueyeld" 1 13 169 1984 "RED74" 1997 "MUS84" "poisson" 3 0.5
"1113" "MUS85" 8 "LBS" "s" "Trueyeld" 2 15 225 1985 "RED74" 2000 "MUS85" "poisson" 1 0
"1114" "MUS92" 0 "LBS" "s" "Milk" 1 1 1 NA "RED74" NA "MUS92" "poisson" 2 0
"1115" "MYR74" 7 "LBS" "s" "Summeryeld" 2 14 196 1974 "MYRTL" 1988 "MYR74" "poisson" 1 0
"1116" "MYRTL" 4 "LBS" "s" "Milk" 1 1 1 NA NA NA "MYRTL" "poisson" 1 0
"1117" "NAI93" 0 "LBS" "s" "Milk" 1 1 1 NA "NAK89" NA "NAI93" "poisson" 2 0.0625
"1118" "NAI96" 1 "LBS" "s" "Milk" 1 1 1 NA "NAK89" NA "NAI96" "poisson" 1 0.0625
"1119" "NAI98" 0 "LBS" "s" "Milk" 1 1 1 NA "NAK89" NA "NAI98" "poisson" 2 0.0625
"1120" "NAK89" 6 "LBS" "s" "Milk" 2 6 36 1989 "FLA85" 1995 "NAK89" "poisson" 1 0.125
"1121" "NAK90" 5 "LBS" "s" "Trueyeld" 1 7 49 1990 "FLA85" 1997 "NAK90" "poisson" 3 0.25
"1122" "NAV08" 2 "LBS" "s" "Naive" 3 4 16 2008 "SEQ05" 2012 "NAV08" "poisson" 3 0.4140625
"1123" "NAV12" 2 "LBS" "s" "Naive" 2 3 9 2012 "SEQ05" 2015 "NAV12" "poisson" 3 0.4140625
"1124" "NAV13" 0 "LBS" "s" "Milk" 1 1 1 NA "SEQ05" NA "NAV13" "poisson" 1 0.6015625
"1125" "NAV14" 0 "LBS" "s" "Milk" 1 1 1 NA "SEQ05" NA "NAV14" "poisson" 3 0.3984375
"1126" "NAV15" 0 "LBS" "s" "Milk" 1 1 1 NA "SEQ05" NA "NAV15" "poisson" 3 0.2578125
"1127" "NEB01" 0 "LBS" "s" "Milk" 1 1 1 NA "STA97" NA "NEB01" "poisson" 1 0.53125
"1128" "NEB09" 0 "LBS" "s" "Milk" 1 1 1 NA "STA97" NA "NEB09" "poisson" 3 0.6953125
"1129" "NEC05" 3 "LBS" "s" "Summeryeld" 2 8 64 2005 "SPL98" 2013 "NEC05" "poisson" 3 0.59375
"1130" "NEC08" 3 "LBS" "s" "Trueyeld" 3 8 64 2008 "SPL98" 2016 "NEC08" "poisson" 3 0.8125
"1131" "NEC10" 0 "LBS" "s" "Milk" 1 1 1 NA "SPL98" NA "NEC10" "poisson" 3 0.875
"1132" "NEC12" 1 "LBS" "s" "Milk" 1 1 1 NA "SPL98" NA "NEC12" "poisson" 3 0.375
"1133" "NEL81" 0 "LBS" "s" "Milk" 1 1 1 NA "JOS77" NA "NEL81" "poisson" 2 0
"1134" "NEP96" 0 "LBS" "s" "Milk" 1 1 1 NA "IND92" NA "NEP96" "poisson" 3 0.59375
"1135" "NET01" 0 "LBS" "s" "Milk" 1 1 1 NA "DOC94" NA "NET01" "poisson" 1 0.34375
"1136" "NET02" 10 "LBS" "s" "Milk" 2 6 36 2002 "DOC94" 2008 "NET02" "poisson" 3 0.5625
"1137" "NET06" 0 "LBS" "s" "Milk" 1 1 1 NA "DOC94" NA "NET06" "poisson" 1 0.53125
"1138" "NET98" 0 "LBS" "s" "Milk" 1 1 1 NA "DOC94" NA "NET98" "poisson" 1 0.375
"1139" "NET99" 5 "LBS" "s" "Summeryeld" 1 9 81 1999 "DOC94" 2008 "NET99" "poisson" 1 0.28125
"1140" "NIC84" 0 "LBS" "s" "Milk" 1 1 1 NA "COT79" NA "NIC84" "poisson" 2 0.0625
"1141" "NOB76" 9 "LBS" "s" "Winteryeld" 1 12 144 1976 "BUL65" 1988 "NOB76" "poisson" 1 0
"1142" "NOB77" 0 "LBS" "s" "Milk" 1 1 1 NA "BUL65" NA "NOB77" "poisson" 1 0
"1143" "NON86" 1 "LBS" "s" "Naive" 1 4 16 1986 "NOB76" 1990 "NON86" "poisson" 1 0.25
"1144" "NON88" 0 "LBS" "s" "Milk" 1 1 1 NA "NOB76" NA "NON88" "poisson" 1 0
"1145" "NOS07" 0 "LBS" "s" "Milk" 1 1 1 NA "FRR03" NA "NOS07" "poisson" 2 0.078125
"1146" "NOT89" 0 "LBS" "s" "Milk" 1 1 1 NA "NOTCH" NA "NOT89" "poisson" 2 0.5
"1147" "NOTCH" 2 "LBS" "s" "Milk" 1 1 1 NA NA NA "NOTCH" "poisson" 2 1
"1148" "NUC78" 0 "LBS" "s" "Milk" 1 1 1 NA "SCO74" NA "NUC78" "poisson" 1 0
"1149" "NUC81" 2 "LBS" "s" "Naive" 2 5 25 1981 "SCO74" 1986 "NUC81" "poisson" 1 0
"1150" "NUC85" 0 "LBS" "s" "Milk" 1 1 1 NA "SCO74" NA "NUC85" "poisson" 1 0
"1151" "NUT02" 0 "LBS" "s" "Milk" 1 1 1 NA "TOS98" NA "NUT02" "poisson" 3 0.453125
"1152" "NYM98" 1 "LBS" "s" "Milk" 1 1 1 NA "APH95" NA "NYM98" "poisson" 3 0.75
"1153" "OAT87" 1 "LBS" "s" "Naive" 1 5 25 1987 "BAR83" 1992 "OAT87" "poisson" 1 0.5
"1154" "OAT90" 4 "LBS" "s" "Naive" 1 4 16 1990 "BAR83" 1994 "OAT90" "poisson" 1 0.5
"1155" "OAT94" 7 "LBS" "s" "Milk" 1 10 100 1994 "BAR83" 2004 "OAT94" "poisson" 1 0.5625
"1156" "OCC84" 0 "LBS" "s" "Milk" 1 1 1 NA "CLC80" NA "OCC84" "poisson" 1 0.0625
"1157" "OCC85" 2 "LBS" "s" "Naive" 1 4 16 1985 "CLC80" 1989 "OCC85" "poisson" 1 0.0625
"1158" "OCC88" 0 "LBS" "s" "Milk" 1 1 1 NA "CLC80" NA "OCC88" "poisson" 3 0.3125
"1159" "OCC89" 7 "LBS" "s" "Naive" 2 3 9 1989 "CLC80" 1992 "OCC89" "poisson" 3 0.0625
"1160" "OCC92" 0 "LBS" "s" "Milk" 1 1 1 NA "CLC80" NA "OCC92" "poisson" 2 0.4375
"1161" "OCH85" 3 "LBS" "s" "Trueyeld" 1 5 25 1985 "SAF80" 1990 "OCH85" "poisson" 1 0.75
"1162" "OCH87" 2 "LBS" "s" "Milk" 2 5 25 1987 "SAF80" 1992 "OCH87" "poisson" 1 0.25
"1163" "OCH90" 9 "LBS" "s" "Trueyeld" 2 12 144 1990 "SAF80" 2002 "OCH90" "poisson" 1 0.625
"1164" "OCH94" 0 "LBS" "s" "Milk" 1 1 1 NA "SAF80" NA "OCH94" "poisson" 1 0.5
"1165" "OCH96" 5 "LBS" "s" "Trueyeld" 1 9 81 1996 "SAF80" 2005 "OCH96" "poisson" 1 0.375
"1166" "ONY08" 0 "LBS" "s" "Milk" 1 1 1 NA "RBY05" NA "ONY08" "poisson" 1 0.71875
"1167" "ONY09" 0 "LBS" "s" "Milk" 1 1 1 NA "RBY05" NA "ONY09" "poisson" 1 0.71875
"1168" "ONY13" 0 "LBS" "s" "Milk" 1 1 1 NA "RBY05" NA "ONY13" "poisson" 3 0.609375
"1169" "ONY15" 0 "LBS" "s" "Milk" 1 1 1 NA "RBY05" NA "ONY15" "poisson" 3 0.8125
"1170" "ONY16" 0 "LBS" "s" "Milk" 1 1 1 NA "RBY05" NA "ONY16" "poisson" 3 0.6875
"1171" "OPA01" 0 "LBS" "s" "Milk" 1 1 1 NA "STO96" NA "OPA01" "poisson" 1 0.78125
"1172" "OPA03" 1 "LBS" "s" "Naive" 2 4 16 2003 "STO96" 2007 "OPA03" "poisson" 1 0.46875
"1173" "OPA04" 0 "LBS" "s" "Milk" 1 1 1 NA "STO96" NA "OPA04" "poisson" 1 0.4375
"1174" "OPA06" 0 "LBS" "s" "Milk" 1 1 1 NA "STO96" NA "OPA06" "poisson" 1 0.71875
"1175" "OPA07" 2 "LBS" "s" "Trueyeld" 1 9 81 2007 "STO96" 2016 "OPA07" "poisson" 1 0.40625
"1176" "OPA08" 4 "LBS" "s" "Naive" 2 4 16 2008 "STO96" 2012 "OPA08" "poisson" 3 0.6875
"1177" "OPA10" 0 "LBS" "s" "Milk" 1 1 1 NA "STO96" NA "OPA10" "poisson" 1 0.71875
"1178" "OPA99" 1 "LBS" "s" "Naive" 1 5 25 1999 "STO96" 2004 "OPA99" "poisson" 3 0.78125
"1179" "OPE87" 5 "LBS" "s" "Naive" 1 4 16 1987 "SKA82" 1991 "OPE87" "poisson" 2 0.0625
"1180" "ORA07" 0 "LBS" "s" "Milk" 1 1 1 NA "ANM02" NA "ORA07" "poisson" 1 0.625
"1181" "ORA09" 0 "LBS" "s" "Milk" 1 1 1 NA "ANM02" NA "ORA09" "poisson" 1 0.375
"1182" "ORC95" 5 "LBS" "s" "Trueyeld" 2 10 100 1995 "CRO90" 2005 "ORC95" "poisson" 1 0.375
"1183" "ORC97" 1 "LBS" "s" "Naive" 2 4 16 1997 "CRO90" 2001 "ORC97" "poisson" 1 0.75
"1184" "ORP92" 3 "LBS" "s" "Milk" 2 5 25 1992 "CLA87" 1997 "ORP92" "poisson" 1 0.5
"1185" "ORY07" 2 "LBS" "s" "Naive" 2 8 64 2007 "JAE02" 2015 "ORY07" "poisson" 3 0.46875
"1186" "ORY16" 0 "LBS" "s" "Milk" 1 1 1 NA "JAE02" NA "ORY16" "poisson" 1 0.3515625
"1187" "OTA71" 0 "LBS" "s" "Milk" 1 1 1 NA "OTAGG" NA "OTA71" "poisson" 1 0.5
"1188" "OTA72" 2 "LBS" "s" "Naive" 2 3 9 1972 "OTAGG" 1975 "OTA72" "poisson" 1 0.5
"1189" "OTA78" 1 "LBS" "s" "Naive" 2 5 25 1978 "OTAGG" 1983 "OTA78" "poisson" 1 0.5
"1190" "OTA80" 9 "LBS" "s" "Milk" 3 14 196 1980 "OTAGG" 1994 "OTA80" "poisson" 1 1
"1191" "OTA85" 0 "LBS" "s" "Milk" 1 1 1 NA "OTAGG" NA "OTA85" "poisson" 1 0.5
"1192" "OTAGG" 15 "LBS" "s" "Milk" 1 1 1 NA NA NA "OTAGG" "poisson" 1 1
"1193" "OTT89" 4 "LBS" "s" "Naive" 1 5 25 1989 "SCO83" 1994 "OTT89" "poisson" 3 0
"1194" "OVA00" 0 "LBS" "s" "Milk" 1 1 1 NA "CAF93" NA "OVA00" "poisson" 3 0.375
"1195" "OVA97" 1 "LBS" "s" "Naive" 1 4 16 1997 "CAF93" 2001 "OVA97" "poisson" 1 0.1875
"1196" "OXA01" 0 "LBS" "s" "Milk" 1 1 1 NA "SRL91" NA "OXA01" "poisson" 1 0.46875
"1197" "OXA02" 0 "LBS" "s" "Milk" 1 1 1 NA "SRL91" NA "OXA02" "poisson" 1 0.3125
"1198" "OXA05" 0 "LBS" "s" "Milk" 1 1 1 NA "SRL91" NA "OXA05" "poisson" 1 0.59375
"1199" "OXA95" 3 "LBS" "s" "Milk" 2 4 16 1995 "SRL91" 1999 "OXA95" "poisson" 1 0.8125
"1200" "OXA99" 1 "LBS" "s" "Naive" 2 3 9 1999 "SRL91" 2002 "OXA99" "poisson" 3 0.4375
"1201" "OXL91" 0 "LBS" "s" "Milk" 1 1 1 NA "PRI79" NA "OXL91" "poisson" 2 0.25
"1202" "OXY05" 5 "LBS" "s" "Trueyeld" 1 11 121 2005 "DOC96" 2016 "OXY05" "poisson" 1 0.40625
"1203" "OXY06" 5 "LBS" "s" "Trueyeld" 2 9 81 2006 "DOC96" 2015 "OXY06" "poisson" 3 0.5
"1204" "OYS14" 0 "LBS" "s" "Milk" 1 1 1 NA "SLL09" NA "OYS14" "poisson" 3 0.3203125
"1205" "PAN00" 7 "LBS" "s" "Milk" 1 7 49 2000 "PID95" 2007 "PAN00" "poisson" 1 0.46875
"1206" "PAN01" 0 "LBS" "s" "Milk" 1 1 1 NA "PID95" NA "PAN01" "poisson" 1 0.375
"1207" "PAN02" 0 "LBS" "s" "Milk" 1 1 1 NA "PID95" NA "PAN02" "poisson" 1 0.59375
"1208" "PAN04" 0 "LBS" "s" "Milk" 1 1 1 NA "PID95" NA "PAN04" "poisson" 1 0.53125
"1209" "PAN06" 5 "LBS" "s" "Naive" 2 4 16 2006 "PID95" 2010 "PAN06" "poisson" 3 0.375
"1210" "PAP87" 8 "LBS" "s" "Naive" 2 4 16 1987 "CAL82" 1991 "PAP87" "poisson" 1 0.875
"1211" "PAR89" 0 "LBS" "s" "Milk" 1 1 1 NA "COW79" NA "PAR89" "poisson" 2 0.125
"1212" "PCL02" 4 "LBS" "s" "Trueyeld" 1 7 49 2002 "PIC98" 2009 "PCL02" "poisson" 3 0.25
"1213" "PCN07" 0 "LBS" "s" "Milk" 1 1 1 NA "WAL02" NA "PCN07" "poisson" 1 0.625
"1214" "PCN09" 0 "LBS" "s" "Milk" 1 1 1 NA "WAL02" NA "PCN09" "poisson" 1 0.6015625
"1215" "PCN10" 2 "LBS" "s" "Trueyeld" 2 6 36 2010 "WAL02" 2016 "PCN10" "poisson" 3 0.375
"1216" "PCN11" 0 "LBS" "s" "Milk" 1 1 1 NA "WAL02" NA "PCN11" "poisson" 3 0.5
"1217" "PCN12" 0 "LBS" "s" "Milk" 1 1 1 NA "WAL02" NA "PCN12" "poisson" 1 0.421875
"1218" "PCN14" 0 "LBS" "s" "Milk" 1 1 1 NA "WAL02" NA "PCN14" "poisson" 1 0.78125
"1219" "PCN16" 0 "LBS" "s" "Milk" 1 1 1 NA "WAL02" NA "PCN16" "poisson" 1 0.78125
"1220" "PCO03" 0 "LBS" "s" "Milk" 1 1 1 NA "VIO97" NA "PCO03" "poisson" 1 0.53125
"1221" "PCO06" 6 "LBS" "s" "Naive" 2 4 16 2006 "VIO97" 2010 "PCO06" "poisson" 3 0.65625
"1222" "PEBBL" 1 "LBS" "s" "Milk" 1 1 1 NA NA NA "PEBBL" "poisson" 2 1
"1223" "PEC81" 7 "LBS" "s" "Milk" 1 9 81 1981 "SCO76" 1990 "PEC81" "poisson" 3 0.75
"1224" "PEC86" 2 "LBS" "s" "Trueyeld" 1 6 36 1986 "SCO76" 1992 "PEC86" "poisson" 3 0.25
"1225" "PEC92" 0 "LBS" "s" "Milk" 1 1 1 NA "SCO76" NA "PEC92" "poisson" 1 0.25
"1226" "PEC93" 0 "LBS" "s" "Milk" 1 1 1 NA "SCO76" NA "PEC93" "poisson" 1 0.25
"1227" "PEL91" 0 "LBS" "s" "Milk" 1 1 1 NA "MOS83" NA "PEL91" "poisson" 1 0.5
"1228" "PEN87" 0 "LBS" "s" "Milk" 1 1 1 NA "BAR80" NA "PEN87" "poisson" 1 0.25
"1229" "PEN89" 1 "LBS" "s" "Milk" 1 1 1 NA "BAR80" NA "PEN89" "poisson" 2 0.25
"1230" "PEN90" 8 "LBS" "s" "Trueyeld" 1 10 100 1990 "BAR80" 2000 "PEN90" "poisson" 1 0
"1231" "PEN92" 0 "LBS" "s" "Milk" 1 1 1 NA "BAR80" NA "PEN92" "poisson" 1 0.125
"1232" "PEP90" 3 "LBS" "s" "Milk" 2 7 49 1990 "MUS81" 1997 "PEP90" "poisson" 3 0.5
"1233" "PEP91" 6 "LBS" "s" "Trueyeld" 2 7 49 1991 "MUS81" 1998 "PEP91" "poisson" 3 0.375
"1234" "PEP93" 3 "LBS" "s" "Trueyeld" 1 6 36 1993 "MUS81" 1999 "PEP93" "poisson" 3 0.75
"1235" "PER81" 0 "LBS" "s" "Milk" 1 1 1 NA "LIT75" NA "PER81" "poisson" 1 0
"1236" "PET83" 4 "LBS" "s" "Trueyeld" 1 7 49 1983 "FAG79" 1990 "PET83" "poisson" 1 0.375
"1237" "PET85" 7 "LBS" "s" "Trueyeld" 1 11 121 1985 "FAG79" 1996 "PET85" "poisson" 1 0.125
"1238" "PET87" 9 "LBS" "s" "Trueyeld" 1 6 36 1987 "FAG79" 1993 "PET87" "poisson" 1 0.625
"1239" "PET88" 0 "LBS" "s" "Milk" 1 1 1 NA "FAG79" NA "PET88" "poisson" 3 0.5
"1240" "PGB74" 13 "LBS" "s" "Milk" 2 10 100 1974 "SOB68" 1984 "PGB74" "poisson" 1 0
"1241" "PGB75" 2 "LBS" "s" "Milk" 2 5 25 1975 "SOB68" 1980 "PGB75" "poisson" 3 0
"1242" "PGB76" 8 "LBS" "s" "Naive" 1 4 16 1976 "SOB68" 1980 "PGB76" "poisson" 2 0
"1243" "PGB83" 8 "LBS" "s" "Naive" 2 4 16 1983 "SOB68" 1987 "PGB83" "poisson" 3 0.5
"1244" "PGB85" 0 "LBS" "s" "Milk" 1 1 1 NA "SOB68" NA "PGB85" "poisson" 1 0
"1245" "PHA10" 0 "LBS" "s" "Milk" 1 1 1 NA "LPA04" NA "PHA10" "poisson" 3 0.3828125
"1246" "PHA11" 0 "LBS" "s" "Milk" 1 1 1 NA "LPA04" NA "PHA11" "poisson" 2 0.2265625
"1247" "PHA12" 0 "LBS" "s" "Milk" 1 1 1 NA "LPA04" NA "PHA12" "poisson" 3 0.5
"1248" "PHL95" 0 "LBS" "s" "Milk" 1 1 1 NA "PID89" NA "PHL95" "poisson" 1 0.625
"1249" "PHL96" 1 "LBS" "s" "Milk" 1 1 1 NA "PID89" NA "PHL96" "poisson" 1 0.8125
"1250" "PIB83" 4 "LBS" "s" "Naive" 3 5 25 1983 "PIBRO" 1988 "PIB83" "poisson" 1 0.25
"1251" "PIB85" 0 "LBS" "s" "Milk" 1 1 1 NA "PIBRO" NA "PIB85" "poisson" 1 0.25
"1252" "PIBRO" 3 "LBS" "s" "Milk" 1 1 1 NA "MOLIB" NA "PIBRO" "poisson" 1 0.5
"1253" "PIC91" 2 "LBS" "s" "Naive" 2 4 16 1991 "MUS85" 1995 "PIC91" "poisson" 3 0.125
"1254" "PIC98" 4 "LBS" "s" "Trueyeld" 2 10 100 1998 "MUS85" 2008 "PIC98" "poisson" 3 0.125
"1255" "PID89" 5 "LBS" "s" "Milk" 2 8 64 1989 "LIM85" 1997 "PID89" "poisson" 1 0.625
"1256" "PID91" 0 "LBS" "s" "Milk" 1 1 1 NA "LIM85" NA "PID91" "poisson" 1 0.375
"1257" "PID92" 0 "LBS" "s" "Milk" 1 1 1 NA "LIM85" NA "PID92" "poisson" 1 0.375
"1258" "PID95" 9 "LBS" "s" "Milk" 1 9 81 1995 "LIM85" 2004 "PID95" "poisson" 1 0.4375
"1259" "PID97" 9 "LBS" "s" "Summeryeld" 2 9 81 1997 "LIM85" 2006 "PID97" "poisson" 1 0.25
"1260" "PID99" 0 "LBS" "s" "Milk" 1 1 1 NA "LIM85" NA "PID99" "poisson" 1 0.625
"1261" "PIL97" 0 "LBS" "s" "Milk" 1 1 1 NA "HER93" NA "PIL97" "poisson" 2 0.25
"1262" "PIN76" 0 "LBS" "s" "Milk" 1 1 1 NA "TAL70" NA "PIN76" "poisson" 1 0
"1263" "PIN77" 0 "LBS" "s" "Milk" 1 1 1 NA "TAL70" NA "PIN77" "poisson" 1 0
"1264" "PIN80" 0 "LBS" "s" "Milk" 1 1 1 NA "TAL70" NA "PIN80" "poisson" 1 0
"1265" "PIN83" 0 "LBS" "s" "Milk" 1 1 1 NA "TAL70" NA "PIN83" "poisson" 1 0
"1266" "PIP94" 0 "LBS" "s" "Milk" 1 1 1 NA "TEL90" NA "PIP94" "poisson" 2 0.3125
"1267" "PIP96" 0 "LBS" "s" "Milk" 1 1 1 NA "TEL90" NA "PIP96" "poisson" 2 0.3125
"1268" "PJANE" 8 "LBS" "s" "Milk" 1 8 64 1974 NA 1982 "PJANE" "poisson" 2 1
"1269" "PKN08" 0 "LBS" "s" "Milk" 1 1 1 NA "CNK04" NA "PKN08" "poisson" 2 0.09375
"1270" "PKN11" 0 "LBS" "s" "Milk" 1 1 1 NA "CNK04" NA "PKN11" "poisson" 2 0.09375
"1271" "PLO77" 1 "LBS" "s" "Naive" 3 6 36 1977 "TRN74" 1983 "PLO77" "poisson" 1 0
"1272" "PLO82" 14 "LBS" "s" "Milk" 2 14 196 1982 "TRN74" 1996 "PLO82" "poisson" 1 0.5
"1273" "PLO88" 0 "LBS" "s" "Milk" 1 1 1 NA "TRN74" NA "PLO88" "poisson" 1 0
"1274" "PLT09" 0 "LBS" "s" "Milk" 1 1 1 NA "KNO03" NA "PLT09" "poisson" 2 0.46875
"1275" "PNK78" 2 "LBS" "s" "Milk" 1 1 1 NA "PINKH" NA "PNK78" "poisson" 2 0.5
"1276" "PNY83" 0 "LBS" "s" "Milk" 1 1 1 NA "THR80" NA "PNY83" "poisson" 2 0
"1277" "PNY85" 0 "LBS" "s" "Milk" 1 1 1 NA "THR80" NA "PNY85" "poisson" 2 0
"1278" "POL73" 6 "LBS" "s" "Trueyeld" 1 7 49 1973 "POLLU" 1980 "POL73" "poisson" 1 0.5
"1279" "POL76" 0 "LBS" "s" "Milk" 1 1 1 NA "POLLU" NA "POL76" "poisson" 1 0
"1280" "POL77" 8 "LBS" "s" "Naive" 1 4 16 1977 "POLLU" 1981 "POL77" "poisson" 1 0
"1281" "POL79" 8 "LBS" "s" "Winteryeld" 2 12 144 1979 "POLLU" 1991 "POL79" "poisson" 1 0
"1282" "POL81" 0 "LBS" "s" "Milk" 1 1 1 NA "POLLU" NA "POL81" "poisson" 1 0
"1283" "POL82" 0 "LBS" "s" "Milk" 1 1 1 NA "POLLU" NA "POL82" "poisson" 1 0
"1284" "POLLU" 10 "LBS" "s" "Summeryeld" 1 8 64 1969 "BULGY" 1977 "POLLU" "poisson" 1 0
"1285" "POM04" 0 "LBS" "s" "Milk" 1 1 1 NA "BNX93" NA "POM04" "poisson" 1 0.625
"1286" "POM97" 11 "LBS" "s" "Winteryeld" 1 14 196 1997 "BNX93" 2011 "POM97" "poisson" 1 0.3125
"1287" "POR92" 0 "LBS" "s" "Milk" 1 1 1 NA "OAT87" NA "POR92" "poisson" 1 0.625
"1288" "POT09" 0 "LBS" "s" "Milk" 1 1 1 NA "TRT05" NA "POT09" "poisson" 1 0.4375
"1289" "POT10" 0 "LBS" "s" "Milk" 1 1 1 NA "TRT05" NA "POT10" "poisson" 1 0.640625
"1290" "PPK94" 0 "LBS" "s" "Milk" 1 1 1 NA "PEP90" NA "PPK94" "poisson" 1 0.75
"1291" "PPL11" 2 "LBS" "s" "Trueyeld" 3 5 25 2011 "FRT07" 2016 "PPL11" "poisson" 3 0.578125
"1292" "PPL12" 2 "LBS" "s" "Milk" 2 4 16 2012 "FRT07" 2016 "PPL12" "poisson" 3 0.2890625
"1293" "PPL15" 0 "LBS" "s" "Milk" 1 1 1 NA "FRT07" NA "PPL15" "poisson" 3 0.2890625
"1294" "PPY10" 0 "LBS" "s" "Milk" 1 1 1 NA "HON06" NA "PPY10" "poisson" 1 0.6640625
"1295" "PRA89" 0 "LBS" "s" "Milk" 1 1 1 NA "TER84" NA "PRA89" "poisson" 1 0.5
"1296" "PRA91" 0 "LBS" "s" "Milk" 1 1 1 NA "TER84" NA "PRA91" "poisson" 1 0.5
"1297" "PRC02" 5 "LBS" "s" "Summeryeld" 3 5 25 2002 "TRT98" 2007 "PRC02" "poisson" 2 0.90625
"1298" "PRC06" 5 "LBS" "s" "Milk" 1 7 49 2006 "TRT98" 2013 "PRC06" "poisson" 3 0.796875
"1299" "PRC07" 2 "LBS" "s" "Trueyeld" 2 6 36 2007 "TRT98" 2013 "PRC07" "poisson" 3 0.5625
"1300" "PRC09" 4 "LBS" "s" "Naive" 2 3 9 2009 "TRT98" 2012 "PRC09" "poisson" 3 0.8125
"1301" "PRC12" 2 "LBS" "s" "Naive" 1 3 9 2012 "TRT98" 2015 "PRC12" "poisson" 3 0.8125
"1302" "PRI79" 8 "LBS" "s" "Winteryeld" 2 13 169 1979 "PGB74" 1992 "PRI79" "poisson" 3 0.5
"1303" "PRI81" 0 "LBS" "s" "Milk" 1 1 1 NA "PGB74" NA "PRI81" "poisson" 1 0
"1304" "PRI89" 1 "LBS" "s" "Milk" 1 1 1 NA "PGB74" NA "PRI89" "poisson" 2 0.5
"1305" "PRI90" 0 "LBS" "s" "Milk" 1 1 1 NA "PGB74" NA "PRI90" "poisson" 3 0
"1306" "PRI91" 0 "LBS" "s" "Milk" 1 1 1 NA "PGB74" NA "PRI91" "poisson" 3 0.125
"1307" "PRS97" 1 "LBS" "s" "Naive" 3 3 9 1997 "ATH89" 2000 "PRS97" "poisson" 3 0.6875
"1308" "PRS98" 1 "LBS" "s" "Milk" 1 1 1 NA "ATH89" NA "PRS98" "poisson" 3 0.59375
"1309" "PRT96" 0 "LBS" "s" "Milk" 1 1 1 NA "ORP92" NA "PRT96" "poisson" 1 0.375
"1310" "PRY81" 0 "LBS" "s" "Milk" 1 1 1 NA "WIN71" NA "PRY81" "poisson" 2 0
"1311" "PRY82" 1 "LBS" "s" "Milk" 1 1 1 NA "WIN71" NA "PRY82" "poisson" 2 0
"1312" "PRY85" 0 "LBS" "s" "Milk" 1 1 1 NA "WIN71" NA "PRY85" "poisson" 2 0
"1313" "PSS14" 0 "LBS" "s" "Milk" 1 1 1 NA "CND06" NA "PSS14" "poisson" 3 0.6875
"1314" "PTA02" 0 "LBS" "s" "Milk" 1 1 1 NA "PRS98" NA "PTA02" "poisson" 3 0.296875
"1315" "PTL94" 0 "LBS" "s" "Milk" 1 1 1 NA "MNX89" NA "PTL94" "poisson" 1 0.265625
"1316" "PTL96" 0 "LBS" "s" "Milk" 1 1 1 NA "MNX89" NA "PTL96" "poisson" 1 0.625
"1317" "PTL97" 0 "LBS" "s" "Milk" 1 1 1 NA "MNX89" NA "PTL97" "poisson" 1 0.375
"1318" "PTL98" 0 "LBS" "s" "Milk" 1 1 1 NA "MNX89" NA "PTL98" "poisson" 1 0.40625
"1319" "PTN87" 0 "LBS" "s" "Milk" 1 1 1 NA "LIM83" NA "PTN87" "poisson" 1 0.5
"1320" "PTN92" 0 "LBS" "s" "Milk" 1 1 1 NA "LIM83" NA "PTN92" "poisson" 1 0.5
"1321" "PTN93" 4 "LBS" "s" "Naive" 2 4 16 1993 "LIM83" 1997 "PTN93" "poisson" 1 0.5
"1322" "PTN95" 0 "LBS" "s" "Milk" 1 1 1 NA "LIM83" NA "PTN95" "poisson" 1 0.5625
"1323" "PUF03" 0 "LBS" "s" "Milk" 1 1 1 NA "POM97" NA "PUF03" "poisson" 1 0.3125
"1324" "PUF04" 0 "LBS" "s" "Milk" 1 1 1 NA "POM97" NA "PUF04" "poisson" 1 0.25
"1325" "PUF06" 5 "LBS" "s" "Trueyeld" 2 9 81 2006 "POM97" 2015 "PUF06" "poisson" 3 0.40625
"1326" "PUF07" 0 "LBS" "s" "Milk" 1 1 1 NA "POM97" NA "PUF07" "poisson" 1 0.40625
"1327" "PUF08" 0 "LBS" "s" "Milk" 1 1 1 NA "POM97" NA "PUF08" "poisson" 1 0.40625
"1328" "PUF11" 0 "LBS" "s" "Milk" 1 1 1 NA "POM97" NA "PUF11" "poisson" 1 0.25
"1329" "PUF12" 0 "LBS" "s" "Milk" 1 1 1 NA "POM97" NA "PUF12" "poisson" 1 0.2890625
"1330" "PUM08" 0 "LBS" "s" "Milk" 1 1 1 NA "CND03" NA "PUM08" "poisson" 3 0.8359375
"1331" "PUM10" 0 "LBS" "s" "Milk" 1 1 1 NA "CND03" NA "PUM10" "poisson" 1 0.7890625
"1332" "QTZ12" 0 "LBS" "s" "Milk" 1 1 1 NA "TIC07" NA "QTZ12" "poisson" 1 0.65625
"1333" "QTZ13" 0 "LBS" "s" "Milk" 1 1 1 NA "TIC07" NA "QTZ13" "poisson" 1 0.75
"1334" "QTZ14" 0 "LBS" "s" "Milk" 1 1 1 NA "TIC07" NA "QTZ14" "poisson" 3 0.578125
"1335" "QTZ16" 0 "LBS" "s" "Milk" 1 1 1 NA "TIC07" NA "QTZ16" "poisson" 3 0.75
"1336" "QUA79" 0 "LBS" "s" "Milk" 1 1 1 NA "BR274" NA "QUA79" "poisson" 1 0
"1337" "QUA83" 0 "LBS" "s" "Milk" 1 1 1 NA "BR274" NA "QUA83" "poisson" 1 0
"1338" "QUN00" 0 "LBS" "s" "Milk" 1 1 1 NA "CAF89" NA "QUN00" "poisson" 3 0.59375
"1339" "QUN96" 0 "LBS" "s" "Milk" 1 1 1 NA "CAF89" NA "QUN96" "poisson" 1 0.46875
"1340" "QUN97" 1 "LBS" "s" "Milk" 1 1 1 NA "CAF89" NA "QUN97" "poisson" 3 0.59375
"1341" "QUN98" 0 "LBS" "s" "Milk" 1 1 1 NA "CAF89" NA "QUN98" "poisson" 3 0.21875
"1342" "QUN99" 0 "LBS" "s" "Milk" 1 1 1 NA "CAF89" NA "QUN99" "poisson" 1 0.59375
"1343" "RAD08" 0 "LBS" "s" "Milk" 1 1 1 NA "DEO05" NA "RAD08" "poisson" 3 0.65234375
"1344" "RAN81" 0 "LBS" "s" "Milk" 1 1 1 NA "YTA75" NA "RAN81" "poisson" 1 0
"1345" "RAN84" 0 "LBS" "s" "Milk" 1 1 1 NA "YTA75" NA "RAN84" "poisson" 1 0
"1346" "RAP03" 2 "LBS" "s" "Naive" 2 5 25 2003 "THU94" 2008 "RAP03" "poisson" 1 0.53125
"1347" "RAP06" 5 "LBS" "s" "Milk" 2 10 100 2006 "THU94" 2016 "RAP06" "poisson" 1 0.71875
"1348" "RAP97" 1 "LBS" "s" "Milk" 1 1 1 NA "THU94" NA "RAP97" "poisson" 1 0.78125
"1349" "RAS12" 1 "LBS" "s" "Naive" 2 4 16 2012 "MTT08" 2016 "RAS12" "poisson" 3 0.59375
"1350" "RAS13" 0 "LBS" "s" "Milk" 1 1 1 NA "MTT08" NA "RAS13" "poisson" 3 0.625
"1351" "RAS14" 0 "LBS" "s" "Milk" 1 1 1 NA "MTT08" NA "RAS14" "poisson" 3 0.78125
"1352" "RAS16" 0 "LBS" "s" "Milk" 1 1 1 NA "MTT08" NA "RAS16" "poisson" 3 0.65625
"1353" "RBY02" 7 "LBS" "s" "Summeryeld" 1 14 196 2002 "STO98" 2016 "RBY02" "poisson" 1 0.65625
"1354" "RBY03" 5 "LBS" "s" "Trueyeld" 3 12 144 2003 "STO98" 2015 "RBY03" "poisson" 3 0.96875
"1355" "RBY05" 9 "LBS" "s" "Summeryeld" 2 5 25 2005 "STO98" 2010 "RBY05" "poisson" 3 0.625
"1356" "RBY09" 0 "LBS" "s" "Milk" 1 1 1 NA "STO98" NA "RBY09" "poisson" 1 0.90625
"1357" "RDD08" 0 "LBS" "s" "Milk" 1 1 1 NA "CLK04" NA "RDD08" "poisson" 1 0.890625
"1358" "RDD14" 0 "LBS" "s" "Milk" 1 1 1 NA "CLK04" NA "RDD14" "poisson" 3 0.765625
"1359" "RDD15" 0 "LBS" "s" "Milk" 1 1 1 NA "CLK04" NA "RDD15" "poisson" 3 0.6640625
"1360" "RDD16" 0 "LBS" "s" "Milk" 1 1 1 NA "CLK04" NA "RDD16" "poisson" 3 0.7421875
"1361" "RED74" 10 "LBS" "s" "Milk" 1 11 121 1974 "REDYE" 1985 "RED74" "poisson" 1 0
"1362" "RED76" 0 "LBS" "s" "Milk" 1 1 1 NA "REDYE" NA "RED76" "poisson" 1 0
"1363" "RED82" 5 "LBS" "s" "Naive" 2 4 16 1982 "REDYE" 1986 "RED82" "poisson" 1 0.5
"1364" "REDYE" 10 "LBS" "s" "Milk" 1 13 169 1969 NA 1982 "REDYE" "poisson" 1 0
"1365" "RGR71" 12 "LBS" "s" "Milk" 1 7 49 1971 "RGRHI" 1978 "RGR71" "poisson" 1 0
"1366" "RGR75" 0 "LBS" "s" "Milk" 1 1 1 NA "RGRHI" NA "RGR75" "poisson" 1 0
"1367" "RGR77" 0 "LBS" "s" "Milk" 1 1 1 NA "RGRHI" NA "RGR77" "poisson" 1 0
"1368" "RGR79" 0 "LBS" "s" "Milk" 1 1 1 NA "RGRHI" NA "RGR79" "poisson" 1 0
"1369" "RGRHI" 13 "LBS" "s" "Milk" 1 1 1 NA NA NA "RGRHI" "poisson" 1 0
"1370" "RHE12" 0 "LBS" "s" "Milk" 1 1 1 NA "OXY05" NA "RHE12" "poisson" 1 0.609375
"1371" "RHE13" 0 "LBS" "s" "Milk" 1 1 1 NA "OXY05" NA "RHE13" "poisson" 1 0.703125
"1372" "RHE14" 0 "LBS" "s" "Milk" 1 1 1 NA "OXY05" NA "RHE14" "poisson" 3 0.703125
"1373" "RHE16" 0 "LBS" "s" "Milk" 1 1 1 NA "OXY05" NA "RHE16" "poisson" 1 0.515625
"1374" "RHU07" 0 "LBS" "s" "Milk" 1 1 1 NA "ALD03" NA "RHU07" "poisson" 2 0.484375
"1375" "RHY86" 6 "LBS" "s" "Milk" 2 8 64 1986 "MOS78" 1994 "RHY86" "poisson" 1 0.5
"1376" "RHY88" 4 "LBS" "s" "Milk" 2 6 36 1988 "MOS78" 1994 "RHY88" "poisson" 1 0.25
"1377" "RHY92" 0 "LBS" "s" "Milk" 1 1 1 NA "MOS78" NA "RHY92" "poisson" 1 0.75
"1378" "RIB03" 0 "LBS" "s" "Milk" 1 1 1 NA "BCL96" NA "RIB03" "poisson" 1 0.625
"1379" "RIB05" 1 "LBS" "s" "Naive" 2 4 16 2005 "BCL96" 2009 "RIB05" "poisson" 3 0.1875
"1380" "RNG04" 0 "LBS" "s" "Milk" 1 1 1 NA "BUT98" NA "RNG04" "poisson" 1 0.453125
"1381" "ROB12" 0 "LBS" "s" "Milk" 1 1 1 NA "WRE07" NA "ROB12" "poisson" 1 0.33203125
"1382" "ROM02" 1 "LBS" "s" "Naive" 1 4 16 2002 "TIN95" 2006 "ROM02" "poisson" 3 0.890625
"1383" "ROM07" 0 "LBS" "s" "Milk" 1 1 1 NA "TIN95" NA "ROM07" "poisson" 2 0.390625
"1384" "ROM09" 0 "LBS" "s" "Milk" 1 1 1 NA "TIN95" NA "ROM09" "poisson" 3 0.8046875
"1385" "ROW73" 7 "LBS" "s" "Milk" 2 9 81 1973 "ROWAN" 1982 "ROW73" "poisson" 2 0
"1386" "ROW74" 4 "LBS" "s" "Trueyeld" 3 6 36 1974 "ROWAN" 1980 "ROW74" "poisson" 1 0
"1387" "ROW75" 0 "LBS" "s" "Milk" 1 1 1 NA "ROWAN" NA "ROW75" "poisson" 2 0
"1388" "ROW77" 3 "LBS" "s" "Trueyeld" 3 9 81 1977 "ROWAN" 1986 "ROW77" "poisson" 1 0
"1389" "ROWAN" 5 "LBS" "s" "Milk" 1 1 1 NA NA NA "ROWAN" "poisson" 2 0
"1390" "RPP03" 4 "LBS" "s" "Winteryeld" 2 6 36 2003 "RUF00" 2009 "RPP03" "poisson" 1 0.53125
"1391" "RPP05" 0 "LBS" "s" "Milk" 1 1 1 NA "RUF00" NA "RPP05" "poisson" 1 0.53125
"1392" "RPP08" 5 "LBS" "s" "Milk" 2 8 64 2008 "RUF00" 2016 "RPP08" "poisson" 3 0.28125
"1393" "RPP10" 0 "LBS" "s" "Milk" 1 1 1 NA "RUF00" NA "RPP10" "poisson" 1 0.53125
"1394" "RPP11" 2 "LBS" "s" "Naive" 3 3 9 2011 "RUF00" 2014 "RPP11" "poisson" 3 0.4375
"1395" "RPP12" 0 "LBS" "s" "Milk" 1 1 1 NA "RUF00" NA "RPP12" "poisson" 3 0.53125
"1396" "RPP13" 0 "LBS" "s" "Milk" 1 1 1 NA "RUF00" NA "RPP13" "poisson" 1 0.46875
"1397" "RSS14" 0 "LBS" "s" "Milk" 1 1 1 NA "SCT09" NA "RSS14" "poisson" 3 0.265625
"1398" "RTH72" 5 "LBS" "s" "Summeryeld" 3 15 225 1972 "RTHOL" 1987 "RTH72" "poisson" 1 0
"1399" "RTHOL" 6 "LBS" "s" "Milk" 1 1 1 NA NA NA "RTHOL" "poisson" 2 0
"1400" "RTN73" 5 "LBS" "s" "Summeryeld" 3 4 16 1973 "RTNIC" 1977 "RTN73" "poisson" 1 0
"1401" "RTN74" 1 "LBS" "s" "Naive" 2 4 16 1974 "RTNIC" 1978 "RTN74" "poisson" 1 0
"1402" "RTNIC" 9 "LBS" "s" "Milk" 1 1 1 NA NA NA "RTNIC" "poisson" 1 0
"1403" "RUB06" 0 "LBS" "s" "Milk" 1 1 1 NA "GRA98" NA "RUB06" "poisson" 1 0.625
"1404" "RUB12" 0 "LBS" "s" "Milk" 1 1 1 NA "GRA98" NA "RUB12" "poisson" 3 0.46875
"1405" "RUF00" 9 "LBS" "s" "Summeryeld" 2 6 36 2000 "GOD97" 2006 "RUF00" "poisson" 1 0.0625
"1406" "RUF02" 11 "LBS" "s" "Summeryeld" 2 12 144 2002 "GOD97" 2014 "RUF02" "poisson" 3 0.34375
"1407" "RUF04" 0 "LBS" "s" "Milk" 1 1 1 NA "GOD97" NA "RUF04" "poisson" 1 0.5625
"1408" "RUF05" 0 "LBS" "s" "Milk" 1 1 1 NA "GOD97" NA "RUF05" "poisson" 1 0.28125
"1409" "RUF07" 0 "LBS" "s" "Milk" 1 1 1 NA "GOD97" NA "RUF07" "poisson" 1 0.5
"1410" "RUF08" 0 "LBS" "s" "Milk" 1 1 1 NA "GOD97" NA "RUF08" "poisson" 1 0.46875
"1411" "RUF09" 4 "LBS" "s" "Milk" 2 6 36 2009 "GOD97" 2015 "RUF09" "poisson" 3 0.46875
"1412" "RUI09" 0 "LBS" "s" "Milk" 1 1 1 NA "KLD05" NA "RUI09" "poisson" 3 0.421875
"1413" "RUM00" 0 "LBS" "s" "Milk" 1 1 1 NA "STI96" NA "RUM00" "poisson" 2 0.25
"1414" "RUM01" 5 "LBS" "s" "Winteryeld" 2 8 64 2001 "STI96" 2009 "RUM01" "poisson" 1 0.65625
"1415" "RUM09" 4 "LBS" "s" "Milk" 2 6 36 2009 "STI96" 2015 "RUM09" "poisson" 3 0.5703125
"1416" "RUM99" 0 "LBS" "s" "Milk" 1 1 1 NA "STI96" NA "RUM99" "poisson" 1 0.25
"1417" "SAF80" 9 "LBS" "s" "Trueyeld" 1 5 25 1980 "CRT76" 1985 "SAF80" "poisson" 1 0.5
"1418" "SAFIO" 0 "LBS" "s" "Milk" 1 1 1 NA NA NA "SAFIO" "poisson" 2 1
"1419" "SAG04" 0 "LBS" "s" "Milk" 1 1 1 NA "SEM95" NA "SAG04" "poisson" 1 0.3125
"1420" "SAG06" 0 "LBS" "s" "Milk" 1 1 1 NA "SEM95" NA "SAG06" "poisson" 1 0.5625
"1421" "SAG07" 0 "LBS" "s" "Milk" 1 1 1 NA "SEM95" NA "SAG07" "poisson" 1 0.15625
"1422" "SAG13" 0 "LBS" "s" "Milk" 1 1 1 NA "SEM95" NA "SAG13" "poisson" 1 0.65625
"1423" "SAM88" 0 "LBS" "s" "Milk" 1 1 1 NA "CAL84" NA "SAM88" "poisson" 1 0.25
"1424" "SAM94" 10 "LBS" "s" "Trueyeld" 2 7 49 1994 "CAL84" 2001 "SAM94" "poisson" 1 0.5
"1425" "SAM95" 1 "LBS" "s" "Milk" 1 1 1 NA "CAL84" NA "SAM95" "poisson" 1 0.25
"1426" "SAM99" 0 "LBS" "s" "Milk" 1 1 1 NA "CAL84" NA "SAM99" "poisson" 1 0.25
"1427" "SAO02" 0 "LBS" "s" "Milk" 1 1 1 NA "TOS96" NA "SAO02" "poisson" 3 0.453125
"1428" "SAP12" 0 "LBS" "s" "Milk" 1 1 1 NA "RBY02" NA "SAP12" "poisson" 3 0.328125
"1429" "SAP16" 0 "LBS" "s" "Milk" 1 1 1 NA "RBY02" NA "SAP16" "poisson" 1 0.828125
"1430" "SAU95" 0 "LBS" "s" "Milk" 1 1 1 NA "OCC89" NA "SAU95" "poisson" 3 0.03125
"1431" "SAX00" 1 "LBS" "s" "Naive" 1 4 16 2000 "TAM93" 2004 "SAX00" "poisson" 3 0.28125
"1432" "SAX03" 0 "LBS" "s" "Milk" 1 1 1 NA "TAM93" NA "SAX03" "poisson" 1 0.1875
"1433" "SAX97" 2 "LBS" "s" "Summeryeld" 2 5 25 1997 "TAM93" 2002 "SAX97" "poisson" 3 0.6875
"1434" "SAX98" 2 "LBS" "s" "Summeryeld" 2 6 36 1998 "TAM93" 2004 "SAX98" "poisson" 3 0.6875
"1435" "SAX99" 3 "LBS" "s" "Naive" 1 4 16 1999 "TAM93" 2003 "SAX99" "poisson" 3 0.625
"1436" "SCA98" 0 "LBS" "s" "Milk" 1 1 1 NA "LOB86" NA "SCA98" "poisson" 1 0.3125
"1437" "SCO74" 5 "LBS" "s" "Trueyeld" 1 11 121 1974 "SCOLL" 1985 "SCO74" "poisson" 1 0
"1438" "SCO76" 11 "LBS" "s" "Summeryeld" 1 5 25 1976 "SCOLL" 1981 "SCO76" "poisson" 1 0.5
"1439" "SCO79" 0 "LBS" "s" "Milk" 1 1 1 NA "SCOLL" NA "SCO79" "poisson" 1 0
"1440" "SCO83" 2 "LBS" "s" "Naive" 3 5 25 1983 "SCOLL" 1988 "SCO83" "poisson" 1 0
"1441" "SCOLL" 11 "LBS" "s" "Milk" 1 1 1 NA NA NA "SCOLL" "poisson" 1 0
"1442" "SCR04" 8 "LBS" "s" "Milk" 1 10 100 2004 "GRA93" 2014 "SCR04" "poisson" 3 0.625
"1443" "SCR06" 4 "LBS" "s" "Trueyeld" 2 9 81 2006 "GRA93" 2015 "SCR06" "poisson" 3 0.625
"1444" "SCR07" 0 "LBS" "s" "Milk" 1 1 1 NA "GRA93" NA "SCR07" "poisson" 1 0.875
"1445" "SCR97" 0 "LBS" "s" "Milk" 1 1 1 NA "GRA93" NA "SCR97" "poisson" 1 0.46875
"1446" "SCT09" 3 "LBS" "s" "Winteryeld" 1 5 25 2009 "CRM99" 2014 "SCT09" "poisson" 3 0.53125
"1447" "SDY13" 1 "LBS" "s" "Naive" 3 3 9 2013 "RUM09" 2016 "SDY13" "poisson" 3 0.59765625
"1448" "SDY14" 0 "LBS" "s" "Milk" 1 1 1 NA "RUM09" NA "SDY14" "poisson" 3 0.78515625
"1449" "SDY16" 0 "LBS" "s" "Milk" 1 1 1 NA "RUM09" NA "SDY16" "poisson" 3 0.28515625
"1450" "SEE93" 0 "LBS" "s" "Milk" 1 1 1 NA "SES89" NA "SEE93" "poisson" 1 0.65625
"1451" "SEM91" 0 "LBS" "s" "Milk" 1 1 1 NA "WHE84" NA "SEM91" "poisson" 1 0.25
"1452" "SEM95" 9 "LBS" "s" "Milk" 1 9 81 1995 "WHE84" 2004 "SEM95" "poisson" 1 0.3125
"1453" "SEP84" 7 "LBS" "s" "Summeryeld" 1 9 81 1984 "CHO73" 1993 "SEP84" "poisson" 1 0
"1454" "SEP87" 0 "LBS" "s" "Milk" 1 1 1 NA "CHO73" NA "SEP87" "poisson" 1 0.375
"1455" "SEQ01" 12 "LBS" "s" "Trueyeld" 2 5 25 2001 "SYC91" 2006 "SEQ01" "poisson" 1 0.71875
"1456" "SEQ05" 9 "LBS" "s" "Milk" 2 11 121 2005 "SYC91" 2016 "SEQ05" "poisson" 3 0.515625
"1457" "SEQ95" 5 "LBS" "s" "Milk" 1 5 25 1995 "SYC91" 2000 "SEQ95" "poisson" 3 0.46875
"1458" "SEQ96" 6 "LBS" "s" "Summeryeld" 1 5 25 1996 "SYC91" 2001 "SEQ96" "poisson" 1 0.46875
"1459" "SEQ99" 7 "LBS" "s" "Milk" 1 14 196 1999 "SYC91" 2013 "SEQ99" "poisson" 1 0.59375
"1460" "SER01" 0 "LBS" "s" "Milk" 1 1 1 NA "HRM95" NA "SER01" "poisson" 1 0.5
"1461" "SES89" 3 "LBS" "s" "Naive" 1 4 16 1989 "HAR82" 1993 "SES89" "poisson" 1 0.3125
"1462" "SEY92" 4 "LBS" "s" "Naive" 2 4 16 1992 "SUR89" 1996 "SEY92" "poisson" 3 0.625
"1463" "SFY06" 0 "LBS" "s" "Milk" 1 1 1 NA "ROM02" NA "SFY06" "poisson" 3 0.6328125
"1464" "SHA92" 0 "LBS" "s" "Milk" 1 1 1 NA "BCL87" NA "SHA92" "poisson" 1 0.09375
"1465" "SHE12" 0 "LBS" "s" "Milk" 1 1 1 NA "DID09" NA "SHE12" "poisson" 3 0.421875
"1466" "SHL01" 0 "LBS" "s" "Milk" 1 1 1 NA "GRA96" NA "SHL01" "poisson" 1 0.71875
"1467" "SHL04" 0 "LBS" "s" "Milk" 1 1 1 NA "GRA96" NA "SHL04" "poisson" 1 0.59375
"1468" "SHN02" 0 "LBS" "s" "Milk" 1 1 1 NA "HEB98" NA "SHN02" "poisson" 3 0.828125
"1469" "SHO16" 0 "LBS" "s" "Milk" 1 1 1 NA "CND12" NA "SHO16" "poisson" 3 0.9453125
"1470" "SHZ12" 0 "LBS" "s" "Milk" 1 1 1 NA "MLT07" NA "SHZ12" "poisson" 3 0.171875
"1471" "SIC78" 5 "LBS" "s" "Trueyeld" 2 13 169 1978 "SICKT" 1991 "SIC78" "poisson" 1 0.25
"1472" "SICKT" 4 "LBS" "s" "Trueyeld" 3 9 81 1971 "MOCTT" 1980 "SICKT" "poisson" 2 0.5
"1473" "SID75" 0 "LBS" "s" "Milk" 1 1 1 NA "MOL70" NA "SID75" "poisson" 1 0
"1474" "SIE78" 0 "LBS" "s" "Milk" 1 1 1 NA "LIT70" NA "SIE78" "poisson" 1 0
"1475" "SIE81" 0 "LBS" "s" "Milk" 1 1 1 NA "LIT70" NA "SIE81" "poisson" 1 0
"1476" "SIE82" 3 "LBS" "s" "Trueyeld" 2 10 100 1982 "MEL75" 1992 "SIE82" "poisson" 1 0.625
"1477" "SIE83" 0 "LBS" "s" "Milk" 1 1 1 NA "LIT70" NA "SIE83" "poisson" 1 0
"1478" "SIE84" 3 "LBS" "s" "Trueyeld" 3 8 64 1984 "LIT70" 1992 "SIE84" "poisson" 2 0
"1479" "SIE85" 0 "LBS" "s" "Milk" 1 1 1 NA "LIT70" NA "SIE85" "poisson" 1 0
"1480" "SIG07" 0 "LBS" "s" "Milk" 1 1 1 NA "RPP03" NA "SIG07" "poisson" 1 0.671875
"1481" "SIL82" 0 "LBS" "s" "Milk" 1 1 1 NA "LIT70" NA "SIL82" "poisson" 1 0
"1482" "SIS83" 0 "LBS" "s" "Milk" 1 1 1 NA "SIC78" NA "SIS83" "poisson" 1 0.125
"1483" "SIS85" 1 "LBS" "s" "Milk" 1 1 1 NA "SIC78" NA "SIS85" "poisson" 2 0.125
"1484" "SKA82" 3 "LBS" "s" "Naive" 1 5 25 1982 "LIB78" 1987 "SKA82" "poisson" 1 0.125
"1485" "SKI94" 3 "LBS" "s" "Naive" 2 5 25 1994 "OAT90" 1999 "SKI94" "poisson" 1 0.375
"1486" "SKU01" 0 "LBS" "s" "Milk" 1 1 1 NA "FUL86" NA "SKU01" "poisson" 1 0.5625
"1487" "SKU91" 0 "LBS" "s" "Milk" 1 1 1 NA "FUL86" NA "SKU91" "poisson" 1 0.25
"1488" "SKU94" 0 "LBS" "s" "Milk" 1 1 1 NA "FUL86" NA "SKU94" "poisson" 1 0.5625
"1489" "SKU99" 0 "LBS" "s" "Milk" 1 1 1 NA "FUL86" NA "SKU99" "poisson" 1 0.25
"1490" "SLA00" 0 "LBS" "s" "Milk" 1 1 1 NA "GEC95" NA "SLA00" "poisson" 2 0.46875
"1491" "SLA03" 4 "LBS" "s" "Milk" 1 1 1 NA "GEC95" NA "SLA03" "poisson" 1 0.28125
"1492" "SLA06" 3 "LBS" "s" "Milk" 1 1 1 NA "GEC95" NA "SLA06" "poisson" 3 0.09375
"1493" "SLA07" 5 "LBS" "s" "Milk" 1 7 49 2007 "GEC95" 2014 "SLA07" "poisson" 3 0.09375
"1494" "SLA12" 0 "LBS" "s" "Milk" 1 1 1 NA "GEC95" NA "SLA12" "poisson" 3 0.4765625
"1495" "SLE76" 2 "LBS" "s" "Milk" 1 1 1 NA "THI72" NA "SLE76" "poisson" 1 0
"1496" "SLE77" 4 "LBS" "s" "Milk" 3 5 25 1977 "THI72" 1982 "SLE77" "poisson" 1 0
"1497" "SLIMH" 2 "LBS" "s" "Milk" 1 1 1 NA NA NA "SLIMH" "poisson" 2 0
"1498" "SLK15" 0 "LBS" "s" "Milk" 1 1 1 NA "RPP11" NA "SLK15" "poisson" 3 0.21875
"1499" "SLL04" 0 "LBS" "s" "Milk" 1 1 1 NA "PAN00" NA "SLL04" "poisson" 1 0.484375
"1500" "SLL07" 5 "LBS" "s" "Winteryeld" 2 7 49 2007 "PAN00" 2014 "SLL07" "poisson" 3 0.609375
"1501" "SLL09" 2 "LBS" "s" "Naive" 2 4 16 2009 "PAN00" 2013 "SLL09" "poisson" 1 0.640625
"1502" "SLM70" 0 "LBS" "s" "Milk" 1 1 1 NA "SLIMH" NA "SLM70" "poisson" 2 0
"1503" "SLO00" 0 "LBS" "s" "Milk" 1 1 1 NA "GIN93" NA "SLO00" "poisson" 1 0.71875
"1504" "SLO01" 6 "LBS" "s" "Trueyeld" 1 9 81 2001 "GIN93" 2010 "SLO01" "poisson" 1 0.21875
"1505" "SLO05" 4 "LBS" "s" "Trueyeld" 1 11 121 2005 "GIN93" 2016 "SLO05" "poisson" 3 0.53125
"1506" "SLO07" 0 "LBS" "s" "Milk" 1 1 1 NA "GIN93" NA "SLO07" "poisson" 1 0.5625
"1507" "SLR03" 0 "LBS" "s" "Milk" 1 1 1 NA "FLG98" NA "SLR03" "poisson" 1 0.40625
"1508" "SLR06" 0 "LBS" "s" "Milk" 1 1 1 NA "FLG98" NA "SLR06" "poisson" 1 0.5625
"1509" "SLR13" 0 "LBS" "s" "Milk" 1 1 1 NA "FLG98" NA "SLR13" "poisson" 1 0.546875
"1510" "SLT84" 1 "LBS" "s" "Milk" 1 1 1 NA "ALM80" NA "SLT84" "poisson" 2 0.5
"1511" "SLT87" 0 "LBS" "s" "Milk" 1 1 1 NA "ALM80" NA "SLT87" "poisson" 2 0
"1512" "SME84" 6 "LBS" "s" "Naive" 1 4 16 1984 "TEA78" 1988 "SME84" "poisson" 1 0.25
"1513" "SME87" 0 "LBS" "s" "Milk" 1 1 1 NA "TEA78" NA "SME87" "poisson" 1 0.125
"1514" "SMI87" 0 "LBS" "s" "Milk" 1 1 1 NA "SMILE" NA "SMI87" "poisson" 2 0.5
"1515" "SMILE" 3 "LBS" "s" "Milk" 1 1 1 NA NA NA "SMILE" "poisson" 2 1
"1516" "SML13" 1 "LBS" "s" "Naive" 1 3 9 2013 "WHF10" 2016 "SML13" "poisson" 3 0.84375
"1517" "SNI76" 0 "LBS" "s" "Milk" 1 1 1 NA "GRE73" NA "SNI76" "poisson" 1 0
"1518" "SNI77" 4 "LBS" "s" "Trueyeld" 1 7 49 1977 "GRE73" 1984 "SNI77" "poisson" 1 0.5
"1519" "SNI81" 0 "LBS" "s" "Milk" 1 1 1 NA "GRE73" NA "SNI81" "poisson" 1 0
"1520" "SOA14" 0 "LBS" "s" "Milk" 1 1 1 NA "BRY10" NA "SOA14" "poisson" 1 0.42578125
"1521" "SOA15" 0 "LBS" "s" "Milk" 1 1 1 NA "BRY10" NA "SOA15" "poisson" 1 0.62890625
"1522" "SOA16" 0 "LBS" "s" "Milk" 1 1 1 NA "BRY10" NA "SOA16" "poisson" 1 0.41015625
"1523" "SOB68" 13 "LBS" "s" "Milk" 1 1 1 NA "SOBHR" NA "SOB68" "poisson" 1 0
"1524" "SOB72" 0 "LBS" "s" "Milk" 1 1 1 NA "SOBHR" NA "SOB72" "poisson" 1 0
"1525" "SOBHR" 7 "LBS" "s" "Milk" 1 1 1 NA NA NA "SOBHR" "poisson" 1 0
"1526" "SOL88" 0 "LBS" "s" "Milk" 1 1 1 NA "THO84" NA "SOL88" "poisson" 1 0.625
"1527" "SOOTY" 3 "LBS" "s" "Milk" 1 1 1 NA NA NA "SOOTY" "poisson" 1 0
"1528" "SOP16" 0 "LBS" "s" "Milk" 1 1 1 NA "WLK11" NA "SOP16" "poisson" 1 0.65234375
"1529" "SOR83" 0 "LBS" "s" "Milk" 1 1 1 NA "ROW77" NA "SOR83" "poisson" 2 0
"1530" "SOX04" 6 "LBS" "s" "Trueyeld" 1 8 64 2004 "SEQ01" 2012 "SOX04" "poisson" 3 0.65625
"1531" "SOX08" 5 "LBS" "s" "Milk" 1 8 64 2008 "SEQ01" 2016 "SOX08" "poisson" 3 0.515625
"1532" "SOX09" 3 "LBS" "s" "Milk" 1 5 25 2009 "SEQ01" 2014 "SOX09" "poisson" 3 0.796875
"1533" "SOX10" 0 "LBS" "s" "Milk" 1 1 1 NA "SEQ01" NA "SOX10" "poisson" 3 0.859375
"1534" "SOX12" 0 "LBS" "s" "Milk" 1 1 1 NA "SEQ01" NA "SOX12" "poisson" 1 0.578125
"1535" "SOX14" 0 "LBS" "s" "Milk" 1 1 1 NA "SEQ01" NA "SOX14" "poisson" 3 0.734375
"1536" "SPA15" 0 "LBS" "s" "Milk" 1 1 1 NA "PPL12" NA "SPA15" "poisson" 3 0.14453125
"1537" "SPD12" 0 "LBS" "s" "Milk" 1 1 1 NA "KNO95" NA "SPD12" "poisson" 3 0.25
"1538" "SPD99" 0 "LBS" "s" "Milk" 1 1 1 NA "KNO95" NA "SPD99" "poisson" 1 0.25
"1539" "SPE89" 0 "LBS" "s" "Milk" 1 1 1 NA "SPEED" NA "SPE89" "poisson" 2 0.5
"1540" "SPEED" 3 "LBS" "s" "Trueyeld" 2 7 49 1979 NA 1986 "SPEED" "poisson" 2 1
"1541" "SPI97" 0 "LBS" "s" "Milk" 1 1 1 NA "HAL94" NA "SPI97" "poisson" 1 0.3125
"1542" "SPI99" 0 "LBS" "s" "Milk" 1 1 1 NA "HAL94" NA "SPI99" "poisson" 1 0.4375
"1543" "SPL08" 0 "LBS" "s" "Milk" 1 1 1 NA "SAM94" NA "SPL08" "poisson" 1 0.5234375
"1544" "SPL98" 7 "LBS" "s" "Naive" 2 4 16 1998 "SAM94" 2002 "SPL98" "poisson" 3 0.75
"1545" "SPREA" 5 "LBS" "s" "Milk" 1 1 1 NA NA NA "SPREA" "poisson" 1 0
"1546" "SPY12" 1 "LBS" "s" "Naive" 2 4 16 2012 "RPP08" 2016 "SPY12" "poisson" 3 0.640625
"1547" "SPY14" 0 "LBS" "s" "Milk" 1 1 1 NA "RPP08" NA "SPY14" "poisson" 3 0.28125
"1548" "SPY15" 0 "LBS" "s" "Milk" 1 1 1 NA "RPP08" NA "SPY15" "poisson" 3 0.515625
"1549" "SQU01" 2 "LBS" "s" "Milk" 1 1 1 NA "EGR91" NA "SQU01" "poisson" 1 0.28125
"1550" "SQU04" 0 "LBS" "s" "Milk" 1 1 1 NA "EGR91" NA "SQU04" "poisson" 1 0.375
"1551" "SQU95" 2 "LBS" "s" "Trueyeld" 1 6 36 1995 "EGR91" 2001 "SQU95" "poisson" 1 0.28125
"1552" "SQU97" 2 "LBS" "s" "Naive" 1 4 16 1997 "EGR91" 2001 "SQU97" "poisson" 3 0.28125
"1553" "SRL91" 9 "LBS" "s" "Summeryeld" 3 15 225 1991 "OCH87" 2006 "SRL91" "poisson" 1 0.625
"1554" "SSK04" 0 "LBS" "s" "Milk" 1 1 1 NA "CHF01" NA "SSK04" "poisson" 1 0.37890625
"1555" "SSK06" 5 "LBS" "s" "Milk" 3 9 81 2006 "CHF01" 2015 "SSK06" "poisson" 1 0.19140625
"1556" "STA94" 0 "LBS" "s" "Milk" 1 1 1 NA "GAL89" NA "STA94" "poisson" 1 0.5
"1557" "STA97" 7 "LBS" "s" "Milk" 2 7 49 1997 "GAL89" 2004 "STA97" "poisson" 1 0.75
"1558" "STB04" 0 "LBS" "s" "Milk" 1 1 1 NA "OPA99" NA "STB04" "poisson" 3 0.703125
"1559" "STE98" 0 "LBS" "s" "Milk" 1 1 1 NA "CEL95" NA "STE98" "poisson" 3 0.0625
"1560" "STI02" 10 "LBS" "s" "Milk" 1 13 169 2002 "AVO89" 2015 "STI02" "poisson" 1 0.40625
"1561" "STI94" 11 "LBS" "s" "Summeryeld" 3 4 16 1994 "AVO89" 1998 "STI94" "poisson" 3 0.25
"1562" "STI96" 10 "LBS" "s" "Milk" 1 5 25 1996 "AVO89" 2001 "STI96" "poisson" 1 0.3125
"1563" "STK01" 0 "LBS" "s" "Milk" 1 1 1 NA "SQU95" NA "STK01" "poisson" 2 0.484375
"1564" "STN09" 0 "LBS" "s" "Milk" 1 1 1 NA "LMS05" NA "STN09" "poisson" 1 0.359375
"1565" "STN10" 0 "LBS" "s" "Milk" 1 1 1 NA "LMS05" NA "STN10" "poisson" 1 0.328125
"1566" "STN12" 2 "LBS" "s" "Naive" 2 3 9 2012 "LMS05" 2015 "STN12" "poisson" 3 0.515625
"1567" "STN13" 0 "LBS" "s" "Milk" 1 1 1 NA "LMS05" NA "STN13" "poisson" 3 0.515625
"1568" "STN14" 0 "LBS" "s" "Milk" 1 1 1 NA "LMS05" NA "STN14" "poisson" 3 0.36328125
"1569" "STN15" 0 "LBS" "s" "Milk" 1 1 1 NA "LMS05" NA "STN15" "poisson" 3 0.203125
"1570" "STO01" 0 "LBS" "s" "Milk" 1 1 1 NA "WHA89" NA "STO01" "poisson" 1 0.625
"1571" "STO93" 0 "LBS" "s" "Milk" 1 1 1 NA "WHA89" NA "STO93" "poisson" 1 0.9375
"1572" "STO94" 0 "LBS" "s" "Milk" 1 1 1 NA "WHA89" NA "STO94" "poisson" 1 0.6875
"1573" "STO96" 9 "LBS" "s" "Trueyeld" 1 10 100 1996 "WHA89" 2006 "STO96" "poisson" 1 0.5625
"1574" "STO98" 8 "LBS" "s" "Milk" 2 9 81 1998 "WHA89" 2007 "STO98" "poisson" 1 0.9375
"1575" "STR00" 2 "LBS" "s" "Naive" 1 6 36 2000 "MNX90" 2006 "STR00" "poisson" 1 0.4375
"1576" "STR03" 0 "LBS" "s" "Milk" 1 1 1 NA "MNX90" NA "STR03" "poisson" 1 0.625
"1577" "STR95" 0 "LBS" "s" "Milk" 1 1 1 NA "MNX90" NA "STR95" "poisson" 1 0.375
"1578" "STR96" 5 "LBS" "s" "Naive" 2 5 25 1996 "MNX90" 2001 "STR96" "poisson" 1 0.6875
"1579" "STU82" 0 "LBS" "s" "Milk" 1 1 1 NA "STURD" NA "STU82" "poisson" 2 0.5
"1580" "STURD" 3 "LBS" "s" "Trueyeld" 3 8 64 1976 NA 1984 "STURD" "poisson" 2 1
"1581" "SUL84" 0 "LBS" "s" "Milk" 1 1 1 NA "TER80" NA "SUL84" "poisson" 1 0.375
"1582" "SUL85" 0 "LBS" "s" "Milk" 1 1 1 NA "TER80" NA "SUL85" "poisson" 1 0.375
"1583" "SUL88" 0 "LBS" "s" "Milk" 1 1 1 NA "TER80" NA "SUL88" "poisson" 1 0.375
"1584" "SUL90" 10 "LBS" "s" "Summeryeld" 1 11 121 1990 "TER80" 2001 "SUL90" "poisson" 1 0.375
"1585" "SUL91" 0 "LBS" "s" "Milk" 1 1 1 NA "TER80" NA "SUL91" "poisson" 1 0.375
"1586" "SUL94" 9 "LBS" "s" "Milk" 1 7 49 1994 "TER80" 2001 "SUL94" "poisson" 1 0.28125
"1587" "SUL96" 0 "LBS" "s" "Milk" 1 1 1 NA "TER80" NA "SUL96" "poisson" 1 0.25
"1588" "SUN93" 7 "LBS" "s" "Trueyeld" 2 9 81 1993 "RHY86" 2002 "SUN93" "poisson" 1 0.5
"1589" "SUR87" 10 "LBS" "s" "Milk" 1 8 64 1987 "THO82" 1995 "SUR87" "poisson" 1 0.375
"1590" "SUR89" 1 "LBS" "s" "Naive" 1 3 9 1989 "THO82" 1992 "SUR89" "poisson" 1 0.25
"1591" "SUR91" 5 "LBS" "s" "Trueyeld" 2 5 25 1991 "THO82" 1996 "SUR91" "poisson" 3 0.5
"1592" "SUR95" 8 "LBS" "s" "Trueyeld" 1 6 36 1995 "THO82" 2001 "SUR95" "poisson" 3 0.4375
"1593" "SUR99" 1 "LBS" "s" "Naive" 2 4 16 1999 "THO82" 2003 "SUR99" "poisson" 3 0.59375
"1594" "SUT99" 0 "LBS" "s" "Milk" 1 1 1 NA "TWE93" NA "SUT99" "poisson" 1 0
"1595" "SVG16" 0 "LBS" "s" "Milk" 1 1 1 NA "CDN12" NA "SVG16" "poisson" 1 0.55078125
"1596" "SWA95" 0 "LBS" "s" "Milk" 1 1 1 NA "SWI88" NA "SWA95" "poisson" 1 0.4375
"1597" "SWA96" 0 "LBS" "s" "Milk" 1 1 1 NA "SWI88" NA "SWA96" "poisson" 1 0.1875
"1598" "SWI88" 5 "LBS" "s" "Summeryeld" 2 14 196 1988 "TER83" 2002 "SWI88" "poisson" 1 0.375
"1599" "SWI89" 0 "LBS" "s" "Milk" 1 1 1 NA "TER83" NA "SWI89" "poisson" 1 0.5
"1600" "SWT11" 2 "LBS" "s" "Naive" 1 4 16 2011 "FRT06" 2015 "SWT11" "poisson" 3 0.3671875
"1601" "SYC91" 9 "LBS" "s" "Trueyeld" 2 12 144 1991 "PET87" 2003 "SYC91" "poisson" 1 0.4375
"1602" "SYC93" 0 "LBS" "s" "Milk" 1 1 1 NA "PET87" NA "SYC93" "poisson" 1 0.8125
"1603" "SYL81" 0 "LBS" "s" "Milk" 1 1 1 NA "SLE77" NA "SYL81" "poisson" 1 0
"1604" "TAB77" 0 "LBS" "s" "Milk" 1 1 1 NA "YTA73" NA "TAB77" "poisson" 1 0
"1605" "TAC79" 0 "LBS" "s" "Milk" 1 1 1 NA "TAL73" NA "TAC79" "poisson" 1 0
"1606" "TAL70" 6 "LBS" "s" "Trueyeld" 1 13 169 1970 "BRO66" 1983 "TAL70" "poisson" 1 0
"1607" "TAL71" 5 "LBS" "s" "Trueyeld" 1 7 49 1971 "BRO66" 1978 "TAL71" "poisson" 1 0
"1608" "TAL73" 4 "LBS" "s" "Summeryeld" 3 5 25 1973 "BRO66" 1978 "TAL73" "poisson" 1 0
"1609" "TAL78" 0 "LBS" "s" "Milk" 1 1 1 NA "BRO66" NA "TAL78" "poisson" 1 0
"1610" "TAM93" 5 "LBS" "s" "Milk" 1 5 25 1993 "RHY88" 1998 "TAM93" "poisson" 3 0.375
"1611" "TAM95" 0 "LBS" "s" "Milk" 1 1 1 NA "RHY88" NA "TAM95" "poisson" 1 0.625
"1612" "TAN80" 0 "LBS" "s" "Milk" 1 1 1 NA "THI76" NA "TAN80" "poisson" 1 0
"1613" "TBONE" 5 "LBS" "s" "Milk" 1 8 64 1974 NA 1982 "TBONE" "poisson" 1 1
"1614" "TCL16" 0 "LBS" "s" "Milk" 1 1 1 NA "HNY12" NA "TCL16" "poisson" 1 0.3515625
"1615" "TEA76" 6 "LBS" "s" "Trueyeld" 2 7 49 1976 "TAL71" 1983 "TEA76" "poisson" 1 0
"1616" "TEA78" 5 "LBS" "s" "Summeryeld" 1 9 81 1978 "TAL71" 1987 "TEA78" "poisson" 1 0
"1617" "TEL86" 2 "LBS" "s" "Naive" 1 3 9 1986 "PEC81" 1989 "TEL86" "poisson" 3 0.375
"1618" "TEL89" 0 "LBS" "s" "Milk" 1 1 1 NA "PEC81" NA "TEL89" "poisson" 2 0.375
"1619" "TEL90" 4 "LBS" "s" "Trueyeld" 1 6 36 1990 "PEC81" 1996 "TEL90" "poisson" 3 0.625
"1620" "TEL91" 0 "LBS" "s" "Milk" 1 1 1 NA "PEC81" NA "TEL91" "poisson" 3 0.375
"1621" "TER76" 0 "LBS" "s" "Milk" 1 1 1 NA "TRN72" NA "TER76" "poisson" 1 0
"1622" "TER77" 0 "LBS" "s" "Milk" 1 1 1 NA "TRN72" NA "TER77" "poisson" 1 0
"1623" "TER79" 0 "LBS" "s" "Milk" 1 1 1 NA "TRN72" NA "TER79" "poisson" 1 0.25
"1624" "TER80" 11 "LBS" "s" "Trueyeld" 1 16 256 1980 "TRN72" 1996 "TER80" "poisson" 1 0.25
"1625" "TER83" 4 "LBS" "s" "Trueyeld" 2 8 64 1983 "TRN72" 1991 "TER83" "poisson" 1 0.5
"1626" "TER84" 4 "LBS" "s" "Summeryeld" 1 5 25 1984 "TRN72" 1989 "TER84" "poisson" 1 0.5
"1627" "TER85" 7 "LBS" "s" "Milk" 2 6 36 1985 "TRN72" 1991 "TER85" "poisson" 1 0.375
"1628" "TGR94" 0 "LBS" "s" "Milk" 1 1 1 NA "OTT89" NA "TGR94" "poisson" 2 0
"1629" "THI72" 2 "LBS" "s" "Naive" 1 4 16 1972 "ELG66" 1976 "THI72" "poisson" 1 0
"1630" "THI73" 1 "LBS" "s" "Milk" 1 1 1 NA "ELG66" NA "THI73" "poisson" 3 0
"1631" "THI74" 0 "LBS" "s" "Milk" 1 1 1 NA "ELG66" NA "THI74" "poisson" 1 0
"1632" "THI76" 2 "LBS" "s" "Milk" 1 1 1 NA "ELG66" NA "THI76" "poisson" 3 0
"1633" "THO78" 6 "LBS" "s" "Milk" 2 12 144 1978 "YTA74" 1990 "THO78" "poisson" 3 0.25
"1634" "THO80" 2 "LBS" "s" "Summeryeld" 2 4 16 1980 "YTA74" 1984 "THO80" "poisson" 1 0.5
"1635" "THO81" 5 "LBS" "s" "Naive" 2 4 16 1981 "YTA74" 1985 "THO81" "poisson" 1 0.25
"1636" "THO82" 9 "LBS" "s" "Milk" 1 13 169 1982 "YTA74" 1995 "THO82" "poisson" 1 0.5
"1637" "THO84" 8 "LBS" "s" "Trueyeld" 3 7 49 1984 "YTA74" 1991 "THO84" "poisson" 3 0.25
"1638" "THO86" 10 "LBS" "s" "Milk" 2 6 36 1986 "YTA74" 1992 "THO86" "poisson" 1 0.25
"1639" "THO87" 0 "LBS" "s" "Milk" 1 1 1 NA "YTA74" NA "THO87" "poisson" 1 0.25
"1640" "THO89" 0 "LBS" "s" "Milk" 1 1 1 NA "YTA74" NA "THO89" "poisson" 1 0
"1641" "THORN" 0 "LBS" "s" "Milk" 1 1 1 NA NA NA "THORN" "poisson" 2 1
"1642" "THR80" 4 "LBS" "s" "Summeryeld" 2 8 64 1980 "PGB76" 1988 "THR80" "poisson" 3 0
"1643" "THR83" 0 "LBS" "s" "Milk" 1 1 1 NA "PGB76" NA "THR83" "poisson" 1 0
"1644" "THS92" 0 "LBS" "s" "Milk" 1 1 1 NA "PAP87" NA "THS92" "poisson" 1 0.9375
"1645" "THS93" 0 "LBS" "s" "Milk" 1 1 1 NA "PAP87" NA "THS93" "poisson" 1 0.625
"1646" "THS96" 5 "LBS" "s" "Summeryeld" 1 8 64 1996 "PAP87" 2004 "THS96" "poisson" 1 0.9375
"1647" "THS98" 2 "LBS" "s" "Trueyeld" 1 8 64 1998 "PAP87" 2006 "THS98" "poisson" 1 0.9375
"1648" "THU91" 7 "LBS" "s" "Trueyeld" 1 15 225 1991 "UMB84" 2006 "THU91" "poisson" 1 0.5625
"1649" "THU94" 6 "LBS" "s" "Trueyeld" 2 6 36 1994 "UMB84" 2000 "THU94" "poisson" 1 0.5625
"1650" "THU96" 6 "LBS" "s" "Naive" 1 4 16 1996 "UMB84" 2000 "THU96" "poisson" 1 0.8125
"1651" "TIB88" 0 "LBS" "s" "Milk" 1 1 1 NA "BON82" NA "TIB88" "poisson" 2 0.25
"1652" "TIC04" 0 "LBS" "s" "Milk" 1 1 1 NA "CLO96" NA "TIC04" "poisson" 1 0.46875
"1653" "TIC06" 0 "LBS" "s" "Milk" 1 1 1 NA "CLO96" NA "TIC06" "poisson" 1 0.4375
"1654" "TIC07" 4 "LBS" "s" "Summeryeld" 1 7 49 2007 "CLO96" 2014 "TIC07" "poisson" 3 0.5
"1655" "TIC08" 0 "LBS" "s" "Milk" 1 1 1 NA "CLO96" NA "TIC08" "poisson" 1 0.5
"1656" "TIC09" 0 "LBS" "s" "Milk" 1 1 1 NA "CLO96" NA "TIC09" "poisson" 1 0.1875
"1657" "TIK01" 2 "LBS" "s" "Naive" 1 4 16 2001 "HAL95" 2005 "TIK01" "poisson" 1 0.625
"1658" "TIK03" 0 "LBS" "s" "Milk" 1 1 1 NA "HAL95" NA "TIK03" "poisson" 3 0.8125
"1659" "TIK04" 0 "LBS" "s" "Milk" 1 1 1 NA "HAL95" NA "TIK04" "poisson" 1 0.4375
"1660" "TIK06" 0 "LBS" "s" "Milk" 1 1 1 NA "HAL95" NA "TIK06" "poisson" 3 0.40625
"1661" "TIK98" 1 "LBS" "s" "Naive" 1 4 16 1998 "HAL95" 2002 "TIK98" "poisson" 3 0.6875
"1662" "TIN00" 7 "LBS" "s" "Trueyeld" 2 13 169 2000 "THU91" 2013 "TIN00" "poisson" 1 0.78125
"1663" "TIN02" 1 "LBS" "s" "Naive" 2 6 36 2002 "THU91" 2008 "TIN02" "poisson" 3 0.4375
"1664" "TIN04" 3 "LBS" "s" "Milk" 2 9 81 2004 "THU91" 2013 "TIN04" "poisson" 3 0.5625
"1665" "TIN06" 0 "LBS" "s" "Milk" 1 1 1 NA "THU91" NA "TIN06" "poisson" 1 0.59375
"1666" "TIN95" 4 "LBS" "s" "Trueyeld" 1 7 49 1995 "THU91" 2002 "TIN95" "poisson" 3 0.78125
"1667" "TIN98" 11 "LBS" "s" "Milk" 2 9 81 1998 "THU91" 2007 "TIN98" "poisson" 3 0.78125
"1668" "TIT84" 8 "LBS" "s" "Naive" 1 4 16 1984 "CLE75" 1988 "TIT84" "poisson" 1 0.25
"1669" "TKN94" 4 "LBS" "s" "Trueyeld" 2 8 64 1994 "NAK90" 2002 "TKN94" "poisson" 3 0.625
"1670" "TKN97" 0 "LBS" "s" "Milk" 1 1 1 NA "NAK90" NA "TKN97" "poisson" 1 0.125
"1671" "TLS16" 0 "LBS" "s" "Milk" 1 1 1 NA "SCR06" NA "TLS16" "poisson" 1 0.8125
"1672" "TLW91" 0 "LBS" "s" "Milk" 1 1 1 NA "CAN87" NA "TLW91" "poisson" 1 0.5
"1673" "TNG99" 5 "LBS" "s" "Trueyeld" 2 15 225 1999 "FAN88" 2014 "TNG99" "poisson" 1 0.875
"1674" "TNY88" 0 "LBS" "s" "Milk" 1 1 1 NA "TIT84" NA "TNY88" "poisson" 1 0.5
"1675" "TNY91" 0 "LBS" "s" "Milk" 1 1 1 NA "TIT84" NA "TNY91" "poisson" 1 0.375
"1676" "TNY98" 0 "LBS" "s" "Milk" 1 1 1 NA "TIT84" NA "TNY98" "poisson" 1 0.25
"1677" "TNY99" 0 "LBS" "s" "Milk" 1 1 1 NA "TIT84" NA "TNY99" "poisson" 1 0.125
"1678" "TOG90" 0 "LBS" "s" "Milk" 1 1 1 NA "BCL84" NA "TOG90" "poisson" 1 0.03125
"1679" "TOG91" 0 "LBS" "s" "Milk" 1 1 1 NA "BCL84" NA "TOG91" "poisson" 1 0.28125
"1680" "TOK14" 0 "LBS" "s" "Milk" 1 1 1 NA "SLA07" NA "TOK14" "poisson" 3 0.046875
"1681" "TOK15" 0 "LBS" "s" "Milk" 1 1 1 NA "SLA07" NA "TOK15" "poisson" 1 0.40625
"1682" "TOK16" 0 "LBS" "s" "Milk" 1 1 1 NA "SLA07" NA "TOK16" "poisson" 3 0.046875
"1683" "TOP85" 0 "LBS" "s" "Milk" 1 1 1 NA "YEY80" NA "TOP85" "poisson" 1 0.5
"1684" "TOP86" 1 "LBS" "s" "Milk" 1 1 1 NA "YEY80" NA "TOP86" "poisson" 2 0.25
"1685" "TOR72" 6 "LBS" "s" "Trueyeld" 2 10 100 1972 "TRN69" 1982 "TOR72" "poisson" 1 0
"1686" "TOR75" 8 "LBS" "s" "Trueyeld" 2 12 144 1975 "TRN69" 1987 "TOR75" "poisson" 1 0.25
"1687" "TOR78" 8 "LBS" "s" "Milk" 2 9 81 1978 "TRN69" 1987 "TOR78" "poisson" 1 0.25
"1688" "TOS91" 0 "LBS" "s" "Milk" 1 1 1 NA "OPE87" NA "TOS91" "poisson" 1 0.03125
"1689" "TOS96" 3 "LBS" "s" "Winteryeld" 1 6 36 1996 "OPE87" 2002 "TOS96" "poisson" 1 0.03125
"1690" "TOS98" 1 "LBS" "s" "Milk" 1 1 1 NA "OPE87" NA "TOS98" "poisson" 3 0.40625
"1691" "TRI98" 0 "LBS" "s" "Milk" 1 1 1 NA "FEA94" NA "TRI98" "poisson" 1 0.1875
"1692" "TRK87" 13 "LBS" "s" "Winteryeld" 1 14 196 1987 "UPT82" 2001 "TRK87" "poisson" 1 0.5
"1693" "TRN69" 9 "LBS" "s" "Milk" 2 7 49 1969 "TRNRI" 1976 "TRN69" "poisson" 1 0
"1694" "TRN70" 0 "LBS" "s" "Milk" 1 1 1 NA "TRNRI" NA "TRN70" "poisson" 1 0
"1695" "TRN72" 9 "LBS" "s" "Trueyeld" 1 11 121 1972 "TRNRI" 1983 "TRN72" "poisson" 1 0
"1696" "TRN74" 6 "LBS" "s" "Trueyeld" 1 8 64 1974 "TRNRI" 1982 "TRN74" "poisson" 1 0
"1697" "TRN76" 0 "LBS" "s" "Milk" 1 1 1 NA "TRNRI" NA "TRN76" "poisson" 1 0
"1698" "TRN80" 0 "LBS" "s" "Milk" 1 1 1 NA "TRNRI" NA "TRN80" "poisson" 1 0
"1699" "TRNRI" 10 "LBS" "s" "Milk" 1 1 1 NA NA NA "TRNRI" "poisson" 1 0
"1700" "TRT00" 2 "LBS" "s" "Trueyeld" 2 6 36 2000 "OCH90" 2006 "TRT00" "poisson" 3 0.8125
"1701" "TRT03" 6 "LBS" "s" "Summeryeld" 2 9 81 2003 "OCH90" 2012 "TRT03" "poisson" 3 0.8125
"1702" "TRT05" 2 "LBS" "s" "Summeryeld" 1 5 25 2005 "OCH90" 2010 "TRT05" "poisson" 3 0.40625
"1703" "TRT96" 0 "LBS" "s" "Milk" 1 1 1 NA "OCH90" NA "TRT96" "poisson" 1 0.8125
"1704" "TRT97" 6 "LBS" "s" "Naive" 2 4 16 1997 "OCH90" 2001 "TRT97" "poisson" 3 0.8125
"1705" "TRT98" 9 "LBS" "s" "Summeryeld" 1 8 64 1998 "OCH90" 2006 "TRT98" "poisson" 1 0.8125
"1706" "TRX12" 0 "LBS" "s" "Milk" 1 1 1 NA "TIN04" NA "TRX12" "poisson" 3 0.28125
"1707" "TSL03" 0 "LBS" "s" "Milk" 1 1 1 NA "THS96" NA "TSL03" "poisson" 1 0.46875
"1708" "TSL04" 0 "LBS" "s" "Milk" 1 1 1 NA "THS96" NA "TSL04" "poisson" 1 0.625
"1709" "TSU10" 1 "LBS" "s" "Naive" 2 4 16 2010 "MNS03" 2014 "TSU10" "poisson" 3 0.578125
"1710" "TSU14" 0 "LBS" "s" "Milk" 1 1 1 NA "MNS03" NA "TSU14" "poisson" 1 0.625
"1711" "TSU15" 0 "LBS" "s" "Milk" 1 1 1 NA "MNS03" NA "TSU15" "poisson" 3 0.328125
"1712" "TSU16" 0 "LBS" "s" "Milk" 1 1 1 NA "MNS03" NA "TSU16" "poisson" 3 0.828125
"1713" "TTL04" 4 "LBS" "s" "Trueyeld" 2 6 36 2004 "LMS00" 2010 "TTL04" "poisson" 3 0.390625
"1714" "TTL14" 0 "LBS" "s" "Milk" 1 1 1 NA "LMS00" NA "TTL14" "poisson" 3 0.5625
"1715" "TUI12" 2 "LBS" "s" "Naive" 3 3 9 2012 "TTL04" 2015 "TUI12" "poisson" 1 0.1953125
"1716" "TUR83" 10 "LBS" "s" "Milk" 2 13 169 1983 "MUS77" 1996 "TUR83" "poisson" 1 0.25
"1717" "TUR85" 7 "LBS" "s" "Trueyeld" 1 7 49 1985 "MUS77" 1992 "TUR85" "poisson" 1 0.75
"1718" "TUR87" 1 "LBS" "s" "Naive" 1 4 16 1987 "MUS77" 1991 "TUR87" "poisson" 1 0.25
"1719" "TUS01" 2 "LBS" "s" "Milk" 2 4 16 2001 "JUG91" 2005 "TUS01" "poisson" 3 0.5625
"1720" "TUS96" 1 "LBS" "s" "Naive" 2 4 16 1996 "JUG91" 2000 "TUS96" "poisson" 3 0.875
"1721" "TWE91" 0 "LBS" "s" "Milk" 1 1 1 NA "SEP84" NA "TWE91" "poisson" 1 0.125
"1722" "TWE93" 2 "LBS" "s" "Naive" 2 5 25 1993 "SEP84" 1998 "TWE93" "poisson" 1 0
"1723" "TWI85" 1 "LBS" "s" "Naive" 1 3 9 1985 "BRA79" 1988 "TWI85" "poisson" 3 0
"1724" "TWI88" 0 "LBS" "s" "Milk" 1 1 1 NA "BRA79" NA "TWI88" "poisson" 2 0
"1725" "TWL10" 2 "LBS" "s" "Milk" 2 6 36 2010 "WIS06" 2016 "TWL10" "poisson" 3 0.0625
"1726" "TWL15" 0 "LBS" "s" "Milk" 1 1 1 NA "WIS06" NA "TWL15" "poisson" 3 0.34375
"1727" "TWL16" 0 "LBS" "s" "Milk" 1 1 1 NA "WIS06" NA "TWL16" "poisson" 3 0.0625
"1728" "TWX08" 2 "LBS" "s" "Naive" 2 6 36 2008 "WIS01" 2014 "TWX08" "poisson" 3 0.359375
"1729" "TWX10" 0 "LBS" "s" "Milk" 1 1 1 NA "WIS01" NA "TWX10" "poisson" 2 0.0625
"1730" "TYS81" 0 "LBS" "s" "Milk" 1 1 1 NA "TOR75" NA "TYS81" "poisson" 1 0.375
"1731" "TYS82" 0 "LBS" "s" "Milk" 1 1 1 NA "TOR75" NA "TYS82" "poisson" 1 0.125
"1732" "TYS84" 0 "LBS" "s" "Milk" 1 1 1 NA "TOR75" NA "TYS84" "poisson" 1 0.375
"1733" "UHA03" 0 "LBS" "s" "Milk" 1 1 1 NA "MODNP" NA "UHA03" "poisson" 2 1
"1734" "UKL06" 1 "LBS" "s" "Naive" 2 4 16 2006 "FDL99" 2010 "UKL06" "poisson" 1 0.6875
"1735" "ULU10" 0 "LBS" "s" "Milk" 1 1 1 NA "DID06" NA "ULU10" "poisson" 1 0.0625
"1736" "ULU14" 0 "LBS" "s" "Milk" 1 1 1 NA "DID06" NA "ULU14" "poisson" 3 0.0625
"1737" "ULU16" 0 "LBS" "s" "Milk" 1 1 1 NA "DID06" NA "ULU16" "poisson" 3 0.0625
"1738" "UMB80" 8 "LBS" "s" "Winteryeld" 1 14 196 1980 "MEL76" 1994 "UMB80" "poisson" 1 0.625
"1739" "UMB84" 3 "LBS" "s" "Trueyeld" 1 12 144 1984 "MEL76" 1996 "UMB84" "poisson" 1 0.625
"1740" "UMB88" 0 "LBS" "s" "Milk" 1 1 1 NA "MEL76" NA "UMB88" "poisson" 1 0.375
"1741" "UPR68" 9 "LBS" "s" "Milk" 1 1 1 NA "UPRHI" NA "UPR68" "poisson" 1 0
"1742" "UPR71" 11 "LBS" "s" "Milk" 1 12 144 1971 "UPRHI" 1983 "UPR71" "poisson" 1 0
"1743" "UPR74" 7 "LBS" "s" "Winteryeld" 1 9 81 1974 "UPRHI" 1983 "UPR74" "poisson" 1 0
"1744" "UPRHI" 8 "LBS" "s" "Milk" 1 1 1 NA NA NA "UPRHI" "poisson" 1 0
"1745" "UPT74" 7 "LBS" "s" "Summeryeld" 2 7 49 1974 "UPTUR" 1981 "UPT74" "poisson" 1 0.5
"1746" "UPT77" 4 "LBS" "s" "Milk" 1 7 49 1977 "UPTUR" 1984 "UPT77" "poisson" 1 0
"1747" "UPT78" 12 "LBS" "s" "Milk" 2 8 64 1978 "UPTUR" 1986 "UPT78" "poisson" 1 0
"1748" "UPT79" 9 "LBS" "s" "Trueyeld" 2 11 121 1979 "UPTUR" 1990 "UPT79" "poisson" 1 0.5
"1749" "UPT82" 4 "LBS" "s" "Milk" 2 6 36 1982 "UPTUR" 1988 "UPT82" "poisson" 1 0
"1750" "UPTUR" 11 "LBS" "s" "Milk" 1 1 1 NA NA NA "UPTUR" "poisson" 1 0
"1751" "URC11" 0 "LBS" "s" "Milk" 1 1 1 NA "ANM06" NA "URC11" "poisson" 1 0.515625
"1752" "URC15" 0 "LBS" "s" "Milk" 1 1 1 NA "ANM06" NA "URC15" "poisson" 3 0.34375
"1753" "USS12" 1 "LBS" "s" "Naive" 2 4 16 2012 "MEE05" 2016 "USS12" "poisson" 3 0.5390625
"1754" "USS16" 0 "LBS" "s" "Milk" 1 1 1 NA "MEE05" NA "USS16" "poisson" 3 0.5625
"1755" "VEN94" 0 "LBS" "s" "Milk" 1 1 1 NA "APH91" NA "VEN94" "poisson" 3 0.4375
"1756" "VER75" 0 "LBS" "s" "Milk" 1 1 1 NA "RGR71" NA "VER75" "poisson" 1 0
"1757" "VER78" 9 "LBS" "s" "Milk" 2 9 81 1978 "RGR71" 1987 "VER78" "poisson" 1 0.5
"1758" "VER79" 8 "LBS" "s" "Trueyeld" 2 11 121 1979 "RGR71" 1990 "VER79" "poisson" 1 0.5
"1759" "VER80" 0 "LBS" "s" "Milk" 1 1 1 NA "RGR71" NA "VER80" "poisson" 1 0
"1760" "VER82" 0 "LBS" "s" "Milk" 1 1 1 NA "RGR71" NA "VER82" "poisson" 1 0
"1761" "VER83" 0 "LBS" "s" "Milk" 1 1 1 NA "RGR71" NA "VER83" "poisson" 1 0.125
"1762" "VES06" 3 "LBS" "s" "Naive" 1 5 25 2006 "NET02" 2011 "VES06" "poisson" 3 0.625
"1763" "VES10" 3 "LBS" "s" "Summeryeld" 2 5 25 2010 "NET02" 2015 "VES10" "poisson" 3 0.375
"1764" "VES13" 0 "LBS" "s" "Milk" 1 1 1 NA "NET02" NA "VES13" "poisson" 1 0.609375
"1765" "VES14" 0 "LBS" "s" "Milk" 1 1 1 NA "NET02" NA "VES14" "poisson" 1 0.78125
"1766" "VES15" 0 "LBS" "s" "Milk" 1 1 1 NA "NET02" NA "VES15" "poisson" 3 0.78125
"1767" "VES16" 0 "LBS" "s" "Milk" 1 1 1 NA "NET02" NA "VES16" "poisson" 1 0.578125
"1768" "VIN91" 1 "LBS" "s" "Naive" 2 4 16 1991 "MUS84" 1995 "VIN91" "poisson" 3 0.75
"1769" "VIN93" 1 "LBS" "s" "Naive" 1 3 9 1993 "MUS84" 1996 "VIN93" "poisson" 3 0.75
"1770" "VIN95" 0 "LBS" "s" "Milk" 1 1 1 NA "MUS84" NA "VIN95" "poisson" 3 0.75
"1771" "VIN97" 0 "LBS" "s" "Milk" 1 1 1 NA "MUS84" NA "VIN97" "poisson" 3 0.75
"1772" "VIO89" 9 "LBS" "s" "Summeryeld" 2 17 289 1989 "CLA85" 2006 "VIO89" "poisson" 1 0.125
"1773" "VIO92" 0 "LBS" "s" "Milk" 1 1 1 NA "CLA85" NA "VIO92" "poisson" 1 0.375
"1774" "VIO96" 5 "LBS" "s" "Naive" 2 5 25 1996 "CLA85" 2001 "VIO96" "poisson" 1 0.625
"1775" "VIO97" 6 "LBS" "s" "Trueyeld" 1 9 81 1997 "CLA85" 2006 "VIO97" "poisson" 1 0.4375
"1776" "VIP11" 1 "LBS" "s" "Naive" 2 5 25 2011 "VES06" 2016 "VIP11" "poisson" 3 0.3125
"1777" "VIP16" 0 "LBS" "s" "Milk" 1 1 1 NA "VES06" NA "VIP16" "poisson" 3 0.8125
"1778" "VIX86" 0 "LBS" "s" "Milk" 1 1 1 NA "LTF73" NA "VIX86" "poisson" 1 0
"1779" "VNS06" 1 "LBS" "s" "Naive" 2 4 16 2006 "BUT02" 2010 "VNS06" "poisson" 3 0.765625
"1780" "VNS07" 0 "LBS" "s" "Milk" 1 1 1 NA "BUT02" NA "VNS07" "poisson" 1 0.65625
"1781" "VNS15" 0 "LBS" "s" "Milk" 1 1 1 NA "BUT02" NA "VNS15" "poisson" 1 0.6875
"1782" "VNT15" 0 "LBS" "s" "Milk" 1 1 1 NA "SWT11" NA "VNT15" "poisson" 3 0.18359375
"1783" "WAG01" 0 "LBS" "s" "Milk" 1 1 1 NA "LPW91" NA "WAG01" "poisson" 1 0.28125
"1784" "WAG04" 0 "LBS" "s" "Milk" 1 1 1 NA "LPW91" NA "WAG04" "poisson" 1 0.28125
"1785" "WAG06" 3 "LBS" "s" "Naive" 2 5 25 2006 "LPW91" 2011 "WAG06" "poisson" 3 0.375
"1786" "WAG07" 0 "LBS" "s" "Milk" 1 1 1 NA "LPW91" NA "WAG07" "poisson" 1 0.53125
"1787" "WAG95" 5 "LBS" "s" "Milk" 2 9 81 1995 "LPW91" 2004 "WAG95" "poisson" 1 0.140625
"1788" "WAG96" 7 "LBS" "s" "Summeryeld" 1 15 225 1996 "LPW91" 2011 "WAG96" "poisson" 1 0.140625
"1789" "WAL01" 0 "LBS" "s" "Milk" 1 1 1 NA "DIC95" NA "WAL01" "poisson" 1 0.34375
"1790" "WAL02" 11 "LBS" "s" "Summeryeld" 1 8 64 2002 "DIC95" 2010 "WAL02" "poisson" 3 0.5625
"1791" "WAL03" 9 "LBS" "s" "Naive" 3 4 16 2003 "DIC95" 2007 "WAL03" "poisson" 1 0.5625
"1792" "WAL06" 7 "LBS" "s" "Winteryeld" 2 5 25 2006 "DIC95" 2011 "WAL06" "poisson" 3 0.53125
"1793" "WAL07" 0 "LBS" "s" "Milk" 1 1 1 NA "DIC95" NA "WAL07" "poisson" 1 0.59375
"1794" "WAL08" 0 "LBS" "s" "Milk" 1 1 1 NA "DIC95" NA "WAL08" "poisson" 1 0.59375
"1795" "WAL11" 2 "LBS" "s" "Naive" 1 4 16 2011 "DIC95" 2015 "WAL11" "poisson" 3 0.328125
"1796" "WAN83" 1 "LBS" "s" "Naive" 2 4 16 1983 "WAX80" 1987 "WAN83" "poisson" 1 0.75
"1797" "WAN86" 0 "LBS" "s" "Milk" 1 1 1 NA "WAX80" NA "WAN86" "poisson" 3 0.25
"1798" "WAS10" 2 "LBS" "s" "Milk" 2 6 36 2010 "BUM06" 2016 "WAS10" "poisson" 3 0.3359375
"1799" "WAX80" 7 "LBS" "s" "Milk" 2 11 121 1980 "WHI76" 1991 "WAX80" "poisson" 1 0.5
"1800" "WAX86" 0 "LBS" "s" "Milk" 1 1 1 NA "WHI76" NA "WAX86" "poisson" 2 0.25
"1801" "WEE83" 0 "LBS" "s" "Milk" 1 1 1 NA "WHE77" NA "WEE83" "poisson" 1 0
"1802" "WEE84" 0 "LBS" "s" "Milk" 1 1 1 NA "WHE77" NA "WEE84" "poisson" 1 0
"1803" "WEE89" 0 "LBS" "s" "Milk" 1 1 1 NA "WHE77" NA "WEE89" "poisson" 1 0.25
"1804" "WEY73" 0 "LBS" "s" "Milk" 1 1 1 NA "WHEYE" NA "WEY73" "poisson" 2 0
"1805" "WEY78" 0 "LBS" "s" "Milk" 1 1 1 NA "WHEYE" NA "WEY78" "poisson" 2 0
"1806" "WHA82" 0 "LBS" "s" "Milk" 1 1 1 NA "CUR78" NA "WHA82" "poisson" 1 0.375
"1807" "WHA83" 5 "LBS" "s" "Naive" 2 4 16 1983 "CUR78" 1987 "WHA83" "poisson" 1 0.375
"1808" "WHA87" 7 "LBS" "s" "Winteryeld" 1 7 49 1987 "CUR78" 1994 "WHA87" "poisson" 1 0.875
"1809" "WHA89" 7 "LBS" "s" "Summeryeld" 1 5 25 1989 "CUR78" 1994 "WHA89" "poisson" 1 0.875
"1810" "WHA91" 0 "LBS" "s" "Milk" 1 1 1 NA "CUR78" NA "WHA91" "poisson" 1 0.75
"1811" "WHE77" 7 "LBS" "s" "Summeryeld" 1 6 36 1977 "UPR74" 1983 "WHE77" "poisson" 1 0
"1812" "WHE83" 0 "LBS" "s" "Milk" 1 1 1 NA "UPR74" NA "WHE83" "poisson" 1 0
"1813" "WHE84" 6 "LBS" "s" "Milk" 1 7 49 1984 "UPR74" 1991 "WHE84" "poisson" 1 0
"1814" "WHE86" 0 "LBS" "s" "Milk" 1 1 1 NA "UPR74" NA "WHE86" "poisson" 1 0
"1815" "WHE88" 0 "LBS" "s" "Milk" 1 1 1 NA "UPR74" NA "WHE88" "poisson" 1 0
"1816" "WHEYE" 3 "LBS" "s" "Milk" 1 1 1 NA NA NA "WHEYE" "poisson" 2 0
"1817" "WHF07" 4 "LBS" "s" "Summeryeld" 2 6 36 2007 "WHZ02" 2013 "WHF07" "poisson" 3 0.59375
"1818" "WHF10" 2 "LBS" "s" "Naive" 1 3 9 2010 "WHZ02" 2013 "WHF10" "poisson" 3 0.875
"1819" "WHI73" 11 "LBS" "s" "Summeryeld" 2 12 144 1973 "WHIGR" 1985 "WHI73" "poisson" 1 0
"1820" "WHI76" 10 "LBS" "s" "Trueyeld" 3 14 196 1976 "WHIGR" 1990 "WHI76" "poisson" 3 0.5
"1821" "WHIGR" 8 "LBS" "s" "Milk" 2 8 64 1969 "YTAGG" 1977 "WHIGR" "poisson" 1 0
"1822" "WHO79" 2 "LBS" "s" "Naive" 1 5 25 1979 "MYR74" 1984 "WHO79" "poisson" 1 0.5
"1823" "WHO83" 0 "LBS" "s" "Milk" 1 1 1 NA "MYR74" NA "WHO83" "poisson" 1 0
"1824" "WHO85" 0 "LBS" "s" "Milk" 1 1 1 NA "MYR74" NA "WHO85" "poisson" 1 0
"1825" "WHO87" 0 "LBS" "s" "Milk" 1 1 1 NA "MYR74" NA "WHO87" "poisson" 1 0
"1826" "WHS83" 0 "LBS" "s" "Milk" 1 1 1 NA "BAR79" NA "WHS83" "poisson" 1 0.625
"1827" "WHS84" 0 "LBS" "s" "Milk" 1 1 1 NA "BAR79" NA "WHS84" "poisson" 1 0.625
"1828" "WHS87" 0 "LBS" "s" "Milk" 1 1 1 NA "BAR79" NA "WHS87" "poisson" 1 0.375
"1829" "WHS88" 0 "LBS" "s" "Milk" 1 1 1 NA "BAR79" NA "WHS88" "poisson" 1 0.375
"1830" "WHS90" 1 "LBS" "s" "Naive" 2 4 16 1990 "BAR79" 1994 "WHS90" "poisson" 3 0.375
"1831" "WHZ00" 1 "LBS" "s" "Naive" 2 5 25 2000 "CGH94" 2005 "WHZ00" "poisson" 3 0.875
"1832" "WHZ02" 3 "LBS" "s" "Trueyeld" 2 10 100 2002 "CGH94" 2012 "WHZ02" "poisson" 1 0.875
"1833" "WHZ03" 0 "LBS" "s" "Milk" 1 1 1 NA "CGH94" NA "WHZ03" "poisson" 1 0.875
"1834" "WHZ10" 0 "LBS" "s" "Milk" 1 1 1 NA "CGH94" NA "WHZ10" "poisson" 1 0.4375
"1835" "WHZ98" 0 "LBS" "s" "Milk" 1 1 1 NA "CGH94" NA "WHZ98" "poisson" 1 0.875
"1836" "WIC13" 1 "LBS" "s" "Naive" 2 3 9 2013 "SOX09" 2016 "WIC13" "poisson" 3 0.7109375
"1837" "WIC14" 0 "LBS" "s" "Milk" 1 1 1 NA "SOX09" NA "WIC14" "poisson" 3 0.7734375
"1838" "WID74" 1 "LBS" "s" "Milk" 1 1 1 NA "MOW71" NA "WID74" "poisson" 1 0
"1839" "WID78" 3 "LBS" "s" "Milk" 1 1 1 NA "MOW71" NA "WID78" "poisson" 2 0
"1840" "WID79" 7 "LBS" "s" "Trueyeld" 1 13 169 1979 "MOW71" 1992 "WID79" "poisson" 2 0.25
"1841" "WID84" 1 "LBS" "s" "Milk" 1 1 1 NA "MOW71" NA "WID84" "poisson" 2 0
"1842" "WID85" 2 "LBS" "s" "Summeryeld" 3 11 121 1985 "MOW71" 1996 "WID85" "poisson" 1 0.5
"1843" "WIL89" 0 "LBS" "s" "Milk" 1 1 1 NA "FUL85" NA "WIL89" "poisson" 1 0.375
"1844" "WIN71" 9 "LBS" "s" "Milk" 1 1 1 NA "WINKL" NA "WIN71" "poisson" 2 0
"1845" "WIN73" 0 "LBS" "s" "Milk" 1 1 1 NA "WINKL" NA "WIN73" "poisson" 2 0
"1846" "WIN74" 0 "LBS" "s" "Milk" 1 1 1 NA "WINKL" NA "WIN74" "poisson" 2 0
"1847" "WIN78" 0 "LBS" "s" "Milk" 1 1 1 NA "WINKL" NA "WIN78" "poisson" 2 0
"1848" "WINKL" 6 "LBS" "s" "Milk" 1 1 1 NA NA NA "WINKL" "poisson" 2 0
"1849" "WIS01" 4 "LBS" "s" "Trueyeld" 2 13 169 2001 "CRB95" 2014 "WIS01" "poisson" 3 0.125
"1850" "WIS02" 3 "LBS" "s" "Milk" 1 1 1 NA "CRB95" NA "WIS02" "poisson" 2 0.125
"1851" "WIS04" 1 "LBS" "s" "Milk" 1 1 1 NA "CRB95" NA "WIS04" "poisson" 3 0.34375
"1852" "WIS06" 4 "LBS" "s" "Trueyeld" 1 9 81 2006 "CRB95" 2015 "WIS06" "poisson" 3 0.125
"1853" "WIS08" 0 "LBS" "s" "Milk" 1 1 1 NA "CRB95" NA "WIS08" "poisson" 2 0.125
"1854" "WLK11" 2 "LBS" "s" "Naive" 3 4 16 2011 "SLL07" 2015 "WLK11" "poisson" 3 0.3046875
"1855" "WLL12" 0 "LBS" "s" "Milk" 1 1 1 NA "LCH08" NA "WLL12" "poisson" 3 0.81640625
"1856" "WOD88" 0 "LBS" "s" "Milk" 1 1 1 NA "CAP84" NA "WOD88" "poisson" 1 0.75
"1857" "WOD92" 0 "LBS" "s" "Milk" 1 1 1 NA "CAP84" NA "WOD92" "poisson" 1 0.625
"1858" "WOD94" 2 "LBS" "s" "Naive" 3 4 16 1994 "CAP84" 1998 "WOD94" "poisson" 3 0.5
"1859" "WRE07" 3 "LBS" "s" "Summeryeld" 2 6 36 2007 "WAG96" 2013 "WRE07" "poisson" 3 0.4765625
"1860" "WRE09" 0 "LBS" "s" "Milk" 1 1 1 NA "WAG96" NA "WRE09" "poisson" 1 0.2265625
"1861" "WRE11" 0 "LBS" "s" "Milk" 1 1 1 NA "WAG96" NA "WRE11" "poisson" 1 0.0703125
"1862" "WSD00" 5 "LBS" "s" "Trueyeld" 2 5 25 2000 "MLR96" 2005 "WSD00" "poisson" 3 0.6875
"1863" "WSD02" 0 "LBS" "s" "Milk" 1 1 1 NA "MLR96" NA "WSD02" "poisson" 1 0.3125
"1864" "WSD03" 0 "LBS" "s" "Milk" 1 1 1 NA "MLR96" NA "WSD03" "poisson" 1 0.3125
"1865" "WSD12" 1 "LBS" "s" "Naive" 2 3 9 2012 "MLR96" 2015 "WSD12" "poisson" 3 0.8125
"1866" "X099H" 0 "LBS" "s" "Milk" 1 1 1 NA NA NA "X099H" "poisson" 2 1
"1867" "X0TA1" 0 "LBS" "s" "Milk" 1 1 1 NA NA NA "X0TA1" "poisson" 2 1
"1868" "XBLRT" 0 "LBS" "s" "Milk" 1 1 1 NA NA NA "XBLRT" "poisson" 2 1
"1869" "XEN14" 0 "LBS" "s" "Milk" 1 1 1 NA "GLR11" NA "XEN14" "poisson" 1 0.1875
"1870" "YEW01" 0 "LBS" "s" "Milk" 1 1 1 NA "HOL94" NA "YEW01" "poisson" 2 0.1875
"1871" "YEW06" 0 "LBS" "s" "Milk" 1 1 1 NA "HOL94" NA "YEW06" "poisson" 1 0.5234375
"1872" "YEW99" 6 "LBS" "s" "Trueyeld" 1 6 36 1999 "HOL94" 2005 "YEW99" "poisson" 1 0.6875
"1873" "YEY80" 2 "LBS" "s" "Naive" 1 5 25 1980 "YEEYE" 1985 "YEY80" "poisson" 1 0.5
"1874" "YHO71" 10 "LBS" "s" "Milk" 1 16 256 1971 "GRE68" 1987 "YHO71" "poisson" 1 0.5
"1875" "YHO74" 7 "LBS" "s" "Trueyeld" 1 9 81 1974 "GRE68" 1983 "YHO74" "poisson" 1 0
"1876" "YHO78" 0 "LBS" "s" "Milk" 1 1 1 NA "GRE68" NA "YHO78" "poisson" 1 0
"1877" "YOG06" 6 "LBS" "s" "Trueyeld" 2 6 36 2006 "YOS01" 2012 "YOG06" "poisson" 3 0.6171875
"1878" "YOG09" 0 "LBS" "s" "Milk" 1 1 1 NA "YOS01" NA "YOG09" "poisson" 3 0.2109375
"1879" "YOS00" 0 "LBS" "s" "Milk" 1 1 1 NA "SEQ96" NA "YOS00" "poisson" 1 0.734375
"1880" "YOS01" 4 "LBS" "s" "Trueyeld" 2 11 121 2001 "SEQ96" 2012 "YOS01" "poisson" 1 0.421875
"1881" "YOS10" 0 "LBS" "s" "Milk" 1 1 1 NA "SEQ96" NA "YOS10" "poisson" 1 0.640625
"1882" "YTA72" 8 "LBS" "s" "Milk" 2 11 121 1972 "YTAGG" 1983 "YTA72" "poisson" 1 0
"1883" "YTA73" 1 "LBS" "s" "Naive" 1 4 16 1973 "YTAGG" 1977 "YTA73" "poisson" 1 0
"1884" "YTA74" 11 "LBS" "s" "Trueyeld" 1 12 144 1974 "YTAGG" 1986 "YTA74" "poisson" 2 0
"1885" "YTA75" 6 "LBS" "s" "Milk" 2 10 100 1975 "YTAGG" 1985 "YTA75" "poisson" 1 0
"1886" "YTAGG" 11 "LBS" "s" "Milk" 1 1 1 NA NA NA "YTAGG" "poisson" 1 0
"1887" "ZAN98" 0 "LBS" "s" "Milk" 1 1 1 NA "ALD91" NA "ZAN98" "poisson" 1 0.71875
"1888" "ZAP13" 0 "LBS" "s" "Milk" 1 1 1 NA "NAV08" NA "ZAP13" "poisson" 1 0.36328125
"1889" "ZEBRA" 4 "LBS" "s" "Trueyeld" 3 15 225 1974 "MOLIB" 1989 "ZEBRA" "poisson" 1 0.5
"1890" "ZEP12" 0 "LBS" "s" "Milk" 1 1 1 NA "WHF07" NA "ZEP12" "poisson" 1 0.671875
"1891" "ZEP14" 0 "LBS" "s" "Milk" 1 1 1 NA "WHF07" NA "ZEP14" "poisson" 3 0.609375
"1892" "ZIR00" 0 "LBS" "s" "Milk" 1 1 1 NA "PHL96" NA "ZIR00" "poisson" 3 0.40625
"1893" "ZUC00" 0 "LBS" "s" "Milk" 1 1 1 NA "CUC91" NA "ZUC00" "poisson" 1 0.78125
"1894" "ZUC01" 6 "LBS" "s" "Trueyeld" 2 15 225 2001 "CUC91" 2016 "ZUC01" "poisson" 1 0.46875
"1895" "ZUC03" 4 "LBS" "s" "Trueyeld" 2 8 64 2003 "CUC91" 2011 "ZUC03" "poisson" 3 0.78125
"1896" "ZUC05" 0 "LBS" "s" "Milk" 1 1 1 NA "CUC91" NA "ZUC05" "poisson" 1 0.4375
"1897" "ADZ84" 355.534806148941 "BirthDatePosLog100" "r" "Naive" 2 5 25 1984 "MOY74" 1989 "ADZ84" "gaussian" 2 0.25
"1898" "ALB93" 376.120011569356 "BirthDatePosLog100" "r" "Naive" 3 3 9 1993 "FUL87" 1996 "ALB93" "gaussian" 1 0.1875
"1899" "ALB93" 346.573590279973 "BirthDatePosLog100" "r" "Summeryeld" 3 4 16 1993 "FUL87" 1997 "ALB93" "gaussian" 1 0.1875
"1900" "ALB93" 355.534806148941 "BirthDatePosLog100" "r" "Summeryeld" 2 5 25 1993 "FUL87" 1998 "ALB93" "gaussian" 1 0.1875
"1901" "ALB94" 361.091791264422 "BirthDatePosLog100" "r" "Milk" 2 5 25 1994 "FUL87" 1999 "ALB94" "gaussian" 1 0.203125
"1902" "ALB94" 336.729582998647 "BirthDatePosLog100" "r" "Trueyeld" 2 7 49 1994 "FUL87" 2001 "ALB94" "gaussian" 1 0.203125
"1903" "ALB94" 325.809653802148 "BirthDatePosLog100" "r" "Naive" 1 4 16 1994 "FUL87" 1998 "ALB94" "gaussian" 1 0.203125
"1904" "ALD01" 380.666248977032 "BirthDatePosLog100" "r" "Winteryeld" 1 4 16 2001 "SUR87" 2005 "ALD01" "gaussian" 3 0.375
"1905" "ALD01" 363.758615972639 "BirthDatePosLog100" "r" "Naive" 2 3 9 2001 "SUR87" 2004 "ALD01" "gaussian" 3 0.375
"1906" "ALD03" 336.729582998647 "BirthDatePosLog100" "r" "Naive" 1 4 16 2003 "SUR87" 2007 "ALD03" "gaussian" 2 0.1875
"1907" "ALD91" 389.182029811063 "BirthDatePosLog100" "r" "Milk" 2 8 64 1991 "SUR87" 1999 "ALD91" "gaussian" 3 0.4375
"1908" "ALD91" 346.573590279973 "BirthDatePosLog100" "r" "Summeryeld" 2 5 25 1991 "SUR87" 1996 "ALD91" "gaussian" 3 0.4375
"1909" "ALD91" 358.351893845611 "BirthDatePosLog100" "r" "Trueyeld" 1 7 49 1991 "SUR87" 1998 "ALD91" "gaussian" 3 0.4375
"1910" "ALD91" 404.305126783455 "BirthDatePosLog100" "r" "Naive" 2 4 16 1991 "SUR87" 1995 "ALD91" "gaussian" 3 0.4375
"1911" "ALD94" 294.443897916644 "BirthDatePosLog100" "r" "Trueyeld" 2 6 36 1994 "SUR87" 2000 "ALD94" "gaussian" 3 0.3125
"1912" "ALD94" 355.534806148941 "BirthDatePosLog100" "r" "Naive" 2 3 9 1994 "SUR87" 1997 "ALD94" "gaussian" 3 0.3125
"1913" "ALD94" 363.758615972639 "BirthDatePosLog100" "r" "Milk" 2 7 49 1994 "SUR87" 2001 "ALD94" "gaussian" 3 0.3125
"1914" "ALD94" 309.104245335832 "BirthDatePosLog100" "r" "Trueyeld" 2 9 81 1994 "SUR87" 2003 "ALD94" "gaussian" 3 0.3125
"1915" "ALD94" 317.805383034795 "BirthDatePosLog100" "r" "Milk" 2 10 100 1994 "SUR87" 2004 "ALD94" "gaussian" 3 0.3125
"1916" "ALD95" 385.014760171006 "BirthDatePosLog100" "r" "Naive" 1 3 9 1995 "SUR87" 1998 "ALD95" "gaussian" 2 0.6875
"1917" "ALD98" 373.766961828337 "BirthDatePosLog100" "r" "Trueyeld" 2 6 36 1998 "SUR87" 2004 "ALD98" "gaussian" 3 0.6875
"1918" "ALD98" 398.898404656427 "BirthDatePosLog100" "r" "Naive" 2 4 16 1998 "SUR87" 2002 "ALD98" "gaussian" 3 0.6875
"1919" "ANK89" 325.809653802148 "BirthDatePosLog100" "r" "Milk" 2 5 25 1989 "KIL82" 1994 "ANK89" "gaussian" 1 0
"1920" "ANK89" 283.321334405622 "BirthDatePosLog100" "r" "Trueyeld" 2 14 196 1989 "KIL82" 2003 "ANK89" "gaussian" 1 0
"1921" "ANK89" 378.418963391826 "BirthDatePosLog100" "r" "Naive" 2 4 16 1989 "KIL82" 1993 "ANK89" "gaussian" 1 0
"1922" "ANK89" 304.452243772342 "BirthDatePosLog100" "r" "Summeryeld" 2 6 36 1989 "KIL82" 1995 "ANK89" "gaussian" 1 0
"1923" "ANK89" 336.729582998647 "BirthDatePosLog100" "r" "Milk" 1 9 81 1989 "KIL82" 1998 "ANK89" "gaussian" 1 0
"1924" "ANK89" 366.356164612965 "BirthDatePosLog100" "r" "Milk" 2 10 100 1989 "KIL82" 1999 "ANK89" "gaussian" 1 0
"1925" "ANK89" 352.636052461616 "BirthDatePosLog100" "r" "Trueyeld" 2 12 144 1989 "KIL82" 2001 "ANK89" "gaussian" 1 0
"1926" "ANK89" 346.573590279973 "BirthDatePosLog100" "r" "Milk" 1 8 64 1989 "KIL82" 1997 "ANK89" "gaussian" 1 0
"1927" "ANK89" 343.398720448515 "BirthDatePosLog100" "r" "Milk" 2 7 49 1989 "KIL82" 1996 "ANK89" "gaussian" 1 0
"1928" "ANK90" 304.452243772342 "BirthDatePosLog100" "r" "Summeryeld" 1 7 49 1990 "KIL82" 1997 "ANK90" "gaussian" 1 0.25
"1929" "ANK90" 346.573590279973 "BirthDatePosLog100" "r" "Naive" 2 5 25 1990 "KIL82" 1995 "ANK90" "gaussian" 1 0.25
"1930" "ANK90" 333.22045101752 "BirthDatePosLog100" "r" "Summeryeld" 3 6 36 1990 "KIL82" 1996 "ANK90" "gaussian" 1 0.25
"1931" "ANK90" 368.887945411394 "BirthDatePosLog100" "r" "Trueyeld" 2 10 100 1990 "KIL82" 2000 "ANK90" "gaussian" 1 0.25
"1932" "ANK90" 400.733318523247 "BirthDatePosLog100" "r" "Milk" 1 8 64 1990 "KIL82" 1998 "ANK90" "gaussian" 1 0.25
"1933" "ANK91" 387.120101090789 "BirthDatePosLog100" "r" "Milk" 1 7 49 1991 "KIL82" 1998 "ANK91" "gaussian" 1 0.25
"1934" "ANK91" 333.22045101752 "BirthDatePosLog100" "r" "Winteryeld" 2 6 36 1991 "KIL82" 1997 "ANK91" "gaussian" 1 0.25
"1935" "ANK91" 317.805383034795 "BirthDatePosLog100" "r" "Summeryeld" 1 5 25 1991 "KIL82" 1996 "ANK91" "gaussian" 1 0.25
"1936" "ANK91" 346.573590279973 "BirthDatePosLog100" "r" "Naive" 1 4 16 1991 "KIL82" 1995 "ANK91" "gaussian" 1 0.25
"1937" "ANM02" 378.418963391826 "BirthDatePosLog100" "r" "Summeryeld" 2 12 144 2002 "BAC98" 2014 "ANM02" "gaussian" 1 0.4375
"1938" "ANM02" 361.091791264422 "BirthDatePosLog100" "r" "Trueyeld" 2 9 81 2002 "BAC98" 2011 "ANM02" "gaussian" 1 0.4375
"1939" "ANM02" 378.418963391826 "BirthDatePosLog100" "r" "Trueyeld" 1 7 49 2002 "BAC98" 2009 "ANM02" "gaussian" 1 0.4375
"1940" "ANM02" 325.809653802148 "BirthDatePosLog100" "r" "Naive" 1 5 25 2002 "BAC98" 2007 "ANM02" "gaussian" 1 0.4375
"1941" "ANM02" 349.650756146648 "BirthDatePosLog100" "r" "Winteryeld" 2 11 121 2002 "BAC98" 2013 "ANM02" "gaussian" 1 0.4375
"1942" "ANM02" 317.805383034795 "BirthDatePosLog100" "r" "Summeryeld" 2 10 100 2002 "BAC98" 2012 "ANM02" "gaussian" 1 0.4375
"1943" "ANM06" 391.202300542815 "BirthDatePosLog100" "r" "Milk" 2 10 100 2006 "BAC98" 2016 "ANM06" "gaussian" 3 0.375
"1944" "ANM06" 400.733318523247 "BirthDatePosLog100" "r" "Trueyeld" 1 9 81 2006 "BAC98" 2015 "ANM06" "gaussian" 3 0.375
"1945" "ANM06" 313.549421592915 "BirthDatePosLog100" "r" "Trueyeld" 2 7 49 2006 "BAC98" 2013 "ANM06" "gaussian" 3 0.375
"1946" "ANM06" 400.733318523247 "BirthDatePosLog100" "r" "Naive" 1 5 25 2006 "BAC98" 2011 "ANM06" "gaussian" 3 0.375
"1947" "APA08" 352.636052461616 "BirthDatePosLog100" "r" "Naive" 3 6 36 2008 "SEQ99" 2014 "APA08" "gaussian" 3 0.515625
"1948" "APA10" 304.452243772342 "BirthDatePosLog100" "r" "Trueyeld" 1 6 36 2010 "SEQ99" 2016 "APA10" "gaussian" 3 0.796875
"1949" "APA10" 355.534806148941 "BirthDatePosLog100" "r" "Naive" 1 4 16 2010 "SEQ99" 2014 "APA10" "gaussian" 3 0.796875
"1950" "APH91" 380.666248977032 "BirthDatePosLog100" "r" "Milk" 2 4 16 1991 "THO86" 1995 "APH91" "gaussian" 3 0.625
"1951" "APH91" 393.182563272433 "BirthDatePosLog100" "r" "Naive" 1 3 9 1991 "THO86" 1994 "APH91" "gaussian" 3 0.625
"1952" "APH93" 389.182029811063 "BirthDatePosLog100" "r" "Naive" 2 3 9 1993 "THO86" 1996 "APH93" "gaussian" 3 0.125
"1953" "APH95" 366.356164612965 "BirthDatePosLog100" "r" "Naive" 1 3 9 1995 "THO86" 1998 "APH95" "gaussian" 1 0.625
"1954" "APH98" 361.091791264422 "BirthDatePosLog100" "r" "Naive" 2 3 9 1998 "THO86" 2001 "APH98" "gaussian" 3 0.625
"1955" "ARA09" 361.091791264422 "BirthDatePosLog100" "r" "Summeryeld" 1 5 25 2009 "HED01" 2014 "ARA09" "gaussian" 3 0.234375
"1956" "ARA09" 366.356164612965 "BirthDatePosLog100" "r" "Naive" 3 4 16 2009 "HED01" 2013 "ARA09" "gaussian" 3 0.234375
"1957" "ARA09" 343.398720448515 "BirthDatePosLog100" "r" "Trueyeld" 2 7 49 2009 "HED01" 2016 "ARA09" "gaussian" 3 0.234375
"1958" "ARA11" 373.766961828337 "BirthDatePosLog100" "r" "Naive" 2 4 16 2011 "HED01" 2015 "ARA11" "gaussian" 3 0.546875
"1959" "ARB11" 368.887945411394 "BirthDatePosLog100" "r" "Naive" 2 2 4 2011 "COF01" 2013 "ARB11" "gaussian" 3 0.609375
"1960" "ARI96" 352.636052461616 "BirthDatePosLog100" "r" "Naive" 2 3 9 1996 "ATH87" 1999 "ARI96" "gaussian" 1 0.3125
"1961" "ARI96" 317.805383034795 "BirthDatePosLog100" "r" "Summeryeld" 2 4 16 1996 "ATH87" 2000 "ARI96" "gaussian" 1 0.3125
"1962" "ARI99" 378.418963391826 "BirthDatePosLog100" "r" "Naive" 2 3 9 1999 "ATH87" 2002 "ARI99" "gaussian" 3 0.65625
"1963" "ASP78" 376.120011569356 "BirthDatePosLog100" "r" "Trueyeld" 1 11 121 1978 "TOR72" 1989 "ASP78" "gaussian" 1 0
"1964" "ASP78" 407.753744390572 "BirthDatePosLog100" "r" "Trueyeld" 2 9 81 1978 "TOR72" 1987 "ASP78" "gaussian" 1 0
"1965" "ASP78" 368.887945411394 "BirthDatePosLog100" "r" "Naive" 3 7 49 1978 "TOR72" 1985 "ASP78" "gaussian" 1 0
"1966" "AST90" 349.650756146648 "BirthDatePosLog100" "r" "Winteryeld" 1 5 25 1990 "GAL85" 1995 "AST90" "gaussian" 1 0.25
"1967" "AST90" 361.091791264422 "BirthDatePosLog100" "r" "Naive" 2 4 16 1990 "GAL85" 1994 "AST90" "gaussian" 1 0.25
"1968" "AST90" 395.124371858143 "BirthDatePosLog100" "r" "Trueyeld" 2 9 81 1990 "GAL85" 1999 "AST90" "gaussian" 1 0.25
"1969" "AST90" 366.356164612965 "BirthDatePosLog100" "r" "Trueyeld" 2 11 121 1990 "GAL85" 2001 "AST90" "gaussian" 1 0.25
"1970" "AST90" 355.534806148941 "BirthDatePosLog100" "r" "Trueyeld" 2 7 49 1990 "GAL85" 1997 "AST90" "gaussian" 1 0.25
"1971" "ATH87" 361.091791264422 "BirthDatePosLog100" "r" "Milk" 1 10 100 1987 "THO81" 1997 "ATH87" "gaussian" 1 0.625
"1972" "ATH87" 313.549421592915 "BirthDatePosLog100" "r" "Trueyeld" 1 12 144 1987 "THO81" 1999 "ATH87" "gaussian" 1 0.625
"1973" "ATH87" 343.398720448515 "BirthDatePosLog100" "r" "Trueyeld" 1 14 196 1987 "THO81" 2001 "ATH87" "gaussian" 1 0.625
"1974" "ATH87" 317.805383034795 "BirthDatePosLog100" "r" "Trueyeld" 1 9 81 1987 "THO81" 1996 "ATH87" "gaussian" 1 0.625
"1975" "ATH87" 346.573590279973 "BirthDatePosLog100" "r" "Trueyeld" 2 6 36 1987 "THO81" 1993 "ATH87" "gaussian" 1 0.625
"1976" "ATH87" 317.805383034795 "BirthDatePosLog100" "r" "Naive" 2 4 16 1987 "THO81" 1991 "ATH87" "gaussian" 1 0.625
"1977" "ATH87" 482.83137373023 "BirthDatePosLog100" "r" "Milk" 2 7 49 1987 "THO81" 1994 "ATH87" "gaussian" 1 0.625
"1978" "ATH89" 346.573590279973 "BirthDatePosLog100" "r" "Naive" 2 4 16 1989 "THO81" 1993 "ATH89" "gaussian" 3 0.5
"1979" "ATH89" 309.104245335832 "BirthDatePosLog100" "r" "Trueyeld" 2 6 36 1989 "THO81" 1995 "ATH89" "gaussian" 3 0.5
"1980" "ATH89" 325.809653802148 "BirthDatePosLog100" "r" "Trueyeld" 1 8 64 1989 "THO81" 1997 "ATH89" "gaussian" 3 0.5
"1981" "ATH89" 343.398720448515 "BirthDatePosLog100" "r" "Milk" 1 9 81 1989 "THO81" 1998 "ATH89" "gaussian" 3 0.5
"1982" "ATH89" 397.029191355212 "BirthDatePosLog100" "r" "Milk" 2 10 100 1989 "THO81" 1999 "ATH89" "gaussian" 3 0.5
"1983" "AVO89" 352.636052461616 "BirthDatePosLog100" "r" "Trueyeld" 2 9 81 1989 "UPT78" 1998 "AVO89" "gaussian" 1 0.25
"1984" "AVO89" 349.650756146648 "BirthDatePosLog100" "r" "Summeryeld" 1 5 25 1989 "UPT78" 1994 "AVO89" "gaussian" 1 0.25
"1985" "AVO89" 415.888308335967 "BirthDatePosLog100" "r" "Trueyeld" 1 13 169 1989 "UPT78" 2002 "AVO89" "gaussian" 1 0.25
"1986" "AVO89" 424.849524204936 "BirthDatePosLog100" "r" "Naive" 2 4 16 1989 "UPT78" 1993 "AVO89" "gaussian" 1 0.25
"1987" "AVO89" 366.356164612965 "BirthDatePosLog100" "r" "Milk" 2 6 36 1989 "UPT78" 1995 "AVO89" "gaussian" 1 0.25
"1988" "AVO89" 380.666248977032 "BirthDatePosLog100" "r" "Milk" 2 10 100 1989 "UPT78" 1999 "AVO89" "gaussian" 1 0.25
"1989" "AVO89" 411.087386417331 "BirthDatePosLog100" "r" "Milk" 1 7 49 1989 "UPT78" 1996 "AVO89" "gaussian" 1 0.25
"1990" "AVO90" 397.029191355212 "BirthDatePosLog100" "r" "Naive" 1 4 16 1990 "UPT78" 1994 "AVO90" "gaussian" 1 0
"1991" "AVO90" 366.356164612965 "BirthDatePosLog100" "r" "Summeryeld" 2 13 169 1990 "UPT78" 2003 "AVO90" "gaussian" 1 0
"1992" "AVO90" 378.418963391826 "BirthDatePosLog100" "r" "Milk" 2 5 25 1990 "UPT78" 1995 "AVO90" "gaussian" 1 0
"1993" "AVO90" 325.809653802148 "BirthDatePosLog100" "r" "Milk" 1 8 64 1990 "UPT78" 1998 "AVO90" "gaussian" 1 0
"1994" "AVO90" 346.573590279973 "BirthDatePosLog100" "r" "Milk" 2 6 36 1990 "UPT78" 1996 "AVO90" "gaussian" 1 0
"1995" "AVO90" 385.014760171006 "BirthDatePosLog100" "r" "Trueyeld" 1 12 144 1990 "UPT78" 2002 "AVO90" "gaussian" 1 0
"1996" "AVO90" 340.119738166216 "BirthDatePosLog100" "r" "Winteryeld" 2 9 81 1990 "UPT78" 1999 "AVO90" "gaussian" 1 0
"1997" "AVO90" 340.119738166216 "BirthDatePosLog100" "r" "Milk" 1 7 49 1990 "UPT78" 1997 "AVO90" "gaussian" 1 0
"1998" "AVO90" 385.014760171006 "BirthDatePosLog100" "r" "Winteryeld" 1 10 100 1990 "UPT78" 2000 "AVO90" "gaussian" 1 0
"1999" "AYE09" 340.119738166216 "BirthDatePosLog100" "r" "Milk" 1 7 49 2009 "MEE03" 2016 "AYE09" "gaussian" 3 0.578125
"2000" "AYE09" 321.88758248682 "BirthDatePosLog100" "r" "Naive" 2 4 16 2009 "MEE03" 2013 "AYE09" "gaussian" 3 0.578125
"2001" "AYE09" 333.22045101752 "BirthDatePosLog100" "r" "Trueyeld" 1 6 36 2009 "MEE03" 2015 "AYE09" "gaussian" 3 0.578125
"2002" "AYE10" 317.805383034795 "BirthDatePosLog100" "r" "Naive" 1 5 25 2010 "MEE03" 2015 "AYE10" "gaussian" 3 0.640625
"2003" "AYE10" 317.805383034795 "BirthDatePosLog100" "r" "Milk" 1 6 36 2010 "MEE03" 2016 "AYE10" "gaussian" 3 0.640625
"2004" "AYE12" 321.88758248682 "BirthDatePosLog100" "r" "Naive" 1 4 16 2012 "MEE03" 2016 "AYE12" "gaussian" 3 0.578125
"2005" "AZU05" 363.758615972639 "BirthDatePosLog100" "r" "Summeryeld" 2 6 36 2005 "CRM01" 2011 "AZU05" "gaussian" 3 0.3125
"2006" "AZU05" 385.014760171006 "BirthDatePosLog100" "r" "Naive" 2 4 16 2005 "CRM01" 2009 "AZU05" "gaussian" 3 0.3125
"2007" "AZU05" 321.88758248682 "BirthDatePosLog100" "r" "Milk" 1 7 49 2005 "CRM01" 2012 "AZU05" "gaussian" 3 0.3125
"2008" "AZU05" 343.398720448515 "BirthDatePosLog100" "r" "Summeryeld" 3 5 25 2005 "CRM01" 2010 "AZU05" "gaussian" 3 0.3125
"2009" "AZU07" 389.182029811063 "BirthDatePosLog100" "r" "Winteryeld" 2 4 16 2007 "CRM01" 2011 "AZU07" "gaussian" 3 0.28125
"2010" "AZU07" 373.766961828337 "BirthDatePosLog100" "r" "Naive" 2 3 9 2007 "CRM01" 2010 "AZU07" "gaussian" 3 0.28125
"2011" "AZU08" 304.452243772342 "BirthDatePosLog100" "r" "Summeryeld" 3 5 25 2008 "CRM01" 2013 "AZU08" "gaussian" 3 0.578125
"2012" "AZU08" 329.583686600433 "BirthDatePosLog100" "r" "Naive" 1 4 16 2008 "CRM01" 2012 "AZU08" "gaussian" 3 0.578125
"2013" "BAC98" 349.650756146648 "BirthDatePosLog100" "r" "Naive" 1 4 16 1998 "PTN93" 2002 "BAC98" "gaussian" 1 0.3125
"2014" "BAC98" 371.357206670431 "BirthDatePosLog100" "r" "Milk" 1 5 25 1998 "PTN93" 2003 "BAC98" "gaussian" 1 0.3125
"2015" "BAC98" 382.864139648909 "BirthDatePosLog100" "r" "Milk" 3 9 81 1998 "PTN93" 2007 "BAC98" "gaussian" 1 0.3125
"2016" "BAC98" 321.88758248682 "BirthDatePosLog100" "r" "Trueyeld" 1 8 64 1998 "PTN93" 2006 "BAC98" "gaussian" 1 0.3125
"2017" "BAC98" 346.573590279973 "BirthDatePosLog100" "r" "Milk" 2 6 36 1998 "PTN93" 2004 "BAC98" "gaussian" 1 0.3125
"2018" "BAR79" 363.758615972639 "BirthDatePosLog100" "r" "Milk" 2 6 36 1979 "UPR71" 1985 "BAR79" "gaussian" 1 0.25
"2019" "BAR79" 378.418963391826 "BirthDatePosLog100" "r" "Naive" 1 4 16 1979 "UPR71" 1983 "BAR79" "gaussian" 1 0.25
"2020" "BAR79" 355.534806148941 "BirthDatePosLog100" "r" "Trueyeld" 1 8 64 1979 "UPR71" 1987 "BAR79" "gaussian" 1 0.25
"2021" "BAR79" 358.351893845611 "BirthDatePosLog100" "r" "Trueyeld" 1 11 121 1979 "UPR71" 1990 "BAR79" "gaussian" 1 0.25
"2022" "BAR79" 373.766961828337 "BirthDatePosLog100" "r" "Winteryeld" 1 5 25 1979 "UPR71" 1984 "BAR79" "gaussian" 1 0.25
"2023" "BAR79" 340.119738166216 "BirthDatePosLog100" "r" "Milk" 1 9 81 1979 "UPR71" 1988 "BAR79" "gaussian" 1 0.25
"2024" "BAR79" 355.534806148941 "BirthDatePosLog100" "r" "Milk" 2 12 144 1979 "UPR71" 1991 "BAR79" "gaussian" 1 0.25
"2025" "BAR80" 358.351893845611 "BirthDatePosLog100" "r" "Winteryeld" 1 12 144 1980 "UPR71" 1992 "BAR80" "gaussian" 1 0
"2026" "BAR80" 352.636052461616 "BirthDatePosLog100" "r" "Milk" 2 8 64 1980 "UPR71" 1988 "BAR80" "gaussian" 1 0
"2027" "BAR80" 380.666248977032 "BirthDatePosLog100" "r" "Naive" 2 4 16 1980 "UPR71" 1984 "BAR80" "gaussian" 1 0
"2028" "BAR80" 376.120011569356 "BirthDatePosLog100" "r" "Winteryeld" 1 9 81 1980 "UPR71" 1989 "BAR80" "gaussian" 1 0
"2029" "BAR80" 382.864139648909 "BirthDatePosLog100" "r" "Winteryeld" 2 6 36 1980 "UPR71" 1986 "BAR80" "gaussian" 1 0
"2030" "BAR80" 346.573590279973 "BirthDatePosLog100" "r" "Milk" 2 11 121 1980 "UPR71" 1991 "BAR80" "gaussian" 1 0
"2031" "BAR80" 361.091791264422 "BirthDatePosLog100" "r" "Milk" 1 7 49 1980 "UPR71" 1987 "BAR80" "gaussian" 1 0
"2032" "BAR80" 336.729582998647 "BirthDatePosLog100" "r" "Milk" 1 10 100 1980 "UPR71" 1990 "BAR80" "gaussian" 1 0
"2033" "BAR80" 412.713438504509 "BirthDatePosLog100" "r" "Milk" 2 5 25 1980 "UPR71" 1985 "BAR80" "gaussian" 1 0
"2034" "BAR83" 333.22045101752 "BirthDatePosLog100" "r" "Trueyeld" 2 9 81 1983 "UPR71" 1992 "BAR83" "gaussian" 1 0.5
"2035" "BAR83" 358.351893845611 "BirthDatePosLog100" "r" "Milk" 1 7 49 1983 "UPR71" 1990 "BAR83" "gaussian" 1 0.5
"2036" "BAR83" 358.351893845611 "BirthDatePosLog100" "r" "Trueyeld" 2 6 36 1983 "UPR71" 1989 "BAR83" "gaussian" 1 0.5
"2037" "BAR83" 309.104245335832 "BirthDatePosLog100" "r" "Trueyeld" 1 11 121 1983 "UPR71" 1994 "BAR83" "gaussian" 1 0.5
"2038" "BAR83" 389.182029811063 "BirthDatePosLog100" "r" "Naive" 1 4 16 1983 "UPR71" 1987 "BAR83" "gaussian" 1 0.5
"2039" "BAR84" 378.418963391826 "BirthDatePosLog100" "r" "Winteryeld" 1 5 25 1984 "UPR71" 1989 "BAR84" "gaussian" 1 0
"2040" "BAR84" 329.583686600433 "BirthDatePosLog100" "r" "Trueyeld" 2 10 100 1984 "UPR71" 1994 "BAR84" "gaussian" 1 0
"2041" "BAR84" 346.573590279973 "BirthDatePosLog100" "r" "Naive" 1 4 16 1984 "UPR71" 1988 "BAR84" "gaussian" 1 0
"2042" "BAR84" 346.573590279973 "BirthDatePosLog100" "r" "Winteryeld" 2 6 36 1984 "UPR71" 1990 "BAR84" "gaussian" 1 0
"2043" "BAR84" 371.357206670431 "BirthDatePosLog100" "r" "Winteryeld" 2 8 64 1984 "UPR71" 1992 "BAR84" "gaussian" 1 0
"2044" "BAR84" 340.119738166216 "BirthDatePosLog100" "r" "Winteryeld" 2 7 49 1984 "UPR71" 1991 "BAR84" "gaussian" 1 0
"2045" "BCL84" 317.805383034795 "BirthDatePosLog100" "r" "Naive" 1 6 36 1984 "BUC81" 1990 "BCL84" "gaussian" 1 0.0625
"2046" "BCL84" 363.758615972639 "BirthDatePosLog100" "r" "Winteryeld" 1 7 49 1984 "BUC81" 1991 "BCL84" "gaussian" 1 0.0625
"2047" "BCL84" 371.357206670431 "BirthDatePosLog100" "r" "Winteryeld" 2 8 64 1984 "BUC81" 1992 "BCL84" "gaussian" 1 0.0625
"2048" "BCL87" 343.398720448515 "BirthDatePosLog100" "r" "Naive" 1 5 25 1987 "BUC81" 1992 "BCL87" "gaussian" 1 0.1875
"2049" "BCL93" 325.809653802148 "BirthDatePosLog100" "r" "Milk" 1 10 100 1993 "BUC81" 2003 "BCL93" "gaussian" 1 0.4375
"2050" "BCL93" 355.534806148941 "BirthDatePosLog100" "r" "Naive" 1 3 9 1993 "BUC81" 1996 "BCL93" "gaussian" 1 0.4375
"2051" "BCL93" 470.048036579242 "BirthDatePosLog100" "r" "Milk" 1 6 36 1993 "BUC81" 1999 "BCL93" "gaussian" 1 0.4375
"2052" "BCL93" 376.120011569356 "BirthDatePosLog100" "r" "Winteryeld" 1 7 49 1993 "BUC81" 2000 "BCL93" "gaussian" 1 0.4375
"2053" "BCL93" 333.22045101752 "BirthDatePosLog100" "r" "Milk" 2 11 121 1993 "BUC81" 2004 "BCL93" "gaussian" 1 0.4375
"2054" "BCL93" 358.351893845611 "BirthDatePosLog100" "r" "Winteryeld" 2 8 64 1993 "BUC81" 2001 "BCL93" "gaussian" 1 0.4375
"2055" "BCL93" 363.758615972639 "BirthDatePosLog100" "r" "Winteryeld" 2 12 144 1993 "BUC81" 2005 "BCL93" "gaussian" 1 0.4375
"2056" "BCL93" 346.573590279973 "BirthDatePosLog100" "r" "Trueyeld" 1 5 25 1993 "BUC81" 1998 "BCL93" "gaussian" 1 0.4375
"2057" "BCL93" 371.357206670431 "BirthDatePosLog100" "r" "Winteryeld" 1 13 169 1993 "BUC81" 2006 "BCL93" "gaussian" 1 0.4375
"2058" "BCL93" 340.119738166216 "BirthDatePosLog100" "r" "Winteryeld" 1 9 81 1993 "BUC81" 2002 "BCL93" "gaussian" 1 0.4375
"2059" "BCL95" 397.029191355212 "BirthDatePosLog100" "r" "Trueyeld" 2 7 49 1995 "BUC81" 2002 "BCL95" "gaussian" 1 0.3125
"2060" "BCL95" 313.549421592915 "BirthDatePosLog100" "r" "Naive" 1 5 25 1995 "BUC81" 2000 "BCL95" "gaussian" 1 0.3125
"2061" "BCL95" 349.650756146648 "BirthDatePosLog100" "r" "Trueyeld" 1 9 81 1995 "BUC81" 2004 "BCL95" "gaussian" 1 0.3125
"2062" "BCL96" 376.120011569356 "BirthDatePosLog100" "r" "Naive" 2 4 16 1996 "BUC81" 2000 "BCL96" "gaussian" 1 0.25
"2063" "BCL96" 346.573590279973 "BirthDatePosLog100" "r" "Milk" 1 7 49 1996 "BUC81" 2003 "BCL96" "gaussian" 1 0.25
"2064" "BCL96" 363.758615972639 "BirthDatePosLog100" "r" "Trueyeld" 1 9 81 1996 "BUC81" 2005 "BCL96" "gaussian" 1 0.25
"2065" "BCL96" 368.887945411394 "BirthDatePosLog100" "r" "Trueyeld" 2 11 121 1996 "BUC81" 2007 "BCL96" "gaussian" 1 0.25
"2066" "BCL96" 378.418963391826 "BirthDatePosLog100" "r" "Trueyeld" 2 6 36 1996 "BUC81" 2002 "BCL96" "gaussian" 1 0.25
"2067" "BEA00" 343.398720448515 "BirthDatePosLog100" "r" "Trueyeld" 2 6 36 2000 "MOO96" 2006 "BEA00" "gaussian" 1 0.375
"2068" "BEA00" 336.729582998647 "BirthDatePosLog100" "r" "Trueyeld" 3 16 256 2000 "MOO96" 2016 "BEA00" "gaussian" 1 0.375
"2069" "BEA00" 361.091791264422 "BirthDatePosLog100" "r" "Trueyeld" 1 8 64 2000 "MOO96" 2008 "BEA00" "gaussian" 1 0.375
"2070" "BEA00" 352.636052461616 "BirthDatePosLog100" "r" "Trueyeld" 2 14 196 2000 "MOO96" 2014 "BEA00" "gaussian" 1 0.375
"2071" "BEA00" 349.650756146648 "BirthDatePosLog100" "r" "Milk" 3 9 81 2000 "MOO96" 2009 "BEA00" "gaussian" 1 0.375
"2072" "BEA00" 333.22045101752 "BirthDatePosLog100" "r" "Naive" 1 4 16 2000 "MOO96" 2004 "BEA00" "gaussian" 1 0.375
"2073" "BEE93" 317.805383034795 "BirthDatePosLog100" "r" "Naive" 1 4 16 1993 "PET85" 1997 "BEE93" "gaussian" 3 0.5625
"2074" "BEE93" 352.636052461616 "BirthDatePosLog100" "r" "Trueyeld" 3 16 256 1993 "PET85" 2009 "BEE93" "gaussian" 3 0.5625
"2075" "BEE93" 317.805383034795 "BirthDatePosLog100" "r" "Trueyeld" 2 14 196 1993 "PET85" 2007 "BEE93" "gaussian" 3 0.5625
"2076" "BEE93" 385.014760171006 "BirthDatePosLog100" "r" "Milk" 2 5 25 1993 "PET85" 1998 "BEE93" "gaussian" 3 0.5625
"2077" "BEE93" 325.809653802148 "BirthDatePosLog100" "r" "Trueyeld" 1 7 49 1993 "PET85" 2000 "BEE93" "gaussian" 3 0.5625
"2078" "BEE93" 376.120011569356 "BirthDatePosLog100" "r" "Summeryeld" 3 17 289 1993 "PET85" 2010 "BEE93" "gaussian" 3 0.5625
"2079" "BEE93" 476.217393479776 "BirthDatePosLog100" "r" "Trueyeld" 1 11 121 1993 "PET85" 2004 "BEE93" "gaussian" 3 0.5625
"2080" "BEE93" 373.766961828337 "BirthDatePosLog100" "r" "Trueyeld" 2 9 81 1993 "PET85" 2002 "BEE93" "gaussian" 3 0.5625
"2081" "BEE94" 340.119738166216 "BirthDatePosLog100" "r" "Trueyeld" 1 6 36 1994 "PET85" 2000 "BEE94" "gaussian" 3 0.5625
"2082" "BEE94" 336.729582998647 "BirthDatePosLog100" "r" "Naive" 1 4 16 1994 "PET85" 1998 "BEE94" "gaussian" 3 0.5625
"2083" "BET73" 333.22045101752 "BirthDatePosLog100" "r" "Summeryeld" 1 12 144 1973 "BLT68" 1985 "BET73" "gaussian" 1 0
"2084" "BET73" 411.087386417331 "BirthDatePosLog100" "r" "Milk" 2 5 25 1973 "BLT68" 1978 "BET73" "gaussian" 1 0
"2085" "BET73" 333.22045101752 "BirthDatePosLog100" "r" "Summeryeld" 2 8 64 1973 "BLT68" 1981 "BET73" "gaussian" 1 0
"2086" "BET73" 299.573227355399 "BirthDatePosLog100" "r" "Naive" 2 4 16 1973 "BLT68" 1977 "BET73" "gaussian" 1 0
"2087" "BET73" 389.182029811063 "BirthDatePosLog100" "r" "Milk" 2 9 81 1973 "BLT68" 1982 "BET73" "gaussian" 1 0
"2088" "BET73" 325.809653802148 "BirthDatePosLog100" "r" "Trueyeld" 2 11 121 1973 "BLT68" 1984 "BET73" "gaussian" 1 0
"2089" "BET73" 361.091791264422 "BirthDatePosLog100" "r" "Trueyeld" 1 7 49 1973 "BLT68" 1980 "BET73" "gaussian" 1 0
"2090" "BIE01" 373.766961828337 "BirthDatePosLog100" "r" "Naive" 1 4 16 2001 "CFI94" 2005 "BIE01" "gaussian" 1 0.59375
"2091" "BIE01" 391.202300542815 "BirthDatePosLog100" "r" "Milk" 2 10 100 2001 "CFI94" 2011 "BIE01" "gaussian" 1 0.59375
"2092" "BIE01" 355.534806148941 "BirthDatePosLog100" "r" "Trueyeld" 1 9 81 2001 "CFI94" 2010 "BIE01" "gaussian" 1 0.59375
"2093" "BIE01" 355.534806148941 "BirthDatePosLog100" "r" "Milk" 2 5 25 2001 "CFI94" 2006 "BIE01" "gaussian" 1 0.59375
"2094" "BIE01" 368.887945411394 "BirthDatePosLog100" "r" "Winteryeld" 3 6 36 2001 "CFI94" 2007 "BIE01" "gaussian" 1 0.59375
"2095" "BIE97" 371.357206670431 "BirthDatePosLog100" "r" "Trueyeld" 2 8 64 1997 "CFI94" 2005 "BIE97" "gaussian" 1 0.28125
"2096" "BIE97" 373.766961828337 "BirthDatePosLog100" "r" "Trueyeld" 1 10 100 1997 "CFI94" 2007 "BIE97" "gaussian" 1 0.28125
"2097" "BIE97" 382.864139648909 "BirthDatePosLog100" "r" "Naive" 3 4 16 1997 "CFI94" 2001 "BIE97" "gaussian" 1 0.28125
"2098" "BIE97" 373.766961828337 "BirthDatePosLog100" "r" "Summeryeld" 2 5 25 1997 "CFI94" 2002 "BIE97" "gaussian" 1 0.28125
"2099" "BIE97" 402.535169073515 "BirthDatePosLog100" "r" "Milk" 2 6 36 1997 "CFI94" 2003 "BIE97" "gaussian" 1 0.28125
"2100" "BIE97" 352.636052461616 "BirthDatePosLog100" "r" "Trueyeld" 2 12 144 1997 "CFI94" 2009 "BIE97" "gaussian" 1 0.28125
"2101" "BIG76" 391.202300542815 "BirthDatePosLog100" "r" "Milk" 1 9 81 1976 "BIGHE" 1985 "BIG76" "gaussian" 1 0
"2102" "BIG76" 412.713438504509 "BirthDatePosLog100" "r" "Milk" 1 7 49 1976 "BIGHE" 1983 "BIG76" "gaussian" 1 0
"2103" "BIG76" 498.360662170834 "BirthDatePosLog100" "r" "Naive" 2 4 16 1976 "BIGHE" 1980 "BIG76" "gaussian" 1 0
"2104" "BIG76" 393.182563272433 "BirthDatePosLog100" "r" "Milk" 2 6 36 1976 "BIGHE" 1982 "BIG76" "gaussian" 1 0
"2105" "BIG76" 385.014760171006 "BirthDatePosLog100" "r" "Winteryeld" 2 8 64 1976 "BIGHE" 1984 "BIG76" "gaussian" 1 0
"2106" "BIG76" 391.202300542815 "BirthDatePosLog100" "r" "Milk" 1 11 121 1976 "BIGHE" 1987 "BIG76" "gaussian" 1 0
"2107" "BIG76" 397.029191355212 "BirthDatePosLog100" "r" "Winteryeld" 1 10 100 1976 "BIGHE" 1986 "BIG76" "gaussian" 1 0
"2108" "BIG76" 387.120101090789 "BirthDatePosLog100" "r" "Summeryeld" 1 5 25 1976 "BIGHE" 1981 "BIG76" "gaussian" 1 0
"2109" "BIL84" 321.88758248682 "BirthDatePosLog100" "r" "Milk" 1 12 144 1984 "WHO79" 1996 "BIL84" "gaussian" 1 0.5
"2110" "BIL84" 363.758615972639 "BirthDatePosLog100" "r" "Summeryeld" 1 9 81 1984 "WHO79" 1993 "BIL84" "gaussian" 1 0.5
"2111" "BIL84" 461.512051684126 "BirthDatePosLog100" "r" "Milk" 3 10 100 1984 "WHO79" 1994 "BIL84" "gaussian" 1 0.5
"2112" "BIL84" 368.887945411394 "BirthDatePosLog100" "r" "Naive" 2 5 25 1984 "WHO79" 1989 "BIL84" "gaussian" 1 0.5
"2113" "BIL84" 385.014760171006 "BirthDatePosLog100" "r" "Summeryeld" 3 8 64 1984 "WHO79" 1992 "BIL84" "gaussian" 1 0.5
"2114" "BIL84" 343.398720448515 "BirthDatePosLog100" "r" "Trueyeld" 1 14 196 1984 "WHO79" 1998 "BIL84" "gaussian" 1 0.5
"2115" "BIL84" 355.534806148941 "BirthDatePosLog100" "r" "Summeryeld" 2 11 121 1984 "WHO79" 1995 "BIL84" "gaussian" 1 0.5
"2116" "BIL84" 440.671924726425 "BirthDatePosLog100" "r" "Winteryeld" 2 7 49 1984 "WHO79" 1991 "BIL84" "gaussian" 1 0.5
"2117" "BIL84" 329.583686600433 "BirthDatePosLog100" "r" "Summeryeld" 2 6 36 1984 "WHO79" 1990 "BIL84" "gaussian" 1 0.5
"2118" "BIT01" 340.119738166216 "BirthDatePosLog100" "r" "Milk" 2 7 49 2001 "SQU97" 2008 "BIT01" "gaussian" 1 0.140625
"2119" "BIT01" 325.809653802148 "BirthDatePosLog100" "r" "Trueyeld" 2 5 25 2001 "SQU97" 2006 "BIT01" "gaussian" 1 0.140625
"2120" "BIT01" 378.418963391826 "BirthDatePosLog100" "r" "Naive" 2 3 9 2001 "SQU97" 2004 "BIT01" "gaussian" 1 0.140625
"2121" "BIT01" 309.104245335832 "BirthDatePosLog100" "r" "Milk" 2 6 36 2001 "SQU97" 2007 "BIT01" "gaussian" 1 0.140625
"2122" "BLC83" 325.809653802148 "BirthDatePosLog100" "r" "Trueyeld" 1 11 121 1983 "BLO72" 1994 "BLC83" "gaussian" 2 0
"2123" "BLC83" 352.636052461616 "BirthDatePosLog100" "r" "Summeryeld" 2 9 81 1983 "BLO72" 1992 "BLC83" "gaussian" 2 0
"2124" "BLC83" 387.120101090789 "BirthDatePosLog100" "r" "Naive" 3 6 36 1983 "BLO72" 1989 "BLC83" "gaussian" 2 0
"2125" "BLC83" 361.091791264422 "BirthDatePosLog100" "r" "Winteryeld" 2 8 64 1983 "BLO72" 1991 "BLC83" "gaussian" 2 0
"2126" "BLC83" 333.22045101752 "BirthDatePosLog100" "r" "Summeryeld" 2 7 49 1983 "BLO72" 1990 "BLC83" "gaussian" 2 0
"2127" "BLF95" 317.805383034795 "BirthDatePosLog100" "r" "Trueyeld" 3 9 81 1995 "BLUFF" 2004 "BLF95" "gaussian" 3 0.875
"2128" "BLO72" 368.887945411394 "BirthDatePosLog100" "r" "Summeryeld" 2 13 169 1972 "BLOSS" 1985 "BLO72" "gaussian" 1 0
"2129" "BLO72" 397.029191355212 "BirthDatePosLog100" "r" "Winteryeld" 3 16 256 1972 "BLOSS" 1988 "BLO72" "gaussian" 1 0
"2130" "BLO72" 385.014760171006 "BirthDatePosLog100" "r" "Trueyeld" 1 15 225 1972 "BLOSS" 1987 "BLO72" "gaussian" 1 0
"2131" "BLO72" 412.713438504509 "BirthDatePosLog100" "r" "Naive" 1 4 16 1972 "BLOSS" 1976 "BLO72" "gaussian" 1 0
"2132" "BLO72" 349.650756146648 "BirthDatePosLog100" "r" "Trueyeld" 1 7 49 1972 "BLOSS" 1979 "BLO72" "gaussian" 1 0
"2133" "BLO72" 380.666248977032 "BirthDatePosLog100" "r" "Milk" 3 12 144 1972 "BLOSS" 1984 "BLO72" "gaussian" 1 0
"2134" "BLO72" 363.758615972639 "BirthDatePosLog100" "r" "Summeryeld" 2 8 64 1972 "BLOSS" 1980 "BLO72" "gaussian" 1 0
"2135" "BLO72" 439.444915467244 "BirthDatePosLog100" "r" "Summeryeld" 1 17 289 1972 "BLOSS" 1989 "BLO72" "gaussian" 1 0
"2136" "BLO72" 376.120011569356 "BirthDatePosLog100" "r" "Winteryeld" 2 9 81 1972 "BLOSS" 1981 "BLO72" "gaussian" 1 0
"2137" "BLO72" 358.351893845611 "BirthDatePosLog100" "r" "Summeryeld" 1 5 25 1972 "BLOSS" 1977 "BLO72" "gaussian" 1 0
"2138" "BLO72" 409.43445622221 "BirthDatePosLog100" "r" "Summeryeld" 1 11 121 1972 "BLOSS" 1983 "BLO72" "gaussian" 1 0
"2139" "BLO72" 387.120101090789 "BirthDatePosLog100" "r" "Milk" 2 10 100 1972 "BLOSS" 1982 "BLO72" "gaussian" 1 0
"2140" "BLO75" 414.313472639153 "BirthDatePosLog100" "r" "Trueyeld" 1 6 36 1975 "BLOSS" 1981 "BLO75" "gaussian" 1 0
"2141" "BLO75" 400.733318523247 "BirthDatePosLog100" "r" "Naive" 2 4 16 1975 "BLOSS" 1979 "BLO75" "gaussian" 1 0
"2142" "BLO75" 407.753744390572 "BirthDatePosLog100" "r" "Winteryeld" 2 17 289 1975 "BLOSS" 1992 "BLO75" "gaussian" 1 0
"2143" "BLO75" 363.758615972639 "BirthDatePosLog100" "r" "Milk" 2 10 100 1975 "BLOSS" 1985 "BLO75" "gaussian" 1 0
"2144" "BLO75" 368.887945411394 "BirthDatePosLog100" "r" "Trueyeld" 1 16 256 1975 "BLOSS" 1991 "BLO75" "gaussian" 1 0
"2145" "BLO75" 395.124371858143 "BirthDatePosLog100" "r" "Trueyeld" 2 14 196 1975 "BLOSS" 1989 "BLO75" "gaussian" 1 0
"2146" "BLO75" 358.351893845611 "BirthDatePosLog100" "r" "Trueyeld" 2 12 144 1975 "BLOSS" 1987 "BLO75" "gaussian" 1 0
"2147" "BLO75" 358.351893845611 "BirthDatePosLog100" "r" "Trueyeld" 2 9 81 1975 "BLOSS" 1984 "BLO75" "gaussian" 1 0
"2148" "BLO80" 376.120011569356 "BirthDatePosLog100" "r" "Summeryeld" 2 5 25 1980 "BLOSS" 1985 "BLO80" "gaussian" 1 0
"2149" "BLO80" 376.120011569356 "BirthDatePosLog100" "r" "Trueyeld" 2 7 49 1980 "BLOSS" 1987 "BLO80" "gaussian" 1 0
"2150" "BLO80" 398.898404656427 "BirthDatePosLog100" "r" "Naive" 3 4 16 1980 "BLOSS" 1984 "BLO80" "gaussian" 1 0
"2151" "BLT69" 373.766961828337 "BirthDatePosLog100" "r" "Milk" 2 5 25 1969 "BLTLE" 1974 "BLT69" "gaussian" 1 0
"2152" "BLT69" 343.398720448515 "BirthDatePosLog100" "r" "Winteryeld" 2 6 36 1969 "BLTLE" 1975 "BLT69" "gaussian" 1 0
"2153" "BLT69" 380.666248977032 "BirthDatePosLog100" "r" "Trueyeld" 1 15 225 1969 "BLTLE" 1984 "BLT69" "gaussian" 1 0
"2154" "BLT69" 368.887945411394 "BirthDatePosLog100" "r" "Milk" 2 8 64 1969 "BLTLE" 1977 "BLT69" "gaussian" 1 0
"2155" "BLT69" 407.753744390572 "BirthDatePosLog100" "r" "Milk" 1 12 144 1969 "BLTLE" 1981 "BLT69" "gaussian" 1 0
"2156" "BLT69" 361.091791264422 "BirthDatePosLog100" "r" "Naive" 2 3 9 1969 "BLTLE" 1972 "BLT69" "gaussian" 1 0
"2157" "BLT69" 373.766961828337 "BirthDatePosLog100" "r" "Winteryeld" 2 13 169 1969 "BLTLE" 1982 "BLT69" "gaussian" 1 0
"2158" "BLT69" 395.124371858143 "BirthDatePosLog100" "r" "Trueyeld" 1 11 121 1969 "BLTLE" 1980 "BLT69" "gaussian" 1 0
"2159" "BLT69" 417.438726989564 "BirthDatePosLog100" "r" "Milk" 2 9 81 1969 "BLTLE" 1978 "BLT69" "gaussian" 1 0
"2160" "BLT69" 349.650756146648 "BirthDatePosLog100" "r" "Milk" 2 7 49 1969 "BLTLE" 1976 "BLT69" "gaussian" 1 0
"2161" "BLT73" 433.073334028633 "BirthDatePosLog100" "r" "Trueyeld" 2 6 36 1973 "BLTLE" 1979 "BLT73" "gaussian" 1 0
"2162" "BLT73" 313.549421592915 "BirthDatePosLog100" "r" "Naive" 1 4 16 1973 "BLTLE" 1977 "BLT73" "gaussian" 1 0
"2163" "BLT73" 329.583686600433 "BirthDatePosLog100" "r" "Trueyeld" 2 9 81 1973 "BLTLE" 1982 "BLT73" "gaussian" 1 0
"2164" "BLT75" 391.202300542815 "BirthDatePosLog100" "r" "Milk" 2 6 36 1975 "BLTLE" 1981 "BLT75" "gaussian" 1 0
"2165" "BLT75" 366.356164612965 "BirthDatePosLog100" "r" "Winteryeld" 1 9 81 1975 "BLTLE" 1984 "BLT75" "gaussian" 1 0
"2166" "BLT75" 376.120011569356 "BirthDatePosLog100" "r" "Winteryeld" 1 8 64 1975 "BLTLE" 1983 "BLT75" "gaussian" 1 0
"2167" "BLT75" 336.729582998647 "BirthDatePosLog100" "r" "Milk" 1 10 100 1975 "BLTLE" 1985 "BLT75" "gaussian" 1 0
"2168" "BLT75" 336.729582998647 "BirthDatePosLog100" "r" "Naive" 1 3 9 1975 "BLTLE" 1978 "BLT75" "gaussian" 1 0
"2169" "BLT75" 363.758615972639 "BirthDatePosLog100" "r" "Winteryeld" 2 7 49 1975 "BLTLE" 1982 "BLT75" "gaussian" 1 0
"2170" "BLT75" 321.88758248682 "BirthDatePosLog100" "r" "Trueyeld" 1 13 169 1975 "BLTLE" 1988 "BLT75" "gaussian" 1 0
"2171" "BLT75" 382.864139648909 "BirthDatePosLog100" "r" "Trueyeld" 2 5 25 1975 "BLTLE" 1980 "BLT75" "gaussian" 1 0
"2172" "BLT75" 343.398720448515 "BirthDatePosLog100" "r" "Winteryeld" 2 16 256 1975 "BLTLE" 1991 "BLT75" "gaussian" 1 0
"2173" "BLT75" 358.351893845611 "BirthDatePosLog100" "r" "Milk" 1 14 196 1975 "BLTLE" 1989 "BLT75" "gaussian" 1 0
"2174" "BLT75" 317.805383034795 "BirthDatePosLog100" "r" "Summeryeld" 1 17 289 1975 "BLTLE" 1992 "BLT75" "gaussian" 1 0
"2175" "BLT75" 352.636052461616 "BirthDatePosLog100" "r" "Milk" 1 15 225 1975 "BLTLE" 1990 "BLT75" "gaussian" 1 0
"2176" "BMB10" 352.636052461616 "BirthDatePosLog100" "r" "Naive" 3 4 16 2010 "SSK06" 2014 "BMB10" "gaussian" 3 0.408203125
"2177" "BMB10" 352.636052461616 "BirthDatePosLog100" "r" "Summeryeld" 2 5 25 2010 "SSK06" 2015 "BMB10" "gaussian" 3 0.408203125
"2178" "BMB10" 368.887945411394 "BirthDatePosLog100" "r" "Milk" 2 6 36 2010 "SSK06" 2016 "BMB10" "gaussian" 3 0.408203125
"2179" "BNS07" 352.636052461616 "BirthDatePosLog100" "r" "Naive" 2 3 9 2007 "PCL02" 2010 "BNS07" "gaussian" 3 0.125
"2180" "BNX93" 317.805383034795 "BirthDatePosLog100" "r" "Trueyeld" 2 8 64 1993 "FUL89" 2001 "BNX93" "gaussian" 1 0.375
"2181" "BNX93" 329.583686600433 "BirthDatePosLog100" "r" "Trueyeld" 2 6 36 1993 "FUL89" 1999 "BNX93" "gaussian" 1 0.375
"2182" "BNX93" 355.534806148941 "BirthDatePosLog100" "r" "Milk" 2 14 196 1993 "FUL89" 2007 "BNX93" "gaussian" 1 0.375
"2183" "BNX93" 340.119738166216 "BirthDatePosLog100" "r" "Naive" 1 4 16 1993 "FUL89" 1997 "BNX93" "gaussian" 1 0.375
"2184" "BNX93" 385.014760171006 "BirthDatePosLog100" "r" "Trueyeld" 2 10 100 1993 "FUL89" 2003 "BNX93" "gaussian" 1 0.375
"2185" "BNX93" 352.636052461616 "BirthDatePosLog100" "r" "Winteryeld" 1 11 121 1993 "FUL89" 2004 "BNX93" "gaussian" 1 0.375
"2186" "BNX93" 336.729582998647 "BirthDatePosLog100" "r" "Trueyeld" 2 13 169 1993 "FUL89" 2006 "BNX93" "gaussian" 1 0.375
"2187" "BNX94" 355.534806148941 "BirthDatePosLog100" "r" "Summeryeld" 2 6 36 1994 "FUL89" 2000 "BNX94" "gaussian" 1 0.25
"2188" "BNX94" 325.809653802148 "BirthDatePosLog100" "r" "Trueyeld" 1 11 121 1994 "FUL89" 2005 "BNX94" "gaussian" 1 0.25
"2189" "BNX94" 363.758615972639 "BirthDatePosLog100" "r" "Milk" 1 7 49 1994 "FUL89" 2001 "BNX94" "gaussian" 1 0.25
"2190" "BNX94" 491.998092582812 "BirthDatePosLog100" "r" "Milk" 2 8 64 1994 "FUL89" 2002 "BNX94" "gaussian" 1 0.25
"2191" "BNX94" 361.091791264422 "BirthDatePosLog100" "r" "Milk" 1 9 81 1994 "FUL89" 2003 "BNX94" "gaussian" 1 0.25
"2192" "BNX94" 349.650756146648 "BirthDatePosLog100" "r" "Milk" 2 13 169 1994 "FUL89" 2007 "BNX94" "gaussian" 1 0.25
"2193" "BNX94" 343.398720448515 "BirthDatePosLog100" "r" "Milk" 2 12 144 1994 "FUL89" 2006 "BNX94" "gaussian" 1 0.25
"2194" "BNX94" 361.091791264422 "BirthDatePosLog100" "r" "Naive" 2 5 25 1994 "FUL89" 1999 "BNX94" "gaussian" 1 0.25
"2195" "BNX95" 385.014760171006 "BirthDatePosLog100" "r" "Naive" 2 5 25 1995 "FUL89" 2000 "BNX95" "gaussian" 1 0.25
"2196" "BNX95" 382.864139648909 "BirthDatePosLog100" "r" "Milk" 2 8 64 1995 "FUL89" 2003 "BNX95" "gaussian" 1 0.25
"2197" "BNX95" 382.864139648909 "BirthDatePosLog100" "r" "Trueyeld" 1 7 49 1995 "FUL89" 2002 "BNX95" "gaussian" 1 0.25
"2198" "BNX95" 373.766961828337 "BirthDatePosLog100" "r" "Trueyeld" 2 10 100 1995 "FUL89" 2005 "BNX95" "gaussian" 1 0.25
"2199" "BNX95" 336.729582998647 "BirthDatePosLog100" "r" "Trueyeld" 1 13 169 1995 "FUL89" 2008 "BNX95" "gaussian" 1 0.25
"2200" "BON81" 333.22045101752 "BirthDatePosLog100" "r" "Naive" 1 4 16 1981 "TBONE" 1985 "BON81" "gaussian" 3 0.5
"2201" "BON82" 349.650756146648 "BirthDatePosLog100" "r" "Trueyeld" 1 6 36 1982 "TBONE" 1988 "BON82" "gaussian" 2 0.5
"2202" "BOT79" 363.758615972639 "BirthDatePosLog100" "r" "Naive" 2 4 16 1979 "GL375" 1983 "BOT79" "gaussian" 1 0
"2203" "BOT79" 355.534806148941 "BirthDatePosLog100" "r" "Trueyeld" 1 12 144 1979 "GL375" 1991 "BOT79" "gaussian" 1 0
"2204" "BOT79" 358.351893845611 "BirthDatePosLog100" "r" "Trueyeld" 1 8 64 1979 "GL375" 1987 "BOT79" "gaussian" 1 0
"2205" "BOT79" 304.452243772342 "BirthDatePosLog100" "r" "Trueyeld" 2 6 36 1979 "GL375" 1985 "BOT79" "gaussian" 1 0
"2206" "BOT79" 352.636052461616 "BirthDatePosLog100" "r" "Trueyeld" 2 10 100 1979 "GL375" 1989 "BOT79" "gaussian" 1 0
"2207" "BR274" 368.887945411394 "BirthDatePosLog100" "r" "Summeryeld" 2 13 169 1974 "BRO70" 1987 "BR274" "gaussian" 1 0
"2208" "BR274" 349.650756146648 "BirthDatePosLog100" "r" "Trueyeld" 2 7 49 1974 "BRO70" 1981 "BR274" "gaussian" 1 0
"2209" "BR274" 366.356164612965 "BirthDatePosLog100" "r" "Trueyeld" 1 9 81 1974 "BRO70" 1983 "BR274" "gaussian" 1 0
"2210" "BR274" 349.650756146648 "BirthDatePosLog100" "r" "Naive" 1 5 25 1974 "BRO70" 1979 "BR274" "gaussian" 1 0
"2211" "BR274" 355.534806148941 "BirthDatePosLog100" "r" "Summeryeld" 2 10 100 1974 "BRO70" 1984 "BR274" "gaussian" 1 0
"2212" "BR274" 363.758615972639 "BirthDatePosLog100" "r" "Summeryeld" 3 12 144 1974 "BRO70" 1986 "BR274" "gaussian" 1 0
"2213" "BR274" 340.119738166216 "BirthDatePosLog100" "r" "Summeryeld" 3 11 121 1974 "BRO70" 1985 "BR274" "gaussian" 1 0
"2214" "BRA72" 352.636052461616 "BirthDatePosLog100" "r" "Trueyeld" 2 8 64 1972 "ELG68" 1980 "BRA72" "gaussian" 1 0
"2215" "BRA72" 385.014760171006 "BirthDatePosLog100" "r" "Trueyeld" 2 6 36 1972 "ELG68" 1978 "BRA72" "gaussian" 1 0
"2216" "BRA72" 352.636052461616 "BirthDatePosLog100" "r" "Naive" 2 4 16 1972 "ELG68" 1976 "BRA72" "gaussian" 1 0
"2217" "BRA77" 385.014760171006 "BirthDatePosLog100" "r" "Naive" 1 3 9 1977 "ELG68" 1980 "BRA77" "gaussian" 1 0
"2218" "BRA77" 346.573590279973 "BirthDatePosLog100" "r" "Trueyeld" 1 7 49 1977 "ELG68" 1984 "BRA77" "gaussian" 1 0
"2219" "BRA77" 495.582705760126 "BirthDatePosLog100" "r" "Trueyeld" 1 5 25 1977 "ELG68" 1982 "BRA77" "gaussian" 1 0
"2220" "BRA79" 336.729582998647 "BirthDatePosLog100" "r" "Trueyeld" 3 5 25 1979 "ELG68" 1984 "BRA79" "gaussian" 3 0
"2221" "BRA79" 343.398720448515 "BirthDatePosLog100" "r" "Trueyeld" 1 9 81 1979 "ELG68" 1988 "BRA79" "gaussian" 3 0
"2222" "BRA79" 299.573227355399 "BirthDatePosLog100" "r" "Summeryeld" 1 6 36 1979 "ELG68" 1985 "BRA79" "gaussian" 3 0
"2223" "BRA79" 366.356164612965 "BirthDatePosLog100" "r" "Milk" 2 7 49 1979 "ELG68" 1986 "BRA79" "gaussian" 3 0
"2224" "BRA79" 361.091791264422 "BirthDatePosLog100" "r" "Naive" 2 3 9 1979 "ELG68" 1982 "BRA79" "gaussian" 3 0
"2225" "BRE91" 358.351893845611 "BirthDatePosLog100" "r" "Milk" 2 5 25 1991 "BREND" 1996 "BRE91" "gaussian" 3 0.75
"2226" "BRF79" 361.091791264422 "BirthDatePosLog100" "r" "Milk" 2 13 169 1979 "FEE71" 1992 "BRF79" "gaussian" 1 0.5
"2227" "BRF79" 376.120011569356 "BirthDatePosLog100" "r" "Milk" 2 6 36 1979 "FEE71" 1985 "BRF79" "gaussian" 1 0.5
"2228" "BRF79" 349.650756146648 "BirthDatePosLog100" "r" "Trueyeld" 1 8 64 1979 "FEE71" 1987 "BRF79" "gaussian" 1 0.5
"2229" "BRF79" 336.729582998647 "BirthDatePosLog100" "r" "Milk" 1 12 144 1979 "FEE71" 1991 "BRF79" "gaussian" 1 0.5
"2230" "BRF79" 283.321334405622 "BirthDatePosLog100" "r" "Trueyeld" 2 11 121 1979 "FEE71" 1990 "BRF79" "gaussian" 1 0.5
"2231" "BRF79" 352.636052461616 "BirthDatePosLog100" "r" "Naive" 2 4 16 1979 "FEE71" 1983 "BRF79" "gaussian" 1 0.5
"2232" "BRF79" 352.636052461616 "BirthDatePosLog100" "r" "Milk" 1 9 81 1979 "FEE71" 1988 "BRF79" "gaussian" 1 0.5
"2233" "BRF79" 452.178857704904 "BirthDatePosLog100" "r" "Summeryeld" 2 5 25 1979 "FEE71" 1984 "BRF79" "gaussian" 1 0.5
"2234" "BRO70" 391.202300542815 "BirthDatePosLog100" "r" "Trueyeld" 2 10 100 1970 "BROWH" 1980 "BRO70" "gaussian" 1 0
"2235" "BRO70" 325.809653802148 "BirthDatePosLog100" "r" "Winteryeld" 3 7 49 1970 "BROWH" 1977 "BRO70" "gaussian" 1 0
"2236" "BRO70" 376.120011569356 "BirthDatePosLog100" "r" "Summeryeld" 2 8 64 1970 "BROWH" 1978 "BRO70" "gaussian" 1 0
"2237" "BRO70" 366.356164612965 "BirthDatePosLog100" "r" "Trueyeld" 1 6 36 1970 "BROWH" 1976 "BRO70" "gaussian" 1 0
"2238" "BRO70" 336.729582998647 "BirthDatePosLog100" "r" "Naive" 1 4 16 1970 "BROWH" 1974 "BRO70" "gaussian" 1 0
"2239" "BRO70" 427.666611901606 "BirthDatePosLog100" "r" "Summeryeld" 2 11 121 1970 "BROWH" 1981 "BRO70" "gaussian" 1 0
"2240" "BRY10" 380.666248977032 "BirthDatePosLog100" "r" "Naive" 1 4 16 2010 "HIR03" 2014 "BRY10" "gaussian" 3 0.2578125
"2241" "BRY10" 349.650756146648 "BirthDatePosLog100" "r" "Summeryeld" 1 5 25 2010 "HIR03" 2015 "BRY10" "gaussian" 3 0.2578125
"2242" "BRY10" 346.573590279973 "BirthDatePosLog100" "r" "Milk" 1 6 36 2010 "HIR03" 2016 "BRY10" "gaussian" 3 0.2578125
"2243" "BST73" 430.406509320417 "BirthDatePosLog100" "r" "Trueyeld" 2 7 49 1973 "MHO67" 1980 "BST73" "gaussian" 1 0
"2244" "BST73" 429.045944114839 "BirthDatePosLog100" "r" "Naive" 1 3 9 1973 "MHO67" 1976 "BST73" "gaussian" 1 0
"2245" "BST73" 373.766961828337 "BirthDatePosLog100" "r" "Trueyeld" 1 5 25 1973 "MHO67" 1978 "BST73" "gaussian" 1 0
"2246" "BST73" 427.666611901606 "BirthDatePosLog100" "r" "Trueyeld" 2 9 81 1973 "MHO67" 1982 "BST73" "gaussian" 1 0
"2247" "BSY04" 423.410650459726 "BirthDatePosLog100" "r" "Milk" 2 6 36 2004 "MLN97" 2010 "BSY04" "gaussian" 1 0.453125
"2248" "BSY04" 294.443897916644 "BirthDatePosLog100" "r" "Naive" 1 5 25 2004 "MLN97" 2009 "BSY04" "gaussian" 1 0.453125
"2249" "BUC82" 346.573590279973 "BirthDatePosLog100" "r" "Milk" 1 9 81 1982 "BUL73" 1991 "BUC82" "gaussian" 1 0.375
"2250" "BUC82" 411.087386417331 "BirthDatePosLog100" "r" "Winteryeld" 2 11 121 1982 "BUL73" 1993 "BUC82" "gaussian" 1 0.375
"2251" "BUC82" 346.573590279973 "BirthDatePosLog100" "r" "Naive" 1 4 16 1982 "BUL73" 1986 "BUC82" "gaussian" 1 0.375
"2252" "BUC82" 329.583686600433 "BirthDatePosLog100" "r" "Summeryeld" 2 12 144 1982 "BUL73" 1994 "BUC82" "gaussian" 1 0.375
"2253" "BUC82" 387.120101090789 "BirthDatePosLog100" "r" "Winteryeld" 3 5 25 1982 "BUL73" 1987 "BUC82" "gaussian" 1 0.375
"2254" "BUC82" 389.182029811063 "BirthDatePosLog100" "r" "Winteryeld" 1 13 169 1982 "BUL73" 1995 "BUC82" "gaussian" 1 0.375
"2255" "BUC82" 358.351893845611 "BirthDatePosLog100" "r" "Winteryeld" 1 10 100 1982 "BUL73" 1992 "BUC82" "gaussian" 1 0.375
"2256" "BUC82" 366.356164612965 "BirthDatePosLog100" "r" "Winteryeld" 1 15 225 1982 "BUL73" 1997 "BUC82" "gaussian" 1 0.375
"2257" "BUC82" 387.120101090789 "BirthDatePosLog100" "r" "Milk" 1 14 196 1982 "BUL73" 1996 "BUC82" "gaussian" 1 0.375
"2258" "BUC82" 376.120011569356 "BirthDatePosLog100" "r" "Trueyeld" 1 17 289 1982 "BUL73" 1999 "BUC82" "gaussian" 1 0.375
"2259" "BUC82" 355.534806148941 "BirthDatePosLog100" "r" "Trueyeld" 2 7 49 1982 "BUL73" 1989 "BUC82" "gaussian" 1 0.375
"2260" "BUC82" 336.729582998647 "BirthDatePosLog100" "r" "Milk" 1 8 64 1982 "BUL73" 1990 "BUC82" "gaussian" 1 0.375
"2261" "BUL70" 256.494935746154 "BirthDatePosLog100" "r" "Naive" 2 4 16 1970 "BULGY" 1974 "BUL70" "gaussian" 1 0
"2262" "BUL70" 397.029191355212 "BirthDatePosLog100" "r" "Milk" 2 6 36 1970 "BULGY" 1976 "BUL70" "gaussian" 1 0
"2263" "BUL70" 366.356164612965 "BirthDatePosLog100" "r" "Milk" 2 8 64 1970 "BULGY" 1978 "BUL70" "gaussian" 1 0
"2264" "BUL70" 343.398720448515 "BirthDatePosLog100" "r" "Summeryeld" 2 7 49 1970 "BULGY" 1977 "BUL70" "gaussian" 1 0
"2265" "BUL70" 325.809653802148 "BirthDatePosLog100" "r" "Summeryeld" 2 5 25 1970 "BULGY" 1975 "BUL70" "gaussian" 1 0
"2266" "BUL70" 368.887945411394 "BirthDatePosLog100" "r" "Trueyeld" 2 13 169 1970 "BULGY" 1983 "BUL70" "gaussian" 1 0
"2267" "BUL70" 299.573227355399 "BirthDatePosLog100" "r" "Summeryeld" 2 9 81 1970 "BULGY" 1979 "BUL70" "gaussian" 1 0
"2268" "BUL70" 336.729582998647 "BirthDatePosLog100" "r" "Trueyeld" 2 11 121 1970 "BULGY" 1981 "BUL70" "gaussian" 1 0
"2269" "BUL71" 366.356164612965 "BirthDatePosLog100" "r" "Milk" 2 8 64 1971 "BULGY" 1979 "BUL71" "gaussian" 1 0
"2270" "BUL71" 363.758615972639 "BirthDatePosLog100" "r" "Naive" 1 3 9 1971 "BULGY" 1974 "BUL71" "gaussian" 1 0
"2271" "BUL71" 366.356164612965 "BirthDatePosLog100" "r" "Milk" 2 6 36 1971 "BULGY" 1977 "BUL71" "gaussian" 1 0
"2272" "BUL71" 346.573590279973 "BirthDatePosLog100" "r" "Winteryeld" 1 4 16 1971 "BULGY" 1975 "BUL71" "gaussian" 1 0
"2273" "BUL71" 349.650756146648 "BirthDatePosLog100" "r" "Milk" 2 7 49 1971 "BULGY" 1978 "BUL71" "gaussian" 1 0
"2274" "BUL71" 358.351893845611 "BirthDatePosLog100" "r" "Winteryeld" 2 5 25 1971 "BULGY" 1976 "BUL71" "gaussian" 1 0
"2275" "BUL71" 402.535169073515 "BirthDatePosLog100" "r" "Winteryeld" 2 14 196 1971 "BULGY" 1985 "BUL71" "gaussian" 1 0
"2276" "BUL71" 380.666248977032 "BirthDatePosLog100" "r" "Milk" 1 12 144 1971 "BULGY" 1983 "BUL71" "gaussian" 1 0
"2277" "BUL71" 382.864139648909 "BirthDatePosLog100" "r" "Winteryeld" 2 13 169 1971 "BULGY" 1984 "BUL71" "gaussian" 1 0
"2278" "BUL71" 404.305126783455 "BirthDatePosLog100" "r" "Winteryeld" 1 11 121 1971 "BULGY" 1982 "BUL71" "gaussian" 1 0
"2279" "BUL71" 366.356164612965 "BirthDatePosLog100" "r" "Milk" 1 9 81 1971 "BULGY" 1980 "BUL71" "gaussian" 1 0
"2280" "BUL71" 431.748811353631 "BirthDatePosLog100" "r" "Winteryeld" 2 10 100 1971 "BULGY" 1981 "BUL71" "gaussian" 1 0
"2281" "BUL73" 329.583686600433 "BirthDatePosLog100" "r" "Summeryeld" 1 13 169 1973 "BULGY" 1986 "BUL73" "gaussian" 1 0.25
"2282" "BUL73" 373.766961828337 "BirthDatePosLog100" "r" "Winteryeld" 1 11 121 1973 "BULGY" 1984 "BUL73" "gaussian" 1 0.25
"2283" "BUL73" 366.356164612965 "BirthDatePosLog100" "r" "Summeryeld" 1 16 256 1973 "BULGY" 1989 "BUL73" "gaussian" 1 0.25
"2284" "BUL73" 346.573590279973 "BirthDatePosLog100" "r" "Naive" 1 4 16 1973 "BULGY" 1977 "BUL73" "gaussian" 1 0.25
"2285" "BUL73" 336.729582998647 "BirthDatePosLog100" "r" "Trueyeld" 1 8 64 1973 "BULGY" 1981 "BUL73" "gaussian" 1 0.25
"2286" "BUL73" 358.351893845611 "BirthDatePosLog100" "r" "Milk" 2 15 225 1973 "BULGY" 1988 "BUL73" "gaussian" 1 0.25
"2287" "BUL73" 333.22045101752 "BirthDatePosLog100" "r" "Summeryeld" 1 9 81 1973 "BULGY" 1982 "BUL73" "gaussian" 1 0.25
"2288" "BUL73" 368.887945411394 "BirthDatePosLog100" "r" "Milk" 1 10 100 1973 "BULGY" 1983 "BUL73" "gaussian" 1 0.25
"2289" "BUL73" 376.120011569356 "BirthDatePosLog100" "r" "Milk" 2 14 196 1973 "BULGY" 1987 "BUL73" "gaussian" 1 0.25
"2290" "BUL73" 325.809653802148 "BirthDatePosLog100" "r" "Trueyeld" 1 6 36 1973 "BULGY" 1979 "BUL73" "gaussian" 1 0.25
"2291" "BUM06" 309.104245335832 "BirthDatePosLog100" "r" "Trueyeld" 2 6 36 2006 "NET99" 2012 "BUM06" "gaussian" 1 0.484375
"2292" "BUM06" 329.583686600433 "BirthDatePosLog100" "r" "Naive" 1 4 16 2006 "NET99" 2010 "BUM06" "gaussian" 1 0.484375
"2293" "BURNE" 358.351893845611 "BirthDatePosLog100" "r" "Naive" 2 6 36 1974 NA 1980 "BURNE" "gaussian" 2 1
"2294" "BUS92" 352.636052461616 "BirthDatePosLog100" "r" "Milk" 1 6 36 1992 "PEC86" 1998 "BUS92" "gaussian" 3 0.4375
"2295" "BUS92" 358.351893845611 "BirthDatePosLog100" "r" "Milk" 3 9 81 1992 "PEC86" 2001 "BUS92" "gaussian" 3 0.4375
"2296" "BUS92" 321.88758248682 "BirthDatePosLog100" "r" "Winteryeld" 3 8 64 1992 "PEC86" 2000 "BUS92" "gaussian" 3 0.4375
"2297" "BUS92" 378.418963391826 "BirthDatePosLog100" "r" "Milk" 1 5 25 1992 "PEC86" 1997 "BUS92" "gaussian" 3 0.4375
"2298" "BUS92" 349.650756146648 "BirthDatePosLog100" "r" "Naive" 1 4 16 1992 "PEC86" 1996 "BUS92" "gaussian" 3 0.4375
"2299" "BUT02" 313.549421592915 "BirthDatePosLog100" "r" "Summeryeld" 2 14 196 2002 "BCL93" 2016 "BUT02" "gaussian" 3 0.71875
"2300" "BUT02" 352.636052461616 "BirthDatePosLog100" "r" "Trueyeld" 1 13 169 2002 "BCL93" 2015 "BUT02" "gaussian" 3 0.71875
"2301" "BUT02" 373.766961828337 "BirthDatePosLog100" "r" "Milk" 1 5 25 2002 "BCL93" 2007 "BUT02" "gaussian" 3 0.71875
"2302" "BUT02" 436.944785246702 "BirthDatePosLog100" "r" "Trueyeld" 2 9 81 2002 "BCL93" 2011 "BUT02" "gaussian" 3 0.71875
"2303" "BUT02" 333.22045101752 "BirthDatePosLog100" "r" "Trueyeld" 2 7 49 2002 "BCL93" 2009 "BUT02" "gaussian" 3 0.71875
"2304" "BUT02" 333.22045101752 "BirthDatePosLog100" "r" "Trueyeld" 2 11 121 2002 "BCL93" 2013 "BUT02" "gaussian" 3 0.71875
"2305" "BUT02" 382.864139648909 "BirthDatePosLog100" "r" "Naive" 1 4 16 2002 "BCL93" 2006 "BUT02" "gaussian" 3 0.71875
"2306" "BUT06" 415.888308335967 "BirthDatePosLog100" "r" "Naive" 3 4 16 2006 "BCL93" 2010 "BUT06" "gaussian" 1 0.3125
"2307" "BUT06" 349.650756146648 "BirthDatePosLog100" "r" "Summeryeld" 2 5 25 2006 "BCL93" 2011 "BUT06" "gaussian" 1 0.3125
"2308" "BUT96" 333.22045101752 "BirthDatePosLog100" "r" "Naive" 2 3 9 1996 "BCL93" 1999 "BUT96" "gaussian" 1 0.34375
"2309" "BUT96" 363.758615972639 "BirthDatePosLog100" "r" "Milk" 1 11 121 1996 "BCL93" 2007 "BUT96" "gaussian" 1 0.34375
"2310" "BUT96" 461.512051684126 "BirthDatePosLog100" "r" "Milk" 2 7 49 1996 "BCL93" 2003 "BUT96" "gaussian" 1 0.34375
"2311" "BUT96" 313.549421592915 "BirthDatePosLog100" "r" "Trueyeld" 2 9 81 1996 "BCL93" 2005 "BUT96" "gaussian" 1 0.34375
"2312" "BUT96" 317.805383034795 "BirthDatePosLog100" "r" "Trueyeld" 2 6 36 1996 "BCL93" 2002 "BUT96" "gaussian" 1 0.34375
"2313" "BUT96" 400.733318523247 "BirthDatePosLog100" "r" "Milk" 2 12 144 1996 "BCL93" 2008 "BUT96" "gaussian" 1 0.34375
"2314" "BUT96" 346.573590279973 "BirthDatePosLog100" "r" "Milk" 1 10 100 1996 "BCL93" 2006 "BUT96" "gaussian" 1 0.34375
"2315" "BUT96" 371.357206670431 "BirthDatePosLog100" "r" "Winteryeld" 2 4 16 1996 "BCL93" 2000 "BUT96" "gaussian" 1 0.34375
"2316" "BUT98" 349.650756146648 "BirthDatePosLog100" "r" "Naive" 1 6 36 1998 "BCL93" 2004 "BUT98" "gaussian" 1 0.71875
"2317" "CAF89" 361.091791264422 "BirthDatePosLog100" "r" "Naive" 2 3 9 1989 "MAX84" 1992 "CAF89" "gaussian" 3 0.1875
"2318" "CAF89" 346.573590279973 "BirthDatePosLog100" "r" "Trueyeld" 1 7 49 1989 "MAX84" 1996 "CAF89" "gaussian" 3 0.1875
"2319" "CAF89" 496.284463025991 "BirthDatePosLog100" "r" "Trueyeld" 2 5 25 1989 "MAX84" 1994 "CAF89" "gaussian" 3 0.1875
"2320" "CAF89" 333.22045101752 "BirthDatePosLog100" "r" "Summeryeld" 1 8 64 1989 "MAX84" 1997 "CAF89" "gaussian" 3 0.1875
"2321" "CAF89" 313.549421592915 "BirthDatePosLog100" "r" "Milk" 1 9 81 1989 "MAX84" 1998 "CAF89" "gaussian" 3 0.1875
"2322" "CAF89" 313.549421592915 "BirthDatePosLog100" "r" "Summeryeld" 1 11 121 1989 "MAX84" 2000 "CAF89" "gaussian" 3 0.1875
"2323" "CAF89" 355.534806148941 "BirthDatePosLog100" "r" "Milk" 1 10 100 1989 "MAX84" 1999 "CAF89" "gaussian" 3 0.1875
"2324" "CAF93" 376.120011569356 "BirthDatePosLog100" "r" "Milk" 2 5 25 1993 "MAX84" 1998 "CAF93" "gaussian" 3 0.375
"2325" "CAF93" 389.182029811063 "BirthDatePosLog100" "r" "Trueyeld" 2 9 81 1993 "MAX84" 2002 "CAF93" "gaussian" 3 0.375
"2326" "CAF93" 343.398720448515 "BirthDatePosLog100" "r" "Naive" 1 4 16 1993 "MAX84" 1997 "CAF93" "gaussian" 3 0.375
"2327" "CAF93" 393.182563272433 "BirthDatePosLog100" "r" "Trueyeld" 1 7 49 1993 "MAX84" 2000 "CAF93" "gaussian" 3 0.375
"2328" "CAF96" 389.182029811063 "BirthDatePosLog100" "r" "Naive" 2 3 9 1996 "MAX84" 1999 "CAF96" "gaussian" 1 0.6875
"2329" "CAF98" 387.120101090789 "BirthDatePosLog100" "r" "Naive" 1 4 16 1998 "MAX84" 2002 "CAF98" "gaussian" 3 0.6875
"2330" "CAL82" 366.356164612965 "BirthDatePosLog100" "r" "Milk" 2 6 36 1982 "CIN78" 1988 "CAL82" "gaussian" 1 0.75
"2331" "CAL82" 329.583686600433 "BirthDatePosLog100" "r" "Trueyeld" 2 8 64 1982 "CIN78" 1990 "CAL82" "gaussian" 1 0.75
"2332" "CAL82" 382.864139648909 "BirthDatePosLog100" "r" "Naive" 2 4 16 1982 "CIN78" 1986 "CAL82" "gaussian" 1 0.75
"2333" "CAL82" 366.356164612965 "BirthDatePosLog100" "r" "Summeryeld" 1 5 25 1982 "CIN78" 1987 "CAL82" "gaussian" 1 0.75
"2334" "CAL82" 333.22045101752 "BirthDatePosLog100" "r" "Trueyeld" 2 12 144 1982 "CIN78" 1994 "CAL82" "gaussian" 1 0.75
"2335" "CAL82" 355.534806148941 "BirthDatePosLog100" "r" "Milk" 2 9 81 1982 "CIN78" 1991 "CAL82" "gaussian" 1 0.75
"2336" "CAL84" 361.091791264422 "BirthDatePosLog100" "r" "Naive" 1 4 16 1984 "CIN78" 1988 "CAL84" "gaussian" 1 0.5
"2337" "CAL84" 366.356164612965 "BirthDatePosLog100" "r" "Winteryeld" 2 8 64 1984 "CIN78" 1992 "CAL84" "gaussian" 1 0.5
"2338" "CAL84" 343.398720448515 "BirthDatePosLog100" "r" "Trueyeld" 1 10 100 1984 "CIN78" 1994 "CAL84" "gaussian" 1 0.5
"2339" "CAL84" 385.014760171006 "BirthDatePosLog100" "r" "Milk" 1 11 121 1984 "CIN78" 1995 "CAL84" "gaussian" 1 0.5
"2340" "CAL84" 349.650756146648 "BirthDatePosLog100" "r" "Trueyeld" 2 13 169 1984 "CIN78" 1997 "CAL84" "gaussian" 1 0.5
"2341" "CAL84" 400.733318523247 "BirthDatePosLog100" "r" "Milk" 1 15 225 1984 "CIN78" 1999 "CAL84" "gaussian" 1 0.5
"2342" "CAL84" 371.357206670431 "BirthDatePosLog100" "r" "Winteryeld" 2 7 49 1984 "CIN78" 1991 "CAL84" "gaussian" 1 0.5
"2343" "CAL84" 340.119738166216 "BirthDatePosLog100" "r" "Trueyeld" 2 6 36 1984 "CIN78" 1990 "CAL84" "gaussian" 1 0.5
"2344" "CAL84" 366.356164612965 "BirthDatePosLog100" "r" "Milk" 2 14 196 1984 "CIN78" 1998 "CAL84" "gaussian" 1 0.5
"2345" "CAL85" 340.119738166216 "BirthDatePosLog100" "r" "Naive" 3 3 9 1985 "CIN78" 1988 "CAL85" "gaussian" 1 0.25
"2346" "CAN80" 371.357206670431 "BirthDatePosLog100" "r" "Trueyeld" 1 6 36 1980 "WHI73" 1986 "CAN80" "gaussian" 1 0.25
"2347" "CAN80" 380.666248977032 "BirthDatePosLog100" "r" "Naive" 1 4 16 1980 "WHI73" 1984 "CAN80" "gaussian" 1 0.25
"2348" "CAN80" 349.650756146648 "BirthDatePosLog100" "r" "Trueyeld" 1 8 64 1980 "WHI73" 1988 "CAN80" "gaussian" 1 0.25
"2349" "CAN80" 361.091791264422 "BirthDatePosLog100" "r" "Trueyeld" 2 11 121 1980 "WHI73" 1991 "CAN80" "gaussian" 1 0.25
"2350" "CAN80" 340.119738166216 "BirthDatePosLog100" "r" "Summeryeld" 1 9 81 1980 "WHI73" 1989 "CAN80" "gaussian" 1 0.25
"2351" "CAN82" 358.351893845611 "BirthDatePosLog100" "r" "Naive" 2 5 25 1982 "WHI73" 1987 "CAN82" "gaussian" 1 0.5
"2352" "CAN82" 387.120101090789 "BirthDatePosLog100" "r" "Summeryeld" 2 9 81 1982 "WHI73" 1991 "CAN82" "gaussian" 1 0.5
"2353" "CAN82" 256.494935746154 "BirthDatePosLog100" "r" "Trueyeld" 3 8 64 1982 "WHI73" 1990 "CAN82" "gaussian" 1 0.5
"2354" "CAN83" 325.809653802148 "BirthDatePosLog100" "r" "Naive" 2 5 25 1983 "WHI73" 1988 "CAN83" "gaussian" 1 0
"2355" "CAN87" 349.650756146648 "BirthDatePosLog100" "r" "Naive" 1 4 16 1987 "WHI73" 1991 "CAN87" "gaussian" 1 0
"2356" "CAN87" 343.398720448515 "BirthDatePosLog100" "r" "Trueyeld" 2 6 36 1987 "WHI73" 1993 "CAN87" "gaussian" 1 0
"2357" "CAP84" 352.636052461616 "BirthDatePosLog100" "r" "Trueyeld" 2 14 196 1984 "SNI77" 1998 "CAP84" "gaussian" 1 0.5
"2358" "CAP84" 329.583686600433 "BirthDatePosLog100" "r" "Trueyeld" 1 10 100 1984 "SNI77" 1994 "CAP84" "gaussian" 1 0.5
"2359" "CAP84" 340.119738166216 "BirthDatePosLog100" "r" "Trueyeld" 2 6 36 1984 "SNI77" 1990 "CAP84" "gaussian" 1 0.5
"2360" "CAP84" 355.534806148941 "BirthDatePosLog100" "r" "Naive" 1 4 16 1984 "SNI77" 1988 "CAP84" "gaussian" 1 0.5
"2361" "CAP84" 368.887945411394 "BirthDatePosLog100" "r" "Milk" 2 12 144 1984 "SNI77" 1996 "CAP84" "gaussian" 1 0.5
"2362" "CAP84" 376.120011569356 "BirthDatePosLog100" "r" "Milk" 2 11 121 1984 "SNI77" 1995 "CAP84" "gaussian" 1 0.5
"2363" "CAP84" 380.666248977032 "BirthDatePosLog100" "r" "Winteryeld" 1 8 64 1984 "SNI77" 1992 "CAP84" "gaussian" 1 0.5
"2364" "CAP84" 376.120011569356 "BirthDatePosLog100" "r" "Milk" 2 7 49 1984 "SNI77" 1991 "CAP84" "gaussian" 1 0.5
"2365" "CASTL" 346.573590279973 "BirthDatePosLog100" "r" "Naive" 2 4 16 1993 NA 1997 "CASTL" "gaussian" 2 0.875
"2366" "CBS09" 361.091791264422 "BirthDatePosLog100" "r" "Naive" 1 5 25 2009 "ZUC03" 2014 "CBS09" "gaussian" 3 0.828125
"2367" "CBS09" 325.809653802148 "BirthDatePosLog100" "r" "Summeryeld" 3 6 36 2009 "ZUC03" 2015 "CBS09" "gaussian" 3 0.828125
"2368" "CBS09" 329.583686600433 "BirthDatePosLog100" "r" "Summeryeld" 2 7 49 2009 "ZUC03" 2016 "CBS09" "gaussian" 3 0.828125
"2369" "CCK07" 321.88758248682 "BirthDatePosLog100" "r" "Trueyeld" 2 8 64 2007 "DTN04" 2015 "CCK07" "gaussian" 3 0.40625
"2370" "CCK07" 289.037175789616 "BirthDatePosLog100" "r" "Trueyeld" 1 6 36 2007 "DTN04" 2013 "CCK07" "gaussian" 3 0.40625
"2371" "CCK07" 349.650756146648 "BirthDatePosLog100" "r" "Naive" 2 4 16 2007 "DTN04" 2011 "CCK07" "gaussian" 3 0.40625
"2372" "CCK07" 343.398720448515 "BirthDatePosLog100" "r" "Milk" 1 9 81 2007 "DTN04" 2016 "CCK07" "gaussian" 3 0.40625
"2373" "CCO87" 444.265125649032 "BirthDatePosLog100" "r" "Milk" 2 11 121 1987 "LAM83" 1998 "CCO87" "gaussian" 1 0.6875
"2374" "CCO87" 346.573590279973 "BirthDatePosLog100" "r" "Milk" 2 9 81 1987 "LAM83" 1996 "CCO87" "gaussian" 1 0.6875
"2375" "CCO87" 336.729582998647 "BirthDatePosLog100" "r" "Milk" 1 10 100 1987 "LAM83" 1997 "CCO87" "gaussian" 1 0.6875
"2376" "CCO87" 430.406509320417 "BirthDatePosLog100" "r" "Trueyeld" 1 13 169 1987 "LAM83" 2000 "CCO87" "gaussian" 1 0.6875
"2377" "CCO87" 368.887945411394 "BirthDatePosLog100" "r" "Trueyeld" 2 6 36 1987 "LAM83" 1993 "CCO87" "gaussian" 1 0.6875
"2378" "CCO87" 363.758615972639 "BirthDatePosLog100" "r" "Winteryeld" 2 7 49 1987 "LAM83" 1994 "CCO87" "gaussian" 1 0.6875
"2379" "CCO87" 336.729582998647 "BirthDatePosLog100" "r" "Winteryeld" 2 8 64 1987 "LAM83" 1995 "CCO87" "gaussian" 1 0.6875
"2380" "CCO87" 491.265488573605 "BirthDatePosLog100" "r" "Naive" 1 4 16 1987 "LAM83" 1991 "CCO87" "gaussian" 1 0.6875
"2381" "CDN12" 378.418963391826 "BirthDatePosLog100" "r" "Naive" 1 4 16 2012 "HOC07" 2016 "CDN12" "gaussian" 3 0.2265625
"2382" "CED00" 363.758615972639 "BirthDatePosLog100" "r" "Trueyeld" 1 10 100 2000 "SEQ95" 2010 "CED00" "gaussian" 3 0.390625
"2383" "CED00" 346.573590279973 "BirthDatePosLog100" "r" "Trueyeld" 1 12 144 2000 "SEQ95" 2012 "CED00" "gaussian" 3 0.390625
"2384" "CED00" 313.549421592915 "BirthDatePosLog100" "r" "Naive" 2 4 16 2000 "SEQ95" 2004 "CED00" "gaussian" 3 0.390625
"2385" "CED00" 294.443897916644 "BirthDatePosLog100" "r" "Trueyeld" 1 6 36 2000 "SEQ95" 2006 "CED00" "gaussian" 3 0.390625
"2386" "CED00" 304.452243772342 "BirthDatePosLog100" "r" "Trueyeld" 1 8 64 2000 "SEQ95" 2008 "CED00" "gaussian" 3 0.390625
"2387" "CED02" 363.758615972639 "BirthDatePosLog100" "r" "Naive" 3 4 16 2002 "SEQ95" 2006 "CED02" "gaussian" 3 0.546875
"2388" "CED02" 283.321334405622 "BirthDatePosLog100" "r" "Summeryeld" 2 5 25 2002 "SEQ95" 2007 "CED02" "gaussian" 3 0.546875
"2389" "CED04" 313.549421592915 "BirthDatePosLog100" "r" "Trueyeld" 2 5 25 2004 "SEQ95" 2009 "CED04" "gaussian" 3 0.328125
"2390" "CED04" 343.398720448515 "BirthDatePosLog100" "r" "Milk" 1 6 36 2004 "SEQ95" 2010 "CED04" "gaussian" 3 0.328125
"2391" "CED04" 363.758615972639 "BirthDatePosLog100" "r" "Naive" 1 3 9 2004 "SEQ95" 2007 "CED04" "gaussian" 3 0.328125
"2392" "CED99" 380.666248977032 "BirthDatePosLog100" "r" "Naive" 1 4 16 1999 "SEQ95" 2003 "CED99" "gaussian" 3 0.609375
"2393" "CED99" 391.202300542815 "BirthDatePosLog100" "r" "Milk" 3 9 81 1999 "SEQ95" 2008 "CED99" "gaussian" 3 0.609375
"2394" "CED99" 361.091791264422 "BirthDatePosLog100" "r" "Trueyeld" 2 8 64 1999 "SEQ95" 2007 "CED99" "gaussian" 3 0.609375
"2395" "CED99" 361.091791264422 "BirthDatePosLog100" "r" "Trueyeld" 1 6 36 1999 "SEQ95" 2005 "CED99" "gaussian" 3 0.609375
"2396" "CFI94" 368.887945411394 "BirthDatePosLog100" "r" "Winteryeld" 2 10 100 1994 "CFU82" 2004 "CFI94" "gaussian" 1 0.1875
"2397" "CFI94" 340.119738166216 "BirthDatePosLog100" "r" "Trueyeld" 2 5 25 1994 "CFU82" 1999 "CFI94" "gaussian" 1 0.1875
"2398" "CFI94" 385.014760171006 "BirthDatePosLog100" "r" "Winteryeld" 1 7 49 1994 "CFU82" 2001 "CFI94" "gaussian" 1 0.1875
"2399" "CFI94" 346.573590279973 "BirthDatePosLog100" "r" "Milk" 2 9 81 1994 "CFU82" 2003 "CFI94" "gaussian" 1 0.1875
"2400" "CFI94" 361.091791264422 "BirthDatePosLog100" "r" "Trueyeld" 1 12 144 1994 "CFU82" 2006 "CFI94" "gaussian" 1 0.1875
"2401" "CFI94" 404.305126783455 "BirthDatePosLog100" "r" "Trueyeld" 1 14 196 1994 "CFU82" 2008 "CFI94" "gaussian" 1 0.1875
"2402" "CFI94" 380.666248977032 "BirthDatePosLog100" "r" "Naive" 1 3 9 1994 "CFU82" 1997 "CFI94" "gaussian" 1 0.1875
"2403" "CFI94" 361.091791264422 "BirthDatePosLog100" "r" "Winteryeld" 2 6 36 1994 "CFU82" 2000 "CFI94" "gaussian" 1 0.1875
"2404" "CFI94" 397.029191355212 "BirthDatePosLog100" "r" "Milk" 2 8 64 1994 "CFU82" 2002 "CFI94" "gaussian" 1 0.1875
"2405" "CFU82" 499.043258677874 "BirthDatePosLog100" "r" "Naive" 3 4 16 1982 "CMO77" 1986 "CFU82" "gaussian" 1 0.125
"2406" "CFU82" 352.636052461616 "BirthDatePosLog100" "r" "Trueyeld" 2 6 36 1982 "CMO77" 1988 "CFU82" "gaussian" 1 0.125
"2407" "CFU82" 378.418963391826 "BirthDatePosLog100" "r" "Winteryeld" 2 10 100 1982 "CMO77" 1992 "CFU82" "gaussian" 1 0.125
"2408" "CFU82" 395.124371858143 "BirthDatePosLog100" "r" "Winteryeld" 2 7 49 1982 "CMO77" 1989 "CFU82" "gaussian" 1 0.125
"2409" "CFU82" 366.356164612965 "BirthDatePosLog100" "r" "Trueyeld" 1 12 144 1982 "CMO77" 1994 "CFU82" "gaussian" 1 0.125
"2410" "CFU82" 321.88758248682 "BirthDatePosLog100" "r" "Trueyeld" 2 9 81 1982 "CMO77" 1991 "CFU82" "gaussian" 1 0.125
"2411" "CGH00" 366.356164612965 "BirthDatePosLog100" "r" "Milk" 2 8 64 2000 "WHA87" 2008 "CGH00" "gaussian" 1 0.4375
"2412" "CGH00" 317.805383034795 "BirthDatePosLog100" "r" "Summeryeld" 1 5 25 2000 "WHA87" 2005 "CGH00" "gaussian" 1 0.4375
"2413" "CGH00" 294.443897916644 "BirthDatePosLog100" "r" "Trueyeld" 2 7 49 2000 "WHA87" 2007 "CGH00" "gaussian" 1 0.4375
"2414" "CGH00" 325.809653802148 "BirthDatePosLog100" "r" "Naive" 3 4 16 2000 "WHA87" 2004 "CGH00" "gaussian" 1 0.4375
"2415" "CGH94" 329.583686600433 "BirthDatePosLog100" "r" "Trueyeld" 2 11 121 1994 "WHA87" 2005 "CGH94" "gaussian" 1 0.75
"2416" "CGH94" 340.119738166216 "BirthDatePosLog100" "r" "Trueyeld" 1 8 64 1994 "WHA87" 2002 "CGH94" "gaussian" 1 0.75
"2417" "CGH94" 358.351893845611 "BirthDatePosLog100" "r" "Naive" 1 4 16 1994 "WHA87" 1998 "CGH94" "gaussian" 1 0.75
"2418" "CGH94" 309.104245335832 "BirthDatePosLog100" "r" "Trueyeld" 2 13 169 1994 "WHA87" 2007 "CGH94" "gaussian" 1 0.75
"2419" "CGH94" 368.887945411394 "BirthDatePosLog100" "r" "Trueyeld" 1 16 256 1994 "WHA87" 2010 "CGH94" "gaussian" 1 0.75
"2420" "CGH94" 317.805383034795 "BirthDatePosLog100" "r" "Trueyeld" 1 6 36 1994 "WHA87" 2000 "CGH94" "gaussian" 1 0.75
"2421" "CGH94" 366.356164612965 "BirthDatePosLog100" "r" "Milk" 1 9 81 1994 "WHA87" 2003 "CGH94" "gaussian" 1 0.75
"2422" "CGH95" 329.583686600433 "BirthDatePosLog100" "r" "Trueyeld" 2 13 169 1995 "WHA87" 2008 "CGH95" "gaussian" 1 0.6875
"2423" "CGH95" 391.202300542815 "BirthDatePosLog100" "r" "Winteryeld" 1 6 36 1995 "WHA87" 2001 "CGH95" "gaussian" 1 0.6875
"2424" "CGH95" 304.452243772342 "BirthDatePosLog100" "r" "Trueyeld" 2 8 64 1995 "WHA87" 2003 "CGH95" "gaussian" 1 0.6875
"2425" "CGH95" 460.517018598809 "BirthDatePosLog100" "r" "Naive" 3 5 25 1995 "WHA87" 2000 "CGH95" "gaussian" 1 0.6875
"2426" "CGH95" 333.22045101752 "BirthDatePosLog100" "r" "Trueyeld" 2 10 100 1995 "WHA87" 2005 "CGH95" "gaussian" 1 0.6875
"2427" "CHD05" 355.534806148941 "BirthDatePosLog100" "r" "Naive" 2 4 16 2005 "BIE01" 2009 "CHD05" "gaussian" 1 0.515625
"2428" "CHD05" 349.650756146648 "BirthDatePosLog100" "r" "Summeryeld" 1 9 81 2005 "BIE01" 2014 "CHD05" "gaussian" 1 0.515625
"2429" "CHD05" 382.864139648909 "BirthDatePosLog100" "r" "Milk" 2 10 100 2005 "BIE01" 2015 "CHD05" "gaussian" 1 0.515625
"2430" "CHD05" 329.583686600433 "BirthDatePosLog100" "r" "Trueyeld" 2 8 64 2005 "BIE01" 2013 "CHD05" "gaussian" 1 0.515625
"2431" "CHD05" 373.766961828337 "BirthDatePosLog100" "r" "Winteryeld" 1 5 25 2005 "BIE01" 2010 "CHD05" "gaussian" 1 0.515625
"2432" "CHD05" 409.43445622221 "BirthDatePosLog100" "r" "Milk" 2 11 121 2005 "BIE01" 2016 "CHD05" "gaussian" 1 0.515625
"2433" "CHD10" 336.729582998647 "BirthDatePosLog100" "r" "Trueyeld" 1 5 25 2010 "BIE01" 2015 "CHD10" "gaussian" 3 0.734375
"2434" "CHD10" 329.583686600433 "BirthDatePosLog100" "r" "Naive" 2 3 9 2010 "BIE01" 2013 "CHD10" "gaussian" 3 0.734375
"2435" "CHD10" 336.729582998647 "BirthDatePosLog100" "r" "Milk" 2 6 36 2010 "BIE01" 2016 "CHD10" "gaussian" 3 0.734375
"2436" "CHE73" 363.758615972639 "BirthDatePosLog100" "r" "Trueyeld" 1 6 36 1973 "BLT69" 1979 "CHE73" "gaussian" 1 0
"2437" "CHE73" 366.356164612965 "BirthDatePosLog100" "r" "Naive" 2 4 16 1973 "BLT69" 1977 "CHE73" "gaussian" 1 0
"2438" "CHE73" 391.202300542815 "BirthDatePosLog100" "r" "Trueyeld" 1 8 64 1973 "BLT69" 1981 "CHE73" "gaussian" 1 0
"2439" "CHE80" 363.758615972639 "BirthDatePosLog100" "r" "Trueyeld" 2 9 81 1980 "BLT69" 1989 "CHE80" "gaussian" 1 0
"2440" "CHE80" 329.583686600433 "BirthDatePosLog100" "r" "Trueyeld" 1 12 144 1980 "BLT69" 1992 "CHE80" "gaussian" 1 0
"2441" "CHE80" 391.202300542815 "BirthDatePosLog100" "r" "Winteryeld" 2 10 100 1980 "BLT69" 1990 "CHE80" "gaussian" 1 0
"2442" "CHE80" 385.014760171006 "BirthDatePosLog100" "r" "Naive" 1 4 16 1980 "BLT69" 1984 "CHE80" "gaussian" 1 0
"2443" "CHE80" 333.22045101752 "BirthDatePosLog100" "r" "Trueyeld" 1 6 36 1980 "BLT69" 1986 "CHE80" "gaussian" 1 0
"2444" "CHE80" 368.887945411394 "BirthDatePosLog100" "r" "Milk" 1 7 49 1980 "BLT69" 1987 "CHE80" "gaussian" 1 0
"2445" "CHF01" 325.809653802148 "BirthDatePosLog100" "r" "Trueyeld" 1 5 25 2001 "WAG95" 2006 "CHF01" "gaussian" 2 0.0703125
"2446" "CHF01" 376.120011569356 "BirthDatePosLog100" "r" "Naive" 1 3 9 2001 "WAG95" 2004 "CHF01" "gaussian" 2 0.0703125
"2447" "CHI89" 346.573590279973 "BirthDatePosLog100" "r" "Naive" 1 3 9 1989 "PGB83" 1992 "CHI89" "gaussian" 3 0.375
"2448" "CHI89" 355.534806148941 "BirthDatePosLog100" "r" "Summeryeld" 3 6 36 1989 "PGB83" 1995 "CHI89" "gaussian" 3 0.375
"2449" "CHI89" 329.583686600433 "BirthDatePosLog100" "r" "Trueyeld" 2 5 25 1989 "PGB83" 1994 "CHI89" "gaussian" 3 0.375
"2450" "CHK07" 299.573227355399 "BirthDatePosLog100" "r" "Trueyeld" 1 9 81 2007 "SOX04" 2016 "CHK07" "gaussian" 1 0.6171875
"2451" "CHK07" 263.905732961526 "BirthDatePosLog100" "r" "Naive" 1 5 25 2007 "SOX04" 2012 "CHK07" "gaussian" 1 0.6171875
"2452" "CHK07" 329.583686600433 "BirthDatePosLog100" "r" "Trueyeld" 1 7 49 2007 "SOX04" 2014 "CHK07" "gaussian" 1 0.6171875
"2453" "CHK12" 313.549421592915 "BirthDatePosLog100" "r" "Summeryeld" 1 4 16 2012 "SOX04" 2016 "CHK12" "gaussian" 3 0.328125
"2454" "CHK12" 343.398720448515 "BirthDatePosLog100" "r" "Naive" 3 3 9 2012 "SOX04" 2015 "CHK12" "gaussian" 3 0.328125
"2455" "CHN03" 313.549421592915 "BirthDatePosLog100" "r" "Naive" 1 4 16 2003 "TRT97" 2007 "CHN03" "gaussian" 3 0.90625
"2456" "CHN03" 304.452243772342 "BirthDatePosLog100" "r" "Trueyeld" 2 6 36 2003 "TRT97" 2009 "CHN03" "gaussian" 3 0.90625
"2457" "CHN03" 283.321334405622 "BirthDatePosLog100" "r" "Trueyeld" 1 8 64 2003 "TRT97" 2011 "CHN03" "gaussian" 3 0.90625
"2458" "CHN03" 329.583686600433 "BirthDatePosLog100" "r" "Milk" 2 13 169 2003 "TRT97" 2016 "CHN03" "gaussian" 3 0.90625
"2459" "CHN03" 294.443897916644 "BirthDatePosLog100" "r" "Summeryeld" 1 11 121 2003 "TRT97" 2014 "CHN03" "gaussian" 3 0.90625
"2460" "CHN03" 283.321334405622 "BirthDatePosLog100" "r" "Summeryeld" 1 9 81 2003 "TRT97" 2012 "CHN03" "gaussian" 3 0.90625
"2461" "CHN03" 325.809653802148 "BirthDatePosLog100" "r" "Milk" 1 10 100 2003 "TRT97" 2013 "CHN03" "gaussian" 3 0.90625
"2462" "CHN03" 299.573227355399 "BirthDatePosLog100" "r" "Milk" 2 12 144 2003 "TRT97" 2015 "CHN03" "gaussian" 3 0.90625
"2463" "CHN06" 343.398720448515 "BirthDatePosLog100" "r" "Milk" 2 6 36 2006 "TRT97" 2012 "CHN06" "gaussian" 3 0.796875
"2464" "CHN06" 325.809653802148 "BirthDatePosLog100" "r" "Milk" 1 10 100 2006 "TRT97" 2016 "CHN06" "gaussian" 3 0.796875
"2465" "CHN06" 333.22045101752 "BirthDatePosLog100" "r" "Trueyeld" 1 9 81 2006 "TRT97" 2015 "CHN06" "gaussian" 3 0.796875
"2466" "CHN06" 361.091791264422 "BirthDatePosLog100" "r" "Milk" 2 7 49 2006 "TRT97" 2013 "CHN06" "gaussian" 3 0.796875
"2467" "CHN06" 336.729582998647 "BirthDatePosLog100" "r" "Naive" 1 4 16 2006 "TRT97" 2010 "CHN06" "gaussian" 3 0.796875
"2468" "CHN06" 349.650756146648 "BirthDatePosLog100" "r" "Summeryeld" 2 5 25 2006 "TRT97" 2011 "CHN06" "gaussian" 3 0.796875
"2469" "CHO73" 414.313472639153 "BirthDatePosLog100" "r" "Milk" 1 14 196 1973 "CHOCH" 1987 "CHO73" "gaussian" 1 0
"2470" "CHO73" 366.356164612965 "BirthDatePosLog100" "r" "Milk" 2 5 25 1973 "CHOCH" 1978 "CHO73" "gaussian" 1 0
"2471" "CHO73" 355.534806148941 "BirthDatePosLog100" "r" "Trueyeld" 2 9 81 1973 "CHOCH" 1982 "CHO73" "gaussian" 1 0
"2472" "CHO73" 409.43445622221 "BirthDatePosLog100" "r" "Milk" 1 11 121 1973 "CHOCH" 1984 "CHO73" "gaussian" 1 0
"2473" "CHO73" 349.650756146648 "BirthDatePosLog100" "r" "Summeryeld" 2 10 100 1973 "CHOCH" 1983 "CHO73" "gaussian" 1 0
"2474" "CHO73" 368.887945411394 "BirthDatePosLog100" "r" "Trueyeld" 2 13 169 1973 "CHOCH" 1986 "CHO73" "gaussian" 1 0
"2475" "CHO73" 376.120011569356 "BirthDatePosLog100" "r" "Trueyeld" 2 7 49 1973 "CHOCH" 1980 "CHO73" "gaussian" 1 0
"2476" "CHO73" 358.351893845611 "BirthDatePosLog100" "r" "Naive" 2 4 16 1973 "CHOCH" 1977 "CHO73" "gaussian" 1 0
"2477" "CHO75" 402.535169073515 "BirthDatePosLog100" "r" "Milk" 2 5 25 1975 "CHOCH" 1980 "CHO75" "gaussian" 1 0
"2478" "CHO75" 371.357206670431 "BirthDatePosLog100" "r" "Milk" 2 10 100 1975 "CHOCH" 1985 "CHO75" "gaussian" 1 0
"2479" "CHO75" 378.418963391826 "BirthDatePosLog100" "r" "Naive" 1 4 16 1975 "CHOCH" 1979 "CHO75" "gaussian" 1 0
"2480" "CHO75" 371.357206670431 "BirthDatePosLog100" "r" "Trueyeld" 1 7 49 1975 "CHOCH" 1982 "CHO75" "gaussian" 1 0
"2481" "CHO75" 358.351893845611 "BirthDatePosLog100" "r" "Trueyeld" 1 9 81 1975 "CHOCH" 1984 "CHO75" "gaussian" 1 0
"2482" "CHP94" 325.809653802148 "BirthDatePosLog100" "r" "Trueyeld" 1 7 49 1994 "BLC83" 2001 "CHP94" "gaussian" 1 0.375
"2483" "CHP94" 358.351893845611 "BirthDatePosLog100" "r" "Summeryeld" 1 5 25 1994 "BLC83" 1999 "CHP94" "gaussian" 1 0.375
"2484" "CHP94" 343.398720448515 "BirthDatePosLog100" "r" "Naive" 3 4 16 1994 "BLC83" 1998 "CHP94" "gaussian" 1 0.375
"2485" "CHP94" 358.351893845611 "BirthDatePosLog100" "r" "Trueyeld" 1 9 81 1994 "BLC83" 2003 "CHP94" "gaussian" 1 0.375
"2486" "CHY12" 447.733681447821 "BirthDatePosLog100" "r" "Naive" 1 3 9 2012 "CHK07" 2015 "CHY12" "gaussian" 3 0.71484375
"2487" "CIN76" 495.582705760126 "BirthDatePosLog100" "r" "Trueyeld" 1 7 49 1976 "BST73" 1983 "CIN76" "gaussian" 1 0
"2488" "CIN76" 398.898404656427 "BirthDatePosLog100" "r" "Summeryeld" 2 8 64 1976 "BST73" 1984 "CIN76" "gaussian" 1 0
"2489" "CIN76" 380.666248977032 "BirthDatePosLog100" "r" "Naive" 1 5 25 1976 "BST73" 1981 "CIN76" "gaussian" 1 0
"2490" "CIN78" 366.356164612965 "BirthDatePosLog100" "r" "Trueyeld" 1 9 81 1978 "BST73" 1987 "CIN78" "gaussian" 1 0.5
"2491" "CIN78" 358.351893845611 "BirthDatePosLog100" "r" "Trueyeld" 1 6 36 1978 "BST73" 1984 "CIN78" "gaussian" 1 0.5
"2492" "CIN78" 363.758615972639 "BirthDatePosLog100" "r" "Naive" 1 4 16 1978 "BST73" 1982 "CIN78" "gaussian" 1 0.5
"2493" "CIN78" 352.636052461616 "BirthDatePosLog100" "r" "Milk" 1 7 49 1978 "BST73" 1985 "CIN78" "gaussian" 1 0.5
"2494" "CLA85" 340.119738166216 "BirthDatePosLog100" "r" "Summeryeld" 2 10 100 1985 "CLE77" 1995 "CLA85" "gaussian" 1 0.25
"2495" "CLA85" 366.356164612965 "BirthDatePosLog100" "r" "Milk" 2 5 25 1985 "CLE77" 1990 "CLA85" "gaussian" 1 0.25
"2496" "CLA85" 340.119738166216 "BirthDatePosLog100" "r" "Trueyeld" 1 7 49 1985 "CLE77" 1992 "CLA85" "gaussian" 1 0.25
"2497" "CLA85" 378.418963391826 "BirthDatePosLog100" "r" "Trueyeld" 2 9 81 1985 "CLE77" 1994 "CLA85" "gaussian" 1 0.25
"2498" "CLA85" 340.119738166216 "BirthDatePosLog100" "r" "Summeryeld" 1 11 121 1985 "CLE77" 1996 "CLA85" "gaussian" 1 0.25
"2499" "CLA85" 358.351893845611 "BirthDatePosLog100" "r" "Naive" 1 4 16 1985 "CLE77" 1989 "CLA85" "gaussian" 1 0.25
"2500" "CLA85" 407.753744390572 "BirthDatePosLog100" "r" "Milk" 1 12 144 1985 "CLE77" 1997 "CLA85" "gaussian" 1 0.25
"2501" "CLA87" 329.583686600433 "BirthDatePosLog100" "r" "Naive" 2 4 16 1987 "CLE77" 1991 "CLA87" "gaussian" 1 0.5
"2502" "CLA87" 336.729582998647 "BirthDatePosLog100" "r" "Summeryeld" 1 5 25 1987 "CLE77" 1992 "CLA87" "gaussian" 1 0.5
"2503" "CLC75" 325.809653802148 "BirthDatePosLog100" "r" "Naive" 2 4 16 1975 "COL72" 1979 "CLC75" "gaussian" 1 0.125
"2504" "CLC75" 467.282883446191 "BirthDatePosLog100" "r" "Trueyeld" 3 7 49 1975 "COL72" 1982 "CLC75" "gaussian" 1 0.125
"2505" "CLC75" 380.666248977032 "BirthDatePosLog100" "r" "Milk" 1 5 25 1975 "COL72" 1980 "CLC75" "gaussian" 1 0.125
"2506" "CLC79" 333.22045101752 "BirthDatePosLog100" "r" "Trueyeld" 1 9 81 1979 "COL72" 1988 "CLC79" "gaussian" 2 0.125
"2507" "CLC79" 329.583686600433 "BirthDatePosLog100" "r" "Summeryeld" 1 5 25 1979 "COL72" 1984 "CLC79" "gaussian" 2 0.125
"2508" "CLC79" 355.534806148941 "BirthDatePosLog100" "r" "Naive" 3 4 16 1979 "COL72" 1983 "CLC79" "gaussian" 2 0.125
"2509" "CLC79" 313.549421592915 "BirthDatePosLog100" "r" "Trueyeld" 2 11 121 1979 "COL72" 1990 "CLC79" "gaussian" 2 0.125
"2510" "CLC80" 368.887945411394 "BirthDatePosLog100" "r" "Milk" 1 5 25 1980 "COL72" 1985 "CLC80" "gaussian" 1 0.125
"2511" "CLC80" 361.091791264422 "BirthDatePosLog100" "r" "Trueyeld" 1 12 144 1980 "COL72" 1992 "CLC80" "gaussian" 1 0.125
"2512" "CLC80" 346.573590279973 "BirthDatePosLog100" "r" "Naive" 1 4 16 1980 "COL72" 1984 "CLC80" "gaussian" 1 0.125
"2513" "CLC80" 420.469261939097 "BirthDatePosLog100" "r" "Milk" 1 9 81 1980 "COL72" 1989 "CLC80" "gaussian" 1 0.125
"2514" "CLC80" 355.534806148941 "BirthDatePosLog100" "r" "Milk" 2 10 100 1980 "COL72" 1990 "CLC80" "gaussian" 1 0.125
"2515" "CLC80" 329.583686600433 "BirthDatePosLog100" "r" "Trueyeld" 1 8 64 1980 "COL72" 1988 "CLC80" "gaussian" 1 0.125
"2516" "CLC82" 333.22045101752 "BirthDatePosLog100" "r" "Naive" 1 4 16 1982 "COL72" 1986 "CLC82" "gaussian" 1 0.125
"2517" "CLC82" 346.573590279973 "BirthDatePosLog100" "r" "Milk" 1 5 25 1982 "COL72" 1987 "CLC82" "gaussian" 1 0.125
"2518" "CLC82" 378.418963391826 "BirthDatePosLog100" "r" "Milk" 2 6 36 1982 "COL72" 1988 "CLC82" "gaussian" 1 0.125
"2519" "CLE70" 346.573590279973 "BirthDatePosLog100" "r" "Naive" 3 3 9 1970 "CLEOP" 1973 "CLE70" "gaussian" 1 0
"2520" "CLE74" 389.182029811063 "BirthDatePosLog100" "r" "Milk" 2 6 36 1974 "CLEOP" 1980 "CLE74" "gaussian" 1 0
"2521" "CLE74" 343.398720448515 "BirthDatePosLog100" "r" "Summeryeld" 2 5 25 1974 "CLEOP" 1979 "CLE74" "gaussian" 1 0
"2522" "CLE74" 361.091791264422 "BirthDatePosLog100" "r" "Trueyeld" 2 10 100 1974 "CLEOP" 1984 "CLE74" "gaussian" 1 0
"2523" "CLE74" 371.357206670431 "BirthDatePosLog100" "r" "Milk" 2 11 121 1974 "CLEOP" 1985 "CLE74" "gaussian" 1 0
"2524" "CLE74" 349.650756146648 "BirthDatePosLog100" "r" "Naive" 2 4 16 1974 "CLEOP" 1978 "CLE74" "gaussian" 1 0
"2525" "CLE74" 361.091791264422 "BirthDatePosLog100" "r" "Trueyeld" 1 8 64 1974 "CLEOP" 1982 "CLE74" "gaussian" 1 0
"2526" "CLE75" 343.398720448515 "BirthDatePosLog100" "r" "Summeryeld" 2 7 49 1975 "CLEOP" 1982 "CLE75" "gaussian" 1 0
"2527" "CLE75" 358.351893845611 "BirthDatePosLog100" "r" "Naive" 2 4 16 1975 "CLEOP" 1979 "CLE75" "gaussian" 1 0
"2528" "CLE75" 424.849524204936 "BirthDatePosLog100" "r" "Trueyeld" 2 6 36 1975 "CLEOP" 1981 "CLE75" "gaussian" 1 0
"2529" "CLE75" 343.398720448515 "BirthDatePosLog100" "r" "Trueyeld" 1 9 81 1975 "CLEOP" 1984 "CLE75" "gaussian" 1 0
"2530" "CLE76" 358.351893845611 "BirthDatePosLog100" "r" "Naive" 2 4 16 1976 "CLEOP" 1980 "CLE76" "gaussian" 1 0
"2531" "CLE76" 355.534806148941 "BirthDatePosLog100" "r" "Trueyeld" 2 6 36 1976 "CLEOP" 1982 "CLE76" "gaussian" 1 0
"2532" "CLE76" 352.636052461616 "BirthDatePosLog100" "r" "Trueyeld" 2 8 64 1976 "CLEOP" 1984 "CLE76" "gaussian" 1 0
"2533" "CLE76" 376.120011569356 "BirthDatePosLog100" "r" "Milk" 1 9 81 1976 "CLEOP" 1985 "CLE76" "gaussian" 1 0
"2534" "CLE77" 321.88758248682 "BirthDatePosLog100" "r" "Naive" 3 4 16 1977 "CLEOP" 1981 "CLE77" "gaussian" 1 0
"2535" "CLE77" 387.120101090789 "BirthDatePosLog100" "r" "Trueyeld" 1 10 100 1977 "CLEOP" 1987 "CLE77" "gaussian" 1 0
"2536" "CLE77" 376.120011569356 "BirthDatePosLog100" "r" "Winteryeld" 1 6 36 1977 "CLEOP" 1983 "CLE77" "gaussian" 1 0
"2537" "CLE77" 321.88758248682 "BirthDatePosLog100" "r" "Summeryeld" 2 5 25 1977 "CLEOP" 1982 "CLE77" "gaussian" 1 0
"2538" "CLE77" 289.037175789616 "BirthDatePosLog100" "r" "Trueyeld" 1 8 64 1977 "CLEOP" 1985 "CLE77" "gaussian" 1 0
"2539" "CLE77" 336.729582998647 "BirthDatePosLog100" "r" "Trueyeld" 2 12 144 1977 "CLEOP" 1989 "CLE77" "gaussian" 1 0
"2540" "CLK04" 304.452243772342 "BirthDatePosLog100" "r" "Milk" 2 9 81 2004 "GRA99" 2013 "CLK04" "gaussian" 3 0.90625
"2541" "CLK04" 299.573227355399 "BirthDatePosLog100" "r" "Naive" 1 4 16 2004 "GRA99" 2008 "CLK04" "gaussian" 3 0.90625
"2542" "CLK04" 321.88758248682 "BirthDatePosLog100" "r" "Milk" 1 10 100 2004 "GRA99" 2014 "CLK04" "gaussian" 3 0.90625
"2543" "CLK04" 325.809653802148 "BirthDatePosLog100" "r" "Milk" 1 11 121 2004 "GRA99" 2015 "CLK04" "gaussian" 3 0.90625
"2544" "CLK04" 313.549421592915 "BirthDatePosLog100" "r" "Milk" 1 12 144 2004 "GRA99" 2016 "CLK04" "gaussian" 3 0.90625
"2545" "CLK04" 256.494935746154 "BirthDatePosLog100" "r" "Trueyeld" 2 8 64 2004 "GRA99" 2012 "CLK04" "gaussian" 3 0.90625
"2546" "CLK04" 219.722457733622 "BirthDatePosLog100" "r" "Trueyeld" 2 6 36 2004 "GRA99" 2010 "CLK04" "gaussian" 3 0.90625
"2547" "CLK06" 346.573590279973 "BirthDatePosLog100" "r" "Naive" 2 3 9 2006 "GRA99" 2009 "CLK06" "gaussian" 3 0.78125
"2548" "CLK06" 317.805383034795 "BirthDatePosLog100" "r" "Trueyeld" 2 5 25 2006 "GRA99" 2011 "CLK06" "gaussian" 3 0.78125
"2549" "CLL02" 363.758615972639 "BirthDatePosLog100" "r" "Naive" 1 4 16 2002 "VIO96" 2006 "CLL02" "gaussian" 3 0.5
"2550" "CLM82" 382.864139648909 "BirthDatePosLog100" "r" "Summeryeld" 2 5 25 1982 "CLE74" 1987 "CLM82" "gaussian" 3 0.5
"2551" "CLM82" 363.758615972639 "BirthDatePosLog100" "r" "Naive" 3 4 16 1982 "CLE74" 1986 "CLM82" "gaussian" 3 0.5
"2552" "CLO96" 340.119738166216 "BirthDatePosLog100" "r" "Naive" 2 5 25 1996 "HIC89" 2001 "CLO96" "gaussian" 1 0.1875
"2553" "CLO96" 336.729582998647 "BirthDatePosLog100" "r" "Milk" 1 8 64 1996 "HIC89" 2004 "CLO96" "gaussian" 1 0.1875
"2554" "CLO96" 366.356164612965 "BirthDatePosLog100" "r" "Trueyeld" 2 15 225 1996 "HIC89" 2011 "CLO96" "gaussian" 1 0.1875
"2555" "CLO96" 304.452243772342 "BirthDatePosLog100" "r" "Summeryeld" 1 13 169 1996 "HIC89" 2009 "CLO96" "gaussian" 1 0.1875
"2556" "CLO96" 340.119738166216 "BirthDatePosLog100" "r" "Milk" 1 12 144 1996 "HIC89" 2008 "CLO96" "gaussian" 1 0.1875
"2557" "CLO96" 309.104245335832 "BirthDatePosLog100" "r" "Trueyeld" 2 7 49 1996 "HIC89" 2003 "CLO96" "gaussian" 1 0.1875
"2558" "CLO96" 313.549421592915 "BirthDatePosLog100" "r" "Summeryeld" 1 11 121 1996 "HIC89" 2007 "CLO96" "gaussian" 1 0.1875
"2559" "CLO96" 321.88758248682 "BirthDatePosLog100" "r" "Trueyeld" 1 10 100 1996 "HIC89" 2006 "CLO96" "gaussian" 1 0.1875
"2560" "CLT97" 270.805020110221 "BirthDatePosLog100" "r" "Trueyeld" 2 7 49 1997 "CCO87" 2004 "CLT97" "gaussian" 1 0.84375
"2561" "CLT97" 361.091791264422 "BirthDatePosLog100" "r" "Naive" 1 4 16 1997 "CCO87" 2001 "CLT97" "gaussian" 1 0.84375
"2562" "CLT97" 317.805383034795 "BirthDatePosLog100" "r" "Milk" 2 14 196 1997 "CCO87" 2011 "CLT97" "gaussian" 1 0.84375
"2563" "CLT97" 333.22045101752 "BirthDatePosLog100" "r" "Winteryeld" 1 8 64 1997 "CCO87" 2005 "CLT97" "gaussian" 1 0.84375
"2564" "CLT97" 304.452243772342 "BirthDatePosLog100" "r" "Trueyeld" 2 10 100 1997 "CCO87" 2007 "CLT97" "gaussian" 1 0.84375
"2565" "CLT97" 329.583686600433 "BirthDatePosLog100" "r" "Milk" 2 11 121 1997 "CCO87" 2008 "CLT97" "gaussian" 1 0.84375
"2566" "CLT97" 325.809653802148 "BirthDatePosLog100" "r" "Summeryeld" 2 5 25 1997 "CCO87" 2002 "CLT97" "gaussian" 1 0.84375
"2567" "CLT97" 382.864139648909 "BirthDatePosLog100" "r" "Milk" 2 13 169 1997 "CCO87" 2010 "CLT97" "gaussian" 1 0.84375
"2568" "CLT97" 382.864139648909 "BirthDatePosLog100" "r" "Milk" 2 12 144 1997 "CCO87" 2009 "CLT97" "gaussian" 1 0.84375
"2569" "CMO77" 343.398720448515 "BirthDatePosLog100" "r" "Trueyeld" 2 7 49 1977 "CMOFF" 1984 "CMO77" "gaussian" 1 0.25
"2570" "CMO77" 355.534806148941 "BirthDatePosLog100" "r" "Trueyeld" 2 10 100 1977 "CMOFF" 1987 "CMO77" "gaussian" 1 0.25
"2571" "CMO77" 378.418963391826 "BirthDatePosLog100" "r" "Trueyeld" 2 12 144 1977 "CMOFF" 1989 "CMO77" "gaussian" 1 0.25
"2572" "CMO77" 376.120011569356 "BirthDatePosLog100" "r" "Naive" 2 3 9 1977 "CMOFF" 1980 "CMO77" "gaussian" 1 0.25
"2573" "CMO77" 355.534806148941 "BirthDatePosLog100" "r" "Milk" 2 8 64 1977 "CMOFF" 1985 "CMO77" "gaussian" 1 0.25
"2574" "CMO77" 346.573590279973 "BirthDatePosLog100" "r" "Trueyeld" 1 5 25 1977 "CMOFF" 1982 "CMO77" "gaussian" 1 0.25
"2575" "CMO78" 366.356164612965 "BirthDatePosLog100" "r" "Naive" 1 3 9 1978 "CMOFF" 1981 "CMO78" "gaussian" 1 0.5
"2576" "CMO78" 343.398720448515 "BirthDatePosLog100" "r" "Trueyeld" 1 5 25 1978 "CMOFF" 1983 "CMO78" "gaussian" 1 0.5
"2577" "CMO78" 363.758615972639 "BirthDatePosLog100" "r" "Milk" 2 6 36 1978 "CMOFF" 1984 "CMO78" "gaussian" 1 0.5
"2578" "CMO78" 380.666248977032 "BirthDatePosLog100" "r" "Milk" 2 9 81 1978 "CMOFF" 1987 "CMO78" "gaussian" 1 0.5
"2579" "CMO78" 333.22045101752 "BirthDatePosLog100" "r" "Trueyeld" 2 12 144 1978 "CMOFF" 1990 "CMO78" "gaussian" 1 0.5
"2580" "CMO78" 349.650756146648 "BirthDatePosLog100" "r" "Trueyeld" 2 8 64 1978 "CMOFF" 1986 "CMO78" "gaussian" 1 0.5
"2581" "CMOFF" 380.666248977032 "BirthDatePosLog100" "r" "Milk" 1 4 16 1974 NA 1978 "CMOFF" "gaussian" 2 0.5
"2582" "CMOFF" 333.22045101752 "BirthDatePosLog100" "r" "Naive" 1 3 9 1974 NA 1977 "CMOFF" "gaussian" 2 0.5
"2583" "CMR05" 414.313472639153 "BirthDatePosLog100" "r" "Trueyeld" 2 7 49 2005 "CLT97" 2012 "CMR05" "gaussian" 1 0.421875
"2584" "CMR05" 343.398720448515 "BirthDatePosLog100" "r" "Naive" 2 5 25 2005 "CLT97" 2010 "CMR05" "gaussian" 1 0.421875
"2585" "CND03" 371.357206670431 "BirthDatePosLog100" "r" "Trueyeld" 1 7 49 2003 "TIN98" 2010 "CND03" "gaussian" 3 0.890625
"2586" "CND03" 363.758615972639 "BirthDatePosLog100" "r" "Naive" 1 5 25 2003 "TIN98" 2008 "CND03" "gaussian" 3 0.890625
"2587" "CND04" 299.573227355399 "BirthDatePosLog100" "r" "Trueyeld" 1 8 64 2004 "TIN98" 2012 "CND04" "gaussian" 1 0.734375
"2588" "CND04" 329.583686600433 "BirthDatePosLog100" "r" "Milk" 1 9 81 2004 "TIN98" 2013 "CND04" "gaussian" 1 0.734375
"2589" "CND04" 349.650756146648 "BirthDatePosLog100" "r" "Trueyeld" 2 6 36 2004 "TIN98" 2010 "CND04" "gaussian" 1 0.734375
"2590" "CND04" 371.357206670431 "BirthDatePosLog100" "r" "Winteryeld" 2 10 100 2004 "TIN98" 2014 "CND04" "gaussian" 1 0.734375
"2591" "CND04" 352.636052461616 "BirthDatePosLog100" "r" "Naive" 1 4 16 2004 "TIN98" 2008 "CND04" "gaussian" 1 0.734375
"2592" "CND06" 352.636052461616 "BirthDatePosLog100" "r" "Milk" 2 10 100 2006 "TIN98" 2016 "CND06" "gaussian" 3 0.78125
"2593" "CND06" 366.356164612965 "BirthDatePosLog100" "r" "Milk" 2 9 81 2006 "TIN98" 2015 "CND06" "gaussian" 3 0.78125
"2594" "CND06" 366.356164612965 "BirthDatePosLog100" "r" "Naive" 2 4 16 2006 "TIN98" 2010 "CND06" "gaussian" 3 0.78125
"2595" "CND06" 340.119738166216 "BirthDatePosLog100" "r" "Trueyeld" 1 8 64 2006 "TIN98" 2014 "CND06" "gaussian" 3 0.78125
"2596" "CND06" 387.120101090789 "BirthDatePosLog100" "r" "Trueyeld" 2 6 36 2006 "TIN98" 2012 "CND06" "gaussian" 3 0.78125
"2597" "CND12" 387.120101090789 "BirthDatePosLog100" "r" "Naive" 1 4 16 2012 "TIN98" 2016 "CND12" "gaussian" 3 0.890625
"2598" "CNK04" 358.351893845611 "BirthDatePosLog100" "r" "Naive" 1 4 16 2004 "BEA00" 2008 "CNK04" "gaussian" 3 0.1875
"2599" "CNK04" 389.182029811063 "BirthDatePosLog100" "r" "Trueyeld" 3 6 36 2004 "BEA00" 2010 "CNK04" "gaussian" 3 0.1875
"2600" "COB80" 349.650756146648 "BirthDatePosLog100" "r" "Milk" 1 11 121 1980 "COL74" 1991 "COB80" "gaussian" 1 0.125
"2601" "COB80" 420.469261939097 "BirthDatePosLog100" "r" "Summeryeld" 1 7 49 1980 "COL74" 1987 "COB80" "gaussian" 1 0.125
"2602" "COB80" 325.809653802148 "BirthDatePosLog100" "r" "Trueyeld" 3 5 25 1980 "COL74" 1985 "COB80" "gaussian" 1 0.125
"2603" "COB80" 352.636052461616 "BirthDatePosLog100" "r" "Trueyeld" 2 9 81 1980 "COL74" 1989 "COB80" "gaussian" 1 0.125
"2604" "COB80" 385.014760171006 "BirthDatePosLog100" "r" "Naive" 2 3 9 1980 "COL74" 1983 "COB80" "gaussian" 1 0.125
"2605" "COB80" 325.809653802148 "BirthDatePosLog100" "r" "Milk" 3 10 100 1980 "COL74" 1990 "COB80" "gaussian" 1 0.125
"2606" "COC75" 368.887945411394 "BirthDatePosLog100" "r" "Naive" 1 4 16 1975 "COCKL" 1979 "COC75" "gaussian" 1 0
"2607" "COC76" 336.729582998647 "BirthDatePosLog100" "r" "Naive" 2 5 25 1976 "COCKL" 1981 "COC76" "gaussian" 1 0
"2608" "COCKL" 321.88758248682 "BirthDatePosLog100" "r" "Trueyeld" 2 14 196 1969 NA 1983 "COCKL" "gaussian" 1 0
"2609" "COF01" 340.119738166216 "BirthDatePosLog100" "r" "Summeryeld" 1 10 100 2001 "OVA97" 2011 "COF01" "gaussian" 3 0.21875
"2610" "COF01" 355.534806148941 "BirthDatePosLog100" "r" "Trueyeld" 2 5 25 2001 "OVA97" 2006 "COF01" "gaussian" 3 0.21875
"2611" "COF01" 336.729582998647 "BirthDatePosLog100" "r" "Trueyeld" 1 12 144 2001 "OVA97" 2013 "COF01" "gaussian" 3 0.21875
"2612" "COF01" 366.356164612965 "BirthDatePosLog100" "r" "Naive" 1 3 9 2001 "OVA97" 2004 "COF01" "gaussian" 3 0.21875
"2613" "COF01" 378.418963391826 "BirthDatePosLog100" "r" "Summeryeld" 3 9 81 2001 "OVA97" 2010 "COF01" "gaussian" 3 0.21875
"2614" "COF01" 355.534806148941 "BirthDatePosLog100" "r" "Trueyeld" 3 7 49 2001 "OVA97" 2008 "COF01" "gaussian" 3 0.21875
"2615" "COF01" 329.583686600433 "BirthDatePosLog100" "r" "Winteryeld" 3 8 64 2001 "OVA97" 2009 "COF01" "gaussian" 3 0.21875
"2616" "COI77" 391.202300542815 "BirthDatePosLog100" "r" "Trueyeld" 2 6 36 1977 "COINH" 1983 "COI77" "gaussian" 1 0.5
"2617" "COI77" 340.119738166216 "BirthDatePosLog100" "r" "Naive" 1 4 16 1977 "COINH" 1981 "COI77" "gaussian" 1 0.5
"2618" "COINH" 395.124371858143 "BirthDatePosLog100" "r" "Trueyeld" 1 11 121 1972 NA 1983 "COINH" "gaussian" 1 1
"2619" "COL72" 389.182029811063 "BirthDatePosLog100" "r" "Milk" 1 4 16 1972 "COLLE" 1976 "COL72" "gaussian" 1 0.25
"2620" "COL72" 397.029191355212 "BirthDatePosLog100" "r" "Milk" 2 11 121 1972 "COLLE" 1983 "COL72" "gaussian" 1 0.25
"2621" "COL72" 423.410650459726 "BirthDatePosLog100" "r" "Summeryeld" 2 18 324 1972 "COLLE" 1990 "COL72" "gaussian" 1 0.25
"2622" "COL72" 340.119738166216 "BirthDatePosLog100" "r" "Summeryeld" 2 5 25 1972 "COLLE" 1977 "COL72" "gaussian" 1 0.25
"2623" "COL72" 380.666248977032 "BirthDatePosLog100" "r" "Trueyeld" 3 17 289 1972 "COLLE" 1989 "COL72" "gaussian" 1 0.25
"2624" "COL72" 385.014760171006 "BirthDatePosLog100" "r" "Milk" 1 6 36 1972 "COLLE" 1978 "COL72" "gaussian" 1 0.25
"2625" "COL72" 329.583686600433 "BirthDatePosLog100" "r" "Naive" 1 3 9 1972 "COLLE" 1975 "COL72" "gaussian" 1 0.25
"2626" "COL72" 389.182029811063 "BirthDatePosLog100" "r" "Milk" 3 14 196 1972 "COLLE" 1986 "COL72" "gaussian" 1 0.25
"2627" "COL72" 336.729582998647 "BirthDatePosLog100" "r" "Summeryeld" 1 10 100 1972 "COLLE" 1982 "COL72" "gaussian" 1 0.25
"2628" "COL72" 349.650756146648 "BirthDatePosLog100" "r" "Milk" 1 7 49 1972 "COLLE" 1979 "COL72" "gaussian" 1 0.25
"2629" "COL72" 361.091791264422 "BirthDatePosLog100" "r" "Summeryeld" 2 15 225 1972 "COLLE" 1987 "COL72" "gaussian" 1 0.25
"2630" "COL72" 343.398720448515 "BirthDatePosLog100" "r" "Trueyeld" 1 13 169 1972 "COLLE" 1985 "COL72" "gaussian" 1 0.25
"2631" "COL72" 414.313472639153 "BirthDatePosLog100" "r" "Milk" 1 9 81 1972 "COLLE" 1981 "COL72" "gaussian" 1 0.25
"2632" "COL72" 391.202300542815 "BirthDatePosLog100" "r" "Milk" 1 8 64 1972 "COLLE" 1980 "COL72" "gaussian" 1 0.25
"2633" "COL74" 349.650756146648 "BirthDatePosLog100" "r" "Naive" 2 3 9 1974 "COLLE" 1977 "COL74" "gaussian" 1 0.25
"2634" "COL74" 371.357206670431 "BirthDatePosLog100" "r" "Milk" 1 6 36 1974 "COLLE" 1980 "COL74" "gaussian" 1 0.25
"2635" "COL74" 336.729582998647 "BirthDatePosLog100" "r" "Trueyeld" 2 5 25 1974 "COLLE" 1979 "COL74" "gaussian" 1 0.25
"2636" "COL74" 397.029191355212 "BirthDatePosLog100" "r" "Milk" 3 13 169 1974 "COLLE" 1987 "COL74" "gaussian" 1 0.25
"2637" "COL74" 349.650756146648 "BirthDatePosLog100" "r" "Trueyeld" 1 8 64 1974 "COLLE" 1982 "COL74" "gaussian" 1 0.25
"2638" "COL74" 349.650756146648 "BirthDatePosLog100" "r" "Milk" 1 10 100 1974 "COLLE" 1984 "COL74" "gaussian" 1 0.25
"2639" "COL74" 340.119738166216 "BirthDatePosLog100" "r" "Summeryeld" 2 14 196 1974 "COLLE" 1988 "COL74" "gaussian" 1 0.25
"2640" "COL74" 355.534806148941 "BirthDatePosLog100" "r" "Milk" 2 9 81 1974 "COLLE" 1983 "COL74" "gaussian" 1 0.25
"2641" "COL75" 378.418963391826 "BirthDatePosLog100" "r" "Naive" 1 3 9 1975 "COLLE" 1978 "COL75" "gaussian" 1 0.25
"2642" "COL75" 366.356164612965 "BirthDatePosLog100" "r" "Milk" 1 4 16 1975 "COLLE" 1979 "COL75" "gaussian" 1 0.25
"2643" "COL78" 397.029191355212 "BirthDatePosLog100" "r" "Milk" 2 7 49 1978 "COLLE" 1985 "COL78" "gaussian" 1 0.75
"2644" "COL78" 361.091791264422 "BirthDatePosLog100" "r" "Naive" 2 4 16 1978 "COLLE" 1982 "COL78" "gaussian" 1 0.75
"2645" "COL78" 391.202300542815 "BirthDatePosLog100" "r" "Trueyeld" 1 6 36 1978 "COLLE" 1984 "COL78" "gaussian" 1 0.75
"2646" "COL79" 346.573590279973 "BirthDatePosLog100" "r" "Summeryeld" 2 5 25 1979 "COLLE" 1984 "COL79" "gaussian" 1 0.5
"2647" "COL79" 366.356164612965 "BirthDatePosLog100" "r" "Trueyeld" 2 8 64 1979 "COLLE" 1987 "COL79" "gaussian" 1 0.5
"2648" "COL79" 447.733681447821 "BirthDatePosLog100" "r" "Milk" 2 9 81 1979 "COLLE" 1988 "COL79" "gaussian" 1 0.5
"2649" "COL79" 378.418963391826 "BirthDatePosLog100" "r" "Naive" 3 4 16 1979 "COLLE" 1983 "COL79" "gaussian" 1 0.5
"2650" "COL79" 385.014760171006 "BirthDatePosLog100" "r" "Milk" 1 6 36 1979 "COLLE" 1985 "COL79" "gaussian" 1 0.5
"2651" "COL80" 329.583686600433 "BirthDatePosLog100" "r" "Trueyeld" 1 10 100 1980 "COLLE" 1990 "COL80" "gaussian" 1 0.75
"2652" "COL80" 391.202300542815 "BirthDatePosLog100" "r" "Naive" 1 3 9 1980 "COLLE" 1983 "COL80" "gaussian" 1 0.75
"2653" "COL80" 336.729582998647 "BirthDatePosLog100" "r" "Summeryeld" 1 16 256 1980 "COLLE" 1996 "COL80" "gaussian" 1 0.75
"2654" "COL80" 429.045944114839 "BirthDatePosLog100" "r" "Milk" 1 6 36 1980 "COLLE" 1986 "COL80" "gaussian" 1 0.75
"2655" "COL80" 355.534806148941 "BirthDatePosLog100" "r" "Milk" 1 14 196 1980 "COLLE" 1994 "COL80" "gaussian" 1 0.75
"2656" "COL80" 340.119738166216 "BirthDatePosLog100" "r" "Trueyeld" 2 5 25 1980 "COLLE" 1985 "COL80" "gaussian" 1 0.75
"2657" "COL80" 349.650756146648 "BirthDatePosLog100" "r" "Summeryeld" 1 13 169 1980 "COLLE" 1993 "COL80" "gaussian" 1 0.75
"2658" "COL80" 313.549421592915 "BirthDatePosLog100" "r" "Trueyeld" 2 12 144 1980 "COLLE" 1992 "COL80" "gaussian" 1 0.75
"2659" "COL80" 368.887945411394 "BirthDatePosLog100" "r" "Milk" 1 8 64 1980 "COLLE" 1988 "COL80" "gaussian" 1 0.75
"2660" "COL80" 389.182029811063 "BirthDatePosLog100" "r" "Winteryeld" 2 7 49 1980 "COLLE" 1987 "COL80" "gaussian" 1 0.75
"2661" "COL80" 317.805383034795 "BirthDatePosLog100" "r" "Summeryeld" 2 15 225 1980 "COLLE" 1995 "COL80" "gaussian" 1 0.75
"2662" "COLLE" 343.398720448515 "BirthDatePosLog100" "r" "Milk" 2 7 49 1969 "OTAGG" 1976 "COLLE" "gaussian" 1 0.5
"2663" "COLLE" 387.120101090789 "BirthDatePosLog100" "r" "Trueyeld" 2 13 169 1969 "OTAGG" 1982 "COLLE" "gaussian" 1 0.5
"2664" "COLLE" 313.549421592915 "BirthDatePosLog100" "r" "Naive" 1 3 9 1969 "OTAGG" 1972 "COLLE" "gaussian" 1 0.5
"2665" "COLLE" 325.809653802148 "BirthDatePosLog100" "r" "Trueyeld" 1 9 81 1969 "OTAGG" 1978 "COLLE" "gaussian" 1 0.5
"2666" "COLLE" 355.534806148941 "BirthDatePosLog100" "r" "Milk" 1 10 100 1969 "OTAGG" 1979 "COLLE" "gaussian" 1 0.5
"2667" "COLLE" 304.452243772342 "BirthDatePosLog100" "r" "Milk" 2 4 16 1969 "OTAGG" 1973 "COLLE" "gaussian" 1 0.5
"2668" "COLLE" 313.549421592915 "BirthDatePosLog100" "r" "Milk" 1 5 25 1969 "OTAGG" 1974 "COLLE" "gaussian" 1 0.5
"2669" "COLLE" 378.418963391826 "BirthDatePosLog100" "r" "Milk" 1 11 121 1969 "OTAGG" 1980 "COLLE" "gaussian" 1 0.5
"2670" "COLLE" 358.351893845611 "BirthDatePosLog100" "r" "Milk" 1 6 36 1969 "OTAGG" 1975 "COLLE" "gaussian" 1 0.5
"2671" "COQ94" 325.809653802148 "BirthDatePosLog100" "r" "Trueyeld" 2 6 36 1994 "FIL90" 2000 "COQ94" "gaussian" 3 0.203125
"2672" "COQ94" 349.650756146648 "BirthDatePosLog100" "r" "Naive" 1 3 9 1994 "FIL90" 1997 "COQ94" "gaussian" 3 0.203125
"2673" "COT78" 411.087386417331 "BirthDatePosLog100" "r" "Naive" 1 3 9 1978 "COL75" 1981 "COT78" "gaussian" 1 0.125
"2674" "COT79" 321.88758248682 "BirthDatePosLog100" "r" "Milk" 1 5 25 1979 "COL75" 1984 "COT79" "gaussian" 1 0.125
"2675" "COT79" 343.398720448515 "BirthDatePosLog100" "r" "Naive" 2 4 16 1979 "COL75" 1983 "COT79" "gaussian" 1 0.125
"2676" "COW79" 352.636052461616 "BirthDatePosLog100" "r" "Naive" 2 4 16 1979 "PGB75" 1983 "COW79" "gaussian" 3 0.25
"2677" "COW79" 371.357206670431 "BirthDatePosLog100" "r" "Milk" 3 8 64 1979 "PGB75" 1987 "COW79" "gaussian" 3 0.25
"2678" "COW79" 321.88758248682 "BirthDatePosLog100" "r" "Trueyeld" 3 6 36 1979 "PGB75" 1985 "COW79" "gaussian" 3 0.25
"2679" "COW79" 346.573590279973 "BirthDatePosLog100" "r" "Summeryeld" 3 9 81 1979 "PGB75" 1988 "COW79" "gaussian" 3 0.25
"2680" "COY75" 380.666248977032 "BirthDatePosLog100" "r" "Naive" 1 4 16 1975 "COYHI" 1979 "COY75" "gaussian" 1 0
"2681" "COY75" 358.351893845611 "BirthDatePosLog100" "r" "Trueyeld" 2 6 36 1975 "COYHI" 1981 "COY75" "gaussian" 1 0
"2682" "CPS97" 317.805383034795 "BirthDatePosLog100" "r" "Summeryeld" 2 6 36 1997 "PEP93" 2003 "CPS97" "gaussian" 3 0.875
"2683" "CPS97" 343.398720448515 "BirthDatePosLog100" "r" "Milk" 2 7 49 1997 "PEP93" 2004 "CPS97" "gaussian" 3 0.875
"2684" "CPS97" 361.091791264422 "BirthDatePosLog100" "r" "Naive" 2 5 25 1997 "PEP93" 2002 "CPS97" "gaussian" 3 0.875
"2685" "CRA81" 389.182029811063 "BirthDatePosLog100" "r" "Naive" 2 4 16 1981 "BIG76" 1985 "CRA81" "gaussian" 1 0.5
"2686" "CRB95" 368.887945411394 "BirthDatePosLog100" "r" "Trueyeld" 1 13 169 1995 "MOC84" 2008 "CRB95" "gaussian" 1 0.25
"2687" "CRB95" 371.357206670431 "BirthDatePosLog100" "r" "Milk" 1 7 49 1995 "MOC84" 2002 "CRB95" "gaussian" 1 0.25
"2688" "CRB95" 355.534806148941 "BirthDatePosLog100" "r" "Milk" 2 8 64 1995 "MOC84" 2003 "CRB95" "gaussian" 1 0.25
"2689" "CRB95" 309.104245335832 "BirthDatePosLog100" "r" "Naive" 1 6 36 1995 "MOC84" 2001 "CRB95" "gaussian" 1 0.25
"2690" "CRB95" 378.418963391826 "BirthDatePosLog100" "r" "Trueyeld" 3 15 225 1995 "MOC84" 2010 "CRB95" "gaussian" 1 0.25
"2691" "CRB95" 366.356164612965 "BirthDatePosLog100" "r" "Milk" 1 9 81 1995 "MOC84" 2004 "CRB95" "gaussian" 1 0.25
"2692" "CRB97" 366.356164612965 "BirthDatePosLog100" "r" "Naive" 2 7 49 1997 "MOC84" 2004 "CRB97" "gaussian" 1 0.3125
"2693" "CRC91" 333.22045101752 "BirthDatePosLog100" "r" "Trueyeld" 2 9 81 1991 "TUR87" 2000 "CRC91" "gaussian" 3 0.375
"2694" "CRC91" 321.88758248682 "BirthDatePosLog100" "r" "Trueyeld" 1 6 36 1991 "TUR87" 1997 "CRC91" "gaussian" 3 0.375
"2695" "CRC91" 397.029191355212 "BirthDatePosLog100" "r" "Trueyeld" 2 11 121 1991 "TUR87" 2002 "CRC91" "gaussian" 3 0.375
"2696" "CRC91" 366.356164612965 "BirthDatePosLog100" "r" "Naive" 2 4 16 1991 "TUR87" 1995 "CRC91" "gaussian" 3 0.375
"2697" "CRC91" 352.636052461616 "BirthDatePosLog100" "r" "Milk" 1 7 49 1991 "TUR87" 1998 "CRC91" "gaussian" 3 0.375
"2698" "CRK83" 368.887945411394 "BirthDatePosLog100" "r" "Naive" 3 4 16 1983 "KIN77" 1987 "CRK83" "gaussian" 2 0
"2699" "CRM01" 355.534806148941 "BirthDatePosLog100" "r" "Naive" 1 4 16 2001 "OCH96" 2005 "CRM01" "gaussian" 3 0.375
"2700" "CRM01" 313.549421592915 "BirthDatePosLog100" "r" "Summeryeld" 2 9 81 2001 "OCH96" 2010 "CRM01" "gaussian" 3 0.375
"2701" "CRM01" 366.356164612965 "BirthDatePosLog100" "r" "Milk" 1 7 49 2001 "OCH96" 2008 "CRM01" "gaussian" 3 0.375
"2702" "CRM01" 289.037175789616 "BirthDatePosLog100" "r" "Trueyeld" 1 6 36 2001 "OCH96" 2007 "CRM01" "gaussian" 3 0.375
"2703" "CRM01" 321.88758248682 "BirthDatePosLog100" "r" "Summeryeld" 1 11 121 2001 "OCH96" 2012 "CRM01" "gaussian" 3 0.375
"2704" "CRM01" 343.398720448515 "BirthDatePosLog100" "r" "Milk" 1 8 64 2001 "OCH96" 2009 "CRM01" "gaussian" 3 0.375
"2705" "CRM01" 299.573227355399 "BirthDatePosLog100" "r" "Summeryeld" 3 10 100 2001 "OCH96" 2011 "CRM01" "gaussian" 3 0.375
"2706" "CRM01" 313.549421592915 "BirthDatePosLog100" "r" "Milk" 1 12 144 2001 "OCH96" 2013 "CRM01" "gaussian" 3 0.375
"2707" "CRM03" 333.22045101752 "BirthDatePosLog100" "r" "Naive" 1 4 16 2003 "OCH96" 2007 "CRM03" "gaussian" 2 0.1875
"2708" "CRM03" 382.864139648909 "BirthDatePosLog100" "r" "Milk" 1 5 25 2003 "OCH96" 2008 "CRM03" "gaussian" 2 0.1875
"2709" "CRM99" 376.120011569356 "BirthDatePosLog100" "r" "Trueyeld" 1 10 100 1999 "OCH96" 2009 "CRM99" "gaussian" 3 0.1875
"2710" "CRM99" 313.549421592915 "BirthDatePosLog100" "r" "Trueyeld" 2 6 36 1999 "OCH96" 2005 "CRM99" "gaussian" 3 0.1875
"2711" "CRM99" 317.805383034795 "BirthDatePosLog100" "r" "Trueyeld" 2 8 64 1999 "OCH96" 2007 "CRM99" "gaussian" 3 0.1875
"2712" "CRM99" 343.398720448515 "BirthDatePosLog100" "r" "Naive" 2 4 16 1999 "OCH96" 2003 "CRM99" "gaussian" 3 0.1875
"2713" "CRO90" 407.753744390572 "BirthDatePosLog100" "r" "Naive" 1 5 25 1990 "OCH85" 1995 "CRO90" "gaussian" 1 0.5
"2714" "CRO90" 397.029191355212 "BirthDatePosLog100" "r" "Milk" 2 8 64 1990 "OCH85" 1998 "CRO90" "gaussian" 1 0.5
"2715" "CRO90" 333.22045101752 "BirthDatePosLog100" "r" "Trueyeld" 1 7 49 1990 "OCH85" 1997 "CRO90" "gaussian" 1 0.5
"2716" "CRT71" 420.469261939097 "BirthDatePosLog100" "r" "Naive" 2 3 9 1971 "CROTT" 1974 "CRT71" "gaussian" 1 0
"2717" "CRT71" 393.182563272433 "BirthDatePosLog100" "r" "Winteryeld" 2 8 64 1971 "CROTT" 1979 "CRT71" "gaussian" 1 0
"2718" "CRT71" 389.182029811063 "BirthDatePosLog100" "r" "Trueyeld" 2 5 25 1971 "CROTT" 1976 "CRT71" "gaussian" 1 0
"2719" "CRT71" 387.120101090789 "BirthDatePosLog100" "r" "Milk" 1 6 36 1971 "CROTT" 1977 "CRT71" "gaussian" 1 0
"2720" "CRT71" 346.573590279973 "BirthDatePosLog100" "r" "Summeryeld" 2 7 49 1971 "CROTT" 1978 "CRT71" "gaussian" 1 0
"2721" "CRT74" 371.357206670431 "BirthDatePosLog100" "r" "Trueyeld" 2 6 36 1974 "CROTT" 1980 "CRT74" "gaussian" 1 0
"2722" "CRT74" 355.534806148941 "BirthDatePosLog100" "r" "Trueyeld" 2 8 64 1974 "CROTT" 1982 "CRT74" "gaussian" 1 0
"2723" "CRT74" 411.087386417331 "BirthDatePosLog100" "r" "Trueyeld" 1 11 121 1974 "CROTT" 1985 "CRT74" "gaussian" 1 0
"2724" "CRT74" 376.120011569356 "BirthDatePosLog100" "r" "Naive" 1 4 16 1974 "CROTT" 1978 "CRT74" "gaussian" 1 0
"2725" "CRT74" 391.202300542815 "BirthDatePosLog100" "r" "Winteryeld" 1 9 81 1974 "CROTT" 1983 "CRT74" "gaussian" 1 0
"2726" "CRT76" 371.357206670431 "BirthDatePosLog100" "r" "Milk" 2 7 49 1976 "CROTT" 1983 "CRT76" "gaussian" 1 0.5
"2727" "CRT76" 376.120011569356 "BirthDatePosLog100" "r" "Winteryeld" 2 8 64 1976 "CROTT" 1984 "CRT76" "gaussian" 1 0.5
"2728" "CRT76" 346.573590279973 "BirthDatePosLog100" "r" "Trueyeld" 2 16 256 1976 "CROTT" 1992 "CRT76" "gaussian" 1 0.5
"2729" "CRT76" 421.950770517611 "BirthDatePosLog100" "r" "Milk" 2 13 169 1976 "CROTT" 1989 "CRT76" "gaussian" 1 0.5
"2730" "CRT76" 333.22045101752 "BirthDatePosLog100" "r" "Milk" 2 9 81 1976 "CROTT" 1985 "CRT76" "gaussian" 1 0.5
"2731" "CRT76" 325.809653802148 "BirthDatePosLog100" "r" "Summeryeld" 2 12 144 1976 "CROTT" 1988 "CRT76" "gaussian" 1 0.5
"2732" "CRT76" 380.666248977032 "BirthDatePosLog100" "r" "Naive" 1 4 16 1976 "CROTT" 1980 "CRT76" "gaussian" 1 0.5
"2733" "CRT76" 395.124371858143 "BirthDatePosLog100" "r" "Trueyeld" 3 11 121 1976 "CROTT" 1987 "CRT76" "gaussian" 1 0.5
"2734" "CRT76" 378.418963391826 "BirthDatePosLog100" "r" "Milk" 2 14 196 1976 "CROTT" 1990 "CRT76" "gaussian" 1 0.5
"2735" "CRT76" 352.636052461616 "BirthDatePosLog100" "r" "Trueyeld" 2 6 36 1976 "CROTT" 1982 "CRT76" "gaussian" 1 0.5
"2736" "CSK98" 355.534806148941 "BirthDatePosLog100" "r" "Naive" 1 4 16 1998 "ANK89" 2002 "CSK98" "gaussian" 1 0.0625
"2737" "CSK98" 404.305126783455 "BirthDatePosLog100" "r" "Trueyeld" 2 6 36 1998 "ANK89" 2004 "CSK98" "gaussian" 1 0.0625
"2738" "CUC84" 349.650756146648 "BirthDatePosLog100" "r" "Summeryeld" 2 12 144 1984 "UMB80" 1996 "CUC84" "gaussian" 1 0.5625
"2739" "CUC84" 397.029191355212 "BirthDatePosLog100" "r" "Summeryeld" 1 11 121 1984 "UMB80" 1995 "CUC84" "gaussian" 1 0.5625
"2740" "CUC84" 389.182029811063 "BirthDatePosLog100" "r" "Naive" 3 6 36 1984 "UMB80" 1990 "CUC84" "gaussian" 1 0.5625
"2741" "CUC84" 371.357206670431 "BirthDatePosLog100" "r" "Trueyeld" 2 10 100 1984 "UMB80" 1994 "CUC84" "gaussian" 1 0.5625
"2742" "CUC84" 385.014760171006 "BirthDatePosLog100" "r" "Summeryeld" 1 7 49 1984 "UMB80" 1991 "CUC84" "gaussian" 1 0.5625
"2743" "CUC91" 352.636052461616 "BirthDatePosLog100" "r" "Milk" 2 5 25 1991 "UMB80" 1996 "CUC91" "gaussian" 1 0.5625
"2744" "CUC91" 336.729582998647 "BirthDatePosLog100" "r" "Trueyeld" 2 7 49 1991 "UMB80" 1998 "CUC91" "gaussian" 1 0.5625
"2745" "CUC91" 329.583686600433 "BirthDatePosLog100" "r" "Trueyeld" 1 12 144 1991 "UMB80" 2003 "CUC91" "gaussian" 1 0.5625
"2746" "CUC91" 371.357206670431 "BirthDatePosLog100" "r" "Naive" 2 4 16 1991 "UMB80" 1995 "CUC91" "gaussian" 1 0.5625
"2747" "CUC91" 329.583686600433 "BirthDatePosLog100" "r" "Summeryeld" 1 10 100 1991 "UMB80" 2001 "CUC91" "gaussian" 1 0.5625
"2748" "CUC91" 325.809653802148 "BirthDatePosLog100" "r" "Summeryeld" 2 15 225 1991 "UMB80" 2006 "CUC91" "gaussian" 1 0.5625
"2749" "CUC91" 309.104245335832 "BirthDatePosLog100" "r" "Trueyeld" 1 9 81 1991 "UMB80" 2000 "CUC91" "gaussian" 1 0.5625
"2750" "CUC91" 349.650756146648 "BirthDatePosLog100" "r" "Trueyeld" 1 14 196 1991 "UMB80" 2005 "CUC91" "gaussian" 1 0.5625
"2751" "CUM98" 368.887945411394 "BirthDatePosLog100" "r" "Naive" 2 3 9 1998 "CRC91" 2001 "CUM98" "gaussian" 3 0.625
"2752" "CUR78" 336.729582998647 "BirthDatePosLog100" "r" "Trueyeld" 1 13 169 1978 "UPT74" 1991 "CUR78" "gaussian" 1 0.75
"2753" "CUR78" 412.713438504509 "BirthDatePosLog100" "r" "Naive" 1 4 16 1978 "UPT74" 1982 "CUR78" "gaussian" 1 0.75
"2754" "CUR78" 415.888308335967 "BirthDatePosLog100" "r" "Winteryeld" 1 5 25 1978 "UPT74" 1983 "CUR78" "gaussian" 1 0.75
"2755" "CUR78" 420.469261939097 "BirthDatePosLog100" "r" "Milk" 2 6 36 1978 "UPT74" 1984 "CUR78" "gaussian" 1 0.75
"2756" "CUR78" 373.766961828337 "BirthDatePosLog100" "r" "Trueyeld" 1 11 121 1978 "UPT74" 1989 "CUR78" "gaussian" 1 0.75
"2757" "CUR78" 387.120101090789 "BirthDatePosLog100" "r" "Winteryeld" 1 9 81 1978 "UPT74" 1987 "CUR78" "gaussian" 1 0.75
"2758" "CUR78" 361.091791264422 "BirthDatePosLog100" "r" "Trueyeld" 2 8 64 1978 "UPT74" 1986 "CUR78" "gaussian" 1 0.75
"2759" "DAK12" 329.583686600433 "BirthDatePosLog100" "r" "Naive" 3 4 16 2012 "SOX08" 2016 "DAK12" "gaussian" 3 0.7578125
"2760" "DAN90" 389.182029811063 "BirthDatePosLog100" "r" "Winteryeld" 1 9 81 1990 "BUC82" 1999 "DAN90" "gaussian" 1 0.4375
"2761" "DAN90" 395.124371858143 "BirthDatePosLog100" "r" "Milk" 3 14 196 1990 "BUC82" 2004 "DAN90" "gaussian" 1 0.4375
"2762" "DAN90" 340.119738166216 "BirthDatePosLog100" "r" "Trueyeld" 2 11 121 1990 "BUC82" 2001 "DAN90" "gaussian" 1 0.4375
"2763" "DAN90" 340.119738166216 "BirthDatePosLog100" "r" "Summeryeld" 2 6 36 1990 "BUC82" 1996 "DAN90" "gaussian" 1 0.4375
"2764" "DAN90" 378.418963391826 "BirthDatePosLog100" "r" "Milk" 2 8 64 1990 "BUC82" 1998 "DAN90" "gaussian" 1 0.4375
"2765" "DAN90" 346.573590279973 "BirthDatePosLog100" "r" "Winteryeld" 1 7 49 1990 "BUC82" 1997 "DAN90" "gaussian" 1 0.4375
"2766" "DAN90" 376.120011569356 "BirthDatePosLog100" "r" "Winteryeld" 3 5 25 1990 "BUC82" 1995 "DAN90" "gaussian" 1 0.4375
"2767" "DAN90" 340.119738166216 "BirthDatePosLog100" "r" "Trueyeld" 1 13 169 1990 "BUC82" 2003 "DAN90" "gaussian" 1 0.4375
"2768" "DAN90" 378.418963391826 "BirthDatePosLog100" "r" "Naive" 2 4 16 1990 "BUC82" 1994 "DAN90" "gaussian" 1 0.4375
"2769" "DAW12" 358.351893845611 "BirthDatePosLog100" "r" "Naive" 1 4 16 2012 "SLO05" 2016 "DAW12" "gaussian" 3 0.578125
"2770" "DBL89" 363.758615972639 "BirthDatePosLog100" "r" "Milk" 2 6 36 1989 NA 1995 "DBL89" "gaussian" 3 0.75
"2771" "DBL89" 349.650756146648 "BirthDatePosLog100" "r" "Milk" 2 7 49 1989 NA 1996 "DBL89" "gaussian" 3 0.75
"2772" "DEC79" 352.636052461616 "BirthDatePosLog100" "r" "Naive" 3 4 16 1979 "COY75" 1983 "DEC79" "gaussian" 1 0
"2773" "DEO05" 340.119738166216 "BirthDatePosLog100" "r" "Naive" 1 3 9 2005 "CED99" 2008 "DEO05" "gaussian" 1 0.3046875
"2774" "DIC94" 349.650756146648 "BirthDatePosLog100" "r" "Winteryeld" 2 8 64 1994 "HIC84" 2002 "DIC94" "gaussian" 1 0.3125
"2775" "DIC94" 417.438726989564 "BirthDatePosLog100" "r" "Milk" 2 7 49 1994 "HIC84" 2001 "DIC94" "gaussian" 1 0.3125
"2776" "DIC94" 336.729582998647 "BirthDatePosLog100" "r" "Milk" 1 9 81 1994 "HIC84" 2003 "DIC94" "gaussian" 1 0.3125
"2777" "DIC94" 336.729582998647 "BirthDatePosLog100" "r" "Trueyeld" 2 11 121 1994 "HIC84" 2005 "DIC94" "gaussian" 1 0.3125
"2778" "DIC94" 325.809653802148 "BirthDatePosLog100" "r" "Naive" 2 5 25 1994 "HIC84" 1999 "DIC94" "gaussian" 1 0.3125
"2779" "DIC94" 363.758615972639 "BirthDatePosLog100" "r" "Milk" 2 13 169 1994 "HIC84" 2007 "DIC94" "gaussian" 1 0.3125
"2780" "DIC94" 380.666248977032 "BirthDatePosLog100" "r" "Milk" 2 12 144 1994 "HIC84" 2006 "DIC94" "gaussian" 1 0.3125
"2781" "DIC94" 346.573590279973 "BirthDatePosLog100" "r" "Winteryeld" 2 14 196 1994 "HIC84" 2008 "DIC94" "gaussian" 1 0.3125
"2782" "DIC94" 346.573590279973 "BirthDatePosLog100" "r" "Milk" 2 15 225 1994 "HIC84" 2009 "DIC94" "gaussian" 1 0.3125
"2783" "DIC94" 333.22045101752 "BirthDatePosLog100" "r" "Milk" 2 6 36 1994 "HIC84" 2000 "DIC94" "gaussian" 1 0.3125
"2784" "DIC95" 329.583686600433 "BirthDatePosLog100" "r" "Milk" 1 8 64 1995 "HIC84" 2003 "DIC95" "gaussian" 1 0.375
"2785" "DIC95" 371.357206670431 "BirthDatePosLog100" "r" "Winteryeld" 3 15 225 1995 "HIC84" 2010 "DIC95" "gaussian" 1 0.375
"2786" "DIC95" 343.398720448515 "BirthDatePosLog100" "r" "Milk" 1 12 144 1995 "HIC84" 2007 "DIC95" "gaussian" 1 0.375
"2787" "DIC95" 346.573590279973 "BirthDatePosLog100" "r" "Milk" 2 9 81 1995 "HIC84" 2004 "DIC95" "gaussian" 1 0.375
"2788" "DIC95" 336.729582998647 "BirthDatePosLog100" "r" "Trueyeld" 2 18 324 1995 "HIC84" 2013 "DIC95" "gaussian" 1 0.375
"2789" "DIC95" 336.729582998647 "BirthDatePosLog100" "r" "Winteryeld" 1 13 169 1995 "HIC84" 2008 "DIC95" "gaussian" 1 0.375
"2790" "DIC95" 349.650756146648 "BirthDatePosLog100" "r" "Summeryeld" 1 7 49 1995 "HIC84" 2002 "DIC95" "gaussian" 1 0.375
"2791" "DIC95" 340.119738166216 "BirthDatePosLog100" "r" "Summeryeld" 1 11 121 1995 "HIC84" 2006 "DIC95" "gaussian" 1 0.375
"2792" "DIC95" 336.729582998647 "BirthDatePosLog100" "r" "Winteryeld" 2 5 25 1995 "HIC84" 2000 "DIC95" "gaussian" 1 0.375
"2793" "DIC95" 336.729582998647 "BirthDatePosLog100" "r" "Milk" 1 6 36 1995 "HIC84" 2001 "DIC95" "gaussian" 1 0.375
"2794" "DIC95" 361.091791264422 "BirthDatePosLog100" "r" "Winteryeld" 2 14 196 1995 "HIC84" 2009 "DIC95" "gaussian" 1 0.375
"2795" "DIC95" 346.573590279973 "BirthDatePosLog100" "r" "Naive" 2 4 16 1995 "HIC84" 1999 "DIC95" "gaussian" 1 0.375
"2796" "DIC95" 349.650756146648 "BirthDatePosLog100" "r" "Winteryeld" 2 10 100 1995 "HIC84" 2005 "DIC95" "gaussian" 1 0.375
"2797" "DIC95" 333.22045101752 "BirthDatePosLog100" "r" "Summeryeld" 1 16 256 1995 "HIC84" 2011 "DIC95" "gaussian" 1 0.375
"2798" "DIC96" 378.418963391826 "BirthDatePosLog100" "r" "Naive" 1 3 9 1996 "HIC84" 1999 "DIC96" "gaussian" 1 0.125
"2799" "DID06" 358.351893845611 "BirthDatePosLog100" "r" "Trueyeld" 1 8 64 2006 "FDL00" 2014 "DID06" "gaussian" 3 0.125
"2800" "DID06" 368.887945411394 "BirthDatePosLog100" "r" "Milk" 1 10 100 2006 "FDL00" 2016 "DID06" "gaussian" 3 0.125
"2801" "DID06" 426.267987704132 "BirthDatePosLog100" "r" "Naive" 1 4 16 2006 "FDL00" 2010 "DID06" "gaussian" 3 0.125
"2802" "DID06" 389.182029811063 "BirthDatePosLog100" "r" "Milk" 2 9 81 2006 "FDL00" 2015 "DID06" "gaussian" 3 0.125
"2803" "DID08" 387.120101090789 "BirthDatePosLog100" "r" "Milk" 2 8 64 2008 "FDL00" 2016 "DID08" "gaussian" 3 0.5625
"2804" "DID08" 475.359019110636 "BirthDatePosLog100" "r" "Naive" 2 7 49 2008 "FDL00" 2015 "DID08" "gaussian" 3 0.5625
"2805" "DID09" 358.351893845611 "BirthDatePosLog100" "r" "Naive" 1 3 9 2009 "FDL00" 2012 "DID09" "gaussian" 3 0.265625
"2806" "DOC94" 346.573590279973 "BirthDatePosLog100" "r" "Milk" 2 10 100 1994 "HIC88" 2004 "DOC94" "gaussian" 1 0.375
"2807" "DOC94" 380.666248977032 "BirthDatePosLog100" "r" "Winteryeld" 1 5 25 1994 "HIC88" 1999 "DOC94" "gaussian" 1 0.375
"2808" "DOC94" 355.534806148941 "BirthDatePosLog100" "r" "Winteryeld" 1 8 64 1994 "HIC88" 2002 "DOC94" "gaussian" 1 0.375
"2809" "DOC94" 333.22045101752 "BirthDatePosLog100" "r" "Trueyeld" 1 12 144 1994 "HIC88" 2006 "DOC94" "gaussian" 1 0.375
"2810" "DOC94" 340.119738166216 "BirthDatePosLog100" "r" "Trueyeld" 1 7 49 1994 "HIC88" 2001 "DOC94" "gaussian" 1 0.375
"2811" "DOC94" 343.398720448515 "BirthDatePosLog100" "r" "Summeryeld" 2 13 169 1994 "HIC88" 2007 "DOC94" "gaussian" 1 0.375
"2812" "DOC94" 358.351893845611 "BirthDatePosLog100" "r" "Naive" 1 4 16 1994 "HIC88" 1998 "DOC94" "gaussian" 1 0.375
"2813" "DOC94" 389.182029811063 "BirthDatePosLog100" "r" "Milk" 2 14 196 1994 "HIC88" 2008 "DOC94" "gaussian" 1 0.375
"2814" "DOC94" 343.398720448515 "BirthDatePosLog100" "r" "Milk" 2 9 81 1994 "HIC88" 2003 "DOC94" "gaussian" 1 0.375
"2815" "DOC96" 343.398720448515 "BirthDatePosLog100" "r" "Summeryeld" 2 5 25 1996 "HIC88" 2001 "DOC96" "gaussian" 1 0.1875
"2816" "DOC96" 378.418963391826 "BirthDatePosLog100" "r" "Milk" 2 13 169 1996 "HIC88" 2009 "DOC96" "gaussian" 1 0.1875
"2817" "DOC96" 340.119738166216 "BirthDatePosLog100" "r" "Trueyeld" 2 15 225 1996 "HIC88" 2011 "DOC96" "gaussian" 1 0.1875
"2818" "DOC96" 355.534806148941 "BirthDatePosLog100" "r" "Trueyeld" 1 9 81 1996 "HIC88" 2005 "DOC96" "gaussian" 1 0.1875
"2819" "DOC96" 336.729582998647 "BirthDatePosLog100" "r" "Trueyeld" 2 12 144 1996 "HIC88" 2008 "DOC96" "gaussian" 1 0.1875
"2820" "DOC96" 346.573590279973 "BirthDatePosLog100" "r" "Milk" 1 10 100 1996 "HIC88" 2006 "DOC96" "gaussian" 1 0.1875
"2821" "DOC96" 343.398720448515 "BirthDatePosLog100" "r" "Trueyeld" 2 7 49 1996 "HIC88" 2003 "DOC96" "gaussian" 1 0.1875
"2822" "DOC96" 340.119738166216 "BirthDatePosLog100" "r" "Naive" 2 4 16 1996 "HIC88" 2000 "DOC96" "gaussian" 1 0.1875
"2823" "DOC97" 352.636052461616 "BirthDatePosLog100" "r" "Naive" 2 4 16 1997 "HIC88" 2001 "DOC97" "gaussian" 1 0.125
"2824" "DOR78" 395.124371858143 "BirthDatePosLog100" "r" "Milk" 2 9 81 1978 "YTA72" 1987 "DOR78" "gaussian" 1 0.25
"2825" "DOR78" 333.22045101752 "BirthDatePosLog100" "r" "Summeryeld" 2 12 144 1978 "YTA72" 1990 "DOR78" "gaussian" 1 0.25
"2826" "DOR78" 363.758615972639 "BirthDatePosLog100" "r" "Naive" 2 4 16 1978 "YTA72" 1982 "DOR78" "gaussian" 1 0.25
"2827" "DOR78" 395.124371858143 "BirthDatePosLog100" "r" "Milk" 2 8 64 1978 "YTA72" 1986 "DOR78" "gaussian" 1 0.25
"2828" "DOR78" 398.898404656427 "BirthDatePosLog100" "r" "Milk" 1 10 100 1978 "YTA72" 1988 "DOR78" "gaussian" 1 0.25
"2829" "DOR78" 382.864139648909 "BirthDatePosLog100" "r" "Summeryeld" 3 13 169 1978 "YTA72" 1991 "DOR78" "gaussian" 1 0.25
"2830" "DOR78" 393.182563272433 "BirthDatePosLog100" "r" "Winteryeld" 3 11 121 1978 "YTA72" 1989 "DOR78" "gaussian" 1 0.25
"2831" "DOR78" 389.182029811063 "BirthDatePosLog100" "r" "Summeryeld" 1 7 49 1978 "YTA72" 1985 "DOR78" "gaussian" 1 0.25
"2832" "DOR82" 363.758615972639 "BirthDatePosLog100" "r" "Summeryeld" 2 5 25 1982 "YTA72" 1987 "DOR82" "gaussian" 3 0
"2833" "DOR82" 346.573590279973 "BirthDatePosLog100" "r" "Trueyeld" 1 7 49 1982 "YTA72" 1989 "DOR82" "gaussian" 3 0
"2834" "DOR82" 294.443897916644 "BirthDatePosLog100" "r" "Trueyeld" 1 9 81 1982 "YTA72" 1991 "DOR82" "gaussian" 3 0
"2835" "DOR82" 376.120011569356 "BirthDatePosLog100" "r" "Naive" 3 4 16 1982 "YTA72" 1986 "DOR82" "gaussian" 3 0
"2836" "DOT02" 333.22045101752 "BirthDatePosLog100" "r" "Trueyeld" 3 7 49 2002 "LPW93" 2009 "DOT02" "gaussian" 1 0.875
"2837" "DOT02" 329.583686600433 "BirthDatePosLog100" "r" "Trueyeld" 2 11 121 2002 "LPW93" 2013 "DOT02" "gaussian" 1 0.875
"2838" "DOT02" 368.887945411394 "BirthDatePosLog100" "r" "Naive" 2 4 16 2002 "LPW93" 2006 "DOT02" "gaussian" 1 0.875
"2839" "DOT02" 329.583686600433 "BirthDatePosLog100" "r" "Trueyeld" 2 9 81 2002 "LPW93" 2011 "DOT02" "gaussian" 1 0.875
"2840" "DTN04" 352.636052461616 "BirthDatePosLog100" "r" "Naive" 1 3 9 2004 "TRT00" 2007 "DTN04" "gaussian" 3 0.5
"2841" "DTN04" 391.202300542815 "BirthDatePosLog100" "r" "Milk" 1 4 16 2004 "TRT00" 2008 "DTN04" "gaussian" 3 0.5
"2842" "EBO90" 400.733318523247 "BirthDatePosLog100" "r" "Milk" 1 8 64 1990 "PET83" 1998 "EBO90" "gaussian" 1 0.5625
"2843" "EBO90" 346.573590279973 "BirthDatePosLog100" "r" "Trueyeld" 2 13 169 1990 "PET83" 2003 "EBO90" "gaussian" 1 0.5625
"2844" "EBO90" 361.091791264422 "BirthDatePosLog100" "r" "Trueyeld" 2 11 121 1990 "PET83" 2001 "EBO90" "gaussian" 1 0.5625
"2845" "EBO90" 358.351893845611 "BirthDatePosLog100" "r" "Naive" 2 4 16 1990 "PET83" 1994 "EBO90" "gaussian" 1 0.5625
"2846" "EBO90" 382.864139648909 "BirthDatePosLog100" "r" "Milk" 1 7 49 1990 "PET83" 1997 "EBO90" "gaussian" 1 0.5625
"2847" "EBO90" 343.398720448515 "BirthDatePosLog100" "r" "Trueyeld" 2 6 36 1990 "PET83" 1996 "EBO90" "gaussian" 1 0.5625
"2848" "EBO90" 321.88758248682 "BirthDatePosLog100" "r" "Summeryeld" 1 9 81 1990 "PET83" 1999 "EBO90" "gaussian" 1 0.5625
"2849" "EGR91" 321.88758248682 "BirthDatePosLog100" "r" "Summeryeld" 1 10 100 1991 "IBI84" 2001 "EGR91" "gaussian" 1 0.5625
"2850" "EGR91" 409.43445622221 "BirthDatePosLog100" "r" "Trueyeld" 1 6 36 1991 "IBI84" 1997 "EGR91" "gaussian" 1 0.5625
"2851" "EGR91" 485.203026391962 "BirthDatePosLog100" "r" "Summeryeld" 1 13 169 1991 "IBI84" 2004 "EGR91" "gaussian" 1 0.5625
"2852" "EGR91" 387.120101090789 "BirthDatePosLog100" "r" "Trueyeld" 2 9 81 1991 "IBI84" 2000 "EGR91" "gaussian" 1 0.5625
"2853" "EGR96" 343.398720448515 "BirthDatePosLog100" "r" "Summeryeld" 1 5 25 1996 "IBI84" 2001 "EGR96" "gaussian" 1 0.0625
"2854" "EGR96" 352.636052461616 "BirthDatePosLog100" "r" "Naive" 3 4 16 1996 "IBI84" 2000 "EGR96" "gaussian" 1 0.0625
"2855" "EID03" 309.104245335832 "BirthDatePosLog100" "r" "Trueyeld" 2 9 81 2003 "MAL93" 2012 "EID03" "gaussian" 3 0.8125
"2856" "EID03" 299.573227355399 "BirthDatePosLog100" "r" "Summeryeld" 2 10 100 2003 "MAL93" 2013 "EID03" "gaussian" 3 0.8125
"2857" "EID03" 283.321334405622 "BirthDatePosLog100" "r" "Trueyeld" 2 6 36 2003 "MAL93" 2009 "EID03" "gaussian" 3 0.8125
"2858" "EID03" 317.805383034795 "BirthDatePosLog100" "r" "Naive" 2 4 16 2003 "MAL93" 2007 "EID03" "gaussian" 3 0.8125
"2859" "EID03" 313.549421592915 "BirthDatePosLog100" "r" "Summeryeld" 2 11 121 2003 "MAL93" 2014 "EID03" "gaussian" 3 0.8125
"2860" "EID03" 407.753744390572 "BirthDatePosLog100" "r" "Winteryeld" 2 12 144 2003 "MAL93" 2015 "EID03" "gaussian" 3 0.8125
"2861" "EIF81" 329.583686600433 "BirthDatePosLog100" "r" "Trueyeld" 1 9 81 1981 "COT78" 1990 "EIF81" "gaussian" 1 0.0625
"2862" "EIF81" 376.120011569356 "BirthDatePosLog100" "r" "Summeryeld" 2 5 25 1981 "COT78" 1986 "EIF81" "gaussian" 1 0.0625
"2863" "EIF81" 378.418963391826 "BirthDatePosLog100" "r" "Trueyeld" 2 11 121 1981 "COT78" 1992 "EIF81" "gaussian" 1 0.0625
"2864" "EIF81" 352.636052461616 "BirthDatePosLog100" "r" "Trueyeld" 2 7 49 1981 "COT78" 1988 "EIF81" "gaussian" 1 0.0625
"2865" "ELG71" 358.351893845611 "BirthDatePosLog100" "r" "Trueyeld" 2 10 100 1971 "ELGRE" 1981 "ELG71" "gaussian" 1 0
"2866" "ELG71" 355.534806148941 "BirthDatePosLog100" "r" "Summeryeld" 1 6 36 1971 "ELGRE" 1977 "ELG71" "gaussian" 1 0
"2867" "ELG71" 358.351893845611 "BirthDatePosLog100" "r" "Naive" 1 3 9 1971 "ELGRE" 1974 "ELG71" "gaussian" 1 0
"2868" "ELG71" 456.434819146784 "BirthDatePosLog100" "r" "Winteryeld" 2 8 64 1971 "ELGRE" 1979 "ELG71" "gaussian" 1 0
"2869" "ELG71" 480.402104473326 "BirthDatePosLog100" "r" "Milk" 2 11 121 1971 "ELGRE" 1982 "ELG71" "gaussian" 1 0
"2870" "ELG71" 361.091791264422 "BirthDatePosLog100" "r" "Trueyeld" 2 5 25 1971 "ELGRE" 1976 "ELG71" "gaussian" 1 0
"2871" "ELG71" 368.887945411394 "BirthDatePosLog100" "r" "Milk" 1 7 49 1971 "ELGRE" 1978 "ELG71" "gaussian" 1 0
"2872" "EMB08" 321.88758248682 "BirthDatePosLog100" "r" "Naive" 2 5 25 2008 "CND04" 2013 "EMB08" "gaussian" 3 0.6796875
"2873" "EMB12" 340.119738166216 "BirthDatePosLog100" "r" "Milk" 2 4 16 2012 "CND04" 2016 "EMB12" "gaussian" 3 0.7109375
"2874" "EMB12" 358.351893845611 "BirthDatePosLog100" "r" "Naive" 2 3 9 2012 "CND04" 2015 "EMB12" "gaussian" 3 0.7109375
"2875" "EOL86" 389.182029811063 "BirthDatePosLog100" "r" "Summeryeld" 3 6 36 1986 "CAN80" 1992 "EOL86" "gaussian" 1 0.375
"2876" "EOL86" 366.356164612965 "BirthDatePosLog100" "r" "Naive" 3 5 25 1986 "CAN80" 1991 "EOL86" "gaussian" 1 0.375
"2877" "FAG79" 329.583686600433 "BirthDatePosLog100" "r" "Trueyeld" 1 6 36 1979 "CHE73" 1985 "FAG79" "gaussian" 1 0.25
"2878" "FAG79" 409.43445622221 "BirthDatePosLog100" "r" "Milk" 1 9 81 1979 "CHE73" 1988 "FAG79" "gaussian" 1 0.25
"2879" "FAG79" 391.202300542815 "BirthDatePosLog100" "r" "Trueyeld" 1 8 64 1979 "CHE73" 1987 "FAG79" "gaussian" 1 0.25
"2880" "FAG79" 371.357206670431 "BirthDatePosLog100" "r" "Naive" 1 4 16 1979 "CHE73" 1983 "FAG79" "gaussian" 1 0.25
"2881" "FAL01" 343.398720448515 "BirthDatePosLog100" "r" "Milk" 2 7 49 2001 "CHP94" 2008 "FAL01" "gaussian" 2 0.1875
"2882" "FAL01" 325.809653802148 "BirthDatePosLog100" "r" "Trueyeld" 2 6 36 2001 "CHP94" 2007 "FAL01" "gaussian" 2 0.1875
"2883" "FAL01" 346.573590279973 "BirthDatePosLog100" "r" "Naive" 2 4 16 2001 "CHP94" 2005 "FAL01" "gaussian" 2 0.1875
"2884" "FAL99" 263.905732961526 "BirthDatePosLog100" "r" "Naive" 1 4 16 1999 "CHP94" 2003 "FAL99" "gaussian" 3 0.3125
"2885" "FAL99" 349.650756146648 "BirthDatePosLog100" "r" "Milk" 3 10 100 1999 "CHP94" 2009 "FAL99" "gaussian" 3 0.3125
"2886" "FAN88" 385.014760171006 "BirthDatePosLog100" "r" "Milk" 2 7 49 1988 "COL80" 1995 "FAN88" "gaussian" 1 0.75
"2887" "FAN88" 346.573590279973 "BirthDatePosLog100" "r" "Trueyeld" 1 11 121 1988 "COL80" 1999 "FAN88" "gaussian" 1 0.75
"2888" "FAN88" 333.22045101752 "BirthDatePosLog100" "r" "Naive" 2 4 16 1988 "COL80" 1992 "FAN88" "gaussian" 1 0.75
"2889" "FAN88" 406.044301054642 "BirthDatePosLog100" "r" "Milk" 2 9 81 1988 "COL80" 1997 "FAN88" "gaussian" 1 0.75
"2890" "FAN88" 349.650756146648 "BirthDatePosLog100" "r" "Milk" 2 8 64 1988 "COL80" 1996 "FAN88" "gaussian" 1 0.75
"2891" "FAN88" 385.014760171006 "BirthDatePosLog100" "r" "Trueyeld" 2 6 36 1988 "COL80" 1994 "FAN88" "gaussian" 1 0.75
"2892" "FAN90" 309.104245335832 "BirthDatePosLog100" "r" "Summeryeld" 1 8 64 1990 "COL80" 1998 "FAN90" "gaussian" 1 0.875
"2893" "FAN90" 397.029191355212 "BirthDatePosLog100" "r" "Winteryeld" 1 12 144 1990 "COL80" 2002 "FAN90" "gaussian" 1 0.875
"2894" "FAN90" 376.120011569356 "BirthDatePosLog100" "r" "Milk" 2 4 16 1990 "COL80" 1994 "FAN90" "gaussian" 1 0.875
"2895" "FAN90" 371.357206670431 "BirthDatePosLog100" "r" "Naive" 1 3 9 1990 "COL80" 1993 "FAN90" "gaussian" 1 0.875
"2896" "FAN90" 317.805383034795 "BirthDatePosLog100" "r" "Milk" 2 10 100 1990 "COL80" 2000 "FAN90" "gaussian" 1 0.875
"2897" "FAN90" 299.573227355399 "BirthDatePosLog100" "r" "Trueyeld" 3 16 256 1990 "COL80" 2006 "FAN90" "gaussian" 1 0.875
"2898" "FAN90" 309.104245335832 "BirthDatePosLog100" "r" "Milk" 1 9 81 1990 "COL80" 1999 "FAN90" "gaussian" 1 0.875
"2899" "FAN90" 352.636052461616 "BirthDatePosLog100" "r" "Milk" 1 11 121 1990 "COL80" 2001 "FAN90" "gaussian" 1 0.875
"2900" "FAN90" 358.351893845611 "BirthDatePosLog100" "r" "Milk" 2 13 169 1990 "COL80" 2003 "FAN90" "gaussian" 1 0.875
"2901" "FAN90" 407.753744390572 "BirthDatePosLog100" "r" "Milk" 2 14 196 1990 "COL80" 2004 "FAN90" "gaussian" 1 0.875
"2902" "FAN90" 333.22045101752 "BirthDatePosLog100" "r" "Milk" 1 6 36 1990 "COL80" 1996 "FAN90" "gaussian" 1 0.875
"2903" "FAN90" 361.091791264422 "BirthDatePosLog100" "r" "Winteryeld" 1 5 25 1990 "COL80" 1995 "FAN90" "gaussian" 1 0.875
"2904" "FAN90" 263.905732961526 "BirthDatePosLog100" "r" "Summeryeld" 2 17 289 1990 "COL80" 2007 "FAN90" "gaussian" 1 0.875
"2905" "FAN90" 309.104245335832 "BirthDatePosLog100" "r" "Milk" 2 7 49 1990 "COL80" 1997 "FAN90" "gaussian" 1 0.875
"2906" "FAN93" 333.22045101752 "BirthDatePosLog100" "r" "Naive" 2 4 16 1993 "COL80" 1997 "FAN93" "gaussian" 1 0.875
"2907" "FAN93" 393.182563272433 "BirthDatePosLog100" "r" "Winteryeld" 1 6 36 1993 "COL80" 1999 "FAN93" "gaussian" 1 0.875
"2908" "FAN93" 397.029191355212 "BirthDatePosLog100" "r" "Trueyeld" 2 10 100 1993 "COL80" 2003 "FAN93" "gaussian" 1 0.875
"2909" "FAN93" 358.351893845611 "BirthDatePosLog100" "r" "Winteryeld" 1 5 25 1993 "COL80" 1998 "FAN93" "gaussian" 1 0.875
"2910" "FAN93" 336.729582998647 "BirthDatePosLog100" "r" "Milk" 2 11 121 1993 "COL80" 2004 "FAN93" "gaussian" 1 0.875
"2911" "FAN93" 352.636052461616 "BirthDatePosLog100" "r" "Trueyeld" 2 8 64 1993 "COL80" 2001 "FAN93" "gaussian" 1 0.875
"2912" "FDL00" 340.119738166216 "BirthDatePosLog100" "r" "Milk" 1 13 169 2000 "VIO89" 2013 "FDL00" "gaussian" 1 0.25
"2913" "FDL00" 352.636052461616 "BirthDatePosLog100" "r" "Trueyeld" 1 8 64 2000 "VIO89" 2008 "FDL00" "gaussian" 1 0.25
"2914" "FDL00" 329.583686600433 "BirthDatePosLog100" "r" "Trueyeld" 1 12 144 2000 "VIO89" 2012 "FDL00" "gaussian" 1 0.25
"2915" "FDL00" 382.864139648909 "BirthDatePosLog100" "r" "Milk" 1 9 81 2000 "VIO89" 2009 "FDL00" "gaussian" 1 0.25
"2916" "FDL00" 373.766961828337 "BirthDatePosLog100" "r" "Milk" 1 14 196 2000 "VIO89" 2014 "FDL00" "gaussian" 1 0.25
"2917" "FDL03" 363.758615972639 "BirthDatePosLog100" "r" "Trueyeld" 1 7 49 2003 "VIO89" 2010 "FDL03" "gaussian" 1 0.5625
"2918" "FDL03" 349.650756146648 "BirthDatePosLog100" "r" "Trueyeld" 2 12 144 2003 "VIO89" 2015 "FDL03" "gaussian" 1 0.5625
"2919" "FDL03" 346.573590279973 "BirthDatePosLog100" "r" "Trueyeld" 1 9 81 2003 "VIO89" 2012 "FDL03" "gaussian" 1 0.5625
"2920" "FDL03" 346.573590279973 "BirthDatePosLog100" "r" "Naive" 1 5 25 2003 "VIO89" 2008 "FDL03" "gaussian" 1 0.5625
"2921" "FDL03" 340.119738166216 "BirthDatePosLog100" "r" "Summeryeld" 2 13 169 2003 "VIO89" 2016 "FDL03" "gaussian" 1 0.5625
"2922" "FDL94" 329.583686600433 "BirthDatePosLog100" "r" "Trueyeld" 2 9 81 1994 "VIO89" 2003 "FDL94" "gaussian" 3 0.5625
"2923" "FDL94" 361.091791264422 "BirthDatePosLog100" "r" "Winteryeld" 2 5 25 1994 "VIO89" 1999 "FDL94" "gaussian" 3 0.5625
"2924" "FDL94" 355.534806148941 "BirthDatePosLog100" "r" "Naive" 1 4 16 1994 "VIO89" 1998 "FDL94" "gaussian" 3 0.5625
"2925" "FDL96" 471.849887129509 "BirthDatePosLog100" "r" "Trueyeld" 2 7 49 1996 "VIO89" 2003 "FDL96" "gaussian" 1 0.1875
"2926" "FDL96" 313.549421592915 "BirthDatePosLog100" "r" "Naive" 1 5 25 1996 "VIO89" 2001 "FDL96" "gaussian" 1 0.1875
"2927" "FDL99" 289.037175789616 "BirthDatePosLog100" "r" "Trueyeld" 2 9 81 1999 "VIO89" 2008 "FDL99" "gaussian" 1 0.5625
"2928" "FDL99" 378.418963391826 "BirthDatePosLog100" "r" "Milk" 2 13 169 1999 "VIO89" 2012 "FDL99" "gaussian" 1 0.5625
"2929" "FDL99" 263.905732961526 "BirthDatePosLog100" "r" "Summeryeld" 2 6 36 1999 "VIO89" 2005 "FDL99" "gaussian" 1 0.5625
"2930" "FDL99" 299.573227355399 "BirthDatePosLog100" "r" "Trueyeld" 2 12 144 1999 "VIO89" 2011 "FDL99" "gaussian" 1 0.5625
"2931" "FDL99" 160.94379124341 "BirthDatePosLog100" "r" "Naive" 3 5 25 1999 "VIO89" 2004 "FDL99" "gaussian" 1 0.5625
"2932" "FDL99" 333.22045101752 "BirthDatePosLog100" "r" "Milk" 2 10 100 1999 "VIO89" 2009 "FDL99" "gaussian" 1 0.5625
"2933" "FDL99" 380.666248977032 "BirthDatePosLog100" "r" "Milk" 3 14 196 1999 "VIO89" 2013 "FDL99" "gaussian" 1 0.5625
"2934" "FDL99" 333.22045101752 "BirthDatePosLog100" "r" "Milk" 1 7 49 1999 "VIO89" 2006 "FDL99" "gaussian" 1 0.5625
"2935" "FDL99" 373.766961828337 "BirthDatePosLog100" "r" "Summeryeld" 2 15 225 1999 "VIO89" 2014 "FDL99" "gaussian" 1 0.5625
"2936" "FEA87" 376.120011569356 "BirthDatePosLog100" "r" "Naive" 1 4 16 1987 "PLO82" 1991 "FEA87" "gaussian" 2 0.5
"2937" "FEA87" 368.887945411394 "BirthDatePosLog100" "r" "Summeryeld" 2 8 64 1987 "PLO82" 1995 "FEA87" "gaussian" 2 0.5
"2938" "FEA87" 389.182029811063 "BirthDatePosLog100" "r" "Winteryeld" 2 12 144 1987 "PLO82" 1999 "FEA87" "gaussian" 2 0.5
"2939" "FEA87" 366.356164612965 "BirthDatePosLog100" "r" "Milk" 1 7 49 1987 "PLO82" 1994 "FEA87" "gaussian" 2 0.5
"2940" "FEA87" 368.887945411394 "BirthDatePosLog100" "r" "Summeryeld" 2 14 196 1987 "PLO82" 2001 "FEA87" "gaussian" 2 0.5
"2941" "FEA87" 363.758615972639 "BirthDatePosLog100" "r" "Summeryeld" 1 13 169 1987 "PLO82" 2000 "FEA87" "gaussian" 2 0.5
"2942" "FEA87" 380.666248977032 "BirthDatePosLog100" "r" "Milk" 1 11 121 1987 "PLO82" 1998 "FEA87" "gaussian" 2 0.5
"2943" "FEA87" 361.091791264422 "BirthDatePosLog100" "r" "Trueyeld" 1 10 100 1987 "PLO82" 1997 "FEA87" "gaussian" 2 0.5
"2944" "FEA87" 378.418963391826 "BirthDatePosLog100" "r" "Trueyeld" 1 6 36 1987 "PLO82" 1993 "FEA87" "gaussian" 2 0.5
"2945" "FEA94" 407.753744390572 "BirthDatePosLog100" "r" "Naive" 1 4 16 1994 "PLO82" 1998 "FEA94" "gaussian" 1 0.375
"2946" "FEA94" 380.666248977032 "BirthDatePosLog100" "r" "Trueyeld" 2 7 49 1994 "PLO82" 2001 "FEA94" "gaussian" 1 0.375
"2947" "FEA95" 329.583686600433 "BirthDatePosLog100" "r" "Summeryeld" 2 7 49 1995 "PLO82" 2002 "FEA95" "gaussian" 1 0.3125
"2948" "FEA95" 361.091791264422 "BirthDatePosLog100" "r" "Naive" 3 4 16 1995 "PLO82" 1999 "FEA95" "gaussian" 1 0.3125
"2949" "FEA95" 329.583686600433 "BirthDatePosLog100" "r" "Trueyeld" 3 6 36 1995 "PLO82" 2001 "FEA95" "gaussian" 1 0.3125
"2950" "FEE71" 371.357206670431 "BirthDatePosLog100" "r" "Naive" 2 3 9 1971 "FEEDE" 1974 "FEE71" "gaussian" 1 0
"2951" "FEE71" 443.081679884331 "BirthDatePosLog100" "r" "Milk" 2 6 36 1971 "FEEDE" 1977 "FEE71" "gaussian" 1 0
"2952" "FEE71" 361.091791264422 "BirthDatePosLog100" "r" "Trueyeld" 3 10 100 1971 "FEEDE" 1981 "FEE71" "gaussian" 1 0
"2953" "FEE71" 349.650756146648 "BirthDatePosLog100" "r" "Trueyeld" 2 5 25 1971 "FEEDE" 1976 "FEE71" "gaussian" 1 0
"2954" "FEE71" 371.357206670431 "BirthDatePosLog100" "r" "Trueyeld" 1 8 64 1971 "FEEDE" 1979 "FEE71" "gaussian" 1 0
"2955" "FEE71" 404.305126783455 "BirthDatePosLog100" "r" "Summeryeld" 2 11 121 1971 "FEEDE" 1982 "FEE71" "gaussian" 1 0
"2956" "FEE75" 423.410650459726 "BirthDatePosLog100" "r" "Naive" 3 4 16 1975 "FEEDE" 1979 "FEE75" "gaussian" 1 0
"2957" "FEE75" 415.888308335967 "BirthDatePosLog100" "r" "Summeryeld" 2 5 25 1975 "FEEDE" 1980 "FEE75" "gaussian" 1 0
"2958" "FEN89" 352.636052461616 "BirthDatePosLog100" "r" "Milk" 2 7 49 1989 "RED82" 1996 "FEN89" "gaussian" 3 0.75
"2959" "FEN89" 340.119738166216 "BirthDatePosLog100" "r" "Milk" 2 6 36 1989 "RED82" 1995 "FEN89" "gaussian" 3 0.75
"2960" "FEN89" 361.091791264422 "BirthDatePosLog100" "r" "Milk" 2 5 25 1989 "RED82" 1994 "FEN89" "gaussian" 3 0.75
"2961" "FEN89" 340.119738166216 "BirthDatePosLog100" "r" "Naive" 1 4 16 1989 "RED82" 1993 "FEN89" "gaussian" 3 0.75
"2962" "FEN89" 304.452243772342 "BirthDatePosLog100" "r" "Trueyeld" 3 10 100 1989 "RED82" 1999 "FEN89" "gaussian" 3 0.75
"2963" "FEN89" 349.650756146648 "BirthDatePosLog100" "r" "Milk" 1 8 64 1989 "RED82" 1997 "FEN89" "gaussian" 3 0.75
"2964" "FEN90" 378.418963391826 "BirthDatePosLog100" "r" "Trueyeld" 3 11 121 1990 "RED82" 2001 "FEN90" "gaussian" 1 0.75
"2965" "FEN90" 289.037175789616 "BirthDatePosLog100" "r" "Winteryeld" 2 9 81 1990 "RED82" 1999 "FEN90" "gaussian" 1 0.75
"2966" "FEN90" 352.636052461616 "BirthDatePosLog100" "r" "Summeryeld" 2 7 49 1990 "RED82" 1997 "FEN90" "gaussian" 1 0.75
"2967" "FEN90" 343.398720448515 "BirthDatePosLog100" "r" "Winteryeld" 2 12 144 1990 "RED82" 2002 "FEN90" "gaussian" 1 0.75
"2968" "FEN90" 329.583686600433 "BirthDatePosLog100" "r" "Summeryeld" 1 8 64 1990 "RED82" 1998 "FEN90" "gaussian" 1 0.75
"2969" "FID86" 361.091791264422 "BirthDatePosLog100" "r" "Naive" 2 6 36 1986 "VER78" 1992 "FID86" "gaussian" 1 0.375
"2970" "FIL90" 349.650756146648 "BirthDatePosLog100" "r" "Milk" 1 5 25 1990 "EIF81" 1995 "FIL90" "gaussian" 3 0.40625
"2971" "FIL90" 340.119738166216 "BirthDatePosLog100" "r" "Milk" 2 6 36 1990 "EIF81" 1996 "FIL90" "gaussian" 3 0.40625
"2972" "FIL90" 343.398720448515 "BirthDatePosLog100" "r" "Milk" 1 4 16 1990 "EIF81" 1994 "FIL90" "gaussian" 3 0.40625
"2973" "FIL90" 358.351893845611 "BirthDatePosLog100" "r" "Naive" 2 3 9 1990 "EIF81" 1993 "FIL90" "gaussian" 3 0.40625
"2974" "FIN93" 389.182029811063 "BirthDatePosLog100" "r" "Naive" 1 3 9 1993 "FEN89" 1996 "FIN93" "gaussian" 3 0.375
"2975" "FIN93" 371.357206670431 "BirthDatePosLog100" "r" "Trueyeld" 2 8 64 1993 "FEN89" 2001 "FIN93" "gaussian" 3 0.375
"2976" "FLA85" 340.119738166216 "BirthDatePosLog100" "r" "Trueyeld" 2 7 49 1985 "UPT79" 1992 "FLA85" "gaussian" 3 0.25
"2977" "FLA85" 453.259949315326 "BirthDatePosLog100" "r" "Milk" 1 5 25 1985 "UPT79" 1990 "FLA85" "gaussian" 3 0.25
"2978" "FLA85" 407.753744390572 "BirthDatePosLog100" "r" "Naive" 1 4 16 1985 "UPT79" 1989 "FLA85" "gaussian" 3 0.25
"2979" "FLG98" 400.733318523247 "BirthDatePosLog100" "r" "Summeryeld" 2 13 169 1998 "ANK90" 2011 "FLG98" "gaussian" 1 0.4375
"2980" "FLG98" 371.357206670431 "BirthDatePosLog100" "r" "Winteryeld" 1 8 64 1998 "ANK90" 2006 "FLG98" "gaussian" 1 0.4375
"2981" "FLG98" 397.029191355212 "BirthDatePosLog100" "r" "Winteryeld" 3 11 121 1998 "ANK90" 2009 "FLG98" "gaussian" 1 0.4375
"2982" "FLG98" 371.357206670431 "BirthDatePosLog100" "r" "Naive" 1 5 25 1998 "ANK90" 2003 "FLG98" "gaussian" 1 0.4375
"2983" "FLG98" 349.650756146648 "BirthDatePosLog100" "r" "Trueyeld" 1 15 225 1998 "ANK90" 2013 "FLG98" "gaussian" 1 0.4375
"2984" "FLG98" 366.356164612965 "BirthDatePosLog100" "r" "Trueyeld" 2 7 49 1998 "ANK90" 2005 "FLG98" "gaussian" 1 0.4375
"2985" "FLG98" 340.119738166216 "BirthDatePosLog100" "r" "Trueyeld" 2 10 100 1998 "ANK90" 2008 "FLG98" "gaussian" 1 0.4375
"2986" "FLG98" 366.356164612965 "BirthDatePosLog100" "r" "Summeryeld" 2 12 144 1998 "ANK90" 2010 "FLG98" "gaussian" 1 0.4375
"2987" "FMR06" 313.549421592915 "BirthDatePosLog100" "r" "Naive" 2 6 36 2006 "HOL00" 2012 "FMR06" "gaussian" 3 0.25
"2988" "FMR06" 336.729582998647 "BirthDatePosLog100" "r" "Milk" 1 7 49 2006 "HOL00" 2013 "FMR06" "gaussian" 3 0.25
"2989" "FOP97" 349.650756146648 "BirthDatePosLog100" "r" "Naive" 1 4 16 1997 "DAN90" 2001 "FOP97" "gaussian" 1 0.28125
"2990" "FRE83" 366.356164612965 "BirthDatePosLog100" "r" "Summeryeld" 2 10 100 1983 "THO78" 1993 "FRE83" "gaussian" 3 0.625
"2991" "FRE83" 361.091791264422 "BirthDatePosLog100" "r" "Naive" 1 4 16 1983 "THO78" 1987 "FRE83" "gaussian" 3 0.625
"2992" "FRE83" 343.398720448515 "BirthDatePosLog100" "r" "Trueyeld" 1 6 36 1983 "THO78" 1989 "FRE83" "gaussian" 3 0.625
"2993" "FRE83" 321.88758248682 "BirthDatePosLog100" "r" "Milk" 2 7 49 1983 "THO78" 1990 "FRE83" "gaussian" 3 0.625
"2994" "FRE83" 366.356164612965 "BirthDatePosLog100" "r" "Milk" 2 9 81 1983 "THO78" 1992 "FRE83" "gaussian" 3 0.625
"2995" "FRE89" 346.573590279973 "BirthDatePosLog100" "r" "Naive" 3 4 16 1989 "THO78" 1993 "FRE89" "gaussian" 3 0.625
"2996" "FRO93" 358.351893845611 "BirthDatePosLog100" "r" "Naive" 3 4 16 1993 "BIL84" 1997 "FRO93" "gaussian" 1 0.5
"2997" "FRR03" 352.636052461616 "BirthDatePosLog100" "r" "Trueyeld" 3 6 36 2003 "FAL99" 2009 "FRR03" "gaussian" 2 0.15625
"2998" "FRT06" 378.418963391826 "BirthDatePosLog100" "r" "Trueyeld" 2 9 81 2006 "BUT96" 2015 "FRT06" "gaussian" 3 0.546875
"2999" "FRT06" 313.549421592915 "BirthDatePosLog100" "r" "Naive" 1 5 25 2006 "BUT96" 2011 "FRT06" "gaussian" 3 0.546875
"3000" "FRT06" 346.573590279973 "BirthDatePosLog100" "r" "Milk" 2 7 49 2006 "BUT96" 2013 "FRT06" "gaussian" 3 0.546875
"3001" "FRT06" 321.88758248682 "BirthDatePosLog100" "r" "Milk" 2 10 100 2006 "BUT96" 2016 "FRT06" "gaussian" 3 0.546875
"3002" "FRT06" 317.805383034795 "BirthDatePosLog100" "r" "Milk" 2 6 36 2006 "BUT96" 2012 "FRT06" "gaussian" 3 0.546875
"3003" "FRT07" 309.104245335832 "BirthDatePosLog100" "r" "Milk" 2 9 81 2007 "BUT96" 2016 "FRT07" "gaussian" 1 0.578125
"3004" "FRT07" 376.120011569356 "BirthDatePosLog100" "r" "Milk" 1 5 25 2007 "BUT96" 2012 "FRT07" "gaussian" 1 0.578125
"3005" "FRT07" 340.119738166216 "BirthDatePosLog100" "r" "Trueyeld" 2 7 49 2007 "BUT96" 2014 "FRT07" "gaussian" 1 0.578125
"3006" "FRT07" 340.119738166216 "BirthDatePosLog100" "r" "Naive" 1 4 16 2007 "BUT96" 2011 "FRT07" "gaussian" 1 0.578125
"3007" "FRT07" 376.120011569356 "BirthDatePosLog100" "r" "Milk" 1 8 64 2007 "BUT96" 2015 "FRT07" "gaussian" 1 0.578125
"3008" "FTH03" 363.758615972639 "BirthDatePosLog100" "r" "Summeryeld" 2 5 25 2003 "WSD00" 2008 "FTH03" "gaussian" 1 0.625
"3009" "FTH03" 343.398720448515 "BirthDatePosLog100" "r" "Naive" 2 4 16 2003 "WSD00" 2007 "FTH03" "gaussian" 1 0.625
"3010" "FTH08" 336.729582998647 "BirthDatePosLog100" "r" "Naive" 2 4 16 2008 "WSD00" 2012 "FTH08" "gaussian" 3 0.734375
"3011" "FUL83" 358.351893845611 "BirthDatePosLog100" "r" "Summeryeld" 2 5 25 1983 "MAW79" 1988 "FUL83" "gaussian" 1 0.5
"3012" "FUL83" 358.351893845611 "BirthDatePosLog100" "r" "Milk" 1 7 49 1983 "MAW79" 1990 "FUL83" "gaussian" 1 0.5
"3013" "FUL83" 361.091791264422 "BirthDatePosLog100" "r" "Trueyeld" 2 9 81 1983 "MAW79" 1992 "FUL83" "gaussian" 1 0.5
"3014" "FUL83" 368.887945411394 "BirthDatePosLog100" "r" "Naive" 2 4 16 1983 "MAW79" 1987 "FUL83" "gaussian" 1 0.5
"3015" "FUL83" 361.091791264422 "BirthDatePosLog100" "r" "Summeryeld" 1 6 36 1983 "MAW79" 1989 "FUL83" "gaussian" 1 0.5
"3016" "FUL85" 346.573590279973 "BirthDatePosLog100" "r" "Trueyeld" 2 6 36 1985 "MAW79" 1991 "FUL85" "gaussian" 1 0.5
"3017" "FUL85" 412.713438504509 "BirthDatePosLog100" "r" "Naive" 1 4 16 1985 "MAW79" 1989 "FUL85" "gaussian" 1 0.5
"3018" "FUL85" 329.583686600433 "BirthDatePosLog100" "r" "Summeryeld" 2 7 49 1985 "MAW79" 1992 "FUL85" "gaussian" 1 0.5
"3019" "FUL86" 387.120101090789 "BirthDatePosLog100" "r" "Naive" 1 5 25 1986 "MAW79" 1991 "FUL86" "gaussian" 1 0.5
"3020" "FUL86" 340.119738166216 "BirthDatePosLog100" "r" "Trueyeld" 1 15 225 1986 "MAW79" 2001 "FUL86" "gaussian" 1 0.5
"3021" "FUL86" 336.729582998647 "BirthDatePosLog100" "r" "Trueyeld" 2 7 49 1986 "MAW79" 1993 "FUL86" "gaussian" 1 0.5
"3022" "FUL86" 358.351893845611 "BirthDatePosLog100" "r" "Milk" 2 10 100 1986 "MAW79" 1996 "FUL86" "gaussian" 1 0.5
"3023" "FUL86" 313.549421592915 "BirthDatePosLog100" "r" "Trueyeld" 1 13 169 1986 "MAW79" 1999 "FUL86" "gaussian" 1 0.5
"3024" "FUL86" 340.119738166216 "BirthDatePosLog100" "r" "Milk" 1 8 64 1986 "MAW79" 1994 "FUL86" "gaussian" 1 0.5
"3025" "FUL86" 368.887945411394 "BirthDatePosLog100" "r" "Milk" 2 11 121 1986 "MAW79" 1997 "FUL86" "gaussian" 1 0.5
"3026" "FUL86" 358.351893845611 "BirthDatePosLog100" "r" "Winteryeld" 2 9 81 1986 "MAW79" 1995 "FUL86" "gaussian" 1 0.5
"3027" "FUL87" 371.357206670431 "BirthDatePosLog100" "r" "Trueyeld" 2 10 100 1987 "MAW79" 1997 "FUL87" "gaussian" 1 0.375
"3028" "FUL87" 358.351893845611 "BirthDatePosLog100" "r" "Milk" 1 7 49 1987 "MAW79" 1994 "FUL87" "gaussian" 1 0.375
"3029" "FUL87" 393.182563272433 "BirthDatePosLog100" "r" "Summeryeld" 1 6 36 1987 "MAW79" 1993 "FUL87" "gaussian" 1 0.375
"3030" "FUL87" 361.091791264422 "BirthDatePosLog100" "r" "Milk" 2 8 64 1987 "MAW79" 1995 "FUL87" "gaussian" 1 0.375
"3031" "FUL87" 358.351893845611 "BirthDatePosLog100" "r" "Naive" 1 4 16 1987 "MAW79" 1991 "FUL87" "gaussian" 1 0.375
"3032" "FUL87" 361.091791264422 "BirthDatePosLog100" "r" "Winteryeld" 2 5 25 1987 "MAW79" 1992 "FUL87" "gaussian" 1 0.375
"3033" "FUL89" 368.887945411394 "BirthDatePosLog100" "r" "Milk" 2 8 64 1989 "MAW79" 1997 "FUL89" "gaussian" 1 0.25
"3034" "FUL89" 363.758615972639 "BirthDatePosLog100" "r" "Milk" 2 9 81 1989 "MAW79" 1998 "FUL89" "gaussian" 1 0.25
"3035" "FUL89" 363.758615972639 "BirthDatePosLog100" "r" "Naive" 1 4 16 1989 "MAW79" 1993 "FUL89" "gaussian" 1 0.25
"3036" "FUL89" 358.351893845611 "BirthDatePosLog100" "r" "Milk" 1 5 25 1989 "MAW79" 1994 "FUL89" "gaussian" 1 0.25
"3037" "FUL89" 358.351893845611 "BirthDatePosLog100" "r" "Milk" 2 10 100 1989 "MAW79" 1999 "FUL89" "gaussian" 1 0.25
"3038" "FUL89" 349.650756146648 "BirthDatePosLog100" "r" "Milk" 2 7 49 1989 "MAW79" 1996 "FUL89" "gaussian" 1 0.25
"3039" "FUL89" 376.120011569356 "BirthDatePosLog100" "r" "Milk" 1 6 36 1989 "MAW79" 1995 "FUL89" "gaussian" 1 0.25
"3040" "FUL93" 371.357206670431 "BirthDatePosLog100" "r" "Naive" 3 4 16 1993 "MAW79" 1997 "FUL93" "gaussian" 1 0
"3041" "FUL93" 366.356164612965 "BirthDatePosLog100" "r" "Trueyeld" 2 8 64 1993 "MAW79" 2001 "FUL93" "gaussian" 1 0
"3042" "FUL93" 349.650756146648 "BirthDatePosLog100" "r" "Summeryeld" 2 5 25 1993 "MAW79" 1998 "FUL93" "gaussian" 1 0
"3043" "FUL93" 349.650756146648 "BirthDatePosLog100" "r" "Trueyeld" 1 15 225 1993 "MAW79" 2008 "FUL93" "gaussian" 1 0
"3044" "FUL93" 346.573590279973 "BirthDatePosLog100" "r" "Trueyeld" 1 10 100 1993 "MAW79" 2003 "FUL93" "gaussian" 1 0
"3045" "FUL93" 366.356164612965 "BirthDatePosLog100" "r" "Summeryeld" 2 6 36 1993 "MAW79" 1999 "FUL93" "gaussian" 1 0
"3046" "GAL85" 376.120011569356 "BirthDatePosLog100" "r" "Winteryeld" 2 10 100 1985 "POL77" 1995 "GAL85" "gaussian" 1 0
"3047" "GAL85" 385.014760171006 "BirthDatePosLog100" "r" "Milk" 2 6 36 1985 "POL77" 1991 "GAL85" "gaussian" 1 0
"3048" "GAL85" 352.636052461616 "BirthDatePosLog100" "r" "Winteryeld" 1 9 81 1985 "POL77" 1994 "GAL85" "gaussian" 1 0
"3049" "GAL85" 482.028156560504 "BirthDatePosLog100" "r" "Naive" 2 4 16 1985 "POL77" 1989 "GAL85" "gaussian" 1 0
"3050" "GAL85" 361.091791264422 "BirthDatePosLog100" "r" "Trueyeld" 2 8 64 1985 "POL77" 1993 "GAL85" "gaussian" 1 0
"3051" "GAL85" 343.398720448515 "BirthDatePosLog100" "r" "Summeryeld" 1 5 25 1985 "POL77" 1990 "GAL85" "gaussian" 1 0
"3052" "GAL89" 325.809653802148 "BirthDatePosLog100" "r" "Naive" 1 5 25 1989 "POL77" 1994 "GAL89" "gaussian" 1 0.5
"3053" "GAL89" 352.636052461616 "BirthDatePosLog100" "r" "Trueyeld" 2 11 121 1989 "POL77" 2000 "GAL89" "gaussian" 1 0.5
"3054" "GAL89" 340.119738166216 "BirthDatePosLog100" "r" "Trueyeld" 1 8 64 1989 "POL77" 1997 "GAL89" "gaussian" 1 0.5
"3055" "GAL89" 387.120101090789 "BirthDatePosLog100" "r" "Milk" 3 9 81 1989 "POL77" 1998 "GAL89" "gaussian" 1 0.5
"3056" "GAL89" 387.120101090789 "BirthDatePosLog100" "r" "Winteryeld" 2 6 36 1989 "POL77" 1995 "GAL89" "gaussian" 1 0.5
"3057" "GEC95" 317.805383034795 "BirthDatePosLog100" "r" "Trueyeld" 1 17 289 1995 "LIZ86" 2012 "GEC95" "gaussian" 1 0.1875
"3058" "GEC95" 333.22045101752 "BirthDatePosLog100" "r" "Summeryeld" 1 5 25 1995 "LIZ86" 2000 "GEC95" "gaussian" 1 0.1875
"3059" "GEC95" 371.357206670431 "BirthDatePosLog100" "r" "Trueyeld" 2 7 49 1995 "LIZ86" 2002 "GEC95" "gaussian" 1 0.1875
"3060" "GEC95" 427.666611901606 "BirthDatePosLog100" "r" "Milk" 1 12 144 1995 "LIZ86" 2007 "GEC95" "gaussian" 1 0.1875
"3061" "GIN93" 346.573590279973 "BirthDatePosLog100" "r" "Winteryeld" 1 7 49 1993 "JUN85" 2000 "GIN93" "gaussian" 1 0.4375
"3062" "GIN93" 349.650756146648 "BirthDatePosLog100" "r" "Trueyeld" 1 12 144 1993 "JUN85" 2005 "GIN93" "gaussian" 1 0.4375
"3063" "GIN93" 309.104245335832 "BirthDatePosLog100" "r" "Milk" 2 6 36 1993 "JUN85" 1999 "GIN93" "gaussian" 1 0.4375
"3064" "GIN93" 380.666248977032 "BirthDatePosLog100" "r" "Winteryeld" 1 8 64 1993 "JUN85" 2001 "GIN93" "gaussian" 1 0.4375
"3065" "GIN93" 313.549421592915 "BirthDatePosLog100" "r" "Naive" 2 5 25 1993 "JUN85" 1998 "GIN93" "gaussian" 1 0.4375
"3066" "GIN93" 333.22045101752 "BirthDatePosLog100" "r" "Trueyeld" 1 14 196 1993 "JUN85" 2007 "GIN93" "gaussian" 1 0.4375
"3067" "GIN93" 476.217393479776 "BirthDatePosLog100" "r" "Trueyeld" 2 10 100 1993 "JUN85" 2003 "GIN93" "gaussian" 1 0.4375
"3068" "GKG07" 358.351893845611 "BirthDatePosLog100" "r" "Naive" 2 3 9 2007 "CED04" 2010 "GKG07" "gaussian" 3 0.1640625
"3069" "GL375" 426.267987704132 "BirthDatePosLog100" "r" "Milk" 2 10 100 1975 "GLA69" 1985 "GL375" "gaussian" 1 0
"3070" "GL375" 433.073334028633 "BirthDatePosLog100" "r" "Trueyeld" 3 8 64 1975 "GLA69" 1983 "GL375" "gaussian" 1 0
"3071" "GL375" 409.43445622221 "BirthDatePosLog100" "r" "Trueyeld" 1 6 36 1975 "GLA69" 1981 "GL375" "gaussian" 1 0
"3072" "GL375" 373.766961828337 "BirthDatePosLog100" "r" "Summeryeld" 2 9 81 1975 "GLA69" 1984 "GL375" "gaussian" 1 0
"3073" "GL375" 387.120101090789 "BirthDatePosLog100" "r" "Naive" 1 4 16 1975 "GLA69" 1979 "GL375" "gaussian" 1 0
"3074" "GLA69" 361.091791264422 "BirthDatePosLog100" "r" "Summeryeld" 1 6 36 1969 "GLASS" 1975 "GLA69" "gaussian" 1 0
"3075" "GLA69" 378.418963391826 "BirthDatePosLog100" "r" "Milk" 2 7 49 1969 "GLASS" 1976 "GLA69" "gaussian" 1 0
"3076" "GLA69" 391.202300542815 "BirthDatePosLog100" "r" "Trueyeld" 1 11 121 1969 "GLASS" 1980 "GLA69" "gaussian" 1 0
"3077" "GLA69" 376.120011569356 "BirthDatePosLog100" "r" "Milk" 3 5 25 1969 "GLASS" 1974 "GLA69" "gaussian" 1 0
"3078" "GLA69" 376.120011569356 "BirthDatePosLog100" "r" "Milk" 2 8 64 1969 "GLASS" 1977 "GLA69" "gaussian" 1 0
"3079" "GLA69" 387.120101090789 "BirthDatePosLog100" "r" "Milk" 2 9 81 1969 "GLASS" 1978 "GLA69" "gaussian" 1 0
"3080" "GLI06" 343.398720448515 "BirthDatePosLog100" "r" "Naive" 2 4 16 2006 "HON00" 2010 "GLI06" "gaussian" 3 0.65625
"3081" "GLR11" 358.351893845611 "BirthDatePosLog100" "r" "Naive" 1 3 9 2011 "LPA02" 2014 "GLR11" "gaussian" 3 0.375
"3082" "GLR13" 346.573590279973 "BirthDatePosLog100" "r" "Naive" 2 3 9 2013 "LPA02" 2016 "GLR13" "gaussian" 3 0.375
"3083" "GNB07" 336.729582998647 "BirthDatePosLog100" "r" "Naive" 2 5 25 2007 "SLO01" 2012 "GNB07" "gaussian" 3 0.453125
"3084" "GNB07" 349.650756146648 "BirthDatePosLog100" "r" "Trueyeld" 2 7 49 2007 "SLO01" 2014 "GNB07" "gaussian" 3 0.453125
"3085" "GNB07" 373.766961828337 "BirthDatePosLog100" "r" "Trueyeld" 2 9 81 2007 "SLO01" 2016 "GNB07" "gaussian" 3 0.453125
"3086" "GNB10" 352.636052461616 "BirthDatePosLog100" "r" "Naive" 3 4 16 2010 "SLO01" 2014 "GNB10" "gaussian" 3 0.421875
"3087" "GNB10" 321.88758248682 "BirthDatePosLog100" "r" "Summeryeld" 2 6 36 2010 "SLO01" 2016 "GNB10" "gaussian" 3 0.421875
"3088" "GNB10" 329.583686600433 "BirthDatePosLog100" "r" "Summeryeld" 1 5 25 2010 "SLO01" 2015 "GNB10" "gaussian" 3 0.421875
"3089" "GOD94" 366.356164612965 "BirthDatePosLog100" "r" "Milk" 1 10 100 1994 "AVO90" 2004 "GOD94" "gaussian" 1 0.25
"3090" "GOD94" 380.666248977032 "BirthDatePosLog100" "r" "Winteryeld" 1 11 121 1994 "AVO90" 2005 "GOD94" "gaussian" 1 0.25
"3091" "GOD94" 343.398720448515 "BirthDatePosLog100" "r" "Naive" 1 3 9 1994 "AVO90" 1997 "GOD94" "gaussian" 1 0.25
"3092" "GOD94" 368.887945411394 "BirthDatePosLog100" "r" "Milk" 2 7 49 1994 "AVO90" 2001 "GOD94" "gaussian" 1 0.25
"3093" "GOD94" 376.120011569356 "BirthDatePosLog100" "r" "Summeryeld" 1 16 256 1994 "AVO90" 2010 "GOD94" "gaussian" 1 0.25
"3094" "GOD94" 376.120011569356 "BirthDatePosLog100" "r" "Milk" 1 12 144 1994 "AVO90" 2006 "GOD94" "gaussian" 1 0.25
"3095" "GOD94" 317.805383034795 "BirthDatePosLog100" "r" "Trueyeld" 2 9 81 1994 "AVO90" 2003 "GOD94" "gaussian" 1 0.25
"3096" "GOD94" 355.534806148941 "BirthDatePosLog100" "r" "Winteryeld" 2 5 25 1994 "AVO90" 1999 "GOD94" "gaussian" 1 0.25
"3097" "GOD94" 358.351893845611 "BirthDatePosLog100" "r" "Winteryeld" 1 6 36 1994 "AVO90" 2000 "GOD94" "gaussian" 1 0.25
"3098" "GOD94" 409.43445622221 "BirthDatePosLog100" "r" "Milk" 1 13 169 1994 "AVO90" 2007 "GOD94" "gaussian" 1 0.25
"3099" "GOD94" 376.120011569356 "BirthDatePosLog100" "r" "Trueyeld" 1 15 225 1994 "AVO90" 2009 "GOD94" "gaussian" 1 0.25
"3100" "GOD94" 380.666248977032 "BirthDatePosLog100" "r" "Milk" 1 4 16 1994 "AVO90" 1998 "GOD94" "gaussian" 1 0.25
"3101" "GOD97" 382.864139648909 "BirthDatePosLog100" "r" "Milk" 2 13 169 1997 "AVO90" 2010 "GOD97" "gaussian" 1 0.125
"3102" "GOD97" 363.758615972639 "BirthDatePosLog100" "r" "Winteryeld" 1 7 49 1997 "AVO90" 2004 "GOD97" "gaussian" 1 0.125
"3103" "GOD97" 313.549421592915 "BirthDatePosLog100" "r" "Trueyeld" 2 15 225 1997 "AVO90" 2012 "GOD97" "gaussian" 1 0.125
"3104" "GOD97" 361.091791264422 "BirthDatePosLog100" "r" "Winteryeld" 1 11 121 1997 "AVO90" 2008 "GOD97" "gaussian" 1 0.125
"3105" "GOD97" 352.636052461616 "BirthDatePosLog100" "r" "Milk" 1 10 100 1997 "AVO90" 2007 "GOD97" "gaussian" 1 0.125
"3106" "GOD97" 349.650756146648 "BirthDatePosLog100" "r" "Winteryeld" 2 9 81 1997 "AVO90" 2006 "GOD97" "gaussian" 1 0.125
"3107" "GOD97" 358.351893845611 "BirthDatePosLog100" "r" "Milk" 2 6 36 1997 "AVO90" 2003 "GOD97" "gaussian" 1 0.125
"3108" "GOD97" 391.202300542815 "BirthDatePosLog100" "r" "Naive" 1 3 9 1997 "AVO90" 2000 "GOD97" "gaussian" 1 0.125
"3109" "GOD97" 382.864139648909 "BirthDatePosLog100" "r" "Winteryeld" 1 8 64 1997 "AVO90" 2005 "GOD97" "gaussian" 1 0.125
"3110" "GOD97" 430.406509320417 "BirthDatePosLog100" "r" "Trueyeld" 1 5 25 1997 "AVO90" 2002 "GOD97" "gaussian" 1 0.125
"3111" "GOD97" 349.650756146648 "BirthDatePosLog100" "r" "Winteryeld" 1 12 144 1997 "AVO90" 2009 "GOD97" "gaussian" 1 0.125
"3112" "GRA02" 352.636052461616 "BirthDatePosLog100" "r" "Winteryeld" 1 5 25 2002 "FAN90" 2007 "GRA02" "gaussian" 1 0.9375
"3113" "GRA02" 435.670882668959 "BirthDatePosLog100" "r" "Naive" 1 4 16 2002 "FAN90" 2006 "GRA02" "gaussian" 1 0.9375
"3114" "GRA02" 391.202300542815 "BirthDatePosLog100" "r" "Trueyeld" 2 7 49 2002 "FAN90" 2009 "GRA02" "gaussian" 1 0.9375
"3115" "GRA93" 458.496747867057 "BirthDatePosLog100" "r" "Naive" 1 4 16 1993 "FAN90" 1997 "GRA93" "gaussian" 1 0.9375
"3116" "GRA93" 406.044301054642 "BirthDatePosLog100" "r" "Milk" 1 14 196 1993 "FAN90" 2007 "GRA93" "gaussian" 1 0.9375
"3117" "GRA93" 263.905732961526 "BirthDatePosLog100" "r" "Trueyeld" 2 6 36 1993 "FAN90" 1999 "GRA93" "gaussian" 1 0.9375
"3118" "GRA93" 313.549421592915 "BirthDatePosLog100" "r" "Trueyeld" 2 10 100 1993 "FAN90" 2003 "GRA93" "gaussian" 1 0.9375
"3119" "GRA93" 299.573227355399 "BirthDatePosLog100" "r" "Trueyeld" 1 13 169 1993 "FAN90" 2006 "GRA93" "gaussian" 1 0.9375
"3120" "GRA93" 283.321334405622 "BirthDatePosLog100" "r" "Summeryeld" 2 7 49 1993 "FAN90" 2000 "GRA93" "gaussian" 1 0.9375
"3121" "GRA93" 368.887945411394 "BirthDatePosLog100" "r" "Milk" 2 8 64 1993 "FAN90" 2001 "GRA93" "gaussian" 1 0.9375
"3122" "GRA93" 299.573227355399 "BirthDatePosLog100" "r" "Milk" 1 11 121 1993 "FAN90" 2004 "GRA93" "gaussian" 1 0.9375
"3123" "GRA95" 366.356164612965 "BirthDatePosLog100" "r" "Naive" 2 4 16 1995 "FAN90" 1999 "GRA95" "gaussian" 1 0.8125
"3124" "GRA96" 349.650756146648 "BirthDatePosLog100" "r" "Naive" 1 5 25 1996 "FAN90" 2001 "GRA96" "gaussian" 1 0.5625
"3125" "GRA96" 263.905732961526 "BirthDatePosLog100" "r" "Trueyeld" 1 8 64 1996 "FAN90" 2004 "GRA96" "gaussian" 1 0.5625
"3126" "GRA98" 371.357206670431 "BirthDatePosLog100" "r" "Milk" 2 12 144 1998 "FAN90" 2010 "GRA98" "gaussian" 1 0.9375
"3127" "GRA98" 313.549421592915 "BirthDatePosLog100" "r" "Summeryeld" 2 7 49 1998 "FAN90" 2005 "GRA98" "gaussian" 1 0.9375
"3128" "GRA98" 283.321334405622 "BirthDatePosLog100" "r" "Naive" 3 6 36 1998 "FAN90" 2004 "GRA98" "gaussian" 1 0.9375
"3129" "GRA98" 321.88758248682 "BirthDatePosLog100" "r" "Trueyeld" 2 11 121 1998 "FAN90" 2009 "GRA98" "gaussian" 1 0.9375
"3130" "GRA98" 463.472898822964 "BirthDatePosLog100" "r" "Trueyeld" 1 14 196 1998 "FAN90" 2012 "GRA98" "gaussian" 1 0.9375
"3131" "GRA98" 340.119738166216 "BirthDatePosLog100" "r" "Milk" 1 8 64 1998 "FAN90" 2006 "GRA98" "gaussian" 1 0.9375
"3132" "GRA99" 160.94379124341 "BirthDatePosLog100" "r" "Naive" 1 5 25 1999 "FAN90" 2004 "GRA99" "gaussian" 1 0.9375
"3133" "GRA99" 395.124371858143 "BirthDatePosLog100" "r" "Trueyeld" 1 7 49 1999 "FAN90" 2006 "GRA99" "gaussian" 1 0.9375
"3134" "GRC76" 402.535169073515 "BirthDatePosLog100" "r" "Summeryeld" 2 11 121 1976 "GRE72" 1987 "GRC76" "gaussian" 1 0
"3135" "GRC76" 380.666248977032 "BirthDatePosLog100" "r" "Summeryeld" 2 5 25 1976 "GRE72" 1981 "GRC76" "gaussian" 1 0
"3136" "GRC76" 373.766961828337 "BirthDatePosLog100" "r" "Trueyeld" 2 10 100 1976 "GRE72" 1986 "GRC76" "gaussian" 1 0
"3137" "GRC76" 361.091791264422 "BirthDatePosLog100" "r" "Trueyeld" 2 7 49 1976 "GRE72" 1983 "GRC76" "gaussian" 1 0
"3138" "GRC76" 402.535169073515 "BirthDatePosLog100" "r" "Naive" 2 4 16 1976 "GRE72" 1980 "GRC76" "gaussian" 1 0
"3139" "GRC76" 400.733318523247 "BirthDatePosLog100" "r" "Milk" 2 8 64 1976 "GRE72" 1984 "GRC76" "gaussian" 1 0
"3140" "GRE72" 476.217393479776 "BirthDatePosLog100" "r" "Trueyeld" 2 9 81 1972 "GREET" 1981 "GRE72" "gaussian" 1 0
"3141" "GRE72" 349.650756146648 "BirthDatePosLog100" "r" "Trueyeld" 2 7 49 1972 "GREET" 1979 "GRE72" "gaussian" 1 0
"3142" "GRE72" 355.534806148941 "BirthDatePosLog100" "r" "Naive" 1 4 16 1972 "GREET" 1976 "GRE72" "gaussian" 1 0
"3143" "GRE72" 389.182029811063 "BirthDatePosLog100" "r" "Milk" 2 13 169 1972 "GREET" 1985 "GRE72" "gaussian" 1 0
"3144" "GRE72" 343.398720448515 "BirthDatePosLog100" "r" "Summeryeld" 2 12 144 1972 "GREET" 1984 "GRE72" "gaussian" 1 0
"3145" "GRE72" 358.351893845611 "BirthDatePosLog100" "r" "Milk" 1 5 25 1972 "GREET" 1977 "GRE72" "gaussian" 1 0
"3146" "GRE73" 402.535169073515 "BirthDatePosLog100" "r" "Summeryeld" 1 4 16 1973 "GREET" 1977 "GRE73" "gaussian" 1 0
"3147" "GRE73" 371.357206670431 "BirthDatePosLog100" "r" "Trueyeld" 2 6 36 1973 "GREET" 1979 "GRE73" "gaussian" 1 0
"3148" "GRE73" 449.980967033027 "BirthDatePosLog100" "r" "Naive" 1 3 9 1973 "GREET" 1976 "GRE73" "gaussian" 1 0
"3149" "GRE73" 400.733318523247 "BirthDatePosLog100" "r" "Trueyeld" 1 8 64 1973 "GREET" 1981 "GRE73" "gaussian" 1 0
"3150" "GTR06" 349.650756146648 "BirthDatePosLog100" "r" "Milk" 1 8 64 2006 "CLL02" 2014 "GTR06" "gaussian" 3 0.53125
"3151" "GTR06" 309.104245335832 "BirthDatePosLog100" "r" "Trueyeld" 2 7 49 2006 "CLL02" 2013 "GTR06" "gaussian" 3 0.53125
"3152" "GTR06" 349.650756146648 "BirthDatePosLog100" "r" "Milk" 2 9 81 2006 "CLL02" 2015 "GTR06" "gaussian" 3 0.53125
"3153" "GTR06" 333.22045101752 "BirthDatePosLog100" "r" "Naive" 2 5 25 2006 "CLL02" 2011 "GTR06" "gaussian" 3 0.53125
"3154" "GYP07" 355.534806148941 "BirthDatePosLog100" "r" "Trueyeld" 2 7 49 2007 "TIN00" 2014 "GYP07" "gaussian" 3 0.53125
"3155" "GYP07" 333.22045101752 "BirthDatePosLog100" "r" "Naive" 2 5 25 2007 "TIN00" 2012 "GYP07" "gaussian" 3 0.53125
"3156" "GYP07" 321.88758248682 "BirthDatePosLog100" "r" "Summeryeld" 1 8 64 2007 "TIN00" 2015 "GYP07" "gaussian" 3 0.53125
"3157" "HAL87" 340.119738166216 "BirthDatePosLog100" "r" "Naive" 1 5 25 1987 "TUR83" 1992 "HAL87" "gaussian" 3 0.625
"3158" "HAL90" 397.029191355212 "BirthDatePosLog100" "r" "Milk" 2 9 81 1990 "TUR83" 1999 "HAL90" "gaussian" 1 0.625
"3159" "HAL90" 340.119738166216 "BirthDatePosLog100" "r" "Trueyeld" 2 13 169 1990 "TUR83" 2003 "HAL90" "gaussian" 1 0.625
"3160" "HAL90" 343.398720448515 "BirthDatePosLog100" "r" "Naive" 1 4 16 1990 "TUR83" 1994 "HAL90" "gaussian" 1 0.625
"3161" "HAL90" 414.313472639153 "BirthDatePosLog100" "r" "Milk" 2 6 36 1990 "TUR83" 1996 "HAL90" "gaussian" 1 0.625
"3162" "HAL90" 333.22045101752 "BirthDatePosLog100" "r" "Trueyeld" 2 8 64 1990 "TUR83" 1998 "HAL90" "gaussian" 1 0.625
"3163" "HAL90" 395.124371858143 "BirthDatePosLog100" "r" "Milk" 2 11 121 1990 "TUR83" 2001 "HAL90" "gaussian" 1 0.625
"3164" "HAL90" 385.014760171006 "BirthDatePosLog100" "r" "Summeryeld" 2 5 25 1990 "TUR83" 1995 "HAL90" "gaussian" 1 0.625
"3165" "HAL90" 456.434819146784 "BirthDatePosLog100" "r" "Trueyeld" 2 20 400 1990 "TUR83" 2010 "HAL90" "gaussian" 1 0.625
"3166" "HAL90" 343.398720448515 "BirthDatePosLog100" "r" "Summeryeld" 2 10 100 1990 "TUR83" 2000 "HAL90" "gaussian" 1 0.625
"3167" "HAL94" 329.583686600433 "BirthDatePosLog100" "r" "Summeryeld" 2 6 36 1994 "TUR83" 2000 "HAL94" "gaussian" 1 0.625
"3168" "HAL94" 363.758615972639 "BirthDatePosLog100" "r" "Milk" 2 7 49 1994 "TUR83" 2001 "HAL94" "gaussian" 1 0.625
"3169" "HAL94" 333.22045101752 "BirthDatePosLog100" "r" "Trueyeld" 2 9 81 1994 "TUR83" 2003 "HAL94" "gaussian" 1 0.625
"3170" "HAL94" 373.766961828337 "BirthDatePosLog100" "r" "Naive" 1 3 9 1994 "TUR83" 1997 "HAL94" "gaussian" 1 0.625
"3171" "HAL94" 329.583686600433 "BirthDatePosLog100" "r" "Trueyeld" 1 5 25 1994 "TUR83" 1999 "HAL94" "gaussian" 1 0.625
"3172" "HAL95" 361.091791264422 "BirthDatePosLog100" "r" "Summeryeld" 1 6 36 1995 "TUR83" 2001 "HAL95" "gaussian" 3 0.625
"3173" "HAL95" 376.120011569356 "BirthDatePosLog100" "r" "Naive" 1 3 9 1995 "TUR83" 1998 "HAL95" "gaussian" 3 0.625
"3174" "HAL95" 366.356164612965 "BirthDatePosLog100" "r" "Trueyeld" 2 5 25 1995 "TUR83" 2000 "HAL95" "gaussian" 3 0.625
"3175" "HAL95" 389.182029811063 "BirthDatePosLog100" "r" "Milk" 1 11 121 1995 "TUR83" 2006 "HAL95" "gaussian" 3 0.625
"3176" "HAL95" 340.119738166216 "BirthDatePosLog100" "r" "Trueyeld" 1 8 64 1995 "TUR83" 2003 "HAL95" "gaussian" 3 0.625
"3177" "HAL95" 340.119738166216 "BirthDatePosLog100" "r" "Milk" 1 9 81 1995 "TUR83" 2004 "HAL95" "gaussian" 3 0.625
"3178" "HAL95" 343.398720448515 "BirthDatePosLog100" "r" "Summeryeld" 2 10 100 1995 "TUR83" 2005 "HAL95" "gaussian" 3 0.625
"3179" "HAR82" 371.357206670431 "BirthDatePosLog100" "r" "Naive" 3 4 16 1982 "MOY76" 1986 "HAR82" "gaussian" 1 0.125
"3180" "HAR82" 363.758615972639 "BirthDatePosLog100" "r" "Milk" 2 6 36 1982 "MOY76" 1988 "HAR82" "gaussian" 1 0.125
"3181" "HAR82" 409.43445622221 "BirthDatePosLog100" "r" "Trueyeld" 2 12 144 1982 "MOY76" 1994 "HAR82" "gaussian" 1 0.125
"3182" "HAR82" 321.88758248682 "BirthDatePosLog100" "r" "Trueyeld" 2 9 81 1982 "MOY76" 1991 "HAR82" "gaussian" 1 0.125
"3183" "HAR82" 343.398720448515 "BirthDatePosLog100" "r" "Summeryeld" 2 5 25 1982 "MOY76" 1987 "HAR82" "gaussian" 1 0.125
"3184" "HAR82" 387.120101090789 "BirthDatePosLog100" "r" "Winteryeld" 1 7 49 1982 "MOY76" 1989 "HAR82" "gaussian" 1 0.125
"3185" "HAR82" 317.805383034795 "BirthDatePosLog100" "r" "Summeryeld" 2 10 100 1982 "MOY76" 1992 "HAR82" "gaussian" 1 0.125
"3186" "HEB98" 361.091791264422 "BirthDatePosLog100" "r" "Naive" 1 4 16 1998 "BEE94" 2002 "HEB98" "gaussian" 3 0.65625
"3187" "HED01" 361.091791264422 "BirthDatePosLog100" "r" "Winteryeld" 1 10 100 2001 "IVY97" 2011 "HED01" "gaussian" 3 0.28125
"3188" "HED01" 343.398720448515 "BirthDatePosLog100" "r" "Summeryeld" 2 5 25 2001 "IVY97" 2006 "HED01" "gaussian" 3 0.28125
"3189" "HED01" 366.356164612965 "BirthDatePosLog100" "r" "Milk" 1 9 81 2001 "IVY97" 2010 "HED01" "gaussian" 3 0.28125
"3190" "HED01" 336.729582998647 "BirthDatePosLog100" "r" "Trueyeld" 1 8 64 2001 "IVY97" 2009 "HED01" "gaussian" 3 0.28125
"3191" "HED01" 387.120101090789 "BirthDatePosLog100" "r" "Milk" 1 6 36 2001 "IVY97" 2007 "HED01" "gaussian" 3 0.28125
"3192" "HED01" 321.88758248682 "BirthDatePosLog100" "r" "Trueyeld" 1 14 196 2001 "IVY97" 2015 "HED01" "gaussian" 3 0.28125
"3193" "HED01" 329.583686600433 "BirthDatePosLog100" "r" "Trueyeld" 2 12 144 2001 "IVY97" 2013 "HED01" "gaussian" 3 0.28125
"3194" "HED08" 397.029191355212 "BirthDatePosLog100" "r" "Trueyeld" 1 7 49 2008 "IVY97" 2015 "HED08" "gaussian" 3 0.40625
"3195" "HED08" 366.356164612965 "BirthDatePosLog100" "r" "Naive" 1 5 25 2008 "IVY97" 2013 "HED08" "gaussian" 3 0.40625
"3196" "HED12" 414.313472639153 "BirthDatePosLog100" "r" "Naive" 1 4 16 2012 "IVY97" 2016 "HED12" "gaussian" 1 0.3125
"3197" "HER93" 325.809653802148 "BirthDatePosLog100" "r" "Milk" 2 5 25 1993 "MAC87" 1998 "HER93" "gaussian" 3 0.5
"3198" "HER93" 304.452243772342 "BirthDatePosLog100" "r" "Naive" 1 4 16 1993 "MAC87" 1997 "HER93" "gaussian" 3 0.5
"3199" "HER93" 355.534806148941 "BirthDatePosLog100" "r" "Milk" 2 6 36 1993 "MAC87" 1999 "HER93" "gaussian" 3 0.5
"3200" "HES80" 373.766961828337 "BirthDatePosLog100" "r" "Summeryeld" 3 7 49 1980 "CLC75" 1987 "HES80" "gaussian" 3 0.0625
"3201" "HES80" 406.044301054642 "BirthDatePosLog100" "r" "Naive" 2 4 16 1980 "CLC75" 1984 "HES80" "gaussian" 3 0.0625
"3202" "HIA09" 313.549421592915 "BirthDatePosLog100" "r" "Trueyeld" 1 7 49 2009 "PID97" 2016 "HIA09" "gaussian" 3 0.53125
"3203" "HIA09" 376.120011569356 "BirthDatePosLog100" "r" "Naive" 2 5 25 2009 "PID97" 2014 "HIA09" "gaussian" 3 0.53125
"3204" "HIC84" 371.357206670431 "BirthDatePosLog100" "r" "Milk" 2 7 49 1984 "BLT75" 1991 "HIC84" "gaussian" 1 0.125
"3205" "HIC84" 380.666248977032 "BirthDatePosLog100" "r" "Winteryeld" 1 9 81 1984 "BLT75" 1993 "HIC84" "gaussian" 1 0.125
"3206" "HIC84" 366.356164612965 "BirthDatePosLog100" "r" "Winteryeld" 2 8 64 1984 "BLT75" 1992 "HIC84" "gaussian" 1 0.125
"3207" "HIC84" 355.534806148941 "BirthDatePosLog100" "r" "Naive" 1 4 16 1984 "BLT75" 1988 "HIC84" "gaussian" 1 0.125
"3208" "HIC84" 349.650756146648 "BirthDatePosLog100" "r" "Milk" 1 11 121 1984 "BLT75" 1995 "HIC84" "gaussian" 1 0.125
"3209" "HIC84" 336.729582998647 "BirthDatePosLog100" "r" "Milk" 1 12 144 1984 "BLT75" 1996 "HIC84" "gaussian" 1 0.125
"3210" "HIC84" 333.22045101752 "BirthDatePosLog100" "r" "Milk" 1 10 100 1984 "BLT75" 1994 "HIC84" "gaussian" 1 0.125
"3211" "HIC84" 382.864139648909 "BirthDatePosLog100" "r" "Winteryeld" 2 15 225 1984 "BLT75" 1999 "HIC84" "gaussian" 1 0.125
"3212" "HIC84" 349.650756146648 "BirthDatePosLog100" "r" "Milk" 2 6 36 1984 "BLT75" 1990 "HIC84" "gaussian" 1 0.125
"3213" "HIC84" 329.583686600433 "BirthDatePosLog100" "r" "Trueyeld" 1 14 196 1984 "BLT75" 1998 "HIC84" "gaussian" 1 0.125
"3214" "HIC84" 412.713438504509 "BirthDatePosLog100" "r" "Winteryeld" 2 5 25 1984 "BLT75" 1989 "HIC84" "gaussian" 1 0.125
"3215" "HIC88" 366.356164612965 "BirthDatePosLog100" "r" "Milk" 1 10 100 1988 "BLT75" 1998 "HIC88" "gaussian" 1 0.25
"3216" "HIC88" 404.305126783455 "BirthDatePosLog100" "r" "Milk" 1 9 81 1988 "BLT75" 1997 "HIC88" "gaussian" 1 0.25
"3217" "HIC88" 346.573590279973 "BirthDatePosLog100" "r" "Milk" 1 6 36 1988 "BLT75" 1994 "HIC88" "gaussian" 1 0.25
"3218" "HIC88" 355.534806148941 "BirthDatePosLog100" "r" "Summeryeld" 2 5 25 1988 "BLT75" 1993 "HIC88" "gaussian" 1 0.25
"3219" "HIC88" 415.888308335967 "BirthDatePosLog100" "r" "Winteryeld" 2 14 196 1988 "BLT75" 2002 "HIC88" "gaussian" 1 0.25
"3220" "HIC88" 352.636052461616 "BirthDatePosLog100" "r" "Milk" 1 8 64 1988 "BLT75" 1996 "HIC88" "gaussian" 1 0.25
"3221" "HIC88" 346.573590279973 "BirthDatePosLog100" "r" "Milk" 2 7 49 1988 "BLT75" 1995 "HIC88" "gaussian" 1 0.25
"3222" "HIC88" 349.650756146648 "BirthDatePosLog100" "r" "Milk" 2 13 169 1988 "BLT75" 2001 "HIC88" "gaussian" 1 0.25
"3223" "HIC88" 368.887945411394 "BirthDatePosLog100" "r" "Winteryeld" 1 12 144 1988 "BLT75" 2000 "HIC88" "gaussian" 1 0.25
"3224" "HIC88" 349.650756146648 "BirthDatePosLog100" "r" "Naive" 2 4 16 1988 "BLT75" 1992 "HIC88" "gaussian" 1 0.25
"3225" "HIC88" 355.534806148941 "BirthDatePosLog100" "r" "Winteryeld" 2 11 121 1988 "BLT75" 1999 "HIC88" "gaussian" 1 0.25
"3226" "HIC88" 380.666248977032 "BirthDatePosLog100" "r" "Milk" 2 15 225 1988 "BLT75" 2003 "HIC88" "gaussian" 1 0.25
"3227" "HIC89" 340.119738166216 "BirthDatePosLog100" "r" "Milk" 1 7 49 1989 "BLT75" 1996 "HIC89" "gaussian" 1 0.25
"3228" "HIC89" 373.766961828337 "BirthDatePosLog100" "r" "Naive" 1 4 16 1989 "BLT75" 1993 "HIC89" "gaussian" 1 0.25
"3229" "HIC89" 355.534806148941 "BirthDatePosLog100" "r" "Winteryeld" 2 6 36 1989 "BLT75" 1995 "HIC89" "gaussian" 1 0.25
"3230" "HIC89" 349.650756146648 "BirthDatePosLog100" "r" "Milk" 3 8 64 1989 "BLT75" 1997 "HIC89" "gaussian" 1 0.25
"3231" "HIC89" 352.636052461616 "BirthDatePosLog100" "r" "Milk" 1 5 25 1989 "BLT75" 1994 "HIC89" "gaussian" 1 0.25
"3232" "HIR03" 376.120011569356 "BirthDatePosLog100" "r" "Naive" 2 3 9 2003 "FUL93" 2006 "HIR03" "gaussian" 1 0.3125
"3233" "HIR03" 361.091791264422 "BirthDatePosLog100" "r" "Milk" 1 7 49 2003 "FUL93" 2010 "HIR03" "gaussian" 1 0.3125
"3234" "HIR03" 329.583686600433 "BirthDatePosLog100" "r" "Milk" 2 10 100 2003 "FUL93" 2013 "HIR03" "gaussian" 1 0.3125
"3235" "HIR03" 355.534806148941 "BirthDatePosLog100" "r" "Winteryeld" 2 11 121 2003 "FUL93" 2014 "HIR03" "gaussian" 1 0.3125
"3236" "HIR03" 336.729582998647 "BirthDatePosLog100" "r" "Trueyeld" 2 6 36 2003 "FUL93" 2009 "HIR03" "gaussian" 1 0.3125
"3237" "HIR03" 346.573590279973 "BirthDatePosLog100" "r" "Milk" 2 9 81 2003 "FUL93" 2012 "HIR03" "gaussian" 1 0.3125
"3238" "HIR03" 349.650756146648 "BirthDatePosLog100" "r" "Summeryeld" 2 4 16 2003 "FUL93" 2007 "HIR03" "gaussian" 1 0.3125
"3239" "HIR03" 346.573590279973 "BirthDatePosLog100" "r" "Milk" 2 8 64 2003 "FUL93" 2011 "HIR03" "gaussian" 1 0.3125
"3240" "HNY12" 336.729582998647 "BirthDatePosLog100" "r" "Naive" 1 4 16 2012 "NEC08" 2016 "HNY12" "gaussian" 3 0.703125
"3241" "HOC05" 333.22045101752 "BirthDatePosLog100" "r" "Milk" 2 9 81 2005 "HOL97" 2014 "HOC05" "gaussian" 3 0.5
"3242" "HOC05" 340.119738166216 "BirthDatePosLog100" "r" "Naive" 2 3 9 2005 "HOL97" 2008 "HOC05" "gaussian" 3 0.5
"3243" "HOC05" 349.650756146648 "BirthDatePosLog100" "r" "Milk" 2 10 100 2005 "HOL97" 2015 "HOC05" "gaussian" 3 0.5
"3244" "HOC05" 309.104245335832 "BirthDatePosLog100" "r" "Trueyeld" 1 7 49 2005 "HOL97" 2012 "HOC05" "gaussian" 3 0.5
"3245" "HOC05" 256.494935746154 "BirthDatePosLog100" "r" "Summeryeld" 1 8 64 2005 "HOL97" 2013 "HOC05" "gaussian" 3 0.5
"3246" "HOC05" 321.88758248682 "BirthDatePosLog100" "r" "Trueyeld" 2 5 25 2005 "HOL97" 2010 "HOC05" "gaussian" 3 0.5
"3247" "HOC05" 346.573590279973 "BirthDatePosLog100" "r" "Milk" 2 11 121 2005 "HOL97" 2016 "HOC05" "gaussian" 3 0.5
"3248" "HOC07" 376.120011569356 "BirthDatePosLog100" "r" "Winteryeld" 2 8 64 2007 "HOL97" 2015 "HOC07" "gaussian" 3 0.453125
"3249" "HOC07" 329.583686600433 "BirthDatePosLog100" "r" "Summeryeld" 1 5 25 2007 "HOL97" 2012 "HOC07" "gaussian" 3 0.453125
"3250" "HOC07" 349.650756146648 "BirthDatePosLog100" "r" "Milk" 2 9 81 2007 "HOL97" 2016 "HOC07" "gaussian" 3 0.453125
"3251" "HOC07" 404.305126783455 "BirthDatePosLog100" "r" "Winteryeld" 1 7 49 2007 "HOL97" 2014 "HOC07" "gaussian" 3 0.453125
"3252" "HOC07" 366.356164612965 "BirthDatePosLog100" "r" "Naive" 2 4 16 2007 "HOL97" 2011 "HOC07" "gaussian" 3 0.453125
"3253" "HOC07" 358.351893845611 "BirthDatePosLog100" "r" "Milk" 2 6 36 2007 "HOL97" 2013 "HOC07" "gaussian" 3 0.453125
"3254" "HOL00" 329.583686600433 "BirthDatePosLog100" "r" "Trueyeld" 1 8 64 2000 "ILE86" 2008 "HOL00" "gaussian" 1 0.1875
"3255" "HOL00" 349.650756146648 "BirthDatePosLog100" "r" "Trueyeld" 1 6 36 2000 "ILE86" 2006 "HOL00" "gaussian" 1 0.1875
"3256" "HOL00" 368.887945411394 "BirthDatePosLog100" "r" "Winteryeld" 2 9 81 2000 "ILE86" 2009 "HOL00" "gaussian" 1 0.1875
"3257" "HOL00" 346.573590279973 "BirthDatePosLog100" "r" "Naive" 1 4 16 2000 "ILE86" 2004 "HOL00" "gaussian" 1 0.1875
"3258" "HOL94" 402.535169073515 "BirthDatePosLog100" "r" "Trueyeld" 1 7 49 1994 "ILE86" 2001 "HOL94" "gaussian" 1 0.375
"3259" "HOL94" 321.88758248682 "BirthDatePosLog100" "r" "Naive" 1 5 25 1994 "ILE86" 1999 "HOL94" "gaussian" 1 0.375
"3260" "HOL94" 454.329478227 "BirthDatePosLog100" "r" "Trueyeld" 1 12 144 1994 "ILE86" 2006 "HOL94" "gaussian" 1 0.375
"3261" "HOL94" 380.666248977032 "BirthDatePosLog100" "r" "Trueyeld" 2 9 81 1994 "ILE86" 2003 "HOL94" "gaussian" 1 0.375
"3262" "HOL97" 431.748811353631 "BirthDatePosLog100" "r" "Trueyeld" 1 10 100 1997 "ILE86" 2007 "HOL97" "gaussian" 1 0.3125
"3263" "HOL97" 366.356164612965 "BirthDatePosLog100" "r" "Summeryeld" 1 8 64 1997 "ILE86" 2005 "HOL97" "gaussian" 1 0.3125
"3264" "HOL97" 317.805383034795 "BirthDatePosLog100" "r" "Trueyeld" 1 6 36 1997 "ILE86" 2003 "HOL97" "gaussian" 1 0.3125
"3265" "HOL97" 349.650756146648 "BirthDatePosLog100" "r" "Naive" 2 4 16 1997 "ILE86" 2001 "HOL97" "gaussian" 1 0.3125
"3266" "HOL97" 358.351893845611 "BirthDatePosLog100" "r" "Trueyeld" 1 12 144 1997 "ILE86" 2009 "HOL97" "gaussian" 1 0.3125
"3267" "HOL97" 389.182029811063 "BirthDatePosLog100" "r" "Winteryeld" 1 7 49 1997 "ILE86" 2004 "HOL97" "gaussian" 1 0.3125
"3268" "HOL97" 385.014760171006 "BirthDatePosLog100" "r" "Trueyeld" 2 14 196 1997 "ILE86" 2011 "HOL97" "gaussian" 1 0.3125
"3269" "HON00" 321.88758248682 "BirthDatePosLog100" "r" "Naive" 2 4 16 2000 "SUN93" 2004 "HON00" "gaussian" 1 0.75
"3270" "HON00" 325.809653802148 "BirthDatePosLog100" "r" "Trueyeld" 1 6 36 2000 "SUN93" 2006 "HON00" "gaussian" 1 0.75
"3271" "HON06" 358.351893845611 "BirthDatePosLog100" "r" "Naive" 1 4 16 2006 "SUN93" 2010 "HON06" "gaussian" 3 0.53125
"3272" "HON06" 333.22045101752 "BirthDatePosLog100" "r" "Summeryeld" 2 5 25 2006 "SUN93" 2011 "HON06" "gaussian" 3 0.53125
"3273" "HOO05" 349.650756146648 "BirthDatePosLog100" "r" "Milk" 2 9 81 2005 "CGH00" 2014 "HOO05" "gaussian" 3 0.3125
"3274" "HOO05" 263.905732961526 "BirthDatePosLog100" "r" "Trueyeld" 1 7 49 2005 "CGH00" 2012 "HOO05" "gaussian" 3 0.3125
"3275" "HOO05" 304.452243772342 "BirthDatePosLog100" "r" "Naive" 1 4 16 2005 "CGH00" 2009 "HOO05" "gaussian" 3 0.3125
"3276" "HOO05" 368.887945411394 "BirthDatePosLog100" "r" "Milk" 1 10 100 2005 "CGH00" 2015 "HOO05" "gaussian" 3 0.3125
"3277" "HOO05" 304.452243772342 "BirthDatePosLog100" "r" "Summeryeld" 1 8 64 2005 "CGH00" 2013 "HOO05" "gaussian" 3 0.3125
"3278" "HOO05" 346.573590279973 "BirthDatePosLog100" "r" "Winteryeld" 1 5 25 2005 "CGH00" 2010 "HOO05" "gaussian" 3 0.3125
"3279" "HOO05" 340.119738166216 "BirthDatePosLog100" "r" "Winteryeld" 2 11 121 2005 "CGH00" 2016 "HOO05" "gaussian" 3 0.3125
"3280" "HRM95" 346.573590279973 "BirthDatePosLog100" "r" "Trueyeld" 1 6 36 1995 "INI86" 2001 "HRM95" "gaussian" 1 0.6875
"3281" "HRM95" 325.809653802148 "BirthDatePosLog100" "r" "Naive" 2 4 16 1995 "INI86" 1999 "HRM95" "gaussian" 1 0.6875
"3282" "HRM99" 289.037175789616 "BirthDatePosLog100" "r" "Naive" 1 5 25 1999 "INI86" 2004 "HRM99" "gaussian" 1 0.6875
"3283" "HRM99" 304.452243772342 "BirthDatePosLog100" "r" "Trueyeld" 2 7 49 1999 "INI86" 2006 "HRM99" "gaussian" 1 0.6875
"3284" "IBI84" 420.469261939097 "BirthDatePosLog100" "r" "Naive" 2 4 16 1984 "UPT77" 1988 "IBI84" "gaussian" 1 0.125
"3285" "IBI84" 361.091791264422 "BirthDatePosLog100" "r" "Trueyeld" 2 9 81 1984 "UPT77" 1993 "IBI84" "gaussian" 1 0.125
"3286" "IBI84" 387.120101090789 "BirthDatePosLog100" "r" "Trueyeld" 2 6 36 1984 "UPT77" 1990 "IBI84" "gaussian" 1 0.125
"3287" "IBI84" 363.758615972639 "BirthDatePosLog100" "r" "Milk" 2 10 100 1984 "UPT77" 1994 "IBI84" "gaussian" 1 0.125
"3288" "IBI84" 389.182029811063 "BirthDatePosLog100" "r" "Milk" 1 12 144 1984 "UPT77" 1996 "IBI84" "gaussian" 1 0.125
"3289" "IBI84" 380.666248977032 "BirthDatePosLog100" "r" "Summeryeld" 1 7 49 1984 "UPT77" 1991 "IBI84" "gaussian" 1 0.125
"3290" "IBI84" 415.888308335967 "BirthDatePosLog100" "r" "Winteryeld" 2 11 121 1984 "UPT77" 1995 "IBI84" "gaussian" 1 0.125
"3291" "ILE86" 325.809653802148 "BirthDatePosLog100" "r" "Summeryeld" 1 8 64 1986 "CHE80" 1994 "ILE86" "gaussian" 1 0.25
"3292" "ILE86" 363.758615972639 "BirthDatePosLog100" "r" "Naive" 2 5 25 1986 "CHE80" 1991 "ILE86" "gaussian" 1 0.25
"3293" "ILE86" 404.305126783455 "BirthDatePosLog100" "r" "Milk" 2 9 81 1986 "CHE80" 1995 "ILE86" "gaussian" 1 0.25
"3294" "ILE86" 423.410650459726 "BirthDatePosLog100" "r" "Trueyeld" 1 7 49 1986 "CHE80" 1993 "ILE86" "gaussian" 1 0.25
"3295" "ILE86" 380.666248977032 "BirthDatePosLog100" "r" "Summeryeld" 1 18 324 1986 "CHE80" 2004 "ILE86" "gaussian" 1 0.25
"3296" "ILE86" 444.265125649032 "BirthDatePosLog100" "r" "Trueyeld" 1 11 121 1986 "CHE80" 1997 "ILE86" "gaussian" 1 0.25
"3297" "ILE86" 340.119738166216 "BirthDatePosLog100" "r" "Trueyeld" 1 14 196 1986 "CHE80" 2000 "ILE86" "gaussian" 1 0.25
"3298" "ILE87" 395.124371858143 "BirthDatePosLog100" "r" "Milk" 1 11 121 1987 "CHE80" 1998 "ILE87" "gaussian" 1 0.125
"3299" "ILE87" 343.398720448515 "BirthDatePosLog100" "r" "Summeryeld" 2 12 144 1987 "CHE80" 1999 "ILE87" "gaussian" 1 0.125
"3300" "ILE87" 467.282883446191 "BirthDatePosLog100" "r" "Trueyeld" 2 19 361 1987 "CHE80" 2006 "ILE87" "gaussian" 1 0.125
"3301" "ILE87" 343.398720448515 "BirthDatePosLog100" "r" "Trueyeld" 2 16 256 1987 "CHE80" 2003 "ILE87" "gaussian" 1 0.125
"3302" "ILE87" 340.119738166216 "BirthDatePosLog100" "r" "Milk" 2 9 81 1987 "CHE80" 1996 "ILE87" "gaussian" 1 0.125
"3303" "ILE87" 340.119738166216 "BirthDatePosLog100" "r" "Summeryeld" 2 5 25 1987 "CHE80" 1992 "ILE87" "gaussian" 1 0.125
"3304" "ILE87" 333.22045101752 "BirthDatePosLog100" "r" "Trueyeld" 1 7 49 1987 "CHE80" 1994 "ILE87" "gaussian" 1 0.125
"3305" "ILE87" 373.766961828337 "BirthDatePosLog100" "r" "Winteryeld" 1 8 64 1987 "CHE80" 1995 "ILE87" "gaussian" 1 0.125
"3306" "ILE87" 346.573590279973 "BirthDatePosLog100" "r" "Summeryeld" 2 14 196 1987 "CHE80" 2001 "ILE87" "gaussian" 1 0.125
"3307" "ILE87" 368.887945411394 "BirthDatePosLog100" "r" "Milk" 1 10 100 1987 "CHE80" 1997 "ILE87" "gaussian" 1 0.125
"3308" "ILE87" 418.965474202642 "BirthDatePosLog100" "r" "Winteryeld" 3 13 169 1987 "CHE80" 2000 "ILE87" "gaussian" 1 0.125
"3309" "ILE87" 349.650756146648 "BirthDatePosLog100" "r" "Naive" 1 4 16 1987 "CHE80" 1991 "ILE87" "gaussian" 1 0.125
"3310" "IND92" 352.636052461616 "BirthDatePosLog100" "r" "Milk" 3 7 49 1992 "HAL87" 1999 "IND92" "gaussian" 3 0.8125
"3311" "IND92" 317.805383034795 "BirthDatePosLog100" "r" "Summeryeld" 2 6 36 1992 "HAL87" 1998 "IND92" "gaussian" 3 0.8125
"3312" "IND92" 389.182029811063 "BirthDatePosLog100" "r" "Naive" 1 4 16 1992 "HAL87" 1996 "IND92" "gaussian" 3 0.8125
"3313" "IND92" 366.356164612965 "BirthDatePosLog100" "r" "Milk" 2 5 25 1992 "HAL87" 1997 "IND92" "gaussian" 3 0.8125
"3314" "INI86" 329.583686600433 "BirthDatePosLog100" "r" "Naive" 2 4 16 1986 "VER79" 1990 "INI86" "gaussian" 1 0.375
"3315" "INI86" 400.733318523247 "BirthDatePosLog100" "r" "Milk" 1 14 196 1986 "VER79" 2000 "INI86" "gaussian" 1 0.375
"3316" "INI86" 355.534806148941 "BirthDatePosLog100" "r" "Summeryeld" 2 7 49 1986 "VER79" 1993 "INI86" "gaussian" 1 0.375
"3317" "INI86" 270.805020110221 "BirthDatePosLog100" "r" "Summeryeld" 1 13 169 1986 "VER79" 1999 "INI86" "gaussian" 1 0.375
"3318" "INI86" 333.22045101752 "BirthDatePosLog100" "r" "Milk" 1 6 36 1986 "VER79" 1992 "INI86" "gaussian" 1 0.375
"3319" "INI86" 313.549421592915 "BirthDatePosLog100" "r" "Milk" 1 5 25 1986 "VER79" 1991 "INI86" "gaussian" 1 0.375
"3320" "INI86" 346.573590279973 "BirthDatePosLog100" "r" "Winteryeld" 2 11 121 1986 "VER79" 1997 "INI86" "gaussian" 1 0.375
"3321" "INI86" 304.452243772342 "BirthDatePosLog100" "r" "Summeryeld" 1 9 81 1986 "VER79" 1995 "INI86" "gaussian" 1 0.375
"3322" "INI86" 304.452243772342 "BirthDatePosLog100" "r" "Milk" 1 8 64 1986 "VER79" 1994 "INI86" "gaussian" 1 0.375
"3323" "INI86" 346.573590279973 "BirthDatePosLog100" "r" "Milk" 1 12 144 1986 "VER79" 1998 "INI86" "gaussian" 1 0.375
"3324" "INI86" 313.549421592915 "BirthDatePosLog100" "r" "Milk" 2 10 100 1986 "VER79" 1996 "INI86" "gaussian" 1 0.375
"3325" "INI87" 340.119738166216 "BirthDatePosLog100" "r" "Naive" 1 5 25 1987 "VER79" 1992 "INI87" "gaussian" 1 0.375
"3326" "IVO99" 321.88758248682 "BirthDatePosLog100" "r" "Summeryeld" 2 15 225 1999 "EBO90" 2014 "IVO99" "gaussian" 1 0.78125
"3327" "IVO99" 475.359019110636 "BirthDatePosLog100" "r" "Trueyeld" 1 12 144 1999 "EBO90" 2011 "IVO99" "gaussian" 1 0.78125
"3328" "IVO99" 336.729582998647 "BirthDatePosLog100" "r" "Trueyeld" 2 9 81 1999 "EBO90" 2008 "IVO99" "gaussian" 1 0.78125
"3329" "IVO99" 418.965474202642 "BirthDatePosLog100" "r" "Naive" 1 5 25 1999 "EBO90" 2004 "IVO99" "gaussian" 1 0.78125
"3330" "IVO99" 371.357206670431 "BirthDatePosLog100" "r" "Trueyeld" 1 7 49 1999 "EBO90" 2006 "IVO99" "gaussian" 1 0.78125
"3331" "IVO99" 283.321334405622 "BirthDatePosLog100" "r" "Trueyeld" 3 14 196 1999 "EBO90" 2013 "IVO99" "gaussian" 1 0.78125
"3332" "IVY95" 398.898404656427 "BirthDatePosLog100" "r" "Naive" 2 4 16 1995 "ILE87" 1999 "IVY95" "gaussian" 1 0.25
"3333" "IVY97" 325.809653802148 "BirthDatePosLog100" "r" "Naive" 1 4 16 1997 "ILE87" 2001 "IVY97" "gaussian" 1 0.1875
"3334" "IVY97" 289.037175789616 "BirthDatePosLog100" "r" "Trueyeld" 1 9 81 1997 "ILE87" 2006 "IVY97" "gaussian" 1 0.1875
"3335" "IVY97" 355.534806148941 "BirthDatePosLog100" "r" "Milk" 2 10 100 1997 "ILE87" 2007 "IVY97" "gaussian" 1 0.1875
"3336" "IVY97" 321.88758248682 "BirthDatePosLog100" "r" "Trueyeld" 1 15 225 1997 "ILE87" 2012 "IVY97" "gaussian" 1 0.1875
"3337" "IVY97" 371.357206670431 "BirthDatePosLog100" "r" "Winteryeld" 1 11 121 1997 "ILE87" 2008 "IVY97" "gaussian" 1 0.1875
"3338" "IVY97" 313.549421592915 "BirthDatePosLog100" "r" "Trueyeld" 1 13 169 1997 "ILE87" 2010 "IVY97" "gaussian" 1 0.1875
"3339" "IVY97" 230.258509299405 "BirthDatePosLog100" "r" "Trueyeld" 2 7 49 1997 "ILE87" 2004 "IVY97" "gaussian" 1 0.1875
"3340" "JAE02" 415.888308335967 "BirthDatePosLog100" "r" "Trueyeld" 2 12 144 2002 "BNX95" 2014 "JAE02" "gaussian" 3 0.4375
"3341" "JAE02" 395.124371858143 "BirthDatePosLog100" "r" "Trueyeld" 1 14 196 2002 "BNX95" 2016 "JAE02" "gaussian" 3 0.4375
"3342" "JAE02" 336.729582998647 "BirthDatePosLog100" "r" "Naive" 1 5 25 2002 "BNX95" 2007 "JAE02" "gaussian" 3 0.4375
"3343" "JAE02" 385.014760171006 "BirthDatePosLog100" "r" "Trueyeld" 2 7 49 2002 "BNX95" 2009 "JAE02" "gaussian" 3 0.4375
"3344" "JAE02" 358.351893845611 "BirthDatePosLog100" "r" "Trueyeld" 2 10 100 2002 "BNX95" 2012 "JAE02" "gaussian" 3 0.4375
"3345" "JAE02" 366.356164612965 "BirthDatePosLog100" "r" "Summeryeld" 2 8 64 2002 "BNX95" 2010 "JAE02" "gaussian" 3 0.4375
"3346" "JAE08" 340.119738166216 "BirthDatePosLog100" "r" "Naive" 2 5 25 2008 "BNX95" 2013 "JAE08" "gaussian" 3 0.125
"3347" "JAE08" 352.636052461616 "BirthDatePosLog100" "r" "Milk" 1 8 64 2008 "BNX95" 2016 "JAE08" "gaussian" 3 0.125
"3348" "JAE08" 358.351893845611 "BirthDatePosLog100" "r" "Trueyeld" 2 7 49 2008 "BNX95" 2015 "JAE08" "gaussian" 3 0.125
"3349" "JAN84" 352.636052461616 "BirthDatePosLog100" "r" "Naive" 1 4 16 1984 "PJANE" 1988 "JAN84" "gaussian" 2 0.5
"3350" "JAN84" 325.809653802148 "BirthDatePosLog100" "r" "Trueyeld" 3 6 36 1984 "PJANE" 1990 "JAN84" "gaussian" 2 0.5
"3351" "JAN84" 333.22045101752 "BirthDatePosLog100" "r" "Trueyeld" 1 8 64 1984 "PJANE" 1992 "JAN84" "gaussian" 2 0.5
"3352" "JUG87" 373.766961828337 "BirthDatePosLog100" "r" "Naive" 2 4 16 1987 "BRF79" 1991 "JUG87" "gaussian" 1 0.75
"3353" "JUG87" 385.014760171006 "BirthDatePosLog100" "r" "Milk" 1 9 81 1987 "BRF79" 1996 "JUG87" "gaussian" 1 0.75
"3354" "JUG87" 436.944785246702 "BirthDatePosLog100" "r" "Trueyeld" 1 11 121 1987 "BRF79" 1998 "JUG87" "gaussian" 1 0.75
"3355" "JUG87" 336.729582998647 "BirthDatePosLog100" "r" "Trueyeld" 2 8 64 1987 "BRF79" 1995 "JUG87" "gaussian" 1 0.75
"3356" "JUG87" 366.356164612965 "BirthDatePosLog100" "r" "Summeryeld" 3 5 25 1987 "BRF79" 1992 "JUG87" "gaussian" 1 0.75
"3357" "JUG91" 325.809653802148 "BirthDatePosLog100" "r" "Trueyeld" 2 12 144 1991 "BRF79" 2003 "JUG91" "gaussian" 3 0.75
"3358" "JUG91" 329.583686600433 "BirthDatePosLog100" "r" "Trueyeld" 2 8 64 1991 "BRF79" 1999 "JUG91" "gaussian" 3 0.75
"3359" "JUG91" 325.809653802148 "BirthDatePosLog100" "r" "Trueyeld" 1 10 100 1991 "BRF79" 2001 "JUG91" "gaussian" 3 0.75
"3360" "JUG91" 376.120011569356 "BirthDatePosLog100" "r" "Milk" 2 6 36 1991 "BRF79" 1997 "JUG91" "gaussian" 3 0.75
"3361" "JUG91" 355.534806148941 "BirthDatePosLog100" "r" "Naive" 2 4 16 1991 "BRF79" 1995 "JUG91" "gaussian" 3 0.75
"3362" "JUG91" 329.583686600433 "BirthDatePosLog100" "r" "Summeryeld" 1 5 25 1991 "BRF79" 1996 "JUG91" "gaussian" 3 0.75
"3363" "JUN85" 404.305126783455 "BirthDatePosLog100" "r" "Winteryeld" 1 8 64 1985 "BET73" 1993 "JUN85" "gaussian" 1 0.5
"3364" "JUN85" 340.119738166216 "BirthDatePosLog100" "r" "Milk" 2 9 81 1985 "BET73" 1994 "JUN85" "gaussian" 1 0.5
"3365" "JUN85" 336.729582998647 "BirthDatePosLog100" "r" "Winteryeld" 1 7 49 1985 "BET73" 1992 "JUN85" "gaussian" 1 0.5
"3366" "JUN85" 333.22045101752 "BirthDatePosLog100" "r" "Naive" 2 4 16 1985 "BET73" 1989 "JUN85" "gaussian" 1 0.5
"3367" "JUN85" 317.805383034795 "BirthDatePosLog100" "r" "Trueyeld" 2 6 36 1985 "BET73" 1991 "JUN85" "gaussian" 1 0.5
"3368" "JUN85" 299.573227355399 "BirthDatePosLog100" "r" "Trueyeld" 3 13 169 1985 "BET73" 1998 "JUN85" "gaussian" 1 0.5
"3369" "JUN85" 376.120011569356 "BirthDatePosLog100" "r" "Winteryeld" 2 10 100 1985 "BET73" 1995 "JUN85" "gaussian" 1 0.5
"3370" "JUN85" 366.356164612965 "BirthDatePosLog100" "r" "Milk" 2 11 121 1985 "BET73" 1996 "JUN85" "gaussian" 1 0.5
"3371" "KIL82" 325.809653802148 "BirthDatePosLog100" "r" "Milk" 1 8 64 1982 "BUL71" 1990 "KIL82" "gaussian" 1 0
"3372" "KIL82" 321.88758248682 "BirthDatePosLog100" "r" "Milk" 1 9 81 1982 "BUL71" 1991 "KIL82" "gaussian" 1 0
"3373" "KIL82" 333.22045101752 "BirthDatePosLog100" "r" "Milk" 1 10 100 1982 "BUL71" 1992 "KIL82" "gaussian" 1 0
"3374" "KIL82" 352.636052461616 "BirthDatePosLog100" "r" "Trueyeld" 1 7 49 1982 "BUL71" 1989 "KIL82" "gaussian" 1 0
"3375" "KIL82" 376.120011569356 "BirthDatePosLog100" "r" "Naive" 2 4 16 1982 "BUL71" 1986 "KIL82" "gaussian" 1 0
"3376" "KIL82" 376.120011569356 "BirthDatePosLog100" "r" "Winteryeld" 2 5 25 1982 "BUL71" 1987 "KIL82" "gaussian" 1 0
"3377" "KIN77" 368.887945411394 "BirthDatePosLog100" "r" "Naive" 1 6 36 1977 "ROW73" 1983 "KIN77" "gaussian" 2 0
"3378" "KIT95" 340.119738166216 "BirthDatePosLog100" "r" "Trueyeld" 1 16 256 1995 "TER85" 2011 "KIT95" "gaussian" 1 0.25
"3379" "KIT95" 343.398720448515 "BirthDatePosLog100" "r" "Milk" 2 11 121 1995 "TER85" 2006 "KIT95" "gaussian" 1 0.25
"3380" "KIT95" 343.398720448515 "BirthDatePosLog100" "r" "Summeryeld" 2 10 100 1995 "TER85" 2005 "KIT95" "gaussian" 1 0.25
"3381" "KIT95" 346.573590279973 "BirthDatePosLog100" "r" "Winteryeld" 1 8 64 1995 "TER85" 2003 "KIT95" "gaussian" 1 0.25
"3382" "KIT95" 313.549421592915 "BirthDatePosLog100" "r" "Summeryeld" 2 9 81 1995 "TER85" 2004 "KIT95" "gaussian" 1 0.25
"3383" "KIT95" 385.014760171006 "BirthDatePosLog100" "r" "Winteryeld" 2 14 196 1995 "TER85" 2009 "KIT95" "gaussian" 1 0.25
"3384" "KIT95" 361.091791264422 "BirthDatePosLog100" "r" "Winteryeld" 2 7 49 1995 "TER85" 2002 "KIT95" "gaussian" 1 0.25
"3385" "KIT95" 358.351893845611 "BirthDatePosLog100" "r" "Naive" 2 4 16 1995 "TER85" 1999 "KIT95" "gaussian" 1 0.25
"3386" "KIT95" 343.398720448515 "BirthDatePosLog100" "r" "Trueyeld" 2 6 36 1995 "TER85" 2001 "KIT95" "gaussian" 1 0.25
"3387" "KIT95" 325.809653802148 "BirthDatePosLog100" "r" "Trueyeld" 2 13 169 1995 "TER85" 2008 "KIT95" "gaussian" 1 0.25
"3388" "KLD05" 343.398720448515 "BirthDatePosLog100" "r" "Naive" 1 4 16 2005 "BNX94" 2009 "KLD05" "gaussian" 1 0.34375
"3389" "KLD05" 352.636052461616 "BirthDatePosLog100" "r" "Milk" 2 5 25 2005 "BNX94" 2010 "KLD05" "gaussian" 1 0.34375
"3390" "KNO02" 361.091791264422 "BirthDatePosLog100" "r" "Naive" 2 4 16 2002 "TRK87" 2006 "KNO02" "gaussian" 2 0.25
"3391" "KNO95" 371.357206670431 "BirthDatePosLog100" "r" "Winteryeld" 2 5 25 1995 "TRK87" 2000 "KNO95" "gaussian" 3 0.5
"3392" "LAM83" 371.357206670431 "BirthDatePosLog100" "r" "Naive" 1 4 16 1983 "CMO78" 1987 "LAM83" "gaussian" 1 0.375
"3393" "LAM83" 363.758615972639 "BirthDatePosLog100" "r" "Trueyeld" 3 6 36 1983 "CMO78" 1989 "LAM83" "gaussian" 1 0.375
"3394" "LAM83" 363.758615972639 "BirthDatePosLog100" "r" "Milk" 2 11 121 1983 "CMO78" 1994 "LAM83" "gaussian" 1 0.375
"3395" "LAM83" 317.805383034795 "BirthDatePosLog100" "r" "Summeryeld" 1 7 49 1983 "CMO78" 1990 "LAM83" "gaussian" 1 0.375
"3396" "LAM83" 406.044301054642 "BirthDatePosLog100" "r" "Milk" 2 12 144 1983 "CMO78" 1995 "LAM83" "gaussian" 1 0.375
"3397" "LAM83" 366.356164612965 "BirthDatePosLog100" "r" "Milk" 2 8 64 1983 "CMO78" 1991 "LAM83" "gaussian" 1 0.375
"3398" "LAM83" 352.636052461616 "BirthDatePosLog100" "r" "Trueyeld" 2 10 100 1983 "CMO78" 1993 "LAM83" "gaussian" 1 0.375
"3399" "LCH06" 352.636052461616 "BirthDatePosLog100" "r" "Milk" 3 9 81 2006 "CED00" 2015 "LCH06" "gaussian" 3 0.3515625
"3400" "LCH06" 309.104245335832 "BirthDatePosLog100" "r" "Trueyeld" 2 6 36 2006 "CED00" 2012 "LCH06" "gaussian" 3 0.3515625
"3401" "LCH06" 277.258872223978 "BirthDatePosLog100" "r" "Summeryeld" 1 10 100 2006 "CED00" 2016 "LCH06" "gaussian" 3 0.3515625
"3402" "LCH06" 309.104245335832 "BirthDatePosLog100" "r" "Trueyeld" 1 8 64 2006 "CED00" 2014 "LCH06" "gaussian" 3 0.3515625
"3403" "LCH06" 333.22045101752 "BirthDatePosLog100" "r" "Naive" 2 4 16 2006 "CED00" 2010 "LCH06" "gaussian" 3 0.3515625
"3404" "LCH08" 346.573590279973 "BirthDatePosLog100" "r" "Naive" 1 4 16 2008 "CED00" 2012 "LCH08" "gaussian" 3 0.6328125
"3405" "LEI12" 445.434729625351 "BirthDatePosLog100" "r" "Naive" 1 4 16 2012 "RAP06" 2016 "LEI12" "gaussian" 3 0.765625
"3406" "LIB78" 340.119738166216 "BirthDatePosLog100" "r" "Summeryeld" 2 12 144 1978 "LIBRA" 1990 "LIB78" "gaussian" 1 0.25
"3407" "LIB78" 389.182029811063 "BirthDatePosLog100" "r" "Naive" 1 4 16 1978 "LIBRA" 1982 "LIB78" "gaussian" 1 0.25
"3408" "LIB78" 371.357206670431 "BirthDatePosLog100" "r" "Trueyeld" 3 11 121 1978 "LIBRA" 1989 "LIB78" "gaussian" 1 0.25
"3409" "LIB78" 358.351893845611 "BirthDatePosLog100" "r" "Trueyeld" 2 14 196 1978 "LIBRA" 1992 "LIB78" "gaussian" 1 0.25
"3410" "LIB78" 368.887945411394 "BirthDatePosLog100" "r" "Trueyeld" 2 9 81 1978 "LIBRA" 1987 "LIB78" "gaussian" 1 0.25
"3411" "LIBRA" 368.887945411394 "BirthDatePosLog100" "r" "Summeryeld" 2 10 100 1972 "MOLIB" 1982 "LIBRA" "gaussian" 1 0.5
"3412" "LIM80" 389.182029811063 "BirthDatePosLog100" "r" "Winteryeld" 2 8 64 1980 "POL73" 1988 "LIM80" "gaussian" 1 0.75
"3413" "LIM80" 380.666248977032 "BirthDatePosLog100" "r" "Winteryeld" 2 12 144 1980 "POL73" 1992 "LIM80" "gaussian" 1 0.75
"3414" "LIM80" 317.805383034795 "BirthDatePosLog100" "r" "Trueyeld" 2 10 100 1980 "POL73" 1990 "LIM80" "gaussian" 1 0.75
"3415" "LIM80" 389.182029811063 "BirthDatePosLog100" "r" "Winteryeld" 1 7 49 1980 "POL73" 1987 "LIM80" "gaussian" 1 0.75
"3416" "LIM80" 368.887945411394 "BirthDatePosLog100" "r" "Trueyeld" 1 6 36 1980 "POL73" 1986 "LIM80" "gaussian" 1 0.75
"3417" "LIM80" 380.666248977032 "BirthDatePosLog100" "r" "Naive" 1 4 16 1980 "POL73" 1984 "LIM80" "gaussian" 1 0.75
"3418" "LIM80" 380.666248977032 "BirthDatePosLog100" "r" "Winteryeld" 2 11 121 1980 "POL73" 1991 "LIM80" "gaussian" 1 0.75
"3419" "LIM83" 309.104245335832 "BirthDatePosLog100" "r" "Milk" 2 11 121 1983 "POL73" 1994 "LIM83" "gaussian" 1 0.5
"3420" "LIM83" 376.120011569356 "BirthDatePosLog100" "r" "Winteryeld" 2 7 49 1983 "POL73" 1990 "LIM83" "gaussian" 1 0.5
"3421" "LIM83" 325.809653802148 "BirthDatePosLog100" "r" "Trueyeld" 1 9 81 1983 "POL73" 1992 "LIM83" "gaussian" 1 0.5
"3422" "LIM83" 349.650756146648 "BirthDatePosLog100" "r" "Trueyeld" 2 6 36 1983 "POL73" 1989 "LIM83" "gaussian" 1 0.5
"3423" "LIM83" 349.650756146648 "BirthDatePosLog100" "r" "Summeryeld" 1 10 100 1983 "POL73" 1993 "LIM83" "gaussian" 1 0.5
"3424" "LIM83" 380.666248977032 "BirthDatePosLog100" "r" "Naive" 1 4 16 1983 "POL73" 1987 "LIM83" "gaussian" 1 0.5
"3425" "LIM83" 313.549421592915 "BirthDatePosLog100" "r" "Summeryeld" 2 13 169 1983 "POL73" 1996 "LIM83" "gaussian" 1 0.5
"3426" "LIM83" 304.452243772342 "BirthDatePosLog100" "r" "Summeryeld" 1 12 144 1983 "POL73" 1995 "LIM83" "gaussian" 1 0.5
"3427" "LIM85" 355.534806148941 "BirthDatePosLog100" "r" "Milk" 1 7 49 1985 "POL73" 1992 "LIM85" "gaussian" 1 0.25
"3428" "LIM85" 329.583686600433 "BirthDatePosLog100" "r" "Trueyeld" 1 6 36 1985 "POL73" 1991 "LIM85" "gaussian" 1 0.25
"3429" "LIM85" 378.418963391826 "BirthDatePosLog100" "r" "Naive" 1 4 16 1985 "POL73" 1989 "LIM85" "gaussian" 1 0.25
"3430" "LIM85" 363.758615972639 "BirthDatePosLog100" "r" "Milk" 1 10 100 1985 "POL73" 1995 "LIM85" "gaussian" 1 0.25
"3431" "LIM85" 387.120101090789 "BirthDatePosLog100" "r" "Milk" 1 12 144 1985 "POL73" 1997 "LIM85" "gaussian" 1 0.25
"3432" "LIM85" 371.357206670431 "BirthDatePosLog100" "r" "Milk" 2 11 121 1985 "POL73" 1996 "LIM85" "gaussian" 1 0.25
"3433" "LIM85" 336.729582998647 "BirthDatePosLog100" "r" "Trueyeld" 2 9 81 1985 "POL73" 1994 "LIM85" "gaussian" 1 0.25
"3434" "LIM85" 333.22045101752 "BirthDatePosLog100" "r" "Trueyeld" 1 14 196 1985 "POL73" 1999 "LIM85" "gaussian" 1 0.25
"3435" "LIT70" 321.88758248682 "BirthDatePosLog100" "r" "Naive" 2 3 9 1970 "LITLH" 1973 "LIT70" "gaussian" 1 0
"3436" "LIT70" 343.398720448515 "BirthDatePosLog100" "r" "Summeryeld" 1 13 169 1970 "LITLH" 1983 "LIT70" "gaussian" 1 0
"3437" "LIT70" 321.88758248682 "BirthDatePosLog100" "r" "Trueyeld" 2 5 25 1970 "LITLH" 1975 "LIT70" "gaussian" 1 0
"3438" "LIT70" 371.357206670431 "BirthDatePosLog100" "r" "Winteryeld" 1 12 144 1970 "LITLH" 1982 "LIT70" "gaussian" 1 0
"3439" "LIT70" 336.729582998647 "BirthDatePosLog100" "r" "Milk" 1 8 64 1970 "LITLH" 1978 "LIT70" "gaussian" 1 0
"3440" "LIT70" 340.119738166216 "BirthDatePosLog100" "r" "Winteryeld" 2 9 81 1970 "LITLH" 1979 "LIT70" "gaussian" 1 0
"3441" "LIT70" 346.573590279973 "BirthDatePosLog100" "r" "Trueyeld" 2 7 49 1970 "LITLH" 1977 "LIT70" "gaussian" 1 0
"3442" "LIT70" 474.493212836325 "BirthDatePosLog100" "r" "Trueyeld" 1 11 121 1970 "LITLH" 1981 "LIT70" "gaussian" 1 0
"3443" "LIT70" 358.351893845611 "BirthDatePosLog100" "r" "Milk" 1 15 225 1970 "LITLH" 1985 "LIT70" "gaussian" 1 0
"3444" "LIT70" 368.887945411394 "BirthDatePosLog100" "r" "Milk" 1 14 196 1970 "LITLH" 1984 "LIT70" "gaussian" 1 0
"3445" "LIT75" 355.534806148941 "BirthDatePosLog100" "r" "Trueyeld" 1 6 36 1975 "LITLH" 1981 "LIT75" "gaussian" 1 0
"3446" "LIT75" 368.887945411394 "BirthDatePosLog100" "r" "Naive" 2 4 16 1975 "LITLH" 1979 "LIT75" "gaussian" 1 0
"3447" "LIZ86" 491.998092582812 "BirthDatePosLog100" "r" "Naive" 2 7 49 1986 "LTF77" 1993 "LIZ86" "gaussian" 1 0.125
"3448" "LMS00" 380.666248977032 "BirthDatePosLog100" "r" "Milk" 2 9 81 2000 "GOD94" 2009 "LMS00" "gaussian" 1 0.375
"3449" "LMS00" 317.805383034795 "BirthDatePosLog100" "r" "Trueyeld" 2 8 64 2000 "GOD94" 2008 "LMS00" "gaussian" 1 0.375
"3450" "LMS00" 317.805383034795 "BirthDatePosLog100" "r" "Trueyeld" 2 12 144 2000 "GOD94" 2012 "LMS00" "gaussian" 1 0.375
"3451" "LMS00" 366.356164612965 "BirthDatePosLog100" "r" "Trueyeld" 1 14 196 2000 "GOD94" 2014 "LMS00" "gaussian" 1 0.375
"3452" "LMS00" 358.351893845611 "BirthDatePosLog100" "r" "Trueyeld" 2 6 36 2000 "GOD94" 2006 "LMS00" "gaussian" 1 0.375
"3453" "LMS00" 352.636052461616 "BirthDatePosLog100" "r" "Naive" 1 4 16 2000 "GOD94" 2004 "LMS00" "gaussian" 1 0.375
"3454" "LMS05" 358.351893845611 "BirthDatePosLog100" "r" "Milk" 1 8 64 2005 "GOD94" 2013 "LMS05" "gaussian" 3 0.40625
"3455" "LMS05" 358.351893845611 "BirthDatePosLog100" "r" "Milk" 1 9 81 2005 "GOD94" 2014 "LMS05" "gaussian" 3 0.40625
"3456" "LMS05" 340.119738166216 "BirthDatePosLog100" "r" "Summeryeld" 1 7 49 2005 "GOD94" 2012 "LMS05" "gaussian" 3 0.40625
"3457" "LMS05" 382.864139648909 "BirthDatePosLog100" "r" "Naive" 1 4 16 2005 "GOD94" 2009 "LMS05" "gaussian" 3 0.40625
"3458" "LMS05" 378.418963391826 "BirthDatePosLog100" "r" "Winteryeld" 1 5 25 2005 "GOD94" 2010 "LMS05" "gaussian" 3 0.40625
"3459" "LMS05" 358.351893845611 "BirthDatePosLog100" "r" "Milk" 1 10 100 2005 "GOD94" 2015 "LMS05" "gaussian" 3 0.40625
"3460" "LMS05" 373.766961828337 "BirthDatePosLog100" "r" "Winteryeld" 2 6 36 2005 "GOD94" 2011 "LMS05" "gaussian" 3 0.40625
"3461" "LMS06" 395.124371858143 "BirthDatePosLog100" "r" "Trueyeld" 1 8 64 2006 "GOD94" 2014 "LMS06" "gaussian" 1 0.5
"3462" "LMS06" 329.583686600433 "BirthDatePosLog100" "r" "Trueyeld" 2 6 36 2006 "GOD94" 2012 "LMS06" "gaussian" 1 0.5
"3463" "LMS07" 333.22045101752 "BirthDatePosLog100" "r" "Naive" 2 4 16 2007 "GOD94" 2011 "LMS07" "gaussian" 3 0.4375
"3464" "LMS97" 333.22045101752 "BirthDatePosLog100" "r" "Summeryeld" 1 5 25 1997 "GOD94" 2002 "LMS97" "gaussian" 1 0.5
"3465" "LMS97" 358.351893845611 "BirthDatePosLog100" "r" "Trueyeld" 3 14 196 1997 "GOD94" 2011 "LMS97" "gaussian" 1 0.5
"3466" "LMS97" 387.120101090789 "BirthDatePosLog100" "r" "Milk" 1 16 256 1997 "GOD94" 2013 "LMS97" "gaussian" 1 0.5
"3467" "LMS97" 363.758615972639 "BirthDatePosLog100" "r" "Milk" 1 7 49 1997 "GOD94" 2004 "LMS97" "gaussian" 1 0.5
"3468" "LMS97" 321.88758248682 "BirthDatePosLog100" "r" "Summeryeld" 1 15 225 1997 "GOD94" 2012 "LMS97" "gaussian" 1 0.5
"3469" "LMS97" 368.887945411394 "BirthDatePosLog100" "r" "Naive" 3 4 16 1997 "GOD94" 2001 "LMS97" "gaussian" 1 0.5
"3470" "LMS97" 343.398720448515 "BirthDatePosLog100" "r" "Summeryeld" 2 11 121 1997 "GOD94" 2008 "LMS97" "gaussian" 1 0.5
"3471" "LMS97" 336.729582998647 "BirthDatePosLog100" "r" "Trueyeld" 1 9 81 1997 "GOD94" 2006 "LMS97" "gaussian" 1 0.5
"3472" "LMS97" 355.534806148941 "BirthDatePosLog100" "r" "Milk" 2 6 36 1997 "GOD94" 2003 "LMS97" "gaussian" 1 0.5
"3473" "LMS97" 409.43445622221 "BirthDatePosLog100" "r" "Milk" 1 12 144 1997 "GOD94" 2009 "LMS97" "gaussian" 1 0.5
"3474" "LMS97" 349.650756146648 "BirthDatePosLog100" "r" "Summeryeld" 2 10 100 1997 "GOD94" 2007 "LMS97" "gaussian" 1 0.5
"3475" "LOB86" 508.759633523238 "BirthDatePosLog100" "r" "Trueyeld" 3 11 121 1986 "TOR78" 1997 "LOB86" "gaussian" 1 0.625
"3476" "LOB86" 491.265488573605 "BirthDatePosLog100" "r" "Trueyeld" 2 9 81 1986 "TOR78" 1995 "LOB86" "gaussian" 1 0.625
"3477" "LOB86" 336.729582998647 "BirthDatePosLog100" "r" "Naive" 2 5 25 1986 "TOR78" 1991 "LOB86" "gaussian" 1 0.625
"3478" "LOB86" 349.650756146648 "BirthDatePosLog100" "r" "Summeryeld" 2 13 169 1986 "TOR78" 1999 "LOB86" "gaussian" 1 0.625
"3479" "LOB86" 411.087386417331 "BirthDatePosLog100" "r" "Winteryeld" 1 12 144 1986 "TOR78" 1998 "LOB86" "gaussian" 1 0.625
"3480" "LOB86" 361.091791264422 "BirthDatePosLog100" "r" "Trueyeld" 2 7 49 1986 "TOR78" 1993 "LOB86" "gaussian" 1 0.625
"3481" "LPA02" 317.805383034795 "BirthDatePosLog100" "r" "Trueyeld" 2 5 25 2002 "LMS97" 2007 "LPA02" "gaussian" 3 0.75
"3482" "LPA02" 304.452243772342 "BirthDatePosLog100" "r" "Milk" 1 14 196 2002 "LMS97" 2016 "LPA02" "gaussian" 3 0.75
"3483" "LPA02" 294.443897916644 "BirthDatePosLog100" "r" "Milk" 2 10 100 2002 "LMS97" 2012 "LPA02" "gaussian" 3 0.75
"3484" "LPA02" 294.443897916644 "BirthDatePosLog100" "r" "Trueyeld" 1 9 81 2002 "LMS97" 2011 "LPA02" "gaussian" 3 0.75
"3485" "LPA02" 346.573590279973 "BirthDatePosLog100" "r" "Milk" 1 12 144 2002 "LMS97" 2014 "LPA02" "gaussian" 3 0.75
"3486" "LPA02" 343.398720448515 "BirthDatePosLog100" "r" "Milk" 2 6 36 2002 "LMS97" 2008 "LPA02" "gaussian" 3 0.75
"3487" "LPA02" 378.418963391826 "BirthDatePosLog100" "r" "Naive" 2 3 9 2002 "LMS97" 2005 "LPA02" "gaussian" 3 0.75
"3488" "LPA02" 294.443897916644 "BirthDatePosLog100" "r" "Summeryeld" 1 13 169 2002 "LMS97" 2015 "LPA02" "gaussian" 3 0.75
"3489" "LPA02" 313.549421592915 "BirthDatePosLog100" "r" "Milk" 1 11 121 2002 "LMS97" 2013 "LPA02" "gaussian" 3 0.75
"3490" "LPA02" 325.809653802148 "BirthDatePosLog100" "r" "Winteryeld" 2 7 49 2002 "LMS97" 2009 "LPA02" "gaussian" 3 0.75
"3491" "LPA04" 349.650756146648 "BirthDatePosLog100" "r" "Milk" 1 8 64 2004 "LMS97" 2012 "LPA04" "gaussian" 3 0.453125
"3492" "LPA04" 289.037175789616 "BirthDatePosLog100" "r" "Milk" 2 9 81 2004 "LMS97" 2013 "LPA04" "gaussian" 3 0.453125
"3493" "LPA04" 333.22045101752 "BirthDatePosLog100" "r" "Trueyeld" 1 6 36 2004 "LMS97" 2010 "LPA04" "gaussian" 3 0.453125
"3494" "LPA04" 358.351893845611 "BirthDatePosLog100" "r" "Naive" 2 3 9 2004 "LMS97" 2007 "LPA04" "gaussian" 3 0.453125
"3495" "LPA04" 349.650756146648 "BirthDatePosLog100" "r" "Milk" 1 7 49 2004 "LMS97" 2011 "LPA04" "gaussian" 3 0.453125
"3496" "LPA12" 321.88758248682 "BirthDatePosLog100" "r" "Naive" 2 4 16 2012 "LMS97" 2016 "LPA12" "gaussian" 3 0.5625
"3497" "LPW91" 349.650756146648 "BirthDatePosLog100" "r" "Trueyeld" 1 15 225 1991 "FEA87" 2006 "LPW91" "gaussian" 1 0.25
"3498" "LPW91" 361.091791264422 "BirthDatePosLog100" "r" "Trueyeld" 1 10 100 1991 "FEA87" 2001 "LPW91" "gaussian" 1 0.25
"3499" "LPW91" 373.766961828337 "BirthDatePosLog100" "r" "Milk" 2 6 36 1991 "FEA87" 1997 "LPW91" "gaussian" 1 0.25
"3500" "LPW91" 373.766961828337 "BirthDatePosLog100" "r" "Milk" 1 5 25 1991 "FEA87" 1996 "LPW91" "gaussian" 1 0.25
"3501" "LPW91" 371.357206670431 "BirthDatePosLog100" "r" "Milk" 1 13 169 1991 "FEA87" 2004 "LPW91" "gaussian" 1 0.25
"3502" "LPW91" 411.087386417331 "BirthDatePosLog100" "r" "Winteryeld" 2 11 121 1991 "FEA87" 2002 "LPW91" "gaussian" 1 0.25
"3503" "LPW91" 355.534806148941 "BirthDatePosLog100" "r" "Milk" 2 12 144 1991 "FEA87" 2003 "LPW91" "gaussian" 1 0.25
"3504" "LPW91" 382.864139648909 "BirthDatePosLog100" "r" "Milk" 1 16 256 1991 "FEA87" 2007 "LPW91" "gaussian" 1 0.25
"3505" "LPW91" 368.887945411394 "BirthDatePosLog100" "r" "Milk" 2 7 49 1991 "FEA87" 1998 "LPW91" "gaussian" 1 0.25
"3506" "LPW91" 368.887945411394 "BirthDatePosLog100" "r" "Naive" 1 4 16 1991 "FEA87" 1995 "LPW91" "gaussian" 1 0.25
"3507" "LPW91" 373.766961828337 "BirthDatePosLog100" "r" "Milk" 2 8 64 1991 "FEA87" 1999 "LPW91" "gaussian" 1 0.25
"3508" "LPW93" 304.452243772342 "BirthDatePosLog100" "r" "Trueyeld" 2 11 121 1993 "FEA87" 2004 "LPW93" "gaussian" 1 0.75
"3509" "LPW93" 346.573590279973 "BirthDatePosLog100" "r" "Trueyeld" 1 9 81 1993 "FEA87" 2002 "LPW93" "gaussian" 1 0.75
"3510" "LPW93" 464.439089914137 "BirthDatePosLog100" "r" "Trueyeld" 1 7 49 1993 "FEA87" 2000 "LPW93" "gaussian" 1 0.75
"3511" "LPW93" 349.650756146648 "BirthDatePosLog100" "r" "Naive" 2 4 16 1993 "FEA87" 1997 "LPW93" "gaussian" 1 0.75
"3512" "LTE02" 373.766961828337 "BirthDatePosLog100" "r" "Naive" 1 3 9 2002 "CAF98" 2005 "LTE02" "gaussian" 3 0.84375
"3513" "LTF73" 346.573590279973 "BirthDatePosLog100" "r" "Naive" 2 6 36 1973 "LTFLH" 1979 "LTF73" "gaussian" 1 0
"3514" "LTF73" 382.864139648909 "BirthDatePosLog100" "r" "Trueyeld" 1 13 169 1973 "LTFLH" 1986 "LTF73" "gaussian" 1 0
"3515" "LTF73" 378.418963391826 "BirthDatePosLog100" "r" "Winteryeld" 2 7 49 1973 "LTFLH" 1980 "LTF73" "gaussian" 1 0
"3516" "LTF73" 343.398720448515 "BirthDatePosLog100" "r" "Trueyeld" 2 9 81 1973 "LTFLH" 1982 "LTF73" "gaussian" 1 0
"3517" "LTF74" 393.182563272433 "BirthDatePosLog100" "r" "Winteryeld" 3 10 100 1974 "LTFLH" 1984 "LTF74" "gaussian" 1 0.5
"3518" "LTF74" 474.493212836325 "BirthDatePosLog100" "r" "Trueyeld" 2 6 36 1974 "LTFLH" 1980 "LTF74" "gaussian" 1 0.5
"3519" "LTF74" 352.636052461616 "BirthDatePosLog100" "r" "Trueyeld" 2 12 144 1974 "LTFLH" 1986 "LTF74" "gaussian" 1 0.5
"3520" "LTF74" 376.120011569356 "BirthDatePosLog100" "r" "Naive" 2 4 16 1974 "LTFLH" 1978 "LTF74" "gaussian" 1 0.5
"3521" "LTF74" 361.091791264422 "BirthDatePosLog100" "r" "Summeryeld" 1 9 81 1974 "LTFLH" 1983 "LTF74" "gaussian" 1 0.5
"3522" "LTF74" 358.351893845611 "BirthDatePosLog100" "r" "Trueyeld" 1 8 64 1974 "LTFLH" 1982 "LTF74" "gaussian" 1 0.5
"3523" "LTF77" 313.549421592915 "BirthDatePosLog100" "r" "Trueyeld" 2 15 225 1977 "LTFLH" 1992 "LTF77" "gaussian" 1 0.25
"3524" "LTF77" 382.864139648909 "BirthDatePosLog100" "r" "Naive" 2 5 25 1977 "LTFLH" 1982 "LTF77" "gaussian" 1 0.25
"3525" "LTF77" 420.469261939097 "BirthDatePosLog100" "r" "Milk" 3 11 121 1977 "LTFLH" 1988 "LTF77" "gaussian" 1 0.25
"3526" "LTF77" 361.091791264422 "BirthDatePosLog100" "r" "Summeryeld" 2 6 36 1977 "LTFLH" 1983 "LTF77" "gaussian" 1 0.25
"3527" "LTF77" 378.418963391826 "BirthDatePosLog100" "r" "Milk" 1 13 169 1977 "LTFLH" 1990 "LTF77" "gaussian" 1 0.25
"3528" "LTF77" 380.666248977032 "BirthDatePosLog100" "r" "Milk" 1 10 100 1977 "LTFLH" 1987 "LTF77" "gaussian" 1 0.25
"3529" "LTF77" 355.534806148941 "BirthDatePosLog100" "r" "Summeryeld" 2 12 144 1977 "LTFLH" 1989 "LTF77" "gaussian" 1 0.25
"3530" "LUT08" 397.029191355212 "BirthDatePosLog100" "r" "Naive" 1 4 16 2008 "FDL03" 2012 "LUT08" "gaussian" 3 0.6875
"3531" "LUT08" 376.120011569356 "BirthDatePosLog100" "r" "Trueyeld" 2 6 36 2008 "FDL03" 2014 "LUT08" "gaussian" 3 0.6875
"3532" "LUT08" 333.22045101752 "BirthDatePosLog100" "r" "Trueyeld" 1 8 64 2008 "FDL03" 2016 "LUT08" "gaussian" 3 0.6875
"3533" "LUT10" 382.864139648909 "BirthDatePosLog100" "r" "Summeryeld" 3 5 25 2010 "FDL03" 2015 "LUT10" "gaussian" 3 0.578125
"3534" "LUT10" 346.573590279973 "BirthDatePosLog100" "r" "Naive" 1 4 16 2010 "FDL03" 2014 "LUT10" "gaussian" 3 0.578125
"3535" "LUT12" 376.120011569356 "BirthDatePosLog100" "r" "Naive" 1 3 9 2012 "FDL03" 2015 "LUT12" "gaussian" 3 0.78125
"3536" "LYR12" 363.758615972639 "BirthDatePosLog100" "r" "Winteryeld" 2 4 16 2012 "LUT08" 2016 "LYR12" "gaussian" 3 0.484375
"3537" "LYR12" 387.120101090789 "BirthDatePosLog100" "r" "Naive" 2 3 9 2012 "LUT08" 2015 "LYR12" "gaussian" 3 0.484375
"3538" "MAC83" 409.43445622221 "BirthDatePosLog100" "r" "Naive" 2 3 9 1983 "YHO74" 1986 "MAC83" "gaussian" 1 0
"3539" "MAC85" 376.120011569356 "BirthDatePosLog100" "r" "Naive" 1 4 16 1985 "YHO74" 1989 "MAC85" "gaussian" 1 0.5
"3540" "MAC87" 366.356164612965 "BirthDatePosLog100" "r" "Trueyeld" 1 6 36 1987 "YHO74" 1993 "MAC87" "gaussian" 2 0
"3541" "MAC87" 321.88758248682 "BirthDatePosLog100" "r" "Naive" 2 4 16 1987 "YHO74" 1991 "MAC87" "gaussian" 2 0
"3542" "MAC87" 349.650756146648 "BirthDatePosLog100" "r" "Milk" 2 9 81 1987 "YHO74" 1996 "MAC87" "gaussian" 2 0
"3543" "MAC87" 336.729582998647 "BirthDatePosLog100" "r" "Milk" 2 7 49 1987 "YHO74" 1994 "MAC87" "gaussian" 2 0
"3544" "MAC87" 376.120011569356 "BirthDatePosLog100" "r" "Milk" 1 8 64 1987 "YHO74" 1995 "MAC87" "gaussian" 2 0
"3545" "MAC87" 361.091791264422 "BirthDatePosLog100" "r" "Milk" 3 10 100 1987 "YHO74" 1997 "MAC87" "gaussian" 2 0
"3546" "MAJ12" 346.573590279973 "BirthDatePosLog100" "r" "Naive" 1 3 9 2012 "PRC06" 2015 "MAJ12" "gaussian" 3 0.7421875
"3547" "MAJ12" 378.418963391826 "BirthDatePosLog100" "r" "Milk" 1 4 16 2012 "PRC06" 2016 "MAJ12" "gaussian" 3 0.7421875
"3548" "MAL93" 346.573590279973 "BirthDatePosLog100" "r" "Trueyeld" 1 12 144 1993 "SME84" 2005 "MAL93" "gaussian" 1 0.625
"3549" "MAL93" 366.356164612965 "BirthDatePosLog100" "r" "Trueyeld" 2 8 64 1993 "SME84" 2001 "MAL93" "gaussian" 1 0.625
"3550" "MAL93" 395.124371858143 "BirthDatePosLog100" "r" "Trueyeld" 1 14 196 1993 "SME84" 2007 "MAL93" "gaussian" 1 0.625
"3551" "MAL93" 277.258872223978 "BirthDatePosLog100" "r" "Trueyeld" 2 16 256 1993 "SME84" 2009 "MAL93" "gaussian" 1 0.625
"3552" "MAL93" 270.805020110221 "BirthDatePosLog100" "r" "Trueyeld" 1 10 100 1993 "SME84" 2003 "MAL93" "gaussian" 1 0.625
"3553" "MAL93" 461.512051684126 "BirthDatePosLog100" "r" "Naive" 1 4 16 1993 "SME84" 1997 "MAL93" "gaussian" 1 0.625
"3554" "MAR89" 363.758615972639 "BirthDatePosLog100" "r" "Trueyeld" 1 7 49 1989 "MAW83" 1996 "MAR89" "gaussian" 1 0.5
"3555" "MAR89" 355.534806148941 "BirthDatePosLog100" "r" "Trueyeld" 1 15 225 1989 "MAW83" 2004 "MAR89" "gaussian" 1 0.5
"3556" "MAR89" 366.356164612965 "BirthDatePosLog100" "r" "Trueyeld" 1 9 81 1989 "MAW83" 1998 "MAR89" "gaussian" 1 0.5
"3557" "MAR89" 475.359019110636 "BirthDatePosLog100" "r" "Naive" 3 5 25 1989 "MAW83" 1994 "MAR89" "gaussian" 1 0.5
"3558" "MAR93" 343.398720448515 "BirthDatePosLog100" "r" "Milk" 1 5 25 1993 "MAW83" 1998 "MAR93" "gaussian" 1 0.5
"3559" "MAR93" 321.88758248682 "BirthDatePosLog100" "r" "Trueyeld" 2 9 81 1993 "MAW83" 2002 "MAR93" "gaussian" 1 0.5
"3560" "MAR93" 309.104245335832 "BirthDatePosLog100" "r" "Trueyeld" 1 11 121 1993 "MAW83" 2004 "MAR93" "gaussian" 1 0.5
"3561" "MAR93" 329.583686600433 "BirthDatePosLog100" "r" "Naive" 1 4 16 1993 "MAW83" 1997 "MAR93" "gaussian" 1 0.5
"3562" "MAR93" 346.573590279973 "BirthDatePosLog100" "r" "Winteryeld" 2 12 144 1993 "MAW83" 2005 "MAR93" "gaussian" 1 0.5
"3563" "MAR93" 349.650756146648 "BirthDatePosLog100" "r" "Winteryeld" 2 13 169 1993 "MAW83" 2006 "MAR93" "gaussian" 1 0.5
"3564" "MAR93" 361.091791264422 "BirthDatePosLog100" "r" "Winteryeld" 2 6 36 1993 "MAW83" 1999 "MAR93" "gaussian" 1 0.5
"3565" "MAR95" 363.758615972639 "BirthDatePosLog100" "r" "Trueyeld" 1 7 49 1995 "MAW83" 2002 "MAR95" "gaussian" 1 0.3125
"3566" "MAR95" 363.758615972639 "BirthDatePosLog100" "r" "Summeryeld" 1 5 25 1995 "MAW83" 2000 "MAR95" "gaussian" 1 0.3125
"3567" "MAR95" 325.809653802148 "BirthDatePosLog100" "r" "Summeryeld" 3 15 225 1995 "MAW83" 2010 "MAR95" "gaussian" 1 0.3125
"3568" "MAR95" 380.666248977032 "BirthDatePosLog100" "r" "Summeryeld" 2 4 16 1995 "MAW83" 1999 "MAR95" "gaussian" 1 0.3125
"3569" "MAR95" 373.766961828337 "BirthDatePosLog100" "r" "Milk" 1 12 144 1995 "MAW83" 2007 "MAR95" "gaussian" 1 0.3125
"3570" "MAR95" 395.124371858143 "BirthDatePosLog100" "r" "Summeryeld" 1 16 256 1995 "MAW83" 2011 "MAR95" "gaussian" 1 0.3125
"3571" "MAR95" 489.783979995091 "BirthDatePosLog100" "r" "Naive" 1 3 9 1995 "MAW83" 1998 "MAR95" "gaussian" 1 0.3125
"3572" "MAR95" 321.88758248682 "BirthDatePosLog100" "r" "Trueyeld" 1 11 121 1995 "MAW83" 2006 "MAR95" "gaussian" 1 0.3125
"3573" "MAR95" 304.452243772342 "BirthDatePosLog100" "r" "Summeryeld" 2 14 196 1995 "MAW83" 2009 "MAR95" "gaussian" 1 0.3125
"3574" "MAR95" 313.549421592915 "BirthDatePosLog100" "r" "Trueyeld" 2 9 81 1995 "MAW83" 2004 "MAR95" "gaussian" 1 0.3125
"3575" "MAS99" 321.88758248682 "BirthDatePosLog100" "r" "Naive" 2 5 25 1999 "TUR85" 2004 "MAS99" "gaussian" 3 0.5
"3576" "MAW79" 352.636052461616 "BirthDatePosLog100" "r" "Milk" 2 12 144 1979 "MOD74" 1991 "MAW79" "gaussian" 1 0
"3577" "MAW79" 368.887945411394 "BirthDatePosLog100" "r" "Milk" 1 7 49 1979 "MOD74" 1986 "MAW79" "gaussian" 1 0
"3578" "MAW79" 366.356164612965 "BirthDatePosLog100" "r" "Trueyeld" 1 10 100 1979 "MOD74" 1989 "MAW79" "gaussian" 1 0
"3579" "MAW79" 371.357206670431 "BirthDatePosLog100" "r" "Trueyeld" 1 14 196 1979 "MOD74" 1993 "MAW79" "gaussian" 1 0
"3580" "MAW79" 404.305126783455 "BirthDatePosLog100" "r" "Milk" 1 8 64 1979 "MOD74" 1987 "MAW79" "gaussian" 1 0
"3581" "MAW79" 340.119738166216 "BirthDatePosLog100" "r" "Milk" 2 11 121 1979 "MOD74" 1990 "MAW79" "gaussian" 1 0
"3582" "MAW79" 346.573590279973 "BirthDatePosLog100" "r" "Trueyeld" 1 6 36 1979 "MOD74" 1985 "MAW79" "gaussian" 1 0
"3583" "MAW79" 380.666248977032 "BirthDatePosLog100" "r" "Naive" 1 4 16 1979 "MOD74" 1983 "MAW79" "gaussian" 1 0
"3584" "MAW83" 329.583686600433 "BirthDatePosLog100" "r" "Summeryeld" 2 8 64 1983 "MOD74" 1991 "MAW83" "gaussian" 1 0.5
"3585" "MAW83" 361.091791264422 "BirthDatePosLog100" "r" "Trueyeld" 1 6 36 1983 "MOD74" 1989 "MAW83" "gaussian" 1 0.5
"3586" "MAW83" 373.766961828337 "BirthDatePosLog100" "r" "Naive" 1 4 16 1983 "MOD74" 1987 "MAW83" "gaussian" 1 0.5
"3587" "MAW83" 489.783979995091 "BirthDatePosLog100" "r" "Milk" 1 7 49 1983 "MOD74" 1990 "MAW83" "gaussian" 1 0.5
"3588" "MAW83" 336.729582998647 "BirthDatePosLog100" "r" "Summeryeld" 1 12 144 1983 "MOD74" 1995 "MAW83" "gaussian" 1 0.5
"3589" "MAW83" 343.398720448515 "BirthDatePosLog100" "r" "Trueyeld" 1 10 100 1983 "MOD74" 1993 "MAW83" "gaussian" 1 0.5
"3590" "MAW83" 418.965474202642 "BirthDatePosLog100" "r" "Summeryeld" 1 14 196 1983 "MOD74" 1997 "MAW83" "gaussian" 1 0.5
"3591" "MAW83" 376.120011569356 "BirthDatePosLog100" "r" "Milk" 2 13 169 1983 "MOD74" 1996 "MAW83" "gaussian" 1 0.5
"3592" "MAW83" 352.636052461616 "BirthDatePosLog100" "r" "Milk" 3 11 121 1983 "MOD74" 1994 "MAW83" "gaussian" 1 0.5
"3593" "MAX84" 361.091791264422 "BirthDatePosLog100" "r" "Naive" 1 5 25 1984 "COL78" 1989 "MAX84" "gaussian" 1 0.375
"3594" "MAX84" 506.259503302697 "BirthDatePosLog100" "r" "Trueyeld" 3 11 121 1984 "COL78" 1995 "MAX84" "gaussian" 1 0.375
"3595" "MAX84" 412.713438504509 "BirthDatePosLog100" "r" "Trueyeld" 1 14 196 1984 "COL78" 1998 "MAX84" "gaussian" 1 0.375
"3596" "MAX84" 397.029191355212 "BirthDatePosLog100" "r" "Summeryeld" 1 12 144 1984 "COL78" 1996 "MAX84" "gaussian" 1 0.375
"3597" "MAX84" 402.535169073515 "BirthDatePosLog100" "r" "Trueyeld" 1 9 81 1984 "COL78" 1993 "MAX84" "gaussian" 1 0.375
"3598" "MAX84" 387.120101090789 "BirthDatePosLog100" "r" "Trueyeld" 1 7 49 1984 "COL78" 1991 "MAX84" "gaussian" 1 0.375
"3599" "MCD12" 363.758615972639 "BirthDatePosLog100" "r" "Naive" 2 4 16 2012 "WAL06" 2016 "MCD12" "gaussian" 3 0.765625
"3600" "MCU12" 378.418963391826 "BirthDatePosLog100" "r" "Naive" 2 4 16 2012 "MNG09" 2016 "MCU12" "gaussian" 3 0.6953125
"3601" "MDD13" 368.887945411394 "BirthDatePosLog100" "r" "Naive" 2 3 9 2013 "MEG06" 2016 "MDD13" "gaussian" 3 0.1875
"3602" "MEE03" 380.666248977032 "BirthDatePosLog100" "r" "Milk" 1 7 49 2003 "YEW99" 2010 "MEE03" "gaussian" 1 0.65625
"3603" "MEE03" 299.573227355399 "BirthDatePosLog100" "r" "Milk" 1 10 100 2003 "YEW99" 2013 "MEE03" "gaussian" 1 0.65625
"3604" "MEE03" 313.549421592915 "BirthDatePosLog100" "r" "Trueyeld" 2 12 144 2003 "YEW99" 2015 "MEE03" "gaussian" 1 0.65625
"3605" "MEE03" 376.120011569356 "BirthDatePosLog100" "r" "Naive" 2 4 16 2003 "YEW99" 2007 "MEE03" "gaussian" 1 0.65625
"3606" "MEE03" 283.321334405622 "BirthDatePosLog100" "r" "Trueyeld" 1 9 81 2003 "YEW99" 2012 "MEE03" "gaussian" 1 0.65625
"3607" "MEE03" 421.950770517611 "BirthDatePosLog100" "r" "Milk" 2 13 169 2003 "YEW99" 2016 "MEE03" "gaussian" 1 0.65625
"3608" "MEE03" 321.88758248682 "BirthDatePosLog100" "r" "Trueyeld" 1 6 36 2003 "YEW99" 2009 "MEE03" "gaussian" 1 0.65625
"3609" "MEE05" 313.549421592915 "BirthDatePosLog100" "r" "Naive" 2 5 25 2005 "YEW99" 2010 "MEE05" "gaussian" 3 0.4375
"3610" "MEE05" 349.650756146648 "BirthDatePosLog100" "r" "Milk" 2 10 100 2005 "YEW99" 2015 "MEE05" "gaussian" 3 0.4375
"3611" "MEE05" 309.104245335832 "BirthDatePosLog100" "r" "Trueyeld" 1 7 49 2005 "YEW99" 2012 "MEE05" "gaussian" 3 0.4375
"3612" "MEE05" 317.805383034795 "BirthDatePosLog100" "r" "Trueyeld" 2 9 81 2005 "YEW99" 2014 "MEE05" "gaussian" 3 0.4375
"3613" "MEE05" 343.398720448515 "BirthDatePosLog100" "r" "Milk" 1 11 121 2005 "YEW99" 2016 "MEE05" "gaussian" 3 0.4375
"3614" "MEE11" 325.809653802148 "BirthDatePosLog100" "r" "Naive" 2 4 16 2011 "YEW99" 2015 "MEE11" "gaussian" 3 0.34375
"3615" "MEG00" 352.636052461616 "BirthDatePosLog100" "r" "Naive" 1 5 25 2000 "MAR95" 2005 "MEG00" "gaussian" 1 0.46875
"3616" "MEG00" 393.182563272433 "BirthDatePosLog100" "r" "Summeryeld" 2 7 49 2000 "MAR95" 2007 "MEG00" "gaussian" 1 0.46875
"3617" "MEG00" 393.182563272433 "BirthDatePosLog100" "r" "Winteryeld" 1 6 36 2000 "MAR95" 2006 "MEG00" "gaussian" 1 0.46875
"3618" "MEG06" 363.758615972639 "BirthDatePosLog100" "r" "Milk" 1 7 49 2006 "MAR95" 2013 "MEG06" "gaussian" 3 0.375
"3619" "MEG06" 421.950770517611 "BirthDatePosLog100" "r" "Naive" 3 4 16 2006 "MAR95" 2010 "MEG06" "gaussian" 3 0.375
"3620" "MEG06" 299.573227355399 "BirthDatePosLog100" "r" "Trueyeld" 2 9 81 2006 "MAR95" 2015 "MEG06" "gaussian" 3 0.375
"3621" "MEG06" 289.037175789616 "BirthDatePosLog100" "r" "Trueyeld" 2 6 36 2006 "MAR95" 2012 "MEG06" "gaussian" 3 0.375
"3622" "MEG06" 361.091791264422 "BirthDatePosLog100" "r" "Milk" 3 10 100 2006 "MAR95" 2016 "MEG06" "gaussian" 3 0.375
"3623" "MEL75" 340.119738166216 "BirthDatePosLog100" "r" "Summeryeld" 2 5 25 1975 "YHO71" 1980 "MEL75" "gaussian" 1 0.25
"3624" "MEL75" 380.666248977032 "BirthDatePosLog100" "r" "Trueyeld" 1 7 49 1975 "YHO71" 1982 "MEL75" "gaussian" 1 0.25
"3625" "MEL75" 329.583686600433 "BirthDatePosLog100" "r" "Naive" 2 4 16 1975 "YHO71" 1979 "MEL75" "gaussian" 1 0.25
"3626" "MEL76" 400.733318523247 "BirthDatePosLog100" "r" "Trueyeld" 2 11 121 1976 "YHO71" 1987 "MEL76" "gaussian" 1 0.75
"3627" "MEL76" 355.534806148941 "BirthDatePosLog100" "r" "Trueyeld" 2 6 36 1976 "YHO71" 1982 "MEL76" "gaussian" 1 0.75
"3628" "MEL76" 373.766961828337 "BirthDatePosLog100" "r" "Summeryeld" 1 12 144 1976 "YHO71" 1988 "MEL76" "gaussian" 1 0.75
"3629" "MEL76" 418.965474202642 "BirthDatePosLog100" "r" "Milk" 2 9 81 1976 "YHO71" 1985 "MEL76" "gaussian" 1 0.75
"3630" "MEL76" 387.120101090789 "BirthDatePosLog100" "r" "Winteryeld" 2 7 49 1976 "YHO71" 1983 "MEL76" "gaussian" 1 0.75
"3631" "MEL76" 366.356164612965 "BirthDatePosLog100" "r" "Naive" 1 4 16 1976 "YHO71" 1980 "MEL76" "gaussian" 1 0.75
"3632" "MEL76" 358.351893845611 "BirthDatePosLog100" "r" "Summeryeld" 1 8 64 1976 "YHO71" 1984 "MEL76" "gaussian" 1 0.75
"3633" "MEL77" 358.351893845611 "BirthDatePosLog100" "r" "Naive" 2 5 25 1977 "YHO71" 1982 "MEL77" "gaussian" 1 0.25
"3634" "MINNI" 373.766961828337 "BirthDatePosLog100" "r" "Naive" 2 3 9 2002 NA 2005 "MINNI" "gaussian" 3 1
"3635" "MLN00" 346.573590279973 "BirthDatePosLog100" "r" "Trueyeld" 1 14 196 2000 "BEE93" 2014 "MLN00" "gaussian" 3 0.46875
"3636" "MLN00" 484.418708645859 "BirthDatePosLog100" "r" "Summeryeld" 2 6 36 2000 "BEE93" 2006 "MLN00" "gaussian" 3 0.46875
"3637" "MLN00" 361.091791264422 "BirthDatePosLog100" "r" "Milk" 2 11 121 2000 "BEE93" 2011 "MLN00" "gaussian" 3 0.46875
"3638" "MLN00" 138.629436111989 "BirthDatePosLog100" "r" "Naive" 1 5 25 2000 "BEE93" 2005 "MLN00" "gaussian" 3 0.46875
"3639" "MLN00" 263.905732961526 "BirthDatePosLog100" "r" "Trueyeld" 1 10 100 2000 "BEE93" 2010 "MLN00" "gaussian" 3 0.46875
"3640" "MLN97" 387.120101090789 "BirthDatePosLog100" "r" "Trueyeld" 1 7 49 1997 "BEE93" 2004 "MLN97" "gaussian" 3 0.65625
"3641" "MLN97" 385.014760171006 "BirthDatePosLog100" "r" "Trueyeld" 2 9 81 1997 "BEE93" 2006 "MLN97" "gaussian" 3 0.65625
"3642" "MLN97" 380.666248977032 "BirthDatePosLog100" "r" "Naive" 2 5 25 1997 "BEE93" 2002 "MLN97" "gaussian" 3 0.65625
"3643" "MLR96" 317.805383034795 "BirthDatePosLog100" "r" "Summeryeld" 1 4 16 1996 "JUG87" 2000 "MLR96" "gaussian" 1 0.625
"3644" "MLR96" 336.729582998647 "BirthDatePosLog100" "r" "Trueyeld" 1 6 36 1996 "JUG87" 2002 "MLR96" "gaussian" 1 0.625
"3645" "MLR96" 376.120011569356 "BirthDatePosLog100" "r" "Milk" 1 16 256 1996 "JUG87" 2012 "MLR96" "gaussian" 1 0.625
"3646" "MLR96" 317.805383034795 "BirthDatePosLog100" "r" "Summeryeld" 3 8 64 1996 "JUG87" 2004 "MLR96" "gaussian" 1 0.625
"3647" "MLR96" 309.104245335832 "BirthDatePosLog100" "r" "Trueyeld" 2 12 144 1996 "JUG87" 2008 "MLR96" "gaussian" 1 0.625
"3648" "MLR96" 352.636052461616 "BirthDatePosLog100" "r" "Naive" 3 3 9 1996 "JUG87" 1999 "MLR96" "gaussian" 1 0.625
"3649" "MLR96" 368.887945411394 "BirthDatePosLog100" "r" "Milk" 1 7 49 1996 "JUG87" 2003 "MLR96" "gaussian" 1 0.625
"3650" "MLR96" 325.809653802148 "BirthDatePosLog100" "r" "Summeryeld" 2 9 81 1996 "JUG87" 2005 "MLR96" "gaussian" 1 0.625
"3651" "MLR96" 352.636052461616 "BirthDatePosLog100" "r" "Trueyeld" 2 15 225 1996 "JUG87" 2011 "MLR96" "gaussian" 1 0.625
"3652" "MLR96" 479.579054559674 "BirthDatePosLog100" "r" "Trueyeld" 2 18 324 1996 "JUG87" 2014 "MLR96" "gaussian" 1 0.625
"3653" "MLR96" 417.438726989564 "BirthDatePosLog100" "r" "Milk" 2 10 100 1996 "JUG87" 2006 "MLR96" "gaussian" 1 0.625
"3654" "MLR96" 395.124371858143 "BirthDatePosLog100" "r" "Milk" 2 13 169 1996 "JUG87" 2009 "MLR96" "gaussian" 1 0.625
"3655" "MLT07" 346.573590279973 "BirthDatePosLog100" "r" "Winteryeld" 1 5 25 2007 "CRM03" 2012 "MLT07" "gaussian" 3 0.34375
"3656" "MNG09" 304.452243772342 "BirthDatePosLog100" "r" "Milk" 2 7 49 2009 "TRT03" 2016 "MNG09" "gaussian" 3 0.84375
"3657" "MNG09" 313.549421592915 "BirthDatePosLog100" "r" "Naive" 1 3 9 2009 "TRT03" 2012 "MNG09" "gaussian" 3 0.84375
"3658" "MNG09" 263.905732961526 "BirthDatePosLog100" "r" "Trueyeld" 1 5 25 2009 "TRT03" 2014 "MNG09" "gaussian" 3 0.84375
"3659" "MNG09" 299.573227355399 "BirthDatePosLog100" "r" "Summeryeld" 2 6 36 2009 "TRT03" 2015 "MNG09" "gaussian" 3 0.84375
"3660" "MNM07" 299.573227355399 "BirthDatePosLog100" "r" "Milk" 2 5 25 2007 "CHN03" 2012 "MNM07" "gaussian" 3 0.890625
"3661" "MNM07" 309.104245335832 "BirthDatePosLog100" "r" "Milk" 2 6 36 2007 "CHN03" 2013 "MNM07" "gaussian" 3 0.890625
"3662" "MNM07" 343.398720448515 "BirthDatePosLog100" "r" "Milk" 2 7 49 2007 "CHN03" 2014 "MNM07" "gaussian" 3 0.890625
"3663" "MNM07" 294.443897916644 "BirthDatePosLog100" "r" "Summeryeld" 2 8 64 2007 "CHN03" 2015 "MNM07" "gaussian" 3 0.890625
"3664" "MNM07" 313.549421592915 "BirthDatePosLog100" "r" "Naive" 2 4 16 2007 "CHN03" 2011 "MNM07" "gaussian" 3 0.890625
"3665" "MNS03" 343.398720448515 "BirthDatePosLog100" "r" "Naive" 2 4 16 2003 "STR96" 2007 "MNS03" "gaussian" 3 0.65625
"3666" "MNS03" 317.805383034795 "BirthDatePosLog100" "r" "Milk" 3 8 64 2003 "STR96" 2011 "MNS03" "gaussian" 3 0.65625
"3667" "MNS03" 387.120101090789 "BirthDatePosLog100" "r" "Summeryeld" 1 11 121 2003 "STR96" 2014 "MNS03" "gaussian" 3 0.65625
"3668" "MNS03" 294.443897916644 "BirthDatePosLog100" "r" "Trueyeld" 1 7 49 2003 "STR96" 2010 "MNS03" "gaussian" 3 0.65625
"3669" "MNS03" 289.037175789616 "BirthDatePosLog100" "r" "Trueyeld" 3 10 100 2003 "STR96" 2013 "MNS03" "gaussian" 3 0.65625
"3670" "MNS03" 343.398720448515 "BirthDatePosLog100" "r" "Summeryeld" 1 12 144 2003 "STR96" 2015 "MNS03" "gaussian" 3 0.65625
"3671" "MNS03" 343.398720448515 "BirthDatePosLog100" "r" "Milk" 1 13 169 2003 "STR96" 2016 "MNS03" "gaussian" 3 0.65625
"3672" "MNS12" 395.124371858143 "BirthDatePosLog100" "r" "Naive" 3 4 16 2012 "STR96" 2016 "MNS12" "gaussian" 3 0.34375
"3673" "MNT04" 391.202300542815 "BirthDatePosLog100" "r" "Summeryeld" 2 5 25 2004 "SUR95" 2009 "MNT04" "gaussian" 3 0.21875
"3674" "MNT04" 336.729582998647 "BirthDatePosLog100" "r" "Naive" 3 4 16 2004 "SUR95" 2008 "MNT04" "gaussian" 3 0.21875
"3675" "MNT99" 333.22045101752 "BirthDatePosLog100" "r" "Naive" 2 5 25 1999 "SUR95" 2004 "MNT99" "gaussian" 3 0.34375
"3676" "MNX89" 407.753744390572 "BirthDatePosLog100" "r" "Naive" 2 4 16 1989 "FUL83" 1993 "MNX89" "gaussian" 1 0.5
"3677" "MNX89" 355.534806148941 "BirthDatePosLog100" "r" "Trueyeld" 2 11 121 1989 "FUL83" 2000 "MNX89" "gaussian" 1 0.5
"3678" "MNX89" 387.120101090789 "BirthDatePosLog100" "r" "Trueyeld" 2 13 169 1989 "FUL83" 2002 "MNX89" "gaussian" 1 0.5
"3679" "MNX89" 368.887945411394 "BirthDatePosLog100" "r" "Milk" 1 5 25 1989 "FUL83" 1994 "MNX89" "gaussian" 1 0.5
"3680" "MNX89" 363.758615972639 "BirthDatePosLog100" "r" "Summeryeld" 1 8 64 1989 "FUL83" 1997 "MNX89" "gaussian" 1 0.5
"3681" "MNX89" 391.202300542815 "BirthDatePosLog100" "r" "Milk" 1 7 49 1989 "FUL83" 1996 "MNX89" "gaussian" 1 0.5
"3682" "MNX89" 393.182563272433 "BirthDatePosLog100" "r" "Winteryeld" 2 6 36 1989 "FUL83" 1995 "MNX89" "gaussian" 1 0.5
"3683" "MNX89" 385.014760171006 "BirthDatePosLog100" "r" "Milk" 1 9 81 1989 "FUL83" 1998 "MNX89" "gaussian" 1 0.5
"3684" "MNX90" 336.729582998647 "BirthDatePosLog100" "r" "Summeryeld" 1 6 36 1990 "FUL83" 1996 "MNX90" "gaussian" 1 0.625
"3685" "MNX90" 336.729582998647 "BirthDatePosLog100" "r" "Trueyeld" 1 10 100 1990 "FUL83" 2000 "MNX90" "gaussian" 1 0.625
"3686" "MNX90" 355.534806148941 "BirthDatePosLog100" "r" "Milk" 2 7 49 1990 "FUL83" 1997 "MNX90" "gaussian" 1 0.625
"3687" "MNX90" 317.805383034795 "BirthDatePosLog100" "r" "Trueyeld" 1 13 169 1990 "FUL83" 2003 "MNX90" "gaussian" 1 0.625
"3688" "MNX90" 333.22045101752 "BirthDatePosLog100" "r" "Naive" 1 5 25 1990 "FUL83" 1995 "MNX90" "gaussian" 1 0.625
"3689" "MOC84" 391.202300542815 "BirthDatePosLog100" "r" "Milk" 1 11 121 1984 "CHO75" 1995 "MOC84" "gaussian" 1 0.25
"3690" "MOC84" 391.202300542815 "BirthDatePosLog100" "r" "Milk" 1 13 169 1984 "CHO75" 1997 "MOC84" "gaussian" 1 0.25
"3691" "MOC84" 371.357206670431 "BirthDatePosLog100" "r" "Naive" 1 4 16 1984 "CHO75" 1988 "MOC84" "gaussian" 1 0.25
"3692" "MOC84" 363.758615972639 "BirthDatePosLog100" "r" "Milk" 2 12 144 1984 "CHO75" 1996 "MOC84" "gaussian" 1 0.25
"3693" "MOC84" 349.650756146648 "BirthDatePosLog100" "r" "Summeryeld" 2 10 100 1984 "CHO75" 1994 "MOC84" "gaussian" 1 0.25
"3694" "MOC84" 355.534806148941 "BirthDatePosLog100" "r" "Trueyeld" 2 6 36 1984 "CHO75" 1990 "MOC84" "gaussian" 1 0.25
"3695" "MOC84" 373.766961828337 "BirthDatePosLog100" "r" "Milk" 2 7 49 1984 "CHO75" 1991 "MOC84" "gaussian" 1 0.25
"3696" "MOC84" 340.119738166216 "BirthDatePosLog100" "r" "Trueyeld" 3 9 81 1984 "CHO75" 1993 "MOC84" "gaussian" 1 0.25
"3697" "MOD72" 490.527477843843 "BirthDatePosLog100" "r" "Trueyeld" 2 5 25 1972 "MOM65" 1977 "MOD72" "gaussian" 1 0
"3698" "MOD72" 333.22045101752 "BirthDatePosLog100" "r" "Naive" 2 3 9 1972 "MOM65" 1975 "MOD72" "gaussian" 1 0
"3699" "MOD72" 378.418963391826 "BirthDatePosLog100" "r" "Trueyeld" 1 8 64 1972 "MOM65" 1980 "MOD72" "gaussian" 1 0
"3700" "MOD72" 371.357206670431 "BirthDatePosLog100" "r" "Milk" 2 12 144 1972 "MOM65" 1984 "MOD72" "gaussian" 1 0
"3701" "MOD72" 333.22045101752 "BirthDatePosLog100" "r" "Trueyeld" 1 11 121 1972 "MOM65" 1983 "MOD72" "gaussian" 1 0
"3702" "MOD72" 343.398720448515 "BirthDatePosLog100" "r" "Summeryeld" 2 9 81 1972 "MOM65" 1981 "MOD72" "gaussian" 1 0
"3703" "MOD72" 352.636052461616 "BirthDatePosLog100" "r" "Trueyeld" 2 16 256 1972 "MOM65" 1988 "MOD72" "gaussian" 1 0
"3704" "MOD72" 358.351893845611 "BirthDatePosLog100" "r" "Trueyeld" 2 14 196 1972 "MOM65" 1986 "MOD72" "gaussian" 1 0
"3705" "MOD74" 380.666248977032 "BirthDatePosLog100" "r" "Trueyeld" 2 7 49 1974 "MOM65" 1981 "MOD74" "gaussian" 1 0
"3706" "MOD74" 358.351893845611 "BirthDatePosLog100" "r" "Naive" 1 5 25 1974 "MOM65" 1979 "MOD74" "gaussian" 1 0
"3707" "MOD74" 363.758615972639 "BirthDatePosLog100" "r" "Trueyeld" 1 9 81 1974 "MOM65" 1983 "MOD74" "gaussian" 1 0
"3708" "MOD74" 378.418963391826 "BirthDatePosLog100" "r" "Trueyeld" 2 11 121 1974 "MOM65" 1985 "MOD74" "gaussian" 1 0
"3709" "MOL70" 373.766961828337 "BirthDatePosLog100" "r" "Naive" 3 4 16 1970 "MOM65" 1974 "MOL70" "gaussian" 1 0
"3710" "MOL70" 404.305126783455 "BirthDatePosLog100" "r" "Summeryeld" 2 6 36 1970 "MOM65" 1976 "MOL70" "gaussian" 1 0
"3711" "MOL70" 378.418963391826 "BirthDatePosLog100" "r" "Summeryeld" 1 5 25 1970 "MOM65" 1975 "MOL70" "gaussian" 1 0
"3712" "MOL73" 340.119738166216 "BirthDatePosLog100" "r" "Naive" 3 5 25 1973 "MOLIN" 1978 "MOL73" "gaussian" 1 0
"3713" "MOL75" 313.549421592915 "BirthDatePosLog100" "r" "Trueyeld" 1 6 36 1975 "MOM65" 1981 "MOL75" "gaussian" 3 0
"3714" "MOL75" 333.22045101752 "BirthDatePosLog100" "r" "Trueyeld" 2 8 64 1975 "MOM65" 1983 "MOL75" "gaussian" 3 0
"3715" "MOL75" 376.120011569356 "BirthDatePosLog100" "r" "Naive" 2 3 9 1975 "MOM65" 1978 "MOL75" "gaussian" 3 0
"3716" "MOLIN" 333.22045101752 "BirthDatePosLog100" "r" "Milk" 2 5 25 1969 NA 1974 "MOLIN" "gaussian" 1 0
"3717" "MOLIN" 304.452243772342 "BirthDatePosLog100" "r" "Naive" 1 3 9 1969 NA 1972 "MOLIN" "gaussian" 1 0
"3718" "MOLIN" 325.809653802148 "BirthDatePosLog100" "r" "Summeryeld" 1 4 16 1969 NA 1973 "MOLIN" "gaussian" 1 0
"3719" "MOM72" 363.758615972639 "BirthDatePosLog100" "r" "Trueyeld" 1 10 100 1972 "MOMHI" 1982 "MOM72" "gaussian" 1 0
"3720" "MOM72" 414.313472639153 "BirthDatePosLog100" "r" "Milk" 1 8 64 1972 "MOMHI" 1980 "MOM72" "gaussian" 1 0
"3721" "MOM72" 376.120011569356 "BirthDatePosLog100" "r" "Naive" 3 4 16 1972 "MOMHI" 1976 "MOM72" "gaussian" 1 0
"3722" "MOM72" 371.357206670431 "BirthDatePosLog100" "r" "Trueyeld" 2 13 169 1972 "MOMHI" 1985 "MOM72" "gaussian" 1 0
"3723" "MOM72" 366.356164612965 "BirthDatePosLog100" "r" "Summeryeld" 1 7 49 1972 "MOMHI" 1979 "MOM72" "gaussian" 1 0
"3724" "MOM72" 363.758615972639 "BirthDatePosLog100" "r" "Summeryeld" 2 6 36 1972 "MOMHI" 1978 "MOM72" "gaussian" 1 0
"3725" "MOM72" 395.124371858143 "BirthDatePosLog100" "r" "Milk" 1 11 121 1972 "MOMHI" 1983 "MOM72" "gaussian" 1 0
"3726" "MOM72" 368.887945411394 "BirthDatePosLog100" "r" "Summeryeld" 2 5 25 1972 "MOMHI" 1977 "MOM72" "gaussian" 1 0
"3727" "MOO94" 376.120011569356 "BirthDatePosLog100" "r" "Naive" 2 4 16 1994 "MOY82" 1998 "MOO94" "gaussian" 2 0
"3728" "MOO96" 317.805383034795 "BirthDatePosLog100" "r" "Summeryeld" 1 9 81 1996 "MOY82" 2005 "MOO96" "gaussian" 1 0
"3729" "MOO96" 313.549421592915 "BirthDatePosLog100" "r" "Trueyeld" 1 8 64 1996 "MOY82" 2004 "MOO96" "gaussian" 1 0
"3730" "MOO96" 371.357206670431 "BirthDatePosLog100" "r" "Naive" 1 4 16 1996 "MOY82" 2000 "MOO96" "gaussian" 1 0
"3731" "MOO96" 391.202300542815 "BirthDatePosLog100" "r" "Trueyeld" 2 6 36 1996 "MOY82" 2002 "MOO96" "gaussian" 1 0
"3732" "MOS78" 352.636052461616 "BirthDatePosLog100" "r" "Trueyeld" 1 14 196 1978 "CRT74" 1992 "MOS78" "gaussian" 1 0.5
"3733" "MOS78" 346.573590279973 "BirthDatePosLog100" "r" "Trueyeld" 2 6 36 1978 "CRT74" 1984 "MOS78" "gaussian" 1 0.5
"3734" "MOS78" 325.809653802148 "BirthDatePosLog100" "r" "Trueyeld" 2 12 144 1978 "CRT74" 1990 "MOS78" "gaussian" 1 0.5
"3735" "MOS78" 343.398720448515 "BirthDatePosLog100" "r" "Trueyeld" 1 8 64 1978 "CRT74" 1986 "MOS78" "gaussian" 1 0.5
"3736" "MOS78" 317.805383034795 "BirthDatePosLog100" "r" "Trueyeld" 1 10 100 1978 "CRT74" 1988 "MOS78" "gaussian" 1 0.5
"3737" "MOS78" 363.758615972639 "BirthDatePosLog100" "r" "Naive" 2 4 16 1978 "CRT74" 1982 "MOS78" "gaussian" 1 0.5
"3738" "MOS83" 407.753744390572 "BirthDatePosLog100" "r" "Naive" 2 4 16 1983 "CRT74" 1987 "MOS83" "gaussian" 1 0
"3739" "MOS83" 361.091791264422 "BirthDatePosLog100" "r" "Trueyeld" 1 8 64 1983 "CRT74" 1991 "MOS83" "gaussian" 1 0
"3740" "MOS83" 333.22045101752 "BirthDatePosLog100" "r" "Summeryeld" 2 9 81 1983 "CRT74" 1992 "MOS83" "gaussian" 1 0
"3741" "MOS83" 373.766961828337 "BirthDatePosLog100" "r" "Trueyeld" 2 6 36 1983 "CRT74" 1989 "MOS83" "gaussian" 1 0
"3742" "MOU03" 373.766961828337 "BirthDatePosLog100" "r" "Winteryeld" 2 6 36 2003 "DIC94" 2009 "MOU03" "gaussian" 3 0.25
"3743" "MOU03" 358.351893845611 "BirthDatePosLog100" "r" "Naive" 2 3 9 2003 "DIC94" 2006 "MOU03" "gaussian" 3 0.25
"3744" "MOU03" 352.636052461616 "BirthDatePosLog100" "r" "Trueyeld" 1 5 25 2003 "DIC94" 2008 "MOU03" "gaussian" 3 0.25
"3745" "MOU03" 340.119738166216 "BirthDatePosLog100" "r" "Trueyeld" 1 13 169 2003 "DIC94" 2016 "MOU03" "gaussian" 3 0.25
"3746" "MOU03" 317.805383034795 "BirthDatePosLog100" "r" "Summeryeld" 2 10 100 2003 "DIC94" 2013 "MOU03" "gaussian" 3 0.25
"3747" "MOU03" 389.182029811063 "BirthDatePosLog100" "r" "Winteryeld" 1 11 121 2003 "DIC94" 2014 "MOU03" "gaussian" 3 0.25
"3748" "MOU03" 317.805383034795 "BirthDatePosLog100" "r" "Trueyeld" 3 9 81 2003 "DIC94" 2012 "MOU03" "gaussian" 3 0.25
"3749" "MOW71" 391.202300542815 "BirthDatePosLog100" "r" "Milk" 1 14 196 1971 "MOWSP" 1985 "MOW71" "gaussian" 1 0
"3750" "MOY73" 378.418963391826 "BirthDatePosLog100" "r" "Milk" 1 12 144 1973 "UPR68" 1985 "MOY73" "gaussian" 1 0
"3751" "MOY73" 361.091791264422 "BirthDatePosLog100" "r" "Naive" 2 5 25 1973 "UPR68" 1978 "MOY73" "gaussian" 1 0
"3752" "MOY73" 376.120011569356 "BirthDatePosLog100" "r" "Milk" 2 11 121 1973 "UPR68" 1984 "MOY73" "gaussian" 1 0
"3753" "MOY73" 352.636052461616 "BirthDatePosLog100" "r" "Trueyeld" 2 8 64 1973 "UPR68" 1981 "MOY73" "gaussian" 1 0
"3754" "MOY73" 333.22045101752 "BirthDatePosLog100" "r" "Trueyeld" 2 10 100 1973 "UPR68" 1983 "MOY73" "gaussian" 1 0
"3755" "MOY74" 343.398720448515 "BirthDatePosLog100" "r" "Summeryeld" 1 7 49 1974 "UPR68" 1981 "MOY74" "gaussian" 1 0.5
"3756" "MOY74" 389.182029811063 "BirthDatePosLog100" "r" "Milk" 2 11 121 1974 "UPR68" 1985 "MOY74" "gaussian" 1 0.5
"3757" "MOY74" 387.120101090789 "BirthDatePosLog100" "r" "Summeryeld" 2 5 25 1974 "UPR68" 1979 "MOY74" "gaussian" 1 0.5
"3758" "MOY74" 355.534806148941 "BirthDatePosLog100" "r" "Summeryeld" 1 10 100 1974 "UPR68" 1984 "MOY74" "gaussian" 1 0.5
"3759" "MOY74" 407.753744390572 "BirthDatePosLog100" "r" "Naive" 3 4 16 1974 "UPR68" 1978 "MOY74" "gaussian" 1 0.5
"3760" "MOY74" 395.124371858143 "BirthDatePosLog100" "r" "Milk" 3 9 81 1974 "UPR68" 1983 "MOY74" "gaussian" 1 0.5
"3761" "MOY74" 358.351893845611 "BirthDatePosLog100" "r" "Summeryeld" 1 8 64 1974 "UPR68" 1982 "MOY74" "gaussian" 1 0.5
"3762" "MOY74" 424.849524204936 "BirthDatePosLog100" "r" "Milk" 1 6 36 1974 "UPR68" 1980 "MOY74" "gaussian" 1 0.5
"3763" "MOY76" 352.636052461616 "BirthDatePosLog100" "r" "Summeryeld" 2 5 25 1976 "UPR68" 1981 "MOY76" "gaussian" 1 0.25
"3764" "MOY76" 447.733681447821 "BirthDatePosLog100" "r" "Trueyeld" 2 8 64 1976 "UPR68" 1984 "MOY76" "gaussian" 1 0.25
"3765" "MOY76" 404.305126783455 "BirthDatePosLog100" "r" "Milk" 1 6 36 1976 "UPR68" 1982 "MOY76" "gaussian" 1 0.25
"3766" "MOY76" 418.965474202642 "BirthDatePosLog100" "r" "Naive" 2 4 16 1976 "UPR68" 1980 "MOY76" "gaussian" 1 0.25
"3767" "MOY76" 361.091791264422 "BirthDatePosLog100" "r" "Winteryeld" 2 9 81 1976 "UPR68" 1985 "MOY76" "gaussian" 1 0.25
"3768" "MOY82" 283.321334405622 "BirthDatePosLog100" "r" "Trueyeld" 2 8 64 1982 "UPR68" 1990 "MOY82" "gaussian" 1 0
"3769" "MOY82" 309.104245335832 "BirthDatePosLog100" "r" "Trueyeld" 2 6 36 1982 "UPR68" 1988 "MOY82" "gaussian" 1 0
"3770" "MOY82" 366.356164612965 "BirthDatePosLog100" "r" "Summeryeld" 1 12 144 1982 "UPR68" 1994 "MOY82" "gaussian" 1 0
"3771" "MOY82" 376.120011569356 "BirthDatePosLog100" "r" "Naive" 2 4 16 1982 "UPR68" 1986 "MOY82" "gaussian" 1 0
"3772" "MOY82" 378.418963391826 "BirthDatePosLog100" "r" "Milk" 1 14 196 1982 "UPR68" 1996 "MOY82" "gaussian" 1 0
"3773" "MOY82" 404.305126783455 "BirthDatePosLog100" "r" "Milk" 1 13 169 1982 "UPR68" 1995 "MOY82" "gaussian" 1 0
"3774" "MOY82" 340.119738166216 "BirthDatePosLog100" "r" "Trueyeld" 3 11 121 1982 "UPR68" 1993 "MOY82" "gaussian" 1 0
"3775" "MOY82" 336.729582998647 "BirthDatePosLog100" "r" "Winteryeld" 2 9 81 1982 "UPR68" 1991 "MOY82" "gaussian" 1 0
"3776" "MRG03" 491.998092582812 "BirthDatePosLog100" "r" "Naive" 1 5 25 2003 "THS98" 2008 "MRG03" "gaussian" 1 0.65625
"3777" "MRG03" 333.22045101752 "BirthDatePosLog100" "r" "Trueyeld" 2 7 49 2003 "THS98" 2010 "MRG03" "gaussian" 1 0.65625
"3778" "MRG03" 491.265488573605 "BirthDatePosLog100" "r" "Trueyeld" 2 11 121 2003 "THS98" 2014 "MRG03" "gaussian" 1 0.65625
"3779" "MRG03" 346.573590279973 "BirthDatePosLog100" "r" "Trueyeld" 2 9 81 2003 "THS98" 2012 "MRG03" "gaussian" 1 0.65625
"3780" "MTT08" 368.887945411394 "BirthDatePosLog100" "r" "Milk" 2 7 49 2008 "TNG99" 2015 "MTT08" "gaussian" 3 0.5625
"3781" "MTT08" 355.534806148941 "BirthDatePosLog100" "r" "Milk" 1 6 36 2008 "TNG99" 2014 "MTT08" "gaussian" 3 0.5625
"3782" "MTT08" 346.573590279973 "BirthDatePosLog100" "r" "Milk" 1 5 25 2008 "TNG99" 2013 "MTT08" "gaussian" 3 0.5625
"3783" "MTT08" 352.636052461616 "BirthDatePosLog100" "r" "Milk" 1 8 64 2008 "TNG99" 2016 "MTT08" "gaussian" 3 0.5625
"3784" "MTT08" 346.573590279973 "BirthDatePosLog100" "r" "Naive" 1 4 16 2008 "TNG99" 2012 "MTT08" "gaussian" 3 0.5625
"3785" "MTT10" 361.091791264422 "BirthDatePosLog100" "r" "Trueyeld" 2 6 36 2010 "TNG99" 2016 "MTT10" "gaussian" 3 0.5625
"3786" "MTT10" 368.887945411394 "BirthDatePosLog100" "r" "Naive" 2 4 16 2010 "TNG99" 2014 "MTT10" "gaussian" 3 0.5625
"3787" "MUR85" 371.357206670431 "BirthDatePosLog100" "r" "Milk" 2 11 121 1985 "COL79" 1996 "MUR85" "gaussian" 1 0.25
"3788" "MUR85" 366.356164612965 "BirthDatePosLog100" "r" "Milk" 2 10 100 1985 "COL79" 1995 "MUR85" "gaussian" 1 0.25
"3789" "MUR85" 333.22045101752 "BirthDatePosLog100" "r" "Trueyeld" 2 7 49 1985 "COL79" 1992 "MUR85" "gaussian" 1 0.25
"3790" "MUR85" 368.887945411394 "BirthDatePosLog100" "r" "Winteryeld" 2 5 25 1985 "COL79" 1990 "MUR85" "gaussian" 1 0.25
"3791" "MUR85" 371.357206670431 "BirthDatePosLog100" "r" "Naive" 1 4 16 1985 "COL79" 1989 "MUR85" "gaussian" 1 0.25
"3792" "MUR85" 299.573227355399 "BirthDatePosLog100" "r" "Trueyeld" 1 9 81 1985 "COL79" 1994 "MUR85" "gaussian" 1 0.25
"3793" "MUR85" 325.809653802148 "BirthDatePosLog100" "r" "Trueyeld" 2 13 169 1985 "COL79" 1998 "MUR85" "gaussian" 1 0.25
"3794" "MUS77" 363.758615972639 "BirthDatePosLog100" "r" "Trueyeld" 1 10 100 1977 "RED74" 1987 "MUS77" "gaussian" 1 0.5
"3795" "MUS77" 355.534806148941 "BirthDatePosLog100" "r" "Trueyeld" 1 8 64 1977 "RED74" 1985 "MUS77" "gaussian" 1 0.5
"3796" "MUS77" 378.418963391826 "BirthDatePosLog100" "r" "Naive" 2 4 16 1977 "RED74" 1981 "MUS77" "gaussian" 1 0.5
"3797" "MUS77" 336.729582998647 "BirthDatePosLog100" "r" "Trueyeld" 2 15 225 1977 "RED74" 1992 "MUS77" "gaussian" 1 0.5
"3798" "MUS77" 461.512051684126 "BirthDatePosLog100" "r" "Trueyeld" 2 12 144 1977 "RED74" 1989 "MUS77" "gaussian" 1 0.5
"3799" "MUS77" 409.43445622221 "BirthDatePosLog100" "r" "Trueyeld" 1 6 36 1977 "RED74" 1983 "MUS77" "gaussian" 1 0.5
"3800" "MUS81" 346.573590279973 "BirthDatePosLog100" "r" "Trueyeld" 2 7 49 1981 "RED74" 1988 "MUS81" "gaussian" 3 0.5
"3801" "MUS81" 313.549421592915 "BirthDatePosLog100" "r" "Trueyeld" 1 9 81 1981 "RED74" 1990 "MUS81" "gaussian" 3 0.5
"3802" "MUS81" 415.888308335967 "BirthDatePosLog100" "r" "Milk" 1 10 100 1981 "RED74" 1991 "MUS81" "gaussian" 3 0.5
"3803" "MUS81" 412.713438504509 "BirthDatePosLog100" "r" "Trueyeld" 3 16 256 1981 "RED74" 1997 "MUS81" "gaussian" 3 0.5
"3804" "MUS81" 407.753744390572 "BirthDatePosLog100" "r" "Trueyeld" 2 18 324 1981 "RED74" 1999 "MUS81" "gaussian" 3 0.5
"3805" "MUS81" 371.357206670431 "BirthDatePosLog100" "r" "Milk" 2 13 169 1981 "RED74" 1994 "MUS81" "gaussian" 3 0.5
"3806" "MUS81" 382.864139648909 "BirthDatePosLog100" "r" "Naive" 3 3 9 1981 "RED74" 1984 "MUS81" "gaussian" 3 0.5
"3807" "MUS81" 395.124371858143 "BirthDatePosLog100" "r" "Winteryeld" 2 14 196 1981 "RED74" 1995 "MUS81" "gaussian" 3 0.5
"3808" "MUS81" 352.636052461616 "BirthDatePosLog100" "r" "Summeryeld" 2 4 16 1981 "RED74" 1985 "MUS81" "gaussian" 3 0.5
"3809" "MUS81" 358.351893845611 "BirthDatePosLog100" "r" "Trueyeld" 1 12 144 1981 "RED74" 1993 "MUS81" "gaussian" 3 0.5
"3810" "MUS81" 417.438726989564 "BirthDatePosLog100" "r" "Milk" 2 5 25 1981 "RED74" 1986 "MUS81" "gaussian" 3 0.5
"3811" "MUS84" 343.398720448515 "BirthDatePosLog100" "r" "Trueyeld" 1 13 169 1984 "RED74" 1997 "MUS84" "gaussian" 3 0.5
"3812" "MUS84" 393.182563272433 "BirthDatePosLog100" "r" "Trueyeld" 1 7 49 1984 "RED74" 1991 "MUS84" "gaussian" 3 0.5
"3813" "MUS84" 376.120011569356 "BirthDatePosLog100" "r" "Trueyeld" 2 15 225 1984 "RED74" 1999 "MUS84" "gaussian" 3 0.5
"3814" "MUS84" 371.357206670431 "BirthDatePosLog100" "r" "Trueyeld" 1 9 81 1984 "RED74" 1993 "MUS84" "gaussian" 3 0.5
"3815" "MUS84" 340.119738166216 "BirthDatePosLog100" "r" "Trueyeld" 1 11 121 1984 "RED74" 1995 "MUS84" "gaussian" 3 0.5
"3816" "MUS84" 371.357206670431 "BirthDatePosLog100" "r" "Naive" 2 4 16 1984 "RED74" 1988 "MUS84" "gaussian" 3 0.5
"3817" "MUS85" 325.809653802148 "BirthDatePosLog100" "r" "Trueyeld" 2 15 225 1985 "RED74" 2000 "MUS85" "gaussian" 1 0
"3818" "MUS85" 309.104245335832 "BirthDatePosLog100" "r" "Summeryeld" 2 5 25 1985 "RED74" 1990 "MUS85" "gaussian" 1 0
"3819" "MUS85" 283.321334405622 "BirthDatePosLog100" "r" "Trueyeld" 1 13 169 1985 "RED74" 1998 "MUS85" "gaussian" 1 0
"3820" "MUS85" 340.119738166216 "BirthDatePosLog100" "r" "Trueyeld" 2 8 64 1985 "RED74" 1993 "MUS85" "gaussian" 1 0
"3821" "MUS85" 343.398720448515 "BirthDatePosLog100" "r" "Naive" 2 4 16 1985 "RED74" 1989 "MUS85" "gaussian" 1 0
"3822" "MUS85" 321.88758248682 "BirthDatePosLog100" "r" "Trueyeld" 2 11 121 1985 "RED74" 1996 "MUS85" "gaussian" 1 0
"3823" "MUS85" 429.045944114839 "BirthDatePosLog100" "r" "Milk" 1 6 36 1985 "RED74" 1991 "MUS85" "gaussian" 1 0
"3824" "MUS85" 346.573590279973 "BirthDatePosLog100" "r" "Milk" 2 9 81 1985 "RED74" 1994 "MUS85" "gaussian" 1 0
"3825" "MYR74" 333.22045101752 "BirthDatePosLog100" "r" "Summeryeld" 2 14 196 1974 "MYRTL" 1988 "MYR74" "gaussian" 1 0
"3826" "MYR74" 468.213122712422 "BirthDatePosLog100" "r" "Trueyeld" 2 7 49 1974 "MYRTL" 1981 "MYR74" "gaussian" 1 0
"3827" "MYR74" 329.583686600433 "BirthDatePosLog100" "r" "Naive" 3 4 16 1974 "MYRTL" 1978 "MYR74" "gaussian" 1 0
"3828" "MYR74" 355.534806148941 "BirthDatePosLog100" "r" "Trueyeld" 1 11 121 1974 "MYRTL" 1985 "MYR74" "gaussian" 1 0
"3829" "MYR74" 373.766961828337 "BirthDatePosLog100" "r" "Trueyeld" 1 9 81 1974 "MYRTL" 1983 "MYR74" "gaussian" 1 0
"3830" "MYR74" 349.650756146648 "BirthDatePosLog100" "r" "Summeryeld" 1 5 25 1974 "MYRTL" 1979 "MYR74" "gaussian" 1 0
"3831" "MYR74" 398.898404656427 "BirthDatePosLog100" "r" "Trueyeld" 1 13 169 1974 "MYRTL" 1987 "MYR74" "gaussian" 1 0
"3832" "NAK89" 371.357206670431 "BirthDatePosLog100" "r" "Milk" 2 6 36 1989 "FLA85" 1995 "NAK89" "gaussian" 1 0.125
"3833" "NAK89" 304.452243772342 "BirthDatePosLog100" "r" "Milk" 1 9 81 1989 "FLA85" 1998 "NAK89" "gaussian" 1 0.125
"3834" "NAK89" 329.583686600433 "BirthDatePosLog100" "r" "Milk" 2 5 25 1989 "FLA85" 1994 "NAK89" "gaussian" 1 0.125
"3835" "NAK89" 382.864139648909 "BirthDatePosLog100" "r" "Naive" 1 4 16 1989 "FLA85" 1993 "NAK89" "gaussian" 1 0.125
"3836" "NAK90" 317.805383034795 "BirthDatePosLog100" "r" "Trueyeld" 1 7 49 1990 "FLA85" 1997 "NAK90" "gaussian" 3 0.25
"3837" "NAK90" 371.357206670431 "BirthDatePosLog100" "r" "Milk" 2 5 25 1990 "FLA85" 1995 "NAK90" "gaussian" 3 0.25
"3838" "NAK90" 373.766961828337 "BirthDatePosLog100" "r" "Milk" 2 8 64 1990 "FLA85" 1998 "NAK90" "gaussian" 3 0.25
"3839" "NAK90" 352.636052461616 "BirthDatePosLog100" "r" "Naive" 1 4 16 1990 "FLA85" 1994 "NAK90" "gaussian" 3 0.25
"3840" "NAK90" 361.091791264422 "BirthDatePosLog100" "r" "Milk" 2 9 81 1990 "FLA85" 1999 "NAK90" "gaussian" 3 0.25
"3841" "NAV08" 313.549421592915 "BirthDatePosLog100" "r" "Naive" 3 4 16 2008 "SEQ05" 2012 "NAV08" "gaussian" 3 0.4140625
"3842" "NAV08" 336.729582998647 "BirthDatePosLog100" "r" "Summeryeld" 1 5 25 2008 "SEQ05" 2013 "NAV08" "gaussian" 3 0.4140625
"3843" "NAV12" 368.887945411394 "BirthDatePosLog100" "r" "Naive" 2 3 9 2012 "SEQ05" 2015 "NAV12" "gaussian" 3 0.4140625
"3844" "NAV12" 368.887945411394 "BirthDatePosLog100" "r" "Milk" 2 4 16 2012 "SEQ05" 2016 "NAV12" "gaussian" 3 0.4140625
"3845" "NEC05" 346.573590279973 "BirthDatePosLog100" "r" "Summeryeld" 2 8 64 2005 "SPL98" 2013 "NEC05" "gaussian" 3 0.59375
"3846" "NEC05" 414.313472639153 "BirthDatePosLog100" "r" "Naive" 2 5 25 2005 "SPL98" 2010 "NEC05" "gaussian" 3 0.59375
"3847" "NEC05" 363.758615972639 "BirthDatePosLog100" "r" "Trueyeld" 2 7 49 2005 "SPL98" 2012 "NEC05" "gaussian" 3 0.59375
"3848" "NEC08" 343.398720448515 "BirthDatePosLog100" "r" "Trueyeld" 3 8 64 2008 "SPL98" 2016 "NEC08" "gaussian" 3 0.8125
"3849" "NEC08" 355.534806148941 "BirthDatePosLog100" "r" "Naive" 1 4 16 2008 "SPL98" 2012 "NEC08" "gaussian" 3 0.8125
"3850" "NEC08" 382.864139648909 "BirthDatePosLog100" "r" "Trueyeld" 1 6 36 2008 "SPL98" 2014 "NEC08" "gaussian" 3 0.8125
"3851" "NET02" 333.22045101752 "BirthDatePosLog100" "r" "Milk" 2 6 36 2002 "DOC94" 2008 "NET02" "gaussian" 3 0.5625
"3852" "NET02" 336.729582998647 "BirthDatePosLog100" "r" "Summeryeld" 1 8 64 2002 "DOC94" 2010 "NET02" "gaussian" 3 0.5625
"3853" "NET02" 423.410650459726 "BirthDatePosLog100" "r" "Milk" 3 7 49 2002 "DOC94" 2009 "NET02" "gaussian" 3 0.5625
"3854" "NET02" 358.351893845611 "BirthDatePosLog100" "r" "Winteryeld" 1 12 144 2002 "DOC94" 2014 "NET02" "gaussian" 3 0.5625
"3855" "NET02" 333.22045101752 "BirthDatePosLog100" "r" "Naive" 1 4 16 2002 "DOC94" 2006 "NET02" "gaussian" 3 0.5625
"3856" "NET02" 333.22045101752 "BirthDatePosLog100" "r" "Milk" 1 11 121 2002 "DOC94" 2013 "NET02" "gaussian" 3 0.5625
"3857" "NET02" 340.119738166216 "BirthDatePosLog100" "r" "Milk" 1 14 196 2002 "DOC94" 2016 "NET02" "gaussian" 3 0.5625
"3858" "NET02" 336.729582998647 "BirthDatePosLog100" "r" "Milk" 2 5 25 2002 "DOC94" 2007 "NET02" "gaussian" 3 0.5625
"3859" "NET02" 317.805383034795 "BirthDatePosLog100" "r" "Trueyeld" 2 10 100 2002 "DOC94" 2012 "NET02" "gaussian" 3 0.5625
"3860" "NET02" 313.549421592915 "BirthDatePosLog100" "r" "Summeryeld" 1 13 169 2002 "DOC94" 2015 "NET02" "gaussian" 3 0.5625
"3861" "NET99" 346.573590279973 "BirthDatePosLog100" "r" "Summeryeld" 1 9 81 1999 "DOC94" 2008 "NET99" "gaussian" 1 0.28125
"3862" "NET99" 325.809653802148 "BirthDatePosLog100" "r" "Trueyeld" 1 7 49 1999 "DOC94" 2006 "NET99" "gaussian" 1 0.28125
"3863" "NET99" 325.809653802148 "BirthDatePosLog100" "r" "Naive" 2 5 25 1999 "DOC94" 2004 "NET99" "gaussian" 1 0.28125
"3864" "NET99" 355.534806148941 "BirthDatePosLog100" "r" "Summeryeld" 2 10 100 1999 "DOC94" 2009 "NET99" "gaussian" 1 0.28125
"3865" "NET99" 358.351893845611 "BirthDatePosLog100" "r" "Milk" 1 8 64 1999 "DOC94" 2007 "NET99" "gaussian" 1 0.28125
"3866" "NOB76" 391.202300542815 "BirthDatePosLog100" "r" "Winteryeld" 1 12 144 1976 "BUL65" 1988 "NOB76" "gaussian" 1 0
"3867" "NOB76" 371.357206670431 "BirthDatePosLog100" "r" "Milk" 2 11 121 1976 "BUL65" 1987 "NOB76" "gaussian" 1 0
"3868" "NOB76" 355.534806148941 "BirthDatePosLog100" "r" "Summeryeld" 2 8 64 1976 "BUL65" 1984 "NOB76" "gaussian" 1 0
"3869" "NOB76" 349.650756146648 "BirthDatePosLog100" "r" "Trueyeld" 2 6 36 1976 "BUL65" 1982 "NOB76" "gaussian" 1 0
"3870" "NOB76" 373.766961828337 "BirthDatePosLog100" "r" "Winteryeld" 1 10 100 1976 "BUL65" 1986 "NOB76" "gaussian" 1 0
"3871" "NOB76" 368.887945411394 "BirthDatePosLog100" "r" "Milk" 2 9 81 1976 "BUL65" 1985 "NOB76" "gaussian" 1 0
"3872" "NOB76" 361.091791264422 "BirthDatePosLog100" "r" "Naive" 2 4 16 1976 "BUL65" 1980 "NOB76" "gaussian" 1 0
"3873" "NOB76" 368.887945411394 "BirthDatePosLog100" "r" "Winteryeld" 2 7 49 1976 "BUL65" 1983 "NOB76" "gaussian" 1 0
"3874" "NON86" 385.014760171006 "BirthDatePosLog100" "r" "Naive" 1 4 16 1986 "NOB76" 1990 "NON86" "gaussian" 1 0.25
"3875" "NUC81" 336.729582998647 "BirthDatePosLog100" "r" "Naive" 2 5 25 1981 "SCO74" 1986 "NUC81" "gaussian" 1 0
"3876" "OAT87" 477.912349311153 "BirthDatePosLog100" "r" "Naive" 1 5 25 1987 "BAR83" 1992 "OAT87" "gaussian" 1 0.5
"3877" "OAT90" 358.351893845611 "BirthDatePosLog100" "r" "Naive" 1 4 16 1990 "BAR83" 1994 "OAT90" "gaussian" 1 0.5
"3878" "OAT90" 373.766961828337 "BirthDatePosLog100" "r" "Milk" 2 5 25 1990 "BAR83" 1995 "OAT90" "gaussian" 1 0.5
"3879" "OAT90" 340.119738166216 "BirthDatePosLog100" "r" "Trueyeld" 2 7 49 1990 "BAR83" 1997 "OAT90" "gaussian" 1 0.5
"3880" "OAT94" 325.809653802148 "BirthDatePosLog100" "r" "Milk" 1 10 100 1994 "BAR83" 2004 "OAT94" "gaussian" 1 0.5625
"3881" "OAT94" 366.356164612965 "BirthDatePosLog100" "r" "Winteryeld" 1 6 36 1994 "BAR83" 2000 "OAT94" "gaussian" 1 0.5625
"3882" "OAT94" 358.351893845611 "BirthDatePosLog100" "r" "Summeryeld" 1 5 25 1994 "BAR83" 1999 "OAT94" "gaussian" 1 0.5625
"3883" "OAT94" 304.452243772342 "BirthDatePosLog100" "r" "Summeryeld" 1 9 81 1994 "BAR83" 2003 "OAT94" "gaussian" 1 0.5625
"3884" "OAT94" 321.88758248682 "BirthDatePosLog100" "r" "Summeryeld" 2 8 64 1994 "BAR83" 2002 "OAT94" "gaussian" 1 0.5625
"3885" "OAT94" 378.418963391826 "BirthDatePosLog100" "r" "Naive" 1 4 16 1994 "BAR83" 1998 "OAT94" "gaussian" 1 0.5625
"3886" "OAT94" 333.22045101752 "BirthDatePosLog100" "r" "Summeryeld" 1 7 49 1994 "BAR83" 2001 "OAT94" "gaussian" 1 0.5625
"3887" "OCC85" 358.351893845611 "BirthDatePosLog100" "r" "Naive" 1 4 16 1985 "CLC80" 1989 "OCC85" "gaussian" 1 0.0625
"3888" "OCC85" 352.636052461616 "BirthDatePosLog100" "r" "Trueyeld" 2 6 36 1985 "CLC80" 1991 "OCC85" "gaussian" 1 0.0625
"3889" "OCC89" 366.356164612965 "BirthDatePosLog100" "r" "Naive" 2 3 9 1989 "CLC80" 1992 "OCC89" "gaussian" 3 0.0625
"3890" "OCC89" 352.636052461616 "BirthDatePosLog100" "r" "Trueyeld" 2 5 25 1989 "CLC80" 1994 "OCC89" "gaussian" 3 0.0625
"3891" "OCC89" 376.120011569356 "BirthDatePosLog100" "r" "Trueyeld" 3 9 81 1989 "CLC80" 1998 "OCC89" "gaussian" 3 0.0625
"3892" "OCC89" 368.887945411394 "BirthDatePosLog100" "r" "Milk" 1 6 36 1989 "CLC80" 1995 "OCC89" "gaussian" 3 0.0625
"3893" "OCH85" 321.88758248682 "BirthDatePosLog100" "r" "Trueyeld" 1 5 25 1985 "SAF80" 1990 "OCH85" "gaussian" 1 0.75
"3894" "OCH85" 352.636052461616 "BirthDatePosLog100" "r" "Trueyeld" 2 7 49 1985 "SAF80" 1992 "OCH85" "gaussian" 1 0.75
"3895" "OCH85" 414.313472639153 "BirthDatePosLog100" "r" "Naive" 1 3 9 1985 "SAF80" 1988 "OCH85" "gaussian" 1 0.75
"3896" "OCH87" 391.202300542815 "BirthDatePosLog100" "r" "Milk" 2 5 25 1987 "SAF80" 1992 "OCH87" "gaussian" 1 0.25
"3897" "OCH87" 333.22045101752 "BirthDatePosLog100" "r" "Naive" 1 4 16 1987 "SAF80" 1991 "OCH87" "gaussian" 1 0.25
"3898" "OCH90" 343.398720448515 "BirthDatePosLog100" "r" "Trueyeld" 2 12 144 1990 "SAF80" 2002 "OCH90" "gaussian" 1 0.625
"3899" "OCH90" 395.124371858143 "BirthDatePosLog100" "r" "Winteryeld" 2 5 25 1990 "SAF80" 1995 "OCH90" "gaussian" 1 0.625
"3900" "OCH90" 346.573590279973 "BirthDatePosLog100" "r" "Trueyeld" 1 10 100 1990 "SAF80" 2000 "OCH90" "gaussian" 1 0.625
"3901" "OCH90" 376.120011569356 "BirthDatePosLog100" "r" "Milk" 1 6 36 1990 "SAF80" 1996 "OCH90" "gaussian" 1 0.625
"3902" "OCH90" 343.398720448515 "BirthDatePosLog100" "r" "Trueyeld" 1 15 225 1990 "SAF80" 2005 "OCH90" "gaussian" 1 0.625
"3903" "OCH90" 352.636052461616 "BirthDatePosLog100" "r" "Milk" 1 13 169 1990 "SAF80" 2003 "OCH90" "gaussian" 1 0.625
"3904" "OCH90" 333.22045101752 "BirthDatePosLog100" "r" "Naive" 2 4 16 1990 "SAF80" 1994 "OCH90" "gaussian" 1 0.625
"3905" "OCH90" 333.22045101752 "BirthDatePosLog100" "r" "Summeryeld" 1 7 49 1990 "SAF80" 1997 "OCH90" "gaussian" 1 0.625
"3906" "OCH90" 349.650756146648 "BirthDatePosLog100" "r" "Milk" 1 8 64 1990 "SAF80" 1998 "OCH90" "gaussian" 1 0.625
"3907" "OCH96" 346.573590279973 "BirthDatePosLog100" "r" "Trueyeld" 1 9 81 1996 "SAF80" 2005 "OCH96" "gaussian" 1 0.375
"3908" "OCH96" 361.091791264422 "BirthDatePosLog100" "r" "Trueyeld" 1 7 49 1996 "SAF80" 2003 "OCH96" "gaussian" 1 0.375
"3909" "OCH96" 358.351893845611 "BirthDatePosLog100" "r" "Trueyeld" 1 5 25 1996 "SAF80" 2001 "OCH96" "gaussian" 1 0.375
"3910" "OCH96" 349.650756146648 "BirthDatePosLog100" "r" "Naive" 1 3 9 1996 "SAF80" 1999 "OCH96" "gaussian" 1 0.375
"3911" "OCH96" 361.091791264422 "BirthDatePosLog100" "r" "Trueyeld" 2 11 121 1996 "SAF80" 2007 "OCH96" "gaussian" 1 0.375
"3912" "OPA03" 402.535169073515 "BirthDatePosLog100" "r" "Naive" 2 4 16 2003 "STO96" 2007 "OPA03" "gaussian" 1 0.46875
"3913" "OPA07" 340.119738166216 "BirthDatePosLog100" "r" "Trueyeld" 1 9 81 2007 "STO96" 2016 "OPA07" "gaussian" 1 0.40625
"3914" "OPA07" 325.809653802148 "BirthDatePosLog100" "r" "Naive" 2 6 36 2007 "STO96" 2013 "OPA07" "gaussian" 1 0.40625
"3915" "OPA08" 343.398720448515 "BirthDatePosLog100" "r" "Naive" 2 4 16 2008 "STO96" 2012 "OPA08" "gaussian" 3 0.6875
"3916" "OPA08" 400.733318523247 "BirthDatePosLog100" "r" "Milk" 2 8 64 2008 "STO96" 2016 "OPA08" "gaussian" 3 0.6875
"3917" "OPA08" 309.104245335832 "BirthDatePosLog100" "r" "Trueyeld" 1 7 49 2008 "STO96" 2015 "OPA08" "gaussian" 3 0.6875
"3918" "OPA08" 325.809653802148 "BirthDatePosLog100" "r" "Summeryeld" 2 5 25 2008 "STO96" 2013 "OPA08" "gaussian" 3 0.6875
"3919" "OPA99" 289.037175789616 "BirthDatePosLog100" "r" "Naive" 1 5 25 1999 "STO96" 2004 "OPA99" "gaussian" 3 0.78125
"3920" "OPE87" 361.091791264422 "BirthDatePosLog100" "r" "Naive" 1 4 16 1987 "SKA82" 1991 "OPE87" "gaussian" 2 0.0625
"3921" "OPE87" 346.573590279973 "BirthDatePosLog100" "r" "Trueyeld" 1 11 121 1987 "SKA82" 1998 "OPE87" "gaussian" 2 0.0625
"3922" "ORC95" 317.805383034795 "BirthDatePosLog100" "r" "Trueyeld" 2 10 100 1995 "CRO90" 2005 "ORC95" "gaussian" 1 0.375
"3923" "ORC95" 380.666248977032 "BirthDatePosLog100" "r" "Milk" 2 6 36 1995 "CRO90" 2001 "ORC95" "gaussian" 1 0.375
"3924" "ORC95" 373.766961828337 "BirthDatePosLog100" "r" "Naive" 1 5 25 1995 "CRO90" 2000 "ORC95" "gaussian" 1 0.375
"3925" "ORC95" 333.22045101752 "BirthDatePosLog100" "r" "Trueyeld" 1 12 144 1995 "CRO90" 2007 "ORC95" "gaussian" 1 0.375
"3926" "ORC95" 482.83137373023 "BirthDatePosLog100" "r" "Trueyeld" 1 8 64 1995 "CRO90" 2003 "ORC95" "gaussian" 1 0.375
"3927" "ORC97" 376.120011569356 "BirthDatePosLog100" "r" "Naive" 2 4 16 1997 "CRO90" 2001 "ORC97" "gaussian" 1 0.75
"3928" "ORP92" 361.091791264422 "BirthDatePosLog100" "r" "Milk" 2 5 25 1992 "CLA87" 1997 "ORP92" "gaussian" 1 0.5
"3929" "ORP92" 340.119738166216 "BirthDatePosLog100" "r" "Naive" 1 4 16 1992 "CLA87" 1996 "ORP92" "gaussian" 1 0.5
"3930" "ORP92" 444.265125649032 "BirthDatePosLog100" "r" "Trueyeld" 2 7 49 1992 "CLA87" 1999 "ORP92" "gaussian" 1 0.5
"3931" "ORY07" 358.351893845611 "BirthDatePosLog100" "r" "Naive" 2 8 64 2007 "JAE02" 2015 "ORY07" "gaussian" 3 0.46875
"3932" "ORY07" 478.749174278205 "BirthDatePosLog100" "r" "Milk" 2 9 81 2007 "JAE02" 2016 "ORY07" "gaussian" 3 0.46875
"3933" "OTA72" 333.22045101752 "BirthDatePosLog100" "r" "Naive" 2 3 9 1972 "OTAGG" 1975 "OTA72" "gaussian" 1 0.5
"3934" "OTA72" 395.124371858143 "BirthDatePosLog100" "r" "Milk" 2 4 16 1972 "OTAGG" 1976 "OTA72" "gaussian" 1 0.5
"3935" "OTA78" 376.120011569356 "BirthDatePosLog100" "r" "Naive" 2 5 25 1978 "OTAGG" 1983 "OTA78" "gaussian" 1 0.5
"3936" "OTA80" 371.357206670431 "BirthDatePosLog100" "r" "Milk" 3 14 196 1980 "OTAGG" 1994 "OTA80" "gaussian" 1 1
"3937" "OTA80" 490.527477843843 "BirthDatePosLog100" "r" "Naive" 2 5 25 1980 "OTAGG" 1985 "OTA80" "gaussian" 1 1
"3938" "OTA80" 389.182029811063 "BirthDatePosLog100" "r" "Summeryeld" 2 12 144 1980 "OTAGG" 1992 "OTA80" "gaussian" 1 1
"3939" "OTA80" 366.356164612965 "BirthDatePosLog100" "r" "Summeryeld" 2 13 169 1980 "OTAGG" 1993 "OTA80" "gaussian" 1 1
"3940" "OTA80" 371.357206670431 "BirthDatePosLog100" "r" "Summeryeld" 3 15 225 1980 "OTAGG" 1995 "OTA80" "gaussian" 1 1
"3941" "OTA80" 385.014760171006 "BirthDatePosLog100" "r" "Summeryeld" 2 6 36 1980 "OTAGG" 1986 "OTA80" "gaussian" 1 1
"3942" "OTA80" 366.356164612965 "BirthDatePosLog100" "r" "Trueyeld" 2 9 81 1980 "OTAGG" 1989 "OTA80" "gaussian" 1 1
"3943" "OTA80" 358.351893845611 "BirthDatePosLog100" "r" "Summeryeld" 2 16 256 1980 "OTAGG" 1996 "OTA80" "gaussian" 1 1
"3944" "OTT89" 363.758615972639 "BirthDatePosLog100" "r" "Naive" 1 5 25 1989 "SCO83" 1994 "OTT89" "gaussian" 3 0
"3945" "OTT89" 349.650756146648 "BirthDatePosLog100" "r" "Summeryeld" 2 6 36 1989 "SCO83" 1995 "OTT89" "gaussian" 3 0
"3946" "OVA97" 378.418963391826 "BirthDatePosLog100" "r" "Naive" 1 4 16 1997 "CAF93" 2001 "OVA97" "gaussian" 1 0.1875
"3947" "OXA95" 355.534806148941 "BirthDatePosLog100" "r" "Milk" 2 4 16 1995 "SRL91" 1999 "OXA95" "gaussian" 1 0.8125
"3948" "OXA95" 309.104245335832 "BirthDatePosLog100" "r" "Trueyeld" 2 6 36 1995 "SRL91" 2001 "OXA95" "gaussian" 1 0.8125
"3949" "OXA95" 358.351893845611 "BirthDatePosLog100" "r" "Naive" 2 3 9 1995 "SRL91" 1998 "OXA95" "gaussian" 1 0.8125
"3950" "OXA99" 368.887945411394 "BirthDatePosLog100" "r" "Naive" 2 3 9 1999 "SRL91" 2002 "OXA99" "gaussian" 3 0.4375
"3951" "OXY05" 349.650756146648 "BirthDatePosLog100" "r" "Trueyeld" 1 11 121 2005 "DOC96" 2016 "OXY05" "gaussian" 1 0.40625
"3952" "OXY05" 333.22045101752 "BirthDatePosLog100" "r" "Trueyeld" 1 7 49 2005 "DOC96" 2012 "OXY05" "gaussian" 1 0.40625
"3953" "OXY05" 378.418963391826 "BirthDatePosLog100" "r" "Winteryeld" 1 9 81 2005 "DOC96" 2014 "OXY05" "gaussian" 1 0.40625
[truncated: 416,012 more chars]
