# Supplementary material for: The role of selection and evolution in changing parturition date in a red deer population
Source: PLoS Biol. 2019 Nov 5;17(11):e3000493. doi: 10.1371/journal.pbio.3000493 (PMC6830748; doi:10.1371/journal.pbio.3000493)
Supplement: S1 Data — See README.txt for details. (ZIP) [file pbio.3000493.s011.zip › DataArchive/README.txt]

Data files to reproduce analyses in "The role of selection and evolution in changing parturition date in a red deer population" by Bonnet, Morrissey, Clutton-Brock, Pemberton and Kruuk.

violinegraph.R is a piece of R-code providing plotting functions used, along with the data provided here, in the supplementary information S1 Code.

invAmatrix is the inverse relatedness matrix for all individuals in the red deer population.

The other files contain phenotypic and fitness data in various subsets and formats to be ready to run with the different models given in the supplementary information code.
